# Supplementary material for: The proteomic landscape and temporal dynamics of mammalian gastruloid development
Source: bioRxiv. 2024 Sep 7:2024.09.05.609098. Preprint. [Version 1] doi: 10.1101/2024.09.05.609098 (PMC11398484; doi:10.1101/2024.09.05.609098)
Supplement: Supplement 1 — Supplementary Table 1- Quantified protein intensities across human and mouse gastruloid development datasets Supplementary Table 2- Gene Ontology (GO) enrichments of protein clusters with similar temporal profiles Supplementary Table 3- Pairwise protein correlation network Supplementary Table 4- Summary statistics of the protein correlation network Supplementary Table 5- Cooperative proteins of protein complexes Supplementary Table 6- Jaccard index matrix of cooperative protein pair overlap Supplementary Table 7- Protein-RNA discordance across the entire dataset Supplementary Table 8- Protein-RNA correlation across protein complexes and pathways Supplementary Table 9- Stage-specific GO enrichments for discordant gene sets across mouse gastruloid development Supplementary Table 10- Quantified phosphosite intensities across human and mouse gastruloid development datasets Supplementary Table 11- Phosphosites of proteins downstream of pluripotency markers POU5F1, NANOG, and POU5F1 Supplementary Table 12- Disease associated genes and complexes quantified in the human dataset [file media-1.zip]

Archive with 23 entries (23 files):
- Sup_Table1.xlsx
- __MACOSX/._Sup_Table1.xlsx
- Sup_Table2.xlsx
- __MACOSX/._Sup_Table2.xlsx
- SupTable_filtered_edges_abs_R_0.95.txt.gz
- SupTable_Table4.xlsx
- __MACOSX/._SupTable_Table4.xlsx
- SupTable_Table5.xlsx
- __MACOSX/._SupTable_Table5.xlsx
- SupTable_Table6.xlsx
- __MACOSX/._SupTable_Table6.xlsx
- SupTable_Table7.xlsx
- __MACOSX/._SupTable_Table7.xlsx
- SupTable_Table8.xlsx
- __MACOSX/._SupTable_Table8.xlsx
- SupTable_Table9.xlsx
- __MACOSX/._SupTable_Table9.xlsx
- SupTable_Table10.xlsx
- __MACOSX/._SupTable_Table10.xlsx
- SupTable_Table11.xlsx
- __MACOSX/._SupTable_Table11.xlsx
- SupTable_Table12.xlsx
- __MACOSX/._SupTable_Table12.xlsx
