# Supplementary material for: The proteomic landscape and temporal dynamics of mammalian gastruloid development
Source: bioRxiv. 2024 Sep 7:2024.09.05.609098. Preprint. [Version 1] doi: 10.1101/2024.09.05.609098 (PMC11398484; doi:10.1101/2024.09.05.609098)
Supplement: Supplement 1 — Supplementary Table 1- Quantified protein intensities across human and mouse gastruloid development datasets Supplementary Table 2- Gene Ontology (GO) enrichments of protein clusters with similar temporal profiles Supplementary Table 3- Pairwise protein correlation network Supplementary Table 4- Summary statistics of the protein correlation network Supplementary Table 5- Cooperative proteins of protein complexes Supplementary Table 6- Jaccard index matrix of cooperative protein pair overlap Supplementary Table 7- Protein-RNA discordance across the entire dataset Supplementary Table 8- Protein-RNA correlation across protein complexes and pathways Supplementary Table 9- Stage-specific GO enrichments for discordant gene sets across mouse gastruloid development Supplementary Table 10- Quantified phosphosite intensities across human and mouse gastruloid development datasets Supplementary Table 11- Phosphosites of proteins downstream of pluripotency markers POU5F1, NANOG, and POU5F1 Supplementary Table 12- Disease associated genes and complexes quantified in the human dataset [file media-1.zip › Sup_Table1.xlsx]

## Sheet: Human
Gene.Symbol	Uniprot	Protein.Id	Number.of.peptides	hPrimedRUES2_p_rep1	hPrimedRUES2_p_rep2	hPrimedRUES2_p_rep3	hNaiveH9_p_rep1	hNaiveH9_p_rep2	hNaiveH9_p_rep3	hPrimedH9_p_rep1	hPrimedH9_p_rep2	hPrimedH9_p_rep3	hEarly_p_rep1	hEarly_p_rep2	hEarly_p_rep3	hLate_p_rep1	hLate_p_rep2	hLate_p_rep3
SLC15A4	Q8N697	sp|Q8N697|S15A4_HUMAN	2	731.422	883.944	855.532	145.772	120.586	173.455	215.444	179.373	213.906	170.625	189.663	208.611	153.127	172.053	97.9593
RPL4	P36578	sp|P36578|RL4_HUMAN	31	4395.93	4172.25	4159.84	3180.84	3585.98	3302.2	6664.38	6876.61	6522.26	4456.07	4467.94	4514.79	3858.31	3915.6	3755.92
SAMD1	Q6SPF0	sp|Q6SPF0|SAMD1_HUMAN	6	176.303	179.742	160.342	353.165	342.171	308.333	173.541	145.429	183.269	376.787	352.893	358.691	361.866	342.813	368.43
CLPX	O76031	sp|O76031|CLPX_HUMAN	16	3077.98	3184.58	2953.72	989.489	1012.45	1163.02	1166.21	1148.38	1105.36	1256.8	1204.75	1166.57	856.561	838.223	717.592
ABT1	Q9ULW3	sp|Q9ULW3|ABT1_HUMAN	8	703.831	721.989	694.851	791.925	743.983	771.173	583.166	579.728	559.974	589.085	563.726	597.594	286.57	314.849	302.056
CACTIN	Q8WUQ7	sp|Q8WUQ7-2|CATIN_HUMAN	7	514.305	520.913	508.582	1072.3	966.46	1047.44	610.376	595.174	557.144	712.045	673.426	701.953	726.681	701.701	720.513
RCC2	Q9P258	sp|Q9P258|RCC2_HUMAN	30	2931.87	2483.02	2977.32	5922.6	6100.27	5423.39	7962.6	7756.17	7545.66	5192.46	5194.24	5210.3	4797.13	4853.91	4911.83
UNC45A	Q9H3U1	sp|Q9H3U1|UN45A_HUMAN	23	2021.15	1917.59	2129.97	3308.79	3338.15	3154.58	4295.27	4377.41	4367.38	3471.05	3420.17	3469.1	3098.67	3167.1	3231.8
NCOA2	Q15596	sp|Q15596|NCOA2_HUMAN	10	682.86	594.359	705.308	1424.37	1401.77	1320.45	1242.65	1227.67	1261.94	1245.46	1324.48	1318.22	1902.36	1928.19	2030.19
NCOA3	Q9Y6Q9	sp|Q9Y6Q9|NCOA3_HUMAN	3	17.6099	15.4821	19.9777	182.426	177.171	155.328	75.8389	76.0114	64.7505	64.674	73.7169	85.273	66.8519	81.1865	78.1211
MSH6	P52701	sp|P52701|MSH6_HUMAN	40	3026.27	2579.05	2918.85	3416.92	3467.85	3333.66	6178.28	6423.78	6157.08	5515.55	5340.04	5459.89	5186.56	5231.89	5326.62
PSMD4	P55036	sp|P55036|PSMD4_HUMAN	12	1431.46	1204.16	1333.22	882.549	994.337	918.026	2901.43	2928.68	2856.6	2856	2669.12	2747.4	2714.13	2710.6	2740.86
PSMD4	P55036	sp|P55036-2|PSMD4_HUMAN	1	10.9214	14.4251	28.134	104.714	94.3877	80.573	37.8185	34.8737	44.0437	38.999	39.5511	36.6036	25.1511	21.3659	26.2699
PIP5K1A	Q99755	sp|Q99755|PI51A_HUMAN	4	508.487	496.462	510.182	125.644	95.5538	129.295	580.282	548.485	609.696	339.265	368.01	356.255	497.752	470.775	483.612
SH3PXD2B	A1X283	sp|A1X283|SPD2B_HUMAN	16	1258.36	1173.43	1418.38	1032.33	957.919	1047.43	1814.6	1781.75	1765.08	3861.36	3756.34	3782.21	2187.56	2107.23	2179.34
SH3PXD2A	Q5TCZ1	sp|Q5TCZ1|SPD2A_HUMAN	3	147.075	149.409	150.971	230.237	224.447	250.148	159.571	167.836	156.426	370.305	361.495	348.731	208.268	194.85	227.921
SELENOS	Q9BQE4	sp|Q9BQE4|SELS_HUMAN	1	247.149	267.719	251.2	239.479	216.389	282.954	140.837	152.074	155.909	47.8643	69.725	71.4546	71.9513	57.9554	32.9778
MAGED2	Q9UNF1	sp|Q9UNF1|MAGD2_HUMAN	18	1942.57	1751.44	1945.58	2203.33	2324.45	2191.69	4652.25	4509.8	4475.71	3558.02	3581.86	3554.24	4991.1	4835.28	4984.38
MAGED1	Q9Y5V3	sp|Q9Y5V3-2|MAGD1_HUMAN	8	1332.34	1373.81	1448.63	376.046	337.581	390.402	1202.62	1247.92	1208.41	1153.16	1116.72	1147.35	1001.01	1025.05	1050.43
MAGED4	Q96JG8	sp|Q96JG8-4|MAGD4_HUMAN	1	17.5358	16.0324	19.0779	1	1	1	18.2513	17.7358	15.8442	10.3279	7.51942	8.2346	10.1723	11.712	10.4843
TDP2	O95551	sp|O95551-2|TYDP2_HUMAN	5	761.576	742.299	805.363	611.458	553.54	597.859	1147.76	1164.91	1147.28	1136.23	1077.2	1166.88	861.313	919.729	898.43
INPPL1	O15357	sp|O15357|SHIP2_HUMAN	15	535.387	483.477	575.645	890.855	832.332	794.574	760.772	735.169	739.98	1479.26	1477.26	1405.42	1296.98	1329.43	1304.53
IPO9	Q96P70	sp|Q96P70|IPO9_HUMAN	19	2046.25	1759.4	2007.78	1325.73	1491.69	1323.2	3011.2	3179.71	3017.47	4166.34	3867.56	3887.34	4434.8	3940.3	4451.51
CDC27	P30260	sp|P30260-2|CDC27_HUMAN	12	1195.67	1082	1192.87	1366.49	1384.75	1294.77	2138.95	2122.01	2056.11	2323.86	2124.39	2133.24	2107.8	2138.21	2127.45
SINHCAF	Q9NP50	sp|Q9NP50|SHCAF_HUMAN	4	422.916	407.963	452.013	155.818	148.892	211.386	537.944	530.42	486.354	352.699	333.745	393.998	341.147	425.341	338.884
EXOSC10	Q01780	sp|Q01780|EXOSX_HUMAN	29	3332.54	3011.31	3276.4	2687.75	2752.75	3148.16	3304.76	3161.3	3043.49	3671.16	3565.53	3565.06	3477.31	3469.24	3538.44
B3GAT3	O94766	sp|O94766|B3GA3_HUMAN	5	919.141	1204	1050.87	564.181	551.41	562.508	185.35	198.128	216.423	436.438	507.175	561.333	755.397	676.103	523.141
TFRC	P02786	sp|P02786|TFR1_HUMAN	18	2309.07	2413.82	2297.67	6552.58	7119.68	7087.16	1933.62	1988.22	2174.09	788.862	831.675	893.576	1277.49	1236.24	1125.44
FH	P07954	sp|P07954|FUMH_HUMAN	18	4781.38	5018.49	4400.02	1182.34	1495.93	1632.16	1877.87	1864.48	1811.85	3080.28	2917.77	2803.24	3032.64	2936.24	2651.61
TLN1	Q9Y490	sp|Q9Y490|TLN1_HUMAN	68	4500.06	4020.02	4658.74	5182.18	5149.35	4988.09	10466.7	10796.9	10303.8	12849.3	12207.9	12278	11578.6	11839.2	11995.1
TLN2	Q9Y4G6	sp|Q9Y4G6|TLN2_HUMAN	49	3690.2	3324.65	3629.71	5895.27	5968	5634.22	7995.32	8006.05	7974.09	9376.57	9293.82	9469.8	11672.3	12133.1	12126.9
RPL17	P18621	sp|P18621-3|RL17_HUMAN	12	1066.19	926.949	988.467	954.029	1018.04	834.913	2298.93	2312.27	2296.85	1340.23	1566.66	1593.74	981.436	1142.74	1009.91
TOMM70	O94826	sp|O94826|TOM70_HUMAN	18	5806.2	6923.14	6123.8	3790.56	4020.57	4692.54	1711.81	1680.01	2007.55	1369.87	1774.57	1703.39	2019.97	1750.55	1043.44
B3GALT6	Q96L58	sp|Q96L58|B3GT6_HUMAN	2	73.2739	77.6255	62.0576	30.2399	17.9745	5.6162	19.3125	19.8249	22.8344	24.1527	28.7132	34.9637	44.7994	47.4235	43.3824
RPF1	Q9H9Y2	sp|Q9H9Y2|RPF1_HUMAN	2	100.473	102.726	126.755	67.2273	46.6808	56.0422	41.6808	53.1347	44.8765	24.9214	43.5336	53.6026	31.0352	24.8172	38.0714
SH3BP4	Q9P0V3	sp|Q9P0V3|SH3B4_HUMAN	6	698.593	728.014	747.372	476.159	428.576	462.815	517.795	520.764	576.109	235.794	232.11	248.197	434.814	435.719	449.677
NSUN5	Q96P11	sp|Q96P11-2|NSUN5_HUMAN	8	365.385	359.875	344.051	331.725	348.501	325.755	430.785	429.913	415.374	288.088	305.902	304.129	224.401	249.51	239.955
CBR4	Q8N4T8	sp|Q8N4T8|CBR4_HUMAN	2	672.099	656.672	672.935	4.18073	2.51884	18.3519	128.171	128.552	114.613	144.904	153.903	151.321	346.992	326.199	288.649
WARS1	P23381	sp|P23381|SYWC_HUMAN	12	972.616	817.337	966.869	4925.51	5639.79	5845.26	1425.73	1333.61	1496.47	3130.66	2885.44	2809.84	1321.76	1320.75	1470.59
CTNNA1	P35221	sp|P35221-2|CTNA1_HUMAN	22	6194.04	6342.64	5765.36	2910.45	3166.55	3229.67	4402.71	4425.31	4344.99	3383.89	3400.77	3262.14	3735.96	3763.82	3657.57
CTNNA2	P26232	sp|P26232|CTNA2_HUMAN	14	2258.46	2261.87	2211.41	1104.04	1102.62	1123.47	1383.63	1337.05	1402.93	1076.09	1160.21	1002.64	1643.48	1608.55	1621.1
EFHD1	Q9BUP0	sp|Q9BUP0|EFHD1_HUMAN	4	180.55	183.898	172.49	1117.27	1276.41	1155.94	136.147	128.441	174.088	220.674	257.347	224.538	149.677	137.085	158.601
EFHD2	Q96C19	sp|Q96C19|EFHD2_HUMAN	11	1090.48	930.543	1070.83	5737.5	6710.22	6001.42	1701.63	1640.87	1748.85	1918.45	1814.05	1861.66	1131.72	1119.14	1115.39
RUFY1	Q96T51	sp|Q96T51|RUFY1_HUMAN	8	304.423	276.533	324.605	345.389	277.045	289.071	354.468	350.6	358.34	669.176	629.89	614.724	641.764	672.278	701.767
RUFY2	Q8WXA3	sp|Q8WXA3-1|RUFY2_HUMAN	3	286.542	275.478	296.928	617.806	596.175	610.86	277.635	270.391	283.591	359.022	406.231	383.441	300.611	349.971	331.418
NDUFA8	P51970	sp|P51970|NDUA8_HUMAN	2	638.896	675.833	643.652	154.988	168.768	221.581	168.99	139.469	182.265	150.31	180.813	148.875	162.525	156.952	111.301
SFXN2	Q96NB2	sp|Q96NB2|SFXN2_HUMAN	2	235.237	300.556	273.455	2.97528	8.21424	14.6178	84.4383	82.4716	93.2311	89.5652	84.0804	82.1878	107.857	90.7733	64.7994
GADD45GIP1	Q8TAE8	sp|Q8TAE8|G45IP_HUMAN	5	1307.31	1367.89	1357.66	158.486	158.037	186.405	768.921	708.905	718.123	613.692	627.786	618.067	508.155	443.257	370.469
PM20D2	Q8IYS1	sp|Q8IYS1|P20D2_HUMAN	3	337.399	352.727	357.767	10.0563	0.18508	13.596	699.039	729.257	663.484	91.2344	104.4	105.959	210.253	236.084	244.951
ACAD10	Q6JQN1	sp|Q6JQN1-5|ACD10_HUMAN	6	673.828	740.746	655.142	25.5727	15.864	52.2069	100.847	108.19	105.786	182.104	173.464	175.243	317.795	326.944	250.928
STIP1	P31948	sp|P31948-2|STIP1_HUMAN	47	4095.78	3522.62	4201.44	7578.88	8085.47	7989.42	11562.3	11795.8	10984.7	8329.35	8038.25	8635.14	8621.39	9000.91	8522.84
ST13	P50502	sp|P50502|F10A1_HUMAN	25	3253.64	2689.29	3433.05	3203.2	2906.55	2736.57	6044.06	6056.93	5849.46	6615.29	6310.51	6437.01	8386.29	8402.87	8457.55
NNT	Q13423	sp|Q13423|NNTM_HUMAN	23	5823.57	7372.37	6220.49	5748.92	5652.6	6240.95	1166.08	1132.72	1467.03	1086.17	1703.46	1492.49	4025.6	3190.71	1383.05
RFC1	P35251	sp|P35251|RFC1_HUMAN	18	3727.76	3435.45	3760.16	3773.51	3705.26	3742.92	3602.26	3092.99	3113.23	2549.1	2690.25	3011.55	2603.06	2672.53	2548.65
ANK3	Q12955	sp|Q12955|ANK3_HUMAN	19	1636.47	1546.9	1751.64	952.642	943.87	836.851	2135.43	2107.03	2070.48	1121.49	1128.4	1208.91	2145.01	2282.79	2318.72
ANK2	Q01484	sp|Q01484|ANK2_HUMAN	2	111.851	104.773	122.859	16.6723	10.0114	26.0982	65.3558	64.8827	68.3961	46.8121	51.6092	72.6319	37.2746	43.8805	31.773
AFG3L2	Q9Y4W6	sp|Q9Y4W6|AFG32_HUMAN	25	6929.42	8735.52	7097.02	3168.57	3163.92	3611.57	1582.86	1649.87	1945.95	865.096	1368.85	1351.31	1429.2	1132.12	515.868
ANK1	P16157	sp|P16157-14|ANK1_HUMAN	1	21.0837	20.3408	27.5317	54.1983	54.4833	53.5282	38.3603	29.953	34.5425	11.7205	19.0751	11.9316	4.38798	1	5.67824
BRD4	O60885	sp|O60885|BRD4_HUMAN	28	2725.33	2515.37	2641.06	3260.85	3413.14	3248.92	3413.07	3296.78	3390.67	3366.61	3290.35	3264.31	3920.96	3952.17	4098.14
BRD2	P25440	sp|P25440-2|BRD2_HUMAN	6	244.805	222.496	245.59	691.069	656.076	677.392	310.259	300.967	302.462	407.732	450.097	408.742	419.836	382.322	419.548
BRD3	Q15059	sp|Q15059|BRD3_HUMAN	7	488.033	473.241	538.538	491.648	464.733	596.136	535.536	447.118	484.408	511.546	484.433	461.444	757.714	666.894	780.579
RBM39	Q14498	sp|Q14498|RBM39_HUMAN	15	3197.64	3253.18	2862.72	2329.07	2425.6	2342.36	2502.48	2545.34	2468.8	2372.33	2487.56	2343.02	2804.88	2905.55	2954.38
RBM23	Q86U06	sp|Q86U06|RBM23_HUMAN	4	147.885	151.634	159.628	85.9862	77.2145	69.6061	168.265	182.545	153.129	146.438	157.057	164.765	250.135	271.267	261.054
CHCHD3	Q9NX63	sp|Q9NX63|MIC19_HUMAN	12	3521.14	3430.08	3731.58	1010.93	989.012	1293.8	1559.57	1579.85	1483	1231.6	1251.14	1271.23	1533.64	1547.31	994.979
EEF1G	P26641	sp|P26641-2|EF1G_HUMAN	23	3089.12	2648.99	2835.67	12470.2	14263.3	11909	6207.73	6340.73	6233.62	6688.15	6315.56	6168.97	5862.67	5615.54	5988.43
CAST	P20810	sp|P20810-6|ICAL_HUMAN	8	305.945	263.803	388.936	285.973	274.696	254.579	517.448	516.633	551.863	513.415	584.777	590.406	910.069	896.479	991.474
RRM2	P31350	sp|P31350-2|RIR2_HUMAN	10	380.998	303.003	432.741	515.646	451.783	390.513	1094.81	1273.79	1047.48	680.888	679.107	715.979	785.84	804.833	818.585
RRM2B	Q7LG56	sp|Q7LG56-6|RIR2B_HUMAN	2	120.354	123.689	149.213	317.041	268.934	289.041	192.358	223.616	212.875	159.514	150.679	158.666	79.3159	78.2717	88.0418
DBN1	Q16643	sp|Q16643-3|DREB_HUMAN	22	4120.62	4194.89	4050.71	502.596	479.53	558.433	3222.81	3272.47	3043.4	2282.73	2399.04	2328.32	3026.51	3162	3109.27
WIPF2	Q8TF74	sp|Q8TF74|WIPF2_HUMAN	4	56.753	54.089	62.4273	125.708	136.083	153.188	451.047	452.857	462.823	381.437	429.264	409.657	377.385	370.302	379.854
HSD17B8	Q92506	sp|Q92506|DHB8_HUMAN	3	190.027	191.003	172.104	97.3231	95.6356	77.0708	32.0527	20.12	24.4179	43.2781	43.3679	50.3901	90.8935	84.3284	69.8882
BTAF1	O14981	sp|O14981|BTAF1_HUMAN	23	1788.69	1738.32	1936.56	2113.19	2008.69	1895.57	2234.55	2146.37	2180.7	4036.33	4074.36	4045.42	3378.51	3512.45	3585.64
TTC4	O95801	sp|O95801|TTC4_HUMAN	7	446.451	457.139	461.04	316.407	265.044	272.111	818.063	808.869	835.256	776.566	744.651	758.398	677.122	775.924	755.902
RAB3GAP2	Q9H2M9	sp|Q9H2M9|RBGPR_HUMAN	28	2661.27	2632.06	2666.59	1198.9	1033.43	1177.72	3845.72	3951.09	3893.42	2889.51	2777.11	2877.35	2718.09	2770.92	2775.22
BAG4	O95429	sp|O95429|BAG4_HUMAN	4	274.962	267.456	287.747	432.552	479.23	586.035	470.548	517.213	435.19	580.955	644.587	689.531	527.054	492.64	578.768
CAMSAP3	Q9P1Y5	sp|Q9P1Y5-2|CAMP3_HUMAN	10	701.882	691.018	717.135	619.2	574.001	596.657	1612.48	1560.96	1628.46	723.481	739.916	786.724	237.893	227.878	243.742
TIMELESS	Q9UNS1	sp|Q9UNS1|TIM_HUMAN	11	1230.12	1119	1298.81	1430.01	1454.9	1360.11	1470.04	1432.85	1530.88	1794.3	1826.61	1813.14	1708.55	1590.98	1821.45
ARAP1	Q96P48	sp|Q96P48|ARAP1_HUMAN	12	479.922	463.008	508.832	704.566	636.692	692.444	1114.65	1101.09	1069.35	933.492	940.161	1047.52	455.179	471.237	478.658
GPATCH8	Q9UKJ3	sp|Q9UKJ3|GPTC8_HUMAN	17	696.168	723.522	710.178	2152.2	1931.2	1797.95	1203.11	1198.78	1220.07	1523.7	1515.46	1623.72	1316.44	1429.53	1391.91
PDHA1	P08559	sp|P08559-4|ODPA_HUMAN	23	3903.05	4440.54	3691.04	993.779	938.893	1141.34	1053.4	1048.17	1091.71	1434.6	1357	1324.67	898.308	777.858	704.928
NAP1L4	Q99733	sp|Q99733-2|NP1L4_HUMAN	12	911.371	916.403	837.909	962.327	903.07	905.256	1489.78	1685.69	1461.44	1743.65	1500.38	1651.27	1755.73	2076.33	1835.2
NAP1L1	P55209	sp|P55209|NP1L1_HUMAN	13	910.707	983.731	903.476	1272.9	1187.14	1126.42	1253.62	1233.56	1411.33	1240.6	1333.63	1354.21	1236.62	1389.08	1457.78
SLC39A11	Q8N1S5	sp|Q8N1S5|S39AB_HUMAN	1	65.2039	85.2228	86.5912	15.199	23.59	28.3961	25.0042	22.7047	24.6689	15.9225	11.7707	15.4131	27.5828	25.1921	26.0864
NCL	P19338	sp|P19338|NUCL_HUMAN	65	10860.4	9852.28	10204.6	16313.7	18081.2	15921.6	11994.6	12077.6	11685.5	10474.8	11240.8	10918.5	10228.9	11010.5	10412.6
MARCKSL1	P49006	sp|P49006|MRP_HUMAN	5	527.045	486.59	484.184	77.2639	62.314	83.5132	732.477	727.038	599.71	783.295	849.969	852.614	1191.95	1104.74	1071.98
MARCKS	P29966	sp|P29966|MARCS_HUMAN	19	1473.08	1563.99	1559.68	229.237	187.149	282.76	2332.45	2429.33	2249.3	3703.46	3351.7	3512.14	5077.9	5232.6	4793.36
HERC5	Q9UII4	sp|Q9UII4|HERC5_HUMAN	6	586.857	548.906	622.356	2192.27	2348.64	2198.03	669.693	690.284	694.747	282.147	280.096	276.982	118.665	122.142	138.632
SND1	Q7KZF4	sp|Q7KZF4|SND1_HUMAN	41	5228.76	4575.01	5056.5	3842.31	3797.65	3976.51	8087.5	8175.65	7745.58	7081.85	6790.53	6703.01	6547.14	6562.41	6659.42
ZNF516	Q92618	sp|Q92618|ZN516_HUMAN	4	226.175	192.837	220.097	353.572	328.597	397.234	121.477	118.574	115.239	563.915	528.979	508.31	1450.89	1487.07	1391.29
DHRS11	Q6UWP2	sp|Q6UWP2|DHR11_HUMAN	4	284.419	244.193	324.459	382.833	385.528	328.149	526.207	560.844	497.436	459.78	434.974	517.001	416.579	474.966	437.01
VCL	P18206	sp|P18206|VINC_HUMAN	91	12316.4	11141.8	12542.1	9193.41	9239.23	8539.56	27400.4	28278.5	28626.7	25775.3	25267.5	25241	10085.3	9601.42	10937.1
HTT	P42858	sp|P42858|HD_HUMAN	31	1181.15	1115.15	1301.65	2158.84	2180.7	1830.2	2207.21	2198.24	2286.81	2918.45	2827.9	2920.82	2993.2	2944.78	3059.34
NDUFV2	P19404	sp|P19404|NDUV2_HUMAN	7	2390.87	2530.57	2706.34	292.373	270.311	417.163	752.145	735.853	703.677	855.001	1360.83	1000.2	938.578	810.508	847.08
COPG2	Q9UBF2	sp|Q9UBF2|COPG2_HUMAN	20	2402.71	2142.27	2380.04	1037.17	947.284	986.194	3043.43	3135.14	2974.49	2914.11	2746.09	2736.53	3947.16	3882.1	4112.84
COPG1	Q9Y678	sp|Q9Y678|COPG1_HUMAN	29	1528.54	1429.58	1428.33	4105.14	4240.92	4159.76	2561.77	2493.11	2612.6	3587.38	3610.1	3640.77	2370.45	2351.29	2576.23
NAGLU	P54802	sp|P54802|ANAG_HUMAN	9	659.966	688.927	707.181	617.824	566.603	549.088	336.086	319.501	339.643	693.636	618.84	622.535	518.156	530.914	525.253
MTHFD2	P13995	sp|P13995|MTDC_HUMAN	10	5516.37	6011.93	5279.73	1274.84	1281.01	1557.13	2245.2	2386.65	2288.96	2750.14	2690.23	2569.34	884.577	904.869	766.734
NRBF2	Q96F24	sp|Q96F24|NRBF2_HUMAN	6	390.148	376.282	474.556	1061.06	978.657	955.731	850.534	878.536	853.571	896.202	902.029	904.928	683.21	652.791	668.01
C8orf33	Q9H7E9	sp|Q9H7E9-2|CH033_HUMAN	5	197.617	167.47	172.718	162.242	142.514	193.8	392.126	393.235	364.887	338.688	353.108	392.032	289.914	339.82	297.877
PGLS	O95336	sp|O95336|6PGL_HUMAN	7	135.496	120.447	212.822	170.685	148.707	143.509	379.157	509.975	398.693	337.214	522.664	407.103	839.596	649.29	869.09
CSE1L	P55060	sp|P55060|XPO2_HUMAN	39	5418.02	5021.35	5641.02	7258.25	7526.01	6615.18	8021.47	8182.31	8301.01	9997	9389.03	9139.59	8822.92	8906.52	9639
PAXX	Q9BUH6	sp|Q9BUH6|PAXX_HUMAN	5	512.751	494.048	532.797	222.834	189.636	260.395	491.733	512.893	500.178	674.694	697.872	702.141	960.296	1012.55	1092.06
GTF2H3	Q13889	sp|Q13889|TF2H3_HUMAN	6	177.304	167.325	179.77	624.536	604.518	594.992	278.907	303.354	294.481	244.981	258.623	267.117	217.188	227.229	233.148
FEM1B	Q9UK73	sp|Q9UK73|FEM1B_HUMAN	3	157.875	151.354	162.443	290.448	224.338	249.446	134.142	146.83	151.376	112.191	102.674	97.4593	137.615	133.875	145.173
NUDT4	Q9NZJ9	sp|Q9NZJ9-2|NUDT4_HUMAN	7	232.95	213.598	267.974	1600.49	1733.2	1729.15	470.797	484.498	519.395	617.688	516.89	559.603	724.709	749.897	713.775
NUDT3	O95989	sp|O95989|NUDT3_HUMAN	3	175.361	147.668	167.355	230.658	283.133	221.47	324.635	304.288	338.449	261.865	242.814	267.846	339.652	337.101	355.996
NUDT11	Q96G61	sp|Q96G61|NUD11_HUMAN	6	531.423	539.339	607.086	89.7107	14.0135	33.7594	793.634	745.119	872.43	1290.75	1287.73	1250.31	1888.97	1861.94	2072.52
NEK7	Q8TDX7	sp|Q8TDX7|NEK7_HUMAN	2	39.027	31.5308	43.8295	23.3481	28.841	22.251	48.905	47.8183	61.2151	62.3558	56.5895	51.3418	91.1486	97.9252	106.658
LCP1	P13796	sp|P13796|PLSL_HUMAN	21	43.2167	20.217	17.2218	15406.3	16320.1	14161.9	62.1022	54.811	270.929	170.618	131.552	117.628	34.7931	22.5423	34.4341
PLS3	P13797	sp|P13797|PLST_HUMAN	43	3886.39	3374.39	4025.54	19923.5	20208.5	19522.3	7375.59	7161.55	7674.79	5811.8	5730.18	5883.53	2178.84	2194.1	2338.53
PLS1	Q14651	sp|Q14651|PLSI_HUMAN	6	413.899	337.341	418.589	241.318	232.637	229.067	824.355	810.112	794.866	622.104	621.946	614.019	141.126	159.492	149.164
GLOD4	Q9HC38	sp|Q9HC38-2|GLOD4_HUMAN	12	1413	1226.62	1399.46	3700.48	4398.1	3814.48	2752.05	2973.35	2868.25	3563.35	3321.23	3429.17	5171.81	5315.81	5209.61
PFKP	Q01813	sp|Q01813|PFKAP_HUMAN	22	1695.08	1549.52	1881.14	2411.24	2483.82	2323.39	7044.19	7499.66	6774.78	1908.17	1867.43	2128.27	1369.57	1375.91	1420.22
PFKM	P08237	sp|P08237-3|PFKAM_HUMAN	18	1238.62	1074.06	1387.84	736.48	713.926	606.456	3640.96	3816.26	3536.05	2363.36	2126.24	2387.34	3524.86	3549.13	3482.21
PFKL	P17858	sp|P17858-2|PFKAL_HUMAN	16	1152.54	1012.51	1209.13	2864.03	3262.73	3049.02	1500.56	1531.48	1535.74	2127.75	1918.11	2019.96	2589.7	2612.48	2576.58
POP1	Q99575	sp|Q99575|POP1_HUMAN	12	401.043	374.023	368.493	1725.43	1728.83	1624.65	789.27	789.713	831.946	804.505	860.684	894.065	593.41	585.54	634.557
AGK	Q53H12	sp|Q53H12|AGK_HUMAN	9	1545.14	2142.03	1644.17	195.753	186.723	201.391	317.427	294.447	339.603	226.94	358.874	335.455	481.394	383.036	167.836
UBE3A	Q05086	sp|Q05086|UBE3A_HUMAN	15	793.826	796.223	903.585	1377.22	1415.36	1286.93	1613.81	1671.59	1643.91	1801.92	1742.19	1905.4	1643.66	1666.53	1712.04
ZC3H7B	Q9UGR2	sp|Q9UGR2|Z3H7B_HUMAN	5	143.953	131.216	141.93	60.8987	55.6014	63.9755	215.204	237.697	219.757	155.187	154.089	172.58	196.42	227.934	216.205
RNF169	Q8NCN4	sp|Q8NCN4|RN169_HUMAN	1	22.2945	16.6843	16.2988	8.56209	5.43636	3.7239	64.6564	67.3125	71.7167	53.0035	48.0999	58.9453	82.9798	95.2515	85.3741
GCN1	Q92616	sp|Q92616|GCN1_HUMAN	71	5543.04	5269.09	6020.68	9441.24	9766.29	8656.71	10785.8	10947.4	10821	9402.16	9094.5	9168.13	8415.07	8350.17	8740.07
PACSIN2	Q9UNF0	sp|Q9UNF0|PACN2_HUMAN	10	639.625	550.68	654.601	2160.55	2387.68	2298.95	1731.32	1778.76	1643.89	1712.32	1561.26	1664.33	1387.96	1374.97	1361.32
RBBP6	Q7Z6E9	sp|Q7Z6E9|RBBP6_HUMAN	31	1859.07	1917.69	1859.97	10254.5	9416.66	9126.61	3081.93	3030.9	3234.1	3667.76	3693.29	3650.64	3449.96	3571.28	3635.79
GPD2	P43304	sp|P43304|GPDM_HUMAN	26	5555.72	6667.17	5813.8	1511.71	1498.02	1886.04	1363.45	1395.41	1495.5	1445.38	1749.11	1577.61	2480.1	2295.59	1271.42
TRMT1	Q9NXH9	sp|Q9NXH9|TRM1_HUMAN	11	915.192	838.309	940.77	1041.11	1151.74	1044.73	1275.48	1350.87	1259.51	1266.24	1265.28	1281.19	1047.42	1042.34	1054.76
ATF7	P17544	sp|P17544-1|ATF7_HUMAN	4	218.578	229.609	243.36	196.178	208.862	226.771	168.918	158.015	176.778	237.448	229.687	225.75	278.422	268.239	272.076
ATF2	P15336	sp|P15336|ATF2_HUMAN	4	609.196	699.674	620.839	262.837	201.336	276.597	367.437	367.916	385.981	504.478	526.595	510.66	761.49	818.555	818.398
MAGI3	Q5TCQ9	sp|Q5TCQ9-1|MAGI3_HUMAN	3	116.246	90.8037	105.283	209.598	205.747	208.966	54.1321	61.4682	61.1005	80.023	83.6409	76.3754	109.822	109.709	114.516
MAGI1	Q96QZ7	sp|Q96QZ7|MAGI1_HUMAN	13	2558.53	2552.24	2516.28	681.024	595.606	764.892	3117.54	3107.64	3134.63	1293.13	1335.72	1396.3	1378.01	1363.1	1463.02
YAP1	P46937	sp|P46937-9|YAP1_HUMAN	12	377.248	333.171	451.397	514.544	476.562	459.465	1792.9	1776.49	1686.01	1618.26	1708.22	1739.42	3149.93	3224.7	3317.85
RAB19	A4D1S5	sp|A4D1S5-2|RAB19_HUMAN	2	291.862	257.174	267.265	28.9407	33.1349	24.6966	92.1593	91.5828	95.8232	38.5345	41.1224	45.4444	2.18818	1	4.40186
TPM1	P09493	sp|P09493-3|TPM1_HUMAN	24	3404.12	2896.46	3381.11	9171.42	10559.4	9061.63	7947.47	7617.78	7996.41	4477.76	4208.66	4402.91	3194.43	3118.61	3382.48
TPM2	P07951	sp|P07951-2|TPM2_HUMAN	15	1777.14	1538.51	1822.64	2891.99	3442.42	3082.08	4390.55	3982.97	4307.34	4664.27	4583.38	4612.7	3232.3	3158.38	3457.38
TPM1	P09493	sp|P09493-6|TPM1_HUMAN	1	605.122	532.781	614.391	1373.44	1524.98	1375.9	1398.12	1466.02	1305.39	269.031	260.674	315.774	109.424	117.684	112.828
TPM4	P67936	sp|P67936|TPM4_HUMAN	7	555.198	530.581	513.939	1751.68	2027.2	1721.64	1112.22	1095.15	1116.33	1245.69	1425.83	1283.02	833.878	781.739	957.327
TPM3	P06753	sp|P06753-2|TPM3_HUMAN	6	296.379	264.549	330.767	1014.36	1137.65	1065.44	896.971	896.524	888.771	652.432	655.28	660.978	570.759	593.44	592.691
LIG3	P49916	sp|P49916|DNLI3_HUMAN	31	3203.14	2990.69	3216.23	2330.29	2119.26	2338.77	3058.98	2997.5	2800.38	3379.37	3258.14	3310.46	4134.54	4097.48	4232.83
CDC73	Q6P1J9	sp|Q6P1J9|CDC73_HUMAN	16	1730.02	1635.59	1851.19	1235.78	1052.53	1231.8	2266.94	2227.04	2225.81	2197.79	2258.37	2185.08	1732.92	1744.01	1881.53
ZNF462	Q96JM2	sp|Q96JM2-3|ZN462_HUMAN	30	5395.33	5583.05	5378.52	1263.83	1038.27	1309.28	3123.12	3040.84	2902.52	1941.25	2014.7	1877.98	3722	3826.68	3719.8
DUSP3	P51452	sp|P51452|DUS3_HUMAN	3	77.5552	80.3505	92.0098	82.6389	65.7932	71.003	128.044	143.404	135.821	179.451	141.401	179.568	155.095	168.248	148.786
WIZ	O95785	sp|O95785|WIZ_HUMAN	13	1556.69	1530.1	1589.28	423.346	405.609	521.328	1082.65	1054.43	1019.29	1839.03	1816.1	1722.18	2494.66	2475.15	2575.49
DGLUCY	Q7Z3D6	sp|Q7Z3D6-2|GLUCM_HUMAN	6	762.593	799.38	744.69	83.2848	64.6435	98.5988	114.241	126.334	106.902	200.215	188.036	174.485	313.762	268.503	239.895
GPHN	Q9NQX3	sp|Q9NQX3-2|GEPH_HUMAN	19	775.663	666.617	756.449	980.251	933.581	707.998	1769.66	1748.04	1766.97	2352.49	2273.98	2330.24	4024.99	4296	4274.9
SPEN	Q96T58	sp|Q96T58|MINT_HUMAN	29	2187.21	2088.31	2174.02	5427.79	5005.83	4923.25	2748.79	2700.63	2777.47	3071.86	3076.79	3157.44	3532.39	3586.19	3713.73
EBF3	Q9H4W6	sp|Q9H4W6|COE3_HUMAN	3	15.7346	15.0063	12.7727	262.853	266.685	254.244	12.6115	9.09261	11.581	26.6719	38.1703	27.9167	1352.85	1431.4	1400.66
ASMTL	O95671	sp|O95671|ASML_HUMAN	16	2012.31	1893.57	2154.14	628.667	504.586	588.225	2154.47	2327.18	2173.87	2010.19	1899.95	1922.6	3110.74	3390.92	3239.91
CAND1	Q86VP6	sp|Q86VP6|CAND1_HUMAN	45	3621.63	3470.05	3904.87	4765.38	4653.22	4091.69	6722.78	6762.5	7049.7	8606.79	8441.86	8332.39	9321.88	9047.59	9943.1
CAND2	O75155	sp|O75155|CAND2_HUMAN	7	371.569	387.274	379.552	454.805	387.695	374.251	550.612	575.016	575.408	684.125	683.887	689.9	602.945	664.958	677.01
ATP2C1	P98194	sp|P98194-7|AT2C1_HUMAN	7	1156.26	1355.89	1338.49	825.372	798.881	905.916	471.297	537.475	491.658	465.954	512.368	570.156	517.742	516.405	407
SIN3A	Q96ST3	sp|Q96ST3|SIN3A_HUMAN	14	1243.79	1042.63	1272.82	1861.54	2220.33	2269.55	2250.57	2180.25	1923.41	1904.99	1839.98	1924.51	3098.68	3090.39	3075.35
TP53BP1	Q12888	sp|Q12888-2|TP53B_HUMAN	47	5072.31	4785.85	5176.75	4161.28	4391.24	4105.78	5659.08	5573.66	5499.23	6910.51	6641.71	6731.78	10898	10876	11089.6
BOD1L1	Q8NFC6	sp|Q8NFC6|BD1L1_HUMAN	36	1120.12	1103.38	1245.36	5418.91	5098.92	5113.11	2782.09	2691.41	2695.67	2553.94	2578.69	2736.9	2992.88	3111.98	3087.89
SORL1	Q92673	sp|Q92673|SORL_HUMAN	19	5139.04	5763.93	5525.02	158.792	81.2484	250.018	1889.65	1885.73	2068.72	638.15	668.933	771.884	1051.08	1095.9	899.093
KLHL21	Q9UJP4	sp|Q9UJP4|KLH21_HUMAN	1	9.40197	12.1722	13.7413	15.7263	21.9512	20.2989	26.4672	28.5635	20.4634	9.24194	8.12736	7.11162	8.55429	9.99204	5.91366
SRPK2	P78362	sp|P78362-2|SRPK2_HUMAN	9	372.022	366.772	339.813	274.845	297.252	267.042	432.679	430.403	410.583	386.907	387.149	427.721	342.855	364.268	355.038
SRPK1	Q96SB4	sp|Q96SB4|SRPK1_HUMAN	8	582.657	608.83	623.84	210.615	191.649	186.598	644.827	647.061	718.214	606.211	691.73	635.483	466.152	483.242	504.299
AP2A1	O95782	sp|O95782|AP2A1_HUMAN	28	2376.15	2093.82	2453.63	2682.37	2948.04	2781.92	2560.09	2591.55	2521.7	2352.57	2263.6	2237.77	2902.63	2806.28	2945.1
AP2A2	O94973	sp|O94973-2|AP2A2_HUMAN	16	1106.87	1048.45	1198.75	939.162	884.564	919.934	716.022	749.06	768.34	1136.46	1209.4	1225.63	1545.7	1669.24	1676.5
RCN1	Q15293	sp|Q15293|RCN1_HUMAN	12	2495.96	2719.19	2406.12	2438.71	2816.68	2863.06	963.588	969.495	1003.21	2258.16	2135.71	2210.93	2795.45	2849.93	2696.4
ALDH4A1	P30038	sp|P30038|AL4A1_HUMAN	15	5347.85	6005.98	5382.89	933.708	883.604	1111.8	1789.8	1715.56	1755.39	1971.5	1920.29	1896.54	1497.04	1518.41	1299.82
YBX1	P67809	sp|P67809|YBOX1_HUMAN	15	966.075	988.41	979.006	1557.23	1579.08	1493.76	1565.52	1515.58	1510.69	1165.65	1151.6	1231.45	968.08	1109.82	1032.58
YBX3	P16989	sp|P16989|YBOX3_HUMAN	9	1040.35	946.556	1054.63	1078.44	1009.16	957.141	1760.78	1845.03	1575.73	1157.51	998.603	1122.16	790.428	892.339	767.873
YBX3	P16989	sp|P16989-2|YBOX3_HUMAN	1	301.262	355.758	309.921	1027.67	828.875	749.819	435.729	392.47	465.081	315.416	364.197	335.147	119.682	129.398	141.975
YBX2	Q9Y2T7	sp|Q9Y2T7|YBOX2_HUMAN	4	129.956	122.671	130.296	57.132	41.4736	57.0923	108.031	109.589	107.864	175.158	169.488	179.107	21.2396	27.1063	20.9662
C5orf24	Q7Z6I8	sp|Q7Z6I8|CE024_HUMAN	1	35.2775	52.5491	36.5693	32.5476	42.5764	36.0152	119.812	118.374	111.64	224.596	208.304	218.474	437.012	461.486	488.255
GOLGA1	Q92805	sp|Q92805|GOGA1_HUMAN	3	196.49	182.38	191.586	174.108	185.213	193.781	79.3811	78.1006	81.7981	103.067	113.526	100.395	131.025	151.082	139.984
KNOP1	Q1ED39	sp|Q1ED39|KNOP1_HUMAN	15	2112.7	2166.12	1938.54	3452.99	2941.55	3034.34	2740.48	2841.8	2770.16	1894.43	1991.64	1923.79	1355.93	1395.64	1341.75
SLC20A2	Q08357	sp|Q08357|S20A2_HUMAN	1	34.2067	42.3419	37.2642	16.732	16.9767	10.7221	23.4265	22.1018	19.8784	20.3612	19.5089	18.5345	12.8587	9.32642	11.5064
ATF7IP	Q6VMQ6	sp|Q6VMQ6-4|MCAF1_HUMAN	15	949.934	883.351	933.848	2431.71	2120.36	1876.86	2198.68	2178.18	2279.91	1657.33	1740.24	1800.01	1549.11	1562.58	1653.21
CPS1	P31327	sp|P31327-3|CPSM_HUMAN	20	3723.93	4278.78	3717.09	339.683	298.59	479.779	817.424	812.096	821.45	1398.52	1386.74	1356.55	2074.23	2042.02	1591.62
CAD	P27708	sp|P27708|PYR1_HUMAN	56	6631.18	6140.28	6866.88	3699.95	3584.71	3450.64	12288.2	12575.1	12288	10196.9	9843.82	10372.2	6963.75	6981.14	7088.3
MDN1	Q9NU22	sp|Q9NU22|MDN1_HUMAN	68	6790.9	6986.59	7128.62	7792.14	8333.96	7653.89	12101.2	11872.3	12122.3	6430.52	6570.15	6876.35	5383.16	5088.93	5629.57
GIGYF2	Q6Y7W6	sp|Q6Y7W6|GGYF2_HUMAN	22	1718.86	1635.4	1809.25	2895.6	3030.89	2815.96	4413.44	4631.54	4280.54	4125.31	4106.87	4391.07	3146.92	3228.92	3181.07
BASP1	P80723	sp|P80723|BASP1_HUMAN	12	3001.64	3767.82	3139.6	6577	6059.33	5325.02	550.477	743.938	490.341	873.602	1180.78	1083.56	1043.26	790.384	929.5
CDK13	Q14004	sp|Q14004|CDK13_HUMAN	11	843.429	865.353	832.835	1090.85	1060.1	1106.93	935.725	910.252	970.946	844.788	868.376	861.789	890.523	969.043	964.147
CDK2	P24941	sp|P24941|CDK2_HUMAN	5	356.475	319.04	310.519	282.894	262.45	274.372	530.566	503.135	541.302	646.749	638.296	591.573	901.488	799.27	913.649
YES1	P07947	sp|P07947|YES_HUMAN	5	997.846	1029.83	939.946	348.28	368.08	357.819	563.979	589.015	568.747	434.281	454.817	436.852	571.567	542.142	451.011
SRC	P12931	sp|P12931-2|SRC_HUMAN	7	811.779	865.387	828.943	325.621	341.897	402.594	569.698	619.696	611.01	662.529	737.699	728.082	858.689	877.286	779.372
LCK	P06239	sp|P06239-3|LCK_HUMAN	3	1392.74	1532.48	1356.54	3.02483	2.6211	3.11459	934.98	909.973	1020.1	86.0308	77.6746	138.572	8.26233	3.07249	5.97716
CDK9	P50750	sp|P50750-2|CDK9_HUMAN	6	337.132	324.68	353.808	350.591	389.055	411.182	713.823	710.601	721.805	710.457	782.671	817.292	677.209	720.905	681.406
CDK6	Q00534	sp|Q00534|CDK6_HUMAN	6	528.18	458.427	518.547	371.899	336.738	326.136	323.614	313.631	359.752	1335.7	1218.28	1179.43	850.137	816.214	837.618
CDK16	Q00536	sp|Q00536-2|CDK16_HUMAN	6	890.282	843.757	835.551	212.039	168.438	218.495	887.281	921.1	868.946	782.141	760.379	790.17	996.089	938.281	972.421
CDK1	P06493	sp|P06493|CDK1_HUMAN	17	1843.81	1728.62	1819.97	1931.57	1857.35	1703.21	2788.09	2734.69	2852.08	2555.4	2564.63	2508	2796.95	2855.1	3097.71
STK3	Q13188	sp|Q13188-2|STK3_HUMAN	14	1004.14	959.902	1077.16	883.557	845.098	871.781	1020.57	1038.77	961.336	1104.95	1070.51	1116.15	1136.93	1189.04	1164.31
STK4	Q13043	sp|Q13043|STK4_HUMAN	5	1277.74	1168.15	1216.61	1385.73	1417.99	1265.34	1619.71	1651.15	1623.15	1758.59	1735.69	1702.53	2166.64	2254.25	2218.02
CDK4	P11802	sp|P11802|CDK4_HUMAN	6	315.419	314.247	309.871	300.541	259.313	217.205	437.524	483.201	455.765	564.361	492.445	520.725	802.549	849.609	863.738
FGFR1	P11362	sp|P11362-21|FGFR1_HUMAN	3	591.792	616.954	638.015	272.362	289.928	331.081	182.98	187.886	192.842	94.1461	114.217	116.527	300.541	270.556	219.439
CDK12	Q9NYV4	sp|Q9NYV4|CDK12_HUMAN	9	561.363	541.504	559.191	1503.32	1446.69	1462.1	747.088	746.455	826.632	707.882	812	735.859	608.956	604.552	626.186
LYN	P07948	sp|P07948|LYN_HUMAN	5	740.742	838.702	754.227	415.137	464.575	464.569	409.564	398.649	431.751	373.923	380.921	396.098	173.853	159.647	134.979
FYN	P06241	sp|P06241|FYN_HUMAN	3	242.53	248.166	226.478	51.8432	45.0873	44.8109	172.216	172.219	173.622	156.3	157.233	158.133	411.939	381.512	345.372
CDK17	Q00537	sp|Q00537|CDK17_HUMAN	2	90.9826	86.9732	104.386	82.0805	71.9353	88.717	160.979	141.365	156.361	121.788	132.317	146.389	116.512	115.388	116.138
CDK5	Q00535	sp|Q00535|CDK5_HUMAN	3	222.564	197.201	232.695	564.32	487.902	538.766	277.664	278.472	300.343	352.823	356.709	366.212	310.905	313.961	337.328
CDK18	Q07002	sp|Q07002-3|CDK18_HUMAN	1	56.0282	50.489	58.8471	3.10037	5.04907	8.44688	80.5183	84.5469	78.5794	26.9412	28.2021	29.2307	20.2282	19.0017	17.8096
CSK	P41240	sp|P41240|CSK_HUMAN	11	355.712	287.255	346.271	494.417	518.337	464.265	786.762	811.13	749.134	1305.79	1188.76	1333.96	1300.66	1369.35	1299.17
EIF3B	P55884	sp|P55884-2|EIF3B_HUMAN	25	2772.74	2729.67	2774.23	4172.05	3979.43	3506.43	4821.01	4703.75	4912.51	4865.79	4772.14	4903	3793.54	3735.1	4068.83
LAMA1	P25391	sp|P25391|LAMA1_HUMAN	25	606.245	657.275	624.298	7852.45	10250.2	9517.06	321.701	376.905	499.449	182.921	219.422	238.779	710.287	714.448	639.796
BCL9	O00512	sp|O00512|BCL9_HUMAN	8	251.568	217.701	282.769	801.754	843.274	903.115	872.725	898.125	875.279	1237.57	1351.72	1342.07	1290.59	1217.52	1313.94
SEC24C	P53992	sp|P53992|SC24C_HUMAN	17	1511	1445.23	1512.83	1942.58	1766.34	1759.4	2091.21	2055.53	2129.23	2421.41	2648.15	2610.67	2610.36	2676.06	2885.06
RNF213	Q63HN8	sp|Q63HN8-4|RN213_HUMAN	11	584.211	606.648	651.726	422.472	422.561	446.1	523.776	519.814	530.504	640.112	657.052	685.594	555.008	588.414	582.272
SEC24D	O94855	sp|O94855-2|SC24D_HUMAN	7	425.913	403.853	428.319	218.377	168.302	167.907	1053.55	1044.81	1128.68	674.594	711.668	711.702	299.671	289.188	319.493
DHX9	Q08211	sp|Q08211|DHX9_HUMAN	53	5400.03	5138.75	5472.02	5419.49	5040.61	4840.24	5108.22	4990.54	4929.97	5274.63	5211.73	5146.12	5680.11	5554.81	5825.22
PTMA	P06454	sp|P06454-2|PTMA_HUMAN	8	256.096	214.014	261.163	1529.07	1624.48	1284.33	623.158	547.51	662.738	669.681	695.492	627.963	724.321	637.458	800.432
PACSIN3	Q9UKS6	sp|Q9UKS6|PACN3_HUMAN	5	1112.52	1112.4	1079.1	478.848	497.789	630.302	638.81	657.769	638.403	603.663	593.606	607.722	69.49	71.2149	67.0669
NCKAP1	Q9Y2A7	sp|Q9Y2A7-2|NCKP1_HUMAN	16	1327.47	1245.92	1408.38	1991.21	2013.97	1888.62	2299.65	2337.22	2400.94	2913.08	2999.91	2746.81	3315.16	2772.52	3496.81
WDR70	Q9NW82	sp|Q9NW82|WDR70_HUMAN	14	1129.59	1030.82	1170.04	2148.11	2205.41	2042.82	2039.5	2034.69	2045.82	2108.35	2134.19	2100.54	3508.24	3528.61	3534.67
PLEC	Q15149	sp|Q15149-8|PLEC_HUMAN	118	15043.8	14901.8	14304.3	49517.9	43949.4	48015	5866.27	5870.9	6270.33	5727.21	5412.95	5572.57	5789.91	5838.24	5945.99
EPPK1	P58107	sp|P58107|EPIPL_HUMAN	60	7693.94	7597.52	7255.27	30068.6	28486.7	30461	3753.38	3679.79	3936.22	2015.03	1958.67	2107.11	468.082	459.642	462.838
RPS10	P46783	sp|P46783|RS10_HUMAN	14	2862.9	2649.9	2750.66	1377.84	1406.49	1626.03	6760.85	6549.11	6781.71	4767.49	5225.9	5007.74	3977.91	3899.52	4120.48
MACF1	Q9UPN3	sp|Q9UPN3|MACF1_HUMAN	91	6123.22	5690.52	6258.05	4932.46	4768.55	4739.67	14495.6	14376.8	14725.5	9249.53	9239.3	9456.18	12648.8	12385.6	12960.8
DST	Q03001	sp|Q03001|DYST_HUMAN	48	2462.95	2427.24	2631.86	4625.05	4735	4442.92	5825.21	5894.28	5979.14	5962.48	6040.04	6074.28	4555.09	4599.73	4688.19
HGS	O14964	sp|O14964|HGS_HUMAN	16	1029.51	979.369	1070.55	749.592	696.826	849.522	1347.47	1357.94	1305.18	1474.86	1516.11	1535.98	1805.74	1827.81	1908.62
CLTA	P09496	sp|P09496-2|CLCA_HUMAN	12	2627.9	2601.03	2733.4	2556.01	3194.54	3280.8	2425.57	2549.72	2278.55	2430.99	2498.46	2711.08	1655.94	1980.71	1818.19
TBC1D8B	Q0IIM8	sp|Q0IIM8|TBC8B_HUMAN	2	669.655	622.179	585.782	174.733	215.792	206.648	568.125	524.089	475.074	583.771	609.705	545.42	409.453	386.736	430.424
PTMS	P20962	sp|P20962|PTMS_HUMAN	3	288.675	211.103	295.494	527.704	687.939	612.33	320.325	292.459	318.872	832.425	815.607	751.655	1503.4	1343.88	1529.94
PPIL2	Q13356	sp|Q13356|PPIL2_HUMAN	8	786.309	743.997	805.294	1202.17	1097.09	1194.29	1149.79	1083.14	1128.41	1195.72	1162.36	1130.99	1025	1127.53	1096.14
CTTNBP2NL	Q9P2B4	sp|Q9P2B4|CT2NL_HUMAN	12	687.069	634.151	738.081	391.676	381.452	387.635	2158.37	2130.25	2073.44	1618.13	1721.08	1726.78	1955.93	2031.53	2032.09
HNRNPUL2	Q1KMD3	sp|Q1KMD3|HNRL2_HUMAN	36	11228.1	11492	10611.6	6882.31	6942.06	6789.74	3717.98	3734.4	3747.94	5265.04	5187.38	5075.68	7824.88	8119.5	8002.91
HAUS1	Q96CS2	sp|Q96CS2|HAUS1_HUMAN	3	220.061	217.376	258.197	51.7442	51.5474	84.3109	303.038	290.158	279.525	208.235	261.871	241.713	319.249	309.24	345.026
LIMA1	Q9UHB6	sp|Q9UHB6-4|LIMA1_HUMAN	19	1875.35	1780.63	1786.6	2144.18	2267.2	2404.78	1371.9	1327.05	1397.95	2315.88	2157.58	2318.35	765.639	774.987	823.583
LIMD2	Q9BT23	sp|Q9BT23|LIMD2_HUMAN	3	155.45	144.042	161.894	23.2252	17.0413	5.44615	449.171	462.872	454.086	585.895	541.141	591.205	620.57	577.968	602.619
PHF10	Q8WUB8	sp|Q8WUB8|PHF10_HUMAN	4	184.787	170.386	155.481	172.917	138.996	152.174	108.895	130.82	116.61	150.938	160.355	164.639	184.286	183.558	206.276
VPS18	Q9P253	sp|Q9P253|VPS18_HUMAN	5	316.299	297.796	327.477	541.029	509.76	437.755	342.237	330.022	329.455	412.255	408.549	426.456	461.728	487.528	477.055
RBM28	Q9NW13	sp|Q9NW13|RBM28_HUMAN	22	3291.91	2930.63	3163.69	6492.25	5806.57	5837.25	2551.65	2207.99	2330.52	2990.85	3412.86	4180.79	1893.05	2121.53	2036.05
USP8	P40818	sp|P40818|UBP8_HUMAN	13	650.692	567.541	744.506	1599.43	1562.4	1613.41	1252.27	1249.85	1239.3	1273.05	1251.68	1355.99	730.726	783.183	790.602
PIK3CB	P42338	sp|P42338|PK3CB_HUMAN	5	211.961	197.972	230.1	523.72	477.91	460.768	291.573	281.978	312.177	458.418	514.7	498.666	172.504	171.538	184.374
XAB2	Q9HCS7	sp|Q9HCS7|SYF1_HUMAN	21	1484.58	1498.06	1585.48	1606.09	1554.44	1501.43	1233.51	1267.01	1200.95	1282.21	1299.51	1347.3	1452	1551.64	1429.93
PRPF6	O94906	sp|O94906|PRP6_HUMAN	26	4283.15	4036.88	4440.27	2588.26	2337.89	2474.95	3760.15	3691.5	3476.35	4081.64	4177.81	4033.67	5784.89	5582.29	5854.09
LTN1	O94822	sp|O94822-3|LTN1_HUMAN	17	729.548	681.397	814.332	2348.34	2437.9	2297.28	1492.2	1509.69	1477.39	1678.7	1610.21	1675.93	1298.53	1248.02	1303.35
PCID2	Q5JVF3	sp|Q5JVF3|PCID2_HUMAN	7	282.89	291.968	308.866	337.071	355.9	385.024	342.966	321.931	350.177	465.794	483.38	508.542	425.15	400.297	440.046
MEX3C	Q5U5Q3	sp|Q5U5Q3|MEX3C_HUMAN	3	265.675	256.233	262.008	103.742	84.6166	116.661	232.947	235.779	223.299	201.95	181.283	190.521	270.601	277.269	289.054
MEX3A	A1L020	sp|A1L020|MEX3A_HUMAN	8	870.685	1031.28	916.306	15.8253	1.02374	7.92429	634.932	613.356	639.787	902.647	948.017	899.638	1015.37	1019.85	1089.55
MEX3D	Q86XN8	sp|Q86XN8-3|MEX3D_HUMAN	6	733.031	634.673	739.795	42.1941	20.1984	38.6382	715.782	748.074	705.839	918.571	852.909	849.764	1276.66	1329.88	1279.66
MEX3B	Q6ZN04	sp|Q6ZN04|MEX3B_HUMAN	1	25.079	28.3942	28.3721	1.43384	1	1	36.572	29.0646	35.9868	49.1525	45.022	48.5559	92.7382	84.387	84.8332
SCLY	Q96I15	sp|Q96I15|SCLY_HUMAN	4	285.96	268.073	315.838	20.6761	6.26154	4.66514	678.688	689.357	659.246	576.515	572.466	576.672	578.634	612.117	578.055
GOLGA2	Q08379	sp|Q08379|GOGA2_HUMAN	17	2727.45	2732.81	2588.13	740.726	757.884	821.188	979.731	942.245	930.617	1155.34	1099.36	1078.17	956.343	970.148	992.998
MTPAP	Q9NVV4	sp|Q9NVV4-2|PAPD1_HUMAN	8	2416.44	2910.24	2420.97	696.222	688.706	628.484	905.88	863.997	950.866	867.874	1017.92	971.185	732.106	605.364	540.546
IGBP1	P78318	sp|P78318|IGBP1_HUMAN	4	197.946	180.089	198.526	682.003	810.707	1270.71	816.361	848.899	801.393	668.977	708.698	722.328	696.235	738.663	700.966
KIF5B	P33176	sp|P33176|KINH_HUMAN	32	1909.55	1786.42	2008.1	4361.21	4543.62	4410.54	3238.38	3260.44	3307.96	4263.04	4076.74	4123.52	4927.19	4862.61	5059.91
KIF5C	O60282	sp|O60282|KIF5C_HUMAN	10	778.099	678.091	766.271	455.15	405.039	423.349	1273.62	1192.07	1252.78	1645.67	1605.8	1591.88	713.049	616.671	759.707
KIF5A	Q12840	sp|Q12840|KIF5A_HUMAN	8	422.529	398.129	451.432	254.021	277.971	275.181	674.812	672.356	677.898	585.636	555.905	594.602	469.559	450.696	450.811
NEMF	O60524	sp|O60524|NEMF_HUMAN	12	591.691	580.284	596.469	1163.72	1126.63	1116.37	798.107	761.077	785.714	738.679	829.748	901.437	770.625	752.835	747.225
TNKS1BP1	Q9C0C2	sp|Q9C0C2|TB182_HUMAN	37	2106.31	1932.08	2295.9	2104.09	2047.5	1775.84	5229.36	5172.4	5100.43	4203.56	4322.29	4488.09	3092.36	3177.81	3249.75
C9orf40	Q8IXQ3	sp|Q8IXQ3|CI040_HUMAN	2	37.3709	24.0675	27.7424	102.161	99.1509	90.3727	76.345	76.4949	93.954	125.554	119.956	127.311	164.392	180.745	163.233
TYSND1	Q2T9J0	sp|Q2T9J0|TYSD1_HUMAN	4	257.53	293.449	291.539	72.7919	56.9999	65.431	111.984	108.762	112.449	120.506	123.39	124.938	73.4733	82.3872	69.7745
NEK4	P51957	sp|P51957|NEK4_HUMAN	2	197.819	174.132	191.834	21.1436	10.9173	30.3337	199.114	207.045	223.214	224.28	248.739	246.971	256.192	260.715	268.724
PFKFB4	Q16877	sp|Q16877|F264_HUMAN	5	188.124	152.451	192.301	145.962	148.434	148.872	128.129	132.348	139.61	1043.81	1006.76	1064.22	282.394	296.779	311.524
PFKFB3	Q16875	sp|Q16875-4|F263_HUMAN	2	155.071	131.738	146.812	85.7182	81.4588	93.9074	214.023	199.371	199.034	589.11	611.933	605.256	202.269	196.333	211.704
FASN	P49327	sp|P49327|FAS_HUMAN	107	6607.26	5936.44	6818.38	4483.93	4199.21	3941.84	27493.3	28366.5	26537.5	19624.5	18464.1	19338.4	17024.8	17122.2	17396.3
POLD1	P28340	sp|P28340|DPOD1_HUMAN	26	1674.94	1502.58	1787.59	563.934	499.212	583.403	2468.03	2449.98	2416.21	3168.46	3023.88	3020.85	4154.82	4331.91	4296.77
RAD18	Q9NS91	sp|Q9NS91|RAD18_HUMAN	7	518.178	519.364	576.748	858.806	762.362	794.931	1059.45	1010.11	1006.58	1018.66	945.387	967.277	729.876	750.751	801.045
RSL1D1	O76021	sp|O76021|RL1D1_HUMAN	18	5280.01	4822.07	4862.41	5560.29	5864.57	5386.16	3622.33	3390.42	3481.57	3177.15	3309.26	3491.39	1963.24	2099.85	1957.19
ANKRD35	Q8N283	sp|Q8N283|ANR35_HUMAN	1	15.0204	10.6628	19.3107	1	0.621401	1	24.539	23.7254	22.1914	29.111	34.6336	32.8531	34.6881	32.1187	38.3299
SLC16A1	P53985	sp|P53985|MOT1_HUMAN	10	1330.7	1491.93	1346.99	501.606	452.019	496.394	437.227	442.801	476.262	380.575	469.4	415.83	333.899	285.029	229.751
GTF3C3	Q9Y5Q9	sp|Q9Y5Q9|TF3C3_HUMAN	17	1529.73	1493.47	1560.73	2619.78	2519.13	2334.32	1809.01	1851.87	1861.49	2263.05	2117.72	2032.1	2543.64	2488.43	2650.63
NDUFAF4	Q9P032	sp|Q9P032|NDUF4_HUMAN	6	3013.54	3311.16	2797.6	313.282	297.103	541.021	790.432	856.514	827.124	588.857	664.605	656.21	835.626	764.852	558.681
MARS1	P56192	sp|P56192|SYMC_HUMAN	24	3230.29	3146.44	3362.56	2376.61	2134.51	2109.07	4822.09	4776.57	4938.47	4661.6	4619.45	4667.23	2921.65	3015.94	3224.02
NUB1	Q9Y5A7	sp|Q9Y5A7|NUB1_HUMAN	7	211.681	205.843	234.313	202.536	159.086	221.609	335.393	307.188	341.585	418.727	419.721	420.272	716.992	662.061	711.458
TAGLN3	Q9UI15	sp|Q9UI15|TAGL3_HUMAN	2	22.131	20.1472	32.7816	9.40223	8.253	1	41.1341	47.0035	40.7701	152.022	145.987	161.913	221.636	236.894	272.227
TAGLN2	P37802	sp|P37802-2|TAGL2_HUMAN	9	807.656	709.44	927.245	1373.63	1613.46	1851.35	1712.97	1688.49	1763.82	2000.2	3603.99	2425.15	882.062	749.697	965.301
TAGLN	Q01995	sp|Q01995|TAGL_HUMAN	13	830.033	766.321	916.484	112.967	117.464	164.39	2416.34	2359.1	2320.42	4360.04	4783.11	4768.48	147.035	150.419	176.081
GALNT12	Q8IXK2	sp|Q8IXK2|GLT12_HUMAN	4	1053.6	1208.24	1241.75	79.9971	57.9333	97.7494	256.843	263.337	305.32	179.695	205.548	249.739	292.684	260.048	216.181
GALNT4	Q8N4A0	sp|Q8N4A0|GALT4_HUMAN	3	292.621	321.683	308.865	102.603	108.486	154.565	130.171	123.143	121.659	66.0004	78.5504	72.9255	116.007	114.378	76.7246
GALNT2	Q10471	sp|Q10471|GALT2_HUMAN	8	2186.2	2492.21	2451.1	791.035	832.692	904.51	815.109	787.97	923.186	294.925	406.573	444.64	698.56	637.81	488.483
GALNT5	Q7Z7M9	sp|Q7Z7M9|GALT5_HUMAN	1	658.522	624.048	753.448	205.93	234.146	307.353	409.884	464.87	421.138	109.511	137.771	165.869	324.32	329.298	200.67
NECAP2	Q9NVZ3	sp|Q9NVZ3-2|NECP2_HUMAN	8	529.2	480.94	554.833	1295.87	1314.07	1118.24	1142.11	1146.79	1146.36	1473.86	1490.28	1670.85	1729.17	1949.13	1883.62
SPATS2L	Q9NUQ6	sp|Q9NUQ6-3|SPS2L_HUMAN	9	510.701	500.129	485.528	44.299	54.1754	55.1969	1547.78	1538.04	1536.81	399.676	360.433	400.567	235.735	247.101	244.832
LRSAM1	Q6UWE0	sp|Q6UWE0|LRSM1_HUMAN	8	306.726	275.297	326.317	195.153	178.196	185.17	503.6	513.603	526.204	474.395	482.056	513.978	377.236	379.575	431.547
LRBA	P50851	sp|P50851|LRBA_HUMAN	36	2865.09	2635.85	3202.09	6001.81	6237.54	5492.53	6527.7	6589.17	6817.09	6024.39	5907.51	5836.77	3959.59	3834.84	4233.35
NBEA	Q8NFP9	sp|Q8NFP9|NBEA_HUMAN	7	302.219	276.676	328.255	290.141	242.131	220.482	658.313	628.929	675.421	457.833	433.68	491.29	424.864	434.524	449.832
DFFA	O00273	sp|O00273|DFFA_HUMAN	12	1047.71	882.532	1002.94	3541.23	3877.72	3452.36	1979.37	2059.9	1986.53	1892.42	1782.11	1894.53	1552.25	1636.74	1596
CAMSAP1	Q5T5Y3	sp|Q5T5Y3-3|CAMP1_HUMAN	8	547.238	487.275	590.38	664.073	613.104	585.389	976.275	969.615	1003.22	1041.31	1087.13	1228.64	1448.26	1441.86	1509.76
AARS2	Q5JTZ9	sp|Q5JTZ9|SYAM_HUMAN	12	2703.29	2851.12	2725.9	625.779	536.136	640.326	938.562	883.699	834.656	1076.4	1059.04	1024.54	1205.37	1229.43	954.684
GAPDH	P04406	sp|P04406|G3P_HUMAN	52	3979.74	3384.93	4274.26	4032.11	4385.28	3913.21	9231.62	9618.3	9076.27	9063.45	8668.5	8689.06	8174.43	8346.93	8397.49
ANO6	Q4KMQ2	sp|Q4KMQ2-2|ANO6_HUMAN	5	767.02	951.441	858.075	309.017	296.304	349.41	294.577	325.448	340.72	263.477	318.585	334.557	322.964	279.408	227.918
SCAF4	O95104	sp|O95104|SCAF4_HUMAN	6	415.4	447.739	423.75	515.343	475.629	499.499	617.831	625.661	712.996	907.438	889.233	918.724	865.966	917.485	979.793
SCAF8	Q9UPN6	sp|Q9UPN6-2|SCAF8_HUMAN	17	2296.19	2386.21	2333.65	1410.75	1302.39	1283.83	2744.82	2778.41	3040.77	3318.48	3238.3	3387.03	4215.04	4333.24	4493.77
ALDH2	P05091	sp|P05091|ALDH2_HUMAN	21	5677.41	6291.94	5427.07	2093.98	2151.87	2412.01	1194.59	1207.84	1192.38	2428.43	2228.76	2157.63	2675.04	2694.41	2098.01
ALDH1B1	P30837	sp|P30837|AL1B1_HUMAN	17	8004.66	8378.37	7377.73	69.6965	66.1946	223.368	2623.23	2625.33	2578.36	1731.71	1587.83	1585.33	1137.63	1113.03	930.728
ALDH1A2	O94788	sp|O94788|AL1A2_HUMAN	11	1954.9	2103.16	1893.95	691.063	680.935	836.434	467.854	464.215	498.074	858.864	769.283	793.858	3623.55	3564.34	3621.69
ALDH1A1	P00352	sp|P00352|AL1A1_HUMAN	1	300.119	268.454	267.796	308.288	537.408	1	177.377	74.8185	94.375	178.927	258.861	183.454	242.493	173.529	38.8643
DDX42	Q86XP3	sp|Q86XP3-2|DDX42_HUMAN	26	2130.98	1936.37	2159.68	1421.3	1393.19	1474.58	3865.59	4006.38	3738.35	3132.91	3111.54	3268.87	3539.11	3684.16	3568.75
IK	Q13123	sp|Q13123|RED_HUMAN	12	2156.4	2154.54	2146.84	2235.4	2134.54	2256.08	1666.94	1680.02	1604.71	1844.46	1877.64	1759.59	1918.78	1919.79	1977.24
STK39	Q9UEW8	sp|Q9UEW8|STK39_HUMAN	7	695.236	663.732	761.938	749.62	671.935	695.332	1105.83	1099.23	1113.51	1137.79	1168.89	1203.4	688.674	659.997	726.781
OXSR1	O95747	sp|O95747|OXSR1_HUMAN	10	483.527	416.839	485.747	416.802	413.098	407.048	790.655	809.978	762.344	915.916	912.227	914.197	1245.31	1285.52	1255.95
CCDC124	Q96CT7	sp|Q96CT7|CC124_HUMAN	14	1173.3	1044.26	1197.21	3267.5	3176.58	3124.23	1748.14	1573.42	1673.06	2205.36	2278.15	2226.49	2289.54	2022.74	2314.59
HUWE1	Q7Z6Z7	sp|Q7Z6Z7|HUWE1_HUMAN	65	2305.38	2138.97	2503.03	9807.19	9925.77	8849.47	4576.34	4725.85	4694.3	5035.04	4698.36	4877.59	5524.98	5543.53	5603.68
MRTO4	Q9UKD2	sp|Q9UKD2|MRT4_HUMAN	13	2798.85	2750.22	2642.38	2733.78	2728.6	2557.03	1670.8	1657.05	1718.16	1743.61	1773.57	1617.44	1436.56	1342.41	1502.77
SRM	P19623	sp|P19623|SPEE_HUMAN	7	441.275	420.545	424.153	734.693	819.871	820.009	789.241	789.255	844.702	791.285	765.835	748.638	600.894	626.189	650.797
SMARCD2	Q92925	sp|Q92925|SMRD2_HUMAN	10	382.162	384.886	401.981	262.681	223.989	225.703	851.406	877.377	798.619	659.786	625.687	640.747	658.458	739.242	734.958
SMARCD1	Q96GM5	sp|Q96GM5|SMRD1_HUMAN	14	1177.95	1112.56	1204.05	715.865	704.966	816.83	1476.18	1460.63	1443.04	1766.24	1740.7	1679.66	2522.81	2495.04	2650.62
SMARCD3	Q6STE5	sp|Q6STE5|SMRD3_HUMAN	1	1	0.000394321	6.18352	1	1	0.0277867	3.34045	1	1	14.6894	15.6921	11.4627	76.4576	86.3604	79.0135
ADGRA3	Q8IWK6	sp|Q8IWK6|AGRA3_HUMAN	2	394.218	454.411	427.136	95.1974	63.8276	79.9389	299.975	300.728	284.41	143.319	133.401	150.821	294.541	289.869	241.967
PATZ1	Q9HBE1	sp|Q9HBE1|PATZ1_HUMAN	3	548.694	468.135	518.341	210.508	196.538	211.736	487.812	468.99	489.23	440.651	418.827	400.353	643.742	607.812	621.862
KIAA1522	Q9P206	sp|Q9P206-2|K1522_HUMAN	3	49.2804	43.9809	49.633	45.8065	59.8656	55.6733	270.524	279.821	262.737	304.235	355.186	373.971	171.174	167.032	182.348
H1-5	P16401	sp|P16401|H15_HUMAN	13	2304.71	2371.47	2134.61	4610.81	4010.24	3614.41	1820.34	959.033	1101.07	2458.55	2663.86	2814.13	2296.59	2413.76	1916.01
H1-3	P16402	sp|P16402|H13_HUMAN	11	2620.35	2574.56	2527.67	4383.71	3778.83	3630.3	1309.56	785.628	864.917	2626.8	2758.71	2972.85	1798.99	1980.97	1582.72
H1-4	P10412	sp|P10412|H14_HUMAN	2	310.961	308.507	214.15	550.94	415.371	389.195	197.435	160.689	120.626	270.478	305.715	281.818	275.898	290.727	227.935
NMD3	Q96D46	sp|Q96D46|NMD3_HUMAN	8	715.882	641.495	694.915	1196.81	1168.56	990.969	989.254	987.62	966.14	897.637	897.305	851.537	677.623	635.459	651.711
CNOT3	O75175	sp|O75175|CNOT3_HUMAN	8	236.762	235.121	296.733	438.539	413.117	387.243	501.27	516.164	513.635	661.796	645.12	659.479	561.252	516.392	569.858
FARSB	Q9NSD9	sp|Q9NSD9|SYFB_HUMAN	20	3005.08	2752.56	2941.44	2696.12	2961.61	2705.33	3944.33	4001.24	3913.11	4059.44	3909.12	3935.92	3678.23	3874.01	3908.11
TKFC	Q3LXA3	sp|Q3LXA3|TKFC_HUMAN	11	474.582	447.134	498.521	160.814	101.908	129.915	695.112	728.408	678.872	819.968	752.357	801.972	1286.28	1401.81	1401.36
ALPK3	Q96L96	sp|Q96L96|ALPK3_HUMAN	2	17.8565	14.5723	20.6913	1	1	14.6562	127.457	137.103	122.438	27.4603	22.869	26.5413	16.3734	21.0731	18.5474
KTN1	Q86UP2	sp|Q86UP2|KTN1_HUMAN	43	10933.9	11296	10321.8	4635.71	5092.43	5554.35	2908.62	2864.8	2991.15	3481.48	3425.38	3523.04	5217.8	4584.01	4283.09
BMS1	Q14692	sp|Q14692|BMS1_HUMAN	20	3423.98	3556.78	3559.31	1993.4	2184.25	2303.35	1776.36	1791.22	1708.87	1684.68	1665.07	1721.45	1263.71	1372.72	1243.18
RNF20	Q5VTR2	sp|Q5VTR2|BRE1A_HUMAN	31	1711.63	1567.4	1712.42	3621.42	3671.76	3642.84	2790.56	2698.95	2762.04	2994.12	2889.15	2977.43	3288.38	3354.74	3419.05
DNAJC2	Q99543	sp|Q99543|DNJC2_HUMAN	15	580.217	519.593	564.904	2291.91	2382.09	2387.67	1735.8	1623.81	1671.36	1333.69	1258.91	1448.6	978.07	1054.45	945.353
ATP6V1D	Q9Y5K8	sp|Q9Y5K8|VATD_HUMAN	6	441.623	404.961	446.229	623.394	631.167	649.679	475.912	457.447	463.116	519.739	555.106	512.65	626.147	629.113	707.256
DDX58	O95786	sp|O95786|DDX58_HUMAN	3	109.019	107.687	115.175	10.3341	8.16517	16.9875	61.6748	67.361	65.8801	182.146	191.043	178.354	63.0611	67.8158	82.0583
DDX20	Q9UHI6	sp|Q9UHI6|DDX20_HUMAN	11	950.8	902.956	958.305	1805.98	1871.89	1752.24	1712.1	1766.51	1729.02	1681.32	1627.04	1722.02	1269.83	1345.66	1358.81
HSPA14	Q0VDF9	sp|Q0VDF9|HSP7E_HUMAN	9	717.117	742.263	716.887	1673.15	1649.8	1497.45	1111.32	1101.47	1172.03	1185.85	1154.88	1126.19	671.617	675.943	771.343
STT3B	Q8TCJ2	sp|Q8TCJ2|STT3B_HUMAN	5	480.206	718.51	512.288	162.375	108.593	136.651	105.606	107.768	147.133	86.5539	141.916	117.946	115.203	97.8407	69.6714
STT3A	P46977	sp|P46977|STT3A_HUMAN	8	1178.18	1432.87	1267.27	342.859	301.375	388.77	338.628	328.785	360.949	184.012	247.483	237.926	275.49	204.494	124.838
RRP1	P56182	sp|P56182|RRP1_HUMAN	12	2113.49	2120.48	2002.75	3166.97	2976.46	2966.24	1273.5	1287.69	1243.68	1030.95	1024.74	1038.13	723.723	761.217	707.548
GOLPH3	Q9H4A6	sp|Q9H4A6|GOLP3_HUMAN	8	648.915	588.438	562.994	516.911	451.788	457.79	749.993	762.336	743.931	573.091	562.997	579.879	458.232	429.165	472.331
GOLPH3L	Q9H4A5	sp|Q9H4A5|GLP3L_HUMAN	4	288.105	243.901	253.705	51.0677	34.882	37.6314	483.131	486.699	500.453	287.369	275.74	302.537	206.648	217.09	249.708
DDX1	Q92499	sp|Q92499|DDX1_HUMAN	40	6428.44	5754.39	6671.91	6071.25	6361.13	6261.92	7631.43	7698.93	7941.8	8645.64	8576.81	8393.17	9203.52	8844.67	9498.39
CAMKMT	Q7Z624	sp|Q7Z624|CMKMT_HUMAN	1	32.0384	20.4653	27.9136	0.655932	3.96597	3.18085	59.8034	66.2941	72.4527	28.9877	23.2828	44.2523	50.3224	54.5602	50.0941
CDC5L	Q99459	sp|Q99459|CDC5L_HUMAN	15	792.87	786.832	788.142	1595.76	1404.52	1332.49	760.983	756.902	779.092	922.906	988.531	880.628	1074.54	1158.23	1147.02
SOX13	Q9UN79	sp|Q9UN79|SOX13_HUMAN	3	332.164	296.701	351.624	88.17	99.6275	153.468	579.554	572.069	546.655	323.053	389.295	360.937	652.462	647.316	682.079
SOX6	P35712	sp|P35712|SOX6_HUMAN	2	61.0839	59.5881	67.8745	28.6032	30.7098	38.0763	133.457	133.175	140.401	101.116	99.5052	89.0279	257.537	280.284	297.819
MYO9B	Q13459	sp|Q13459-2|MYO9B_HUMAN	10	532.342	538.996	580.953	657.266	626.761	547.84	1072.37	1057.14	1074.21	1044.3	1071.87	1049.4	1087.53	1068.28	1125.56
MYO9A	B2RTY4	sp|B2RTY4-4|MYO9A_HUMAN	1	113.376	88.0109	121.222	107.65	115.831	109.374	177.425	167.247	172.349	175.075	169.567	153.486	196.851	165.547	188.463
SAP30	O75446	sp|O75446|SAP30_HUMAN	4	213.674	190.869	201.242	175.593	133.496	132.296	344.444	319.562	359.615	369.572	355.622	357.433	437.236	478.004	497.149
TOMM34	Q15785	sp|Q15785|TOM34_HUMAN	8	356.348	284.328	345.184	142.198	102.997	167.263	590.546	638.517	617.688	818.314	887.214	870.071	1026.65	999.264	1100.17
AFDN	P55196	sp|P55196-5|AFAD_HUMAN	36	4657.85	4565.04	4963.85	4288.04	4240.49	4111.8	8182.33	8279.54	8133.31	5212.82	5276.67	5350.71	6962.17	6811.41	6779.85
HERC2	O95714	sp|O95714|HERC2_HUMAN	18	1088.19	1058.9	1205.45	852.038	830.257	780.653	1524.1	1472.88	1501.79	861.71	847.894	906.873	751.276	750.45	777.325
ARID1A	O14497	sp|O14497|ARI1A_HUMAN	38	2762.58	2638.45	2958.95	3945.09	3802.41	3778.04	4691.17	4650.02	4659.06	6548.65	6181.78	6277.24	7139.5	7169.33	7426.83
IQGAP3	Q86VI3	sp|Q86VI3|IQGA3_HUMAN	17	617.4	663.189	636.138	870.073	846.192	740.881	1235.33	1246.73	1259.33	738.158	782.269	783.204	1719.6	1705.48	1695.16
IQGAP1	P46940	sp|P46940|IQGA1_HUMAN	52	4591.54	4248.89	4712.81	8955.5	9094.77	8351.58	10546.6	10561.2	10576.4	9804.92	10092.4	10252.5	5100.58	5215.36	5340.22
IQGAP2	Q13576	sp|Q13576|IQGA2_HUMAN	36	1489.94	1338.29	1450.26	3401.48	3360.32	3436.3	4001.35	3936.09	3798.95	3344.25	3240.59	3234.09	8602.19	8435.16	8610.5
MACROD1	Q9BQ69	sp|Q9BQ69|MACD1_HUMAN	5	503.132	464.026	463.917	75.8198	53.7893	80.2813	88.8355	91.6493	76.369	114.35	103.717	109.7	265.118	266.272	220.304
PSMB1	P20618	sp|P20618|PSB1_HUMAN	10	766.758	696.17	812.392	327.516	299.357	323.645	1649.65	1704.97	1542.74	1438.39	1347.66	1466.42	1441.87	1577.18	1482.06
HMGN5	P82970	sp|P82970|HMGN5_HUMAN	11	1674.02	1558.7	1542	2613.49	2521.62	2078.8	1906.43	1663.18	1956.13	2285.35	2359.22	2119.29	2069.02	1876.17	2152.38
GAK	O14976	sp|O14976|GAK_HUMAN	18	917.528	925.172	981.749	915.219	824.845	811.423	1233.32	1217.12	1228.87	1129.51	1055.83	1122.32	1067.48	1135.46	1103.88
CYB5R4	Q7L1T6	sp|Q7L1T6|NB5R4_HUMAN	3	105.036	76.205	88.5265	123.686	126.844	94.7423	106.21	111.209	115.912	174.97	186.997	166.478	235.917	209.091	221.2
FLNB	O75369	sp|O75369-8|FLNB_HUMAN	86	5505.29	4925.31	5418.52	33169.3	34521.8	30127.4	12690.9	12732.9	12966.1	8423.87	8122.71	8585.15	11486.8	11753.9	11917.1
FLNB	O75369	sp|O75369|FLNB_HUMAN	2	66.7147	56.8221	65.4021	280.67	275.81	265.194	186.307	199.831	169.255	110.296	97.2654	84.4483	126.921	171.24	134.085
FLNA	P21333	sp|P21333|FLNA_HUMAN	85	9040.22	7832.78	9327.54	12384.4	13398.6	11978.2	27952.8	28685.2	26875.6	19193.5	18331.9	19922.6	14544.6	14928.1	14625.7
FLNC	Q14315	sp|Q14315|FLNC_HUMAN	57	2449.15	2253.09	2637.15	8667.42	8698.99	7874.53	4465.45	4385.44	4377.8	12250	11763.5	12130.2	13994.9	14754.2	14715.3
PRRC2C	Q9Y520	sp|Q9Y520-7|PRC2C_HUMAN	35	2214.58	2005.56	2191.62	4656.98	4522.43	4198.46	6999.17	6731.34	6994.26	5430.71	5690.86	5644.59	5328.53	5151.46	5514.22
PRRC2A	P48634	sp|P48634|PRC2A_HUMAN	22	889.084	842.07	991.856	1799.23	1581.37	1638.08	3102.56	2938.76	3146.64	3456.42	3509.96	3632.9	3183.44	3214.84	3272.77
MRPL2	Q5T653	sp|Q5T653|RM02_HUMAN	5	1337.65	1529.95	1239.88	174.572	124.862	207.796	462.615	464.336	452.612	447.94	447.982	442.795	407.122	343.113	272.244
JAGN1	Q8N5M9	sp|Q8N5M9|JAGN1_HUMAN	1	109.232	138.759	127.412	13.6689	5.49451	22.7419	52.9725	65.5177	58.0825	18.3252	13.2545	26.7517	51.9109	47.7114	21.5421
RHPN2	Q8IUC4	sp|Q8IUC4|RHPN2_HUMAN	4	670.123	624.47	723.419	597.225	556.019	485.865	745.259	724.347	759.87	170.691	168.824	172.365	249.274	237.81	234.924
RPLP1	P05386	sp|P05386|RLA1_HUMAN	2	23.0902	21.1435	20.6829	24.6179	30.3295	28.5889	38.1286	43.3569	38.9314	28.6125	35.046	18.6475	23.245	30.0825	26.5609
RPLP2	P05387	sp|P05387|RLA2_HUMAN	10	1055.11	1044.63	995.667	1713.14	1837.17	1698.02	1331.14	1434.23	1414.42	1147.1	1101.93	1162.34	1015.23	1043.41	1060.19
RUVBL2	Q9Y230	sp|Q9Y230|RUVB2_HUMAN	33	4322.88	3918.92	4009.55	9722.63	10842.8	10061.8	4849.89	4846.33	5045.05	5977.05	5551.51	5297.07	5459.23	5064.31	5555.84
PCBD2	Q9H0N5	sp|Q9H0N5|PHS2_HUMAN	2	105.659	95.5911	91.1026	77.3835	57.2292	49.3696	113.983	75.464	102.464	121.624	133.886	139.887	144.42	138.075	142.63
PCBD1	P61457	sp|P61457|PHS_HUMAN	3	76.0079	88.1067	80.0234	68.9856	30.4472	16.4635	178.176	137.413	171.152	242.386	227.789	217.355	429.408	406.236	436.398
DUT	P33316	sp|P33316|DUT_HUMAN	8	382.463	345.06	394.685	284.789	253.863	315.678	861.588	840.266	831.547	827.795	814.859	848.232	750.844	782.685	836.587
POLR1B	Q9H9Y6	sp|Q9H9Y6-3|RPA2_HUMAN	10	531.958	543.283	510.949	1909.28	1924.58	1890.67	865.962	863.979	912.553	605.151	607.772	633.239	439.99	448.621	480.928
CHMP4B	Q9H444	sp|Q9H444|CHM4B_HUMAN	11	961.985	992.632	1018.09	1907.15	1790.45	1676.73	1192.66	1128.67	1209.96	1207.82	1326.41	1285.57	1186.71	1150.98	1228.56
ZNF280C	Q8ND82	sp|Q8ND82|Z280C_HUMAN	14	735.08	739.653	697.056	122.457	102.321	112.306	316.333	331.76	297.107	1500.56	1463.46	1055.1	1089.08	1343.51	1144.21
ZNF280D	Q6N043	sp|Q6N043|Z280D_HUMAN	2	39.0293	44.7502	40.1729	10.772	10.6355	6.98694	39.3345	40.1561	49.9641	41.0219	46.5923	51.6054	48.1378	79.1617	52.3196
CHD1	O14646	sp|O14646|CHD1_HUMAN	15	1377.69	1489.73	1478.5	1414.73	1369.54	1355.89	1322.41	1276.39	1284.6	1267.64	1243.77	1162.02	1539.1	1378.63	1557.83
CHD6	Q8TD26	sp|Q8TD26|CHD6_HUMAN	5	215.947	203.761	220.558	81.0079	89.6168	67.1056	313.705	288.159	287.156	184.717	173.705	159.763	298.078	283.076	280.975
CHD8	Q9HCK8	sp|Q9HCK8|CHD8_HUMAN	14	1220.02	1173.4	1314.41	918.862	848.182	900.248	2559.13	2450.66	2541.34	1639.07	1862.91	1794.46	2069.86	2066.51	2200.62
CHD7	Q9P2D1	sp|Q9P2D1|CHD7_HUMAN	39	3365.2	3230.6	3248.53	1010.19	870.731	980.205	3452.13	3252.09	3379.84	2461.4	2744.43	2391.21	3633.13	3264.76	3598.34
CHD9	Q3L8U1	sp|Q3L8U1|CHD9_HUMAN	1	33.2643	37.3155	45.8357	25.6791	22.8201	34.5508	25.194	23.258	26.3027	34.5415	36.4833	43.7302	29.6669	25.8707	27.0617
CHD2	O14647	sp|O14647|CHD2_HUMAN	16	1658.84	1769.32	1686.26	1940.23	1751.5	1594.25	1215.84	1151.39	1172.48	1308.37	1269.62	1277.67	1527.13	1430.84	1560.88
IRGQ	Q8WZA9	sp|Q8WZA9|IRGQ_HUMAN	12	814.854	784.12	864.947	893.051	989.182	963.986	2290.89	2355.35	2165.88	2641.87	2467.85	2426.14	2885	2912.8	3184.83
PA2G4	Q9UQ80	sp|Q9UQ80|PA2G4_HUMAN	32	5503.72	4879.17	5436.1	10521.6	11813.4	11273.4	7546.55	7587.67	7779	8153.4	8300.77	7791.61	7742.41	7764.48	8201.67
CCT2	P78371	sp|P78371|TCPB_HUMAN	29	4550.9	4100.92	4434.05	5065.65	5720.16	5445.66	8520.15	8648.66	8244.09	6830.22	6473.91	6737.91	5750.11	5777.41	5903.28
POLR2M	P0CAP2	sp|P0CAP2|GRL1A_HUMAN	6	104.495	98.7441	126.377	225.16	186.332	146.425	159.228	184.316	172.01	223.321	249.587	236.794	251.203	239.648	267.942
SMU1	Q2TAY7	sp|Q2TAY7|SMU1_HUMAN	16	6163.8	5686.41	5702.55	4270.33	4757.68	4664.39	3024.21	3090.83	2963.16	3558.08	3376.79	3397.11	3900.15	3731.86	4019.1
TAF15	Q92804	sp|Q92804|RBP56_HUMAN	16	4604.31	4566.02	4299.05	2138.68	2400.26	2463.92	2060.16	2104.58	2047.81	2392.61	2440.1	2570.79	2556.18	2714.82	2785.55
FUS	P35637	sp|P35637|FUS_HUMAN	12	1605.62	1460.81	1409.87	1204.32	1307.33	1215.01	923.458	1048.83	899.741	1154.44	1146.29	1227.13	1423.93	1769.41	1550.45
SRP68	Q9UHB9	sp|Q9UHB9|SRP68_HUMAN	17	1748.99	1706.87	1734.06	1718.49	1516.2	1624.67	2492.28	2398.03	2575.48	3059.6	3154.69	3098.19	2597.48	2563.91	2696.85
ATP11C	Q8NB49	sp|Q8NB49|AT11C_HUMAN	6	944.779	1139.82	1021.76	341.349	342.031	395.708	359.711	386.842	387.817	288.273	317.875	334.37	413.827	345.397	294.07
ATP11A	P98196	sp|P98196|AT11A_HUMAN	2	520.858	626.044	592.551	493.951	415.152	500.589	148.027	165.953	161.68	117.312	153.401	141.625	209.977	208.577	178.296
ATP2B1	P20020	sp|P20020-1|AT2B1_HUMAN	20	3579.86	4243.25	3735.49	3015.84	2905.81	3058.64	1049	1087.01	1190.66	1234.13	1573.47	1477.37	2171.06	1772.79	1450.75
ATP2B4	P23634	sp|P23634|AT2B4_HUMAN	6	551.894	730.46	598.04	708.31	564.529	543.712	79.8013	64.8894	102.525	163.405	231.854	198.201	225.08	200.296	179.578
ATP11B	Q9Y2G3	sp|Q9Y2G3|AT11B_HUMAN	2	168.939	196.665	160.519	99.5811	84.0009	84.8282	43.3526	48.1742	43.4348	38.6628	55.2061	37.6033	55.837	48.4343	43.7067
NOL12	Q9UGY1	sp|Q9UGY1|NOL12_HUMAN	5	389.824	402.859	342.328	1253.04	1265.02	1206.14	321.055	330.663	360.668	401.154	385.132	304.34	282.403	288.335	261.873
PPP1R21	Q6ZMI0	sp|Q6ZMI0|PPR21_HUMAN	11	737.576	666.878	769.594	688.829	657.049	820.807	1136.21	1114.89	1121.68	1156.39	1114.54	1107.82	1165.56	1173.59	1245.99
BBS4	Q96RK4	sp|Q96RK4-2|BBS4_HUMAN	2	131.445	134.467	114.907	14.8712	5.40208	11.8829	119.323	116.125	122.662	110.145	95.7046	98.4542	216.561	246.06	229.158
APRT	P07741	sp|P07741|APT_HUMAN	3	235.272	215.525	255.298	47.2638	42.3093	56.4137	570.678	524.116	446.532	314.309	285.935	296.955	220.082	250.17	238.093
TDRKH	Q9Y2W6	sp|Q9Y2W6|TDRKH_HUMAN	3	575.321	671.282	593.626	130.127	127.71	180.653	175.022	173.723	173.594	92.3476	85.8449	106.805	126.689	117.487	77.0835
PHB	P35232	sp|P35232|PHB_HUMAN	20	5124.03	5612.15	4712.64	1864.18	1942.6	2265.04	1573.44	1662.69	1620.13	1525.72	1581.28	1367.23	1488.73	1524.65	1342.29
EEA1	Q15075	sp|Q15075|EEA1_HUMAN	35	5126.34	5317.7	4786.95	10550.1	10122	9923.83	3411.61	3371.36	3554.62	3563.22	3609.26	3676.11	4320.09	4372.86	4452.63
MYH14	Q7Z406	sp|Q7Z406-2|MYH14_HUMAN	30	2345.94	2128.16	2441.83	4319.97	4169.66	3715.64	4148.66	4036.58	4232.67	3726.67	3822.47	3703.12	2889.33	2650.99	2997.98
MYH10	P35580	sp|P35580-3|MYH10_HUMAN	94	7909.29	7199.94	7994.13	12887.4	13591.5	12140.6	17062.1	16926	17128	15448.3	15358.6	15107	20147.1	19213.4	20723.5
MYH9	P35579	sp|P35579|MYH9_HUMAN	82	5328.88	4629.09	5268.53	25565.3	29559.2	26431.5	13521.5	13772.9	13896.3	11176.4	10954.6	11344	10164	10226.5	10424.9
MYH11	P35749	sp|P35749-2|MYH11_HUMAN	6	121.633	120.482	163.632	2108.38	2185.06	2084.28	333.339	316.69	356.754	331.656	339.615	337.086	250.741	244.672	287.372
RRBP1	Q9P2E9	sp|Q9P2E9|RRBP1_HUMAN	54	5458.87	4880.03	5664.2	14224.5	14067.2	15127.9	12992.1	12767	12695.9	8834.91	8481.88	8569.19	5749	5648.59	5493.32
NIN	Q8N4C6	sp|Q8N4C6-7|NIN_HUMAN	2	23.7161	26.1883	30.2892	25.467	21.0847	23.143	39.0463	37.5955	42.6427	49.0451	33.898	39.7756	37.4623	34.6716	36.7436
PRMT5	O14744	sp|O14744|ANM5_HUMAN	17	1003.32	939.256	1032.15	1602.9	1714.19	1616.88	2029.32	1975.91	1990.69	2085.59	1985.64	1977.36	1875.16	1817.87	1980.06
NPRL3	Q12980	sp|Q12980|NPRL3_HUMAN	1	37.0712	36.1499	39.4231	25.3884	27.1574	28.6641	43.2838	48.0769	43.3708	50.6836	50.1284	50.5482	54.7913	60.1335	55.6814
MIEF1	Q9NQG6	sp|Q9NQG6|MID51_HUMAN	4	276.099	287.016	264.117	217.361	186.249	230.933	179.064	209.482	195.542	237.639	226.159	218.012	320.726	309.818	288.558
RBM17	Q96I25	sp|Q96I25|SPF45_HUMAN	18	2923.39	2551.86	2714.27	3694.57	3903.59	3477.62	3357.19	3400.52	3275.43	4061.29	3845.35	3902.93	4316.2	4380.09	4406.56
CHMP4A	Q9BY43	sp|Q9BY43-2|CHM4A_HUMAN	8	492.85	511.219	520.314	1240.66	1060.46	1038.05	724.354	679.021	749.131	846.87	843.511	927.154	766.665	759.325	829.928
VPS35L	Q7Z3J2	sp|Q7Z3J2|VP35L_HUMAN	9	323.457	316.062	397.934	790.509	767.14	760.088	431.918	480.273	441.473	704.435	718.906	723.96	1079.56	1077.67	1072.37
VWA5A	O00534	sp|O00534|VMA5A_HUMAN	6	225.397	185.544	211.384	38.5445	43.489	50.0823	347.441	361.577	327.447	142.524	130.237	143.156	214.083	202.547	188.878
MAP1B	P46821	sp|P46821|MAP1B_HUMAN	56	4411.23	3902.37	4701.87	2028.44	1991.87	1923.46	6445.56	6272.85	6199.11	18819.7	18559.4	18256.7	17670.4	17823.8	18051.3
MAP1A	P78559	sp|P78559-2|MAP1A_HUMAN	10	159.115	160.882	176.686	1504.65	1389.9	1225.09	351.13	355.193	352.077	530.807	537.374	516.616	1008.65	967.925	1036.89
SPECC1L	Q69YQ0	sp|Q69YQ0|CYTSA_HUMAN	17	934.553	825.423	900.363	2382.09	2376.75	2094.56	2107.74	2236.93	2210.32	1227.41	1226.66	1331.43	1910.75	1932.32	1964.43
RDX	P35241	sp|P35241-5|RADI_HUMAN	25	3525.38	3105.86	3322.52	3290.69	3465.58	3431.85	5037.48	5136.52	4923.21	5193.93	5113.55	5141.69	4733.54	4711.63	4758.51
RDX	P35241	sp|P35241|RADI_HUMAN	1	55.5928	69.7926	60.9792	126.574	91.0101	89.7133	70.1735	60.9268	77.3106	134.544	154.467	117.683	121.981	102.322	139.085
MSN	P26038	sp|P26038|MOES_HUMAN	31	2315.43	2146.05	2179.64	1769.21	1618.98	1508.66	4041.25	3798.82	4001.3	4781.71	4798.98	4537.85	4606.25	4214.14	4665.94
CROCC	Q5TZA2	sp|Q5TZA2|CROCC_HUMAN	40	5967.64	6092.64	5605.82	557.891	553.638	719.981	2375.62	2391.3	2347.14	1931.53	1857.75	1846.34	4143.19	4230.72	4383.58
CEP250	Q9BV73	sp|Q9BV73|CP250_HUMAN	11	922.28	908.358	906.55	191.559	196.161	170.074	348.431	346.307	314.216	740.625	721.449	656.068	808.23	833.428	869.865
EZR	P15311	sp|P15311|EZRI_HUMAN	23	2243.51	1997.72	2135.17	6015.52	7223.15	6648.8	4133.56	4235.77	4151.38	2195.43	2257.59	2251.58	1035.95	1032.43	1074.92
CARS2	Q9HA77	sp|Q9HA77|SYCM_HUMAN	7	438.378	488.249	438.535	230.502	218.63	206.728	334.403	341.131	300.299	210.596	198.681	214.854	213.636	227.191	193.758
DPYSL3	Q14195	sp|Q14195-2|DPYL3_HUMAN	23	3333.32	2926.23	3640.45	427.977	371.001	375.702	8236.55	8288.51	8013.79	3221.09	3223.67	3420.24	3004.56	3149.79	3083.34
CRMP1	Q14194	sp|Q14194|DPYL1_HUMAN	16	1182.72	1025.46	1257.27	541.204	592.703	495.262	3047.8	3116.21	2966.03	3241.06	3049.29	3064.76	4049.87	4160.75	4095.25
DPYSL2	Q16555	sp|Q16555-2|DPYL2_HUMAN	30	2289.56	1992.59	2437.52	820.635	611.353	593.025	4978.08	5120.71	4824.38	4919.82	4769.34	4820.94	9770.43	10076.1	10027.9
PAFAH1B3	Q15102	sp|Q15102|PA1B3_HUMAN	5	169.688	137.757	175.63	58.3863	35.2266	48.5138	302.87	313.582	285.76	326.362	293.444	279.671	607.842	634.809	657.397
PDLIM1	O00151	sp|O00151|PDLI1_HUMAN	12	1423.75	1262.69	1280.21	6666.94	7189.38	6044.64	3457.14	3451.41	3596.18	3867.19	4079.5	3918.35	2559.96	2460.01	2714.41
TCOF1	Q13428	sp|Q13428-4|TCOF_HUMAN	55	3547.91	3074.81	3445.41	27286.6	27648.6	24549.2	11923.9	11672.1	12061	14613.6	14570.1	14100.9	10976.1	10612.1	11332.2
CCNA2	P20248	sp|P20248|CCNA2_HUMAN	5	346.264	328.744	336.636	345.114	343.004	375.616	1121.23	1096.5	1064.56	509.333	519.341	520.664	567.799	556.266	553.887
AP1G1	O43747	sp|O43747-2|AP1G1_HUMAN	19	1975.7	1887.57	1999.35	1576.57	1477.38	1334.86	2098.79	2143.96	2170.41	2201.27	2114.71	2076.82	2219.88	2128.71	2370.3
AP1G2	O75843	sp|O75843|AP1G2_HUMAN	6	762.989	722.868	744.197	1037.28	1101.57	1042.54	735.449	750.978	760.674	763.833	779.325	766.496	519.89	487.571	522.399
NAPA	P54920	sp|P54920|SNAA_HUMAN	14	1294.56	1354.31	1218.59	366.748	370.037	436.175	509.273	504.183	534.348	764.406	695.517	719.879	692.179	656.859	742.516
NAPB	Q9H115	sp|Q9H115|SNAB_HUMAN	1	54.651	51.5929	61.3391	50.9287	53.9805	77.674	35.1415	30.1001	34.8044	30.5914	30.0961	29.2778	15.879	22.764	31.2384
SF3B1	O75533	sp|O75533|SF3B1_HUMAN	46	5461.15	5192.41	5659.37	7094.74	7257.5	6608.97	6036.09	5966.64	5824.27	7276.36	7155.17	7109.76	7868.96	7598.24	8338.08
HPGD	P15428	sp|P15428|PGDH_HUMAN	1	14.3642	1	1	2414.2	2687.96	2808.69	1	1	11.7493	1	1	3.82291	3.94979	1	3.16813
CRYBG1	Q9Y4K1	sp|Q9Y4K1|CRBG1_HUMAN	4	271.471	254.629	275.984	145.816	123.09	152.167	505.104	499.218	479.381	20.386	24.9203	41.3279	11.7789	7.14843	16.2506
KIF1A	Q12756	sp|Q12756-2|KIF1A_HUMAN	29	3778.66	3375.34	3861	1526.2	1476.8	1428.77	6969.92	7145.28	6910.8	4721.02	4430.58	4720.9	1502.41	1531.8	1593.09
KIF1C	O43896	sp|O43896|KIF1C_HUMAN	5	737.106	689.336	748.563	752.211	796.678	808.337	1250.89	1212.29	1163.79	730.276	718.201	757.374	671.188	643.78	677.375
KIF1B	O60333	sp|O60333-2|KIF1B_HUMAN	11	487.242	478.613	487.464	1430.55	1371.57	1342.73	702.894	701.822	738.346	730.376	768.146	722.785	1047.32	1053.81	1110.46
QDPR	P09417	sp|P09417|DHPR_HUMAN	9	1135.61	1035.54	1121.73	285.374	236.768	290.066	1151.3	1156.41	1121.94	1915.37	1882.11	1874.63	3000.02	2946.13	2957.28
ZNF598	Q86UK7	sp|Q86UK7|ZN598_HUMAN	6	384.813	354.983	394.479	667.08	641.622	690.715	741.33	739.265	687.19	685.333	742.23	742.192	518.083	515.14	564.996
ADH5	P11766	sp|P11766|ADHX_HUMAN	15	1898.54	1710	1984.3	1160.04	1195.56	1169.2	3299.81	3425.94	3320.08	3831.72	3629.92	3682.04	3379.33	3403.04	3585.7
SHMT2	P34897	sp|P34897|GLYM_HUMAN	31	11449.9	12377.5	10714.8	296.573	316.782	828.992	3171.36	3272.49	2962.42	4637.66	4475.16	4185.58	3036.79	3151.03	2427.83
SHMT1	P34896	sp|P34896|GLYC_HUMAN	8	706.647	639.281	747.498	586.987	677.847	858.689	1049.53	1130.04	1069.93	1798.12	1714.73	1821.38	1729.93	1889.46	1823.76
CELF2	O95319	sp|O95319-3|CELF2_HUMAN	6	655.376	661.406	603.276	194.771	126.89	168.644	387.31	394.607	380.13	299.133	323.632	328.485	464.113	478.366	467.153
CELF1	Q92879	sp|Q92879-4|CELF1_HUMAN	16	3165.42	3108.37	3133.39	489.029	425.624	514.891	2116.07	2235.89	2086.31	2220.97	2152.88	2090.71	1927.2	1942.62	2018.19
SMARCC1	Q92922	sp|Q92922|SMRC1_HUMAN	34	3712.86	3644.77	3768.3	5453.43	5450.36	5198.54	4476.5	4454.25	4590.79	5297.48	5259.05	4920.66	6420.84	6241.93	6700.83
SMARCC2	Q8TAQ2	sp|Q8TAQ2|SMRC2_HUMAN	35	2742.44	2756.73	2599.6	3989.1	3896.39	3644.45	2229.96	2164.16	2314.05	3277.75	3186.43	3042.96	5394.7	5332.62	5893.57
HARS1	P12081	sp|P12081|HARS1_HUMAN	17	1233.29	1123.01	1330.33	3842.19	3889.66	3590.05	2288.1	2242.53	2335.22	2908.55	3033.53	3003.27	2746.75	2731.07	2912.7
HARS2	P49590	sp|P49590|SYHM_HUMAN	8	1854.58	1954.57	1875.51	408.387	348.096	461.763	588.9	573.634	587.079	809.557	826.722	818.056	798.206	678.61	611.76
ACAP2	Q15057	sp|Q15057|ACAP2_HUMAN	12	677.621	583.745	680.202	1616.3	1702.48	1648.95	1102.31	1052.66	1179.32	1451.84	1436.69	1392.86	1396.51	1280.85	1467.87
XRN2	Q9H0D6	sp|Q9H0D6|XRN2_HUMAN	28	2177.21	1986.25	2247.45	4358.64	4101.33	3635.71	4441.34	4382.84	4360.41	4780.15	5032.23	4973.5	4102.53	4077.53	4496.73
HEBP1	Q9NRV9	sp|Q9NRV9|HEBP1_HUMAN	4	233.46	249.397	284.517	60.6629	62.8347	77.5095	411.114	473.419	392.326	241.971	245.899	294.496	234.337	324.736	273.521
SAMD4B	Q5PRF9	sp|Q5PRF9|SMAG2_HUMAN	3	75.2424	67.9184	92.9334	66.6937	46.2254	64.5666	159.884	137.277	125.406	134.244	138.278	133.731	141.748	147.866	154.336
HMOX1	P09601	sp|P09601|HMOX1_HUMAN	8	1927.18	2082.11	1960.58	1455.21	1368.94	1656.98	2068.23	2021.51	2128.06	334.248	407.069	397.247	94.5309	96.6261	79.3865
NINL	Q9Y2I6	sp|Q9Y2I6|NINL_HUMAN	1	32.5128	31.3577	41.0849	4.5718	1	1	21.1517	28.3716	23.869	37.2625	30.1909	36.9059	43.7153	38.4904	39.6232
PRXL2A	Q9BRX8	sp|Q9BRX8|PXL2A_HUMAN	7	2485.93	2888.59	2467.59	559.252	658.555	793.75	842.493	857.759	842.607	1269.97	1339.91	1241.77	2023.83	1994.17	1363.29
PTPRD	P23468	sp|P23468|PTPRD_HUMAN	2	104.211	99.4025	105.03	20.58	4.40946	12.056	127.613	122.829	131.108	23.0746	17.966	24.9035	66.3624	78.4523	61.396
PTPRF	P10586	sp|P10586|PTPRF_HUMAN	10	780.553	945.617	776.111	343.008	340.8	356.586	878.569	953.486	732.428	228.565	630.997	195.099	519.21	302.531	995.454
PTPRS	Q13332	sp|Q13332|PTPRS_HUMAN	5	474.045	534.027	492.043	130.093	94.1713	132.153	216.693	226.611	227.039	104.905	136.46	127.31	275.122	256.762	186.165
SFSWAP	Q12872	sp|Q12872-2|SFSWA_HUMAN	11	675.805	695.389	672.336	755.812	714.111	678.985	926.349	956.8	931.811	871.555	873.446	875.086	919.491	949.932	929.668
EXOSC7	Q15024	sp|Q15024|EXOS7_HUMAN	10	1136.82	1116.1	1079.04	1081.77	1224.13	1038.83	954.974	956.457	934.371	1158.12	1058.46	990.135	1036.24	1028.74	1089.16
EIF4ENIF1	Q9NRA8	sp|Q9NRA8-3|4ET_HUMAN	8	428.998	436.892	495.137	472.163	455.093	578.596	1252.04	1239.61	1216.85	1521.47	1719.31	1655.8	1824.61	1891.9	1896.77
FDXR	P22570	sp|P22570-3|ADRO_HUMAN	12	1993.82	2228.31	2011.17	1348.44	1425.54	1427	434.347	422.582	434.7	1026.05	988.015	904.823	603.999	621.959	483.766
UBE2O	Q9C0C9	sp|Q9C0C9|UBE2O_HUMAN	29	2427.16	2282.12	2585.03	2580.25	2547.46	2283.95	5019.6	5114.43	5044.79	4937.4	4580.38	4676.82	4108.17	3943.77	4243.65
SPTAN1	Q13813	sp|Q13813-2|SPTN1_HUMAN	89	15441.3	14469.9	14160.2	16234.1	16924.3	16102.1	13813.1	13617.2	13458.8	11724.8	11122.4	11269.7	10646.9	10241.9	10758
SPTAN1	Q13813	sp|Q13813|SPTN1_HUMAN	1	214.87	199.201	175.806	479.81	584.486	495.036	164.102	159.533	175.836	217.323	201.489	193.075	235.619	194.11	226.881
ASPM	Q8IZT6	sp|Q8IZT6|ASPM_HUMAN	7	540.147	455.713	502.147	227.349	247.896	240.69	681.059	672.583	661.519	606.532	579.085	535.083	481.496	428.046	499.486
SUPT16H	Q9Y5B9	sp|Q9Y5B9|SP16H_HUMAN	47	8742.15	7838.89	8314.86	5921.54	6078.15	5388.1	6182.77	5875.54	6187.64	7762.93	7987.99	7472.16	7813.35	7608.38	8230.35
NLRP2	Q9NX02	sp|Q9NX02|NALP2_HUMAN	36	1161.51	927.875	1059.53	18151.7	18094.8	16471.3	2207.73	2329.34	2453.06	1826.22	1807.05	1878.27	1186.95	1226.03	1271.52
NLRP7	Q8WX94	sp|Q8WX94-3|NALP7_HUMAN	23	46.7481	85.0201	25.8501	16651.8	18055	15830.6	7.44724	4.36208	65.3861	49.6475	65.3145	61.6588	47.988	47.0325	48.002
NUMA1	Q14980	sp|Q14980-2|NUMA1_HUMAN	72	6844.77	6378.91	6973.59	11820.6	11730.3	12237.8	7940.39	7698.73	7889.81	10863.7	10448.8	10451.6	17826.6	17797.9	18273.7
BCCIP	Q9P287	sp|Q9P287|BCCIP_HUMAN	5	402.23	382.058	389.63	752.261	791.138	666.477	930.579	891.03	991.454	891.583	930.99	961.309	510.904	534.155	554.019
BCCIP	Q9P287	sp|Q9P287-2|BCCIP_HUMAN	5	246.265	215.657	251.78	616.442	547.651	508.684	510.478	502.341	532.872	553.937	569.785	506.763	378.066	346.625	374.773
VMA21	Q3ZAQ7	sp|Q3ZAQ7|VMA21_HUMAN	1	55.8858	77.2466	68.9831	17.6854	10.0228	12.4472	20.0264	26.5331	18.5228	11.4094	16.2484	17.612	26.0502	24.5892	11.5056
HNRNPLL	Q8WVV9	sp|Q8WVV9|HNRLL_HUMAN	8	565.215	511.649	583.919	153.328	143.656	150.274	680.054	746.739	645.767	718.438	668.552	719.601	802.319	931.361	832.379
POLR1A	O95602	sp|O95602|RPA1_HUMAN	26	1557.46	1476.54	1525.97	2471.91	2347.37	2380.52	2220.32	2214.11	2176.91	1810.88	1838.48	1849.31	1502.14	1482.28	1492.31
PTPN23	Q9H3S7	sp|Q9H3S7|PTN23_HUMAN	23	2006.02	1979.46	2182.18	1194.44	1098.39	1288.91	3375.51	3527.63	3506.28	3093.78	2817.92	2974.92	3042.86	3112.46	3229.07
NUDT2	P50583	sp|P50583|AP4A_HUMAN	4	94.9245	105.204	100.406	112.687	91.2066	80.3739	199.983	214.583	182.731	180.987	170.218	181.852	258.104	323.107	271.218
PCSK7	Q16549	sp|Q16549|PCSK7_HUMAN	1	138.462	157.055	168.8	28.6484	21.1624	22.8361	69.0303	63.6189	62.9245	77.1208	95.5874	104.099	96.2544	81.6361	64.8425
PAK4	O96013	sp|O96013|PAK4_HUMAN	5	200.574	209.596	224.149	137.544	146.085	152.657	381.081	382.261	368.59	241.497	228.835	252.668	452.32	465.126	441.262
FOXO3	O43524	sp|O43524|FOXO3_HUMAN	1	45.7274	42.2048	50.5865	82.6081	88.3808	90.7033	116.044	116.829	121.532	61.3987	76.8022	64.4598	201.709	198.873	208.508
ZNF106	Q9H2Y7	sp|Q9H2Y7|ZN106_HUMAN	18	574.701	531.344	530.801	1941.97	1826.04	1728.86	916.229	937.054	1011.75	734.649	696.929	734.947	346.205	365.045	399.882
PPP5C	P53041	sp|P53041|PPP5_HUMAN	18	914.799	809.908	977.777	1159.03	1263.79	1208.99	2277.57	2318.41	2154.65	2471.82	2467.83	2542.86	2532.87	2693.17	2646.99
ACAA2	P42765	sp|P42765|THIM_HUMAN	21	7456.36	7749.34	7080.2	915.17	930.44	1181.61	2345.92	2480.69	2287.12	2987.59	2711.49	2708.69	1086.41	1097.65	939.017
PRKDC	P78527	sp|P78527|PRKDC_HUMAN	115	9945.7	9586.49	10494.8	15168.7	16442.8	15751.3	13304.8	13236	13352.8	14728	15631.8	13986.7	21560.9	19968.2	22046
EIF4G1	Q04637	sp|Q04637-8|IF4G1_HUMAN	53	2697.46	2522.29	2679.67	4096.45	4002.16	4154.55	6803.78	6731.29	6732.65	6462.31	6502.49	6392.89	4970.6	4989.38	5146.38
EIF4G3	O43432	sp|O43432-3|IF4G3_HUMAN	23	1325.75	1184.4	1326.34	1487.43	1405.22	1440.04	3548.35	3515.38	3502.04	3466.59	3304.4	3407.51	3585.68	3627.94	3784.32
GCLC	P48506	sp|P48506|GSH1_HUMAN	8	382.633	312.422	397.851	904.505	978.685	944.995	967.487	942.195	962.528	756.869	771.656	776.992	791.042	793.44	820.882
LRP1	Q07954	sp|Q07954|LRP1_HUMAN	57	11915.8	12973.9	12537.3	7260.03	7663	7839.97	5521.48	5679.08	5610.94	3936.77	4067.03	4085.29	7074.27	7247.37	5992.98
LRP6	O75581	sp|O75581|LRP6_HUMAN	4	227.851	235.411	211.759	445.12	397.561	419.621	129.915	128.424	124.048	100.138	82.7577	109.633	197.005	182.045	213.056
NOLC1	Q14978	sp|Q14978-2|NOLC1_HUMAN	19	979.088	895.923	881.726	9979.95	10766.8	9463.32	4201.41	4279.72	4265.36	3694.15	3611.44	3620.61	2728.55	2810.31	2852.85
COPS2	P61201	sp|P61201-2|CSN2_HUMAN	13	1068.22	960.624	1054.39	1156.17	1375.95	1301.83	2106.6	2177.1	2001.74	2162.35	2035.88	2057.01	2569.51	2624.1	2618.4
HADHB	P55084	sp|P55084|ECHB_HUMAN	18	8128.6	8020.99	8306.72	816.207	876.477	1292.68	2465.18	2606.19	2408.43	3608.57	3409.95	3226.4	3040.99	3005.53	2530.85
PSMD11	O00231	sp|O00231-2|PSD11_HUMAN	22	2255.36	2177.72	2291.35	1660.6	1484.45	1803.54	4275.73	4351.72	4334.38	3970.28	3999.85	4130.49	3231.01	3469.85	3350.36
TUBB6	Q9BUF5	sp|Q9BUF5|TBB6_HUMAN	19	739.846	652.288	757.917	2415.35	2652.48	2392.61	2419.14	2431.39	2410.59	3849.18	3762.98	3873.21	1547.49	1821.91	1627.41
TUBB3	Q13509	sp|Q13509|TBB3_HUMAN	54	2883.17	2717.02	2948.14	2115.52	2072.82	1938.53	6311.81	6316.88	6241.52	5386.14	5515.9	5401.76	7257.13	7997.81	7622.3
TUBB2B	Q9BVA1	sp|Q9BVA1|TBB2B_HUMAN	6	193.334	165.084	194.246	50.7179	36.7095	18.2004	565.764	583.162	549.526	941.935	904.715	883.544	424.075	422.496	430.411
TUBB2A	Q13885	sp|Q13885|TBB2A_HUMAN	1	68.7442	65.5233	76.2276	44.8937	45.8511	29.767	197.916	209.875	201.808	541.826	496.171	462.211	106.782	123.298	108.364
TUBB	P07437	sp|P07437|TBB5_HUMAN	14	685.346	632.135	758.404	175.951	148.176	152.131	1139.39	1153.68	1252.14	900.767	951.727	881.067	1468.8	1649.91	1590.24
TUBB4B	P68371	sp|P68371|TBB4B_HUMAN	40	2838.1	2826.03	2891.87	3991.04	3921.65	3590.89	5385.67	5190.67	5486.27	5636.7	5622.9	5527.91	6400.35	6850.01	6774.95
TUBB4A	P04350	sp|P04350|TBB4A_HUMAN	4	72.9508	73.5193	76.6779	3506.51	4646.69	4014.41	53.2852	50.4668	117.491	34.6892	33.8529	38.6137	44.3532	36.746	46.0151
TTC37	Q6PGP7	sp|Q6PGP7|TTC37_HUMAN	19	1130.27	1065.27	1211.34	610.858	621.73	579.855	1479.54	1509.13	1407.43	1793.05	1786.77	1955.47	2251.17	2331.84	2332.23
LARGE2	Q8N3Y3	sp|Q8N3Y3|LARG2_HUMAN	1	45.6015	47.8398	51.5121	20.2517	5.30252	15.0108	18.2245	19.4924	22.5974	3.75579	1.85598	1	1	0.00518629	0.000822603
CDC23	Q9UJX2	sp|Q9UJX2|CDC23_HUMAN	9	755.672	742.465	793.808	1284.35	957.03	1039.12	1010.87	965.99	1022.42	1377.09	1349.23	1296.66	1349.7	1214.5	1425.65
SQLE	Q14534	sp|Q14534|ERG1_HUMAN	9	1160.77	1291.95	1212.16	483.427	543.502	548.102	1364.36	1419.68	1430.87	368.64	415.723	427.743	660.657	592.036	516.691
FTL	P02792	sp|P02792|FRIL_HUMAN	1	44.9832	46.1952	56.3766	22.9491	37.9456	48.7653	25.0177	21.6901	28.0659	21.1603	14.8332	18.7123	16.4469	21.3331	16.9318
FAM92A	A1XBS5	sp|A1XBS5|FA92A_HUMAN	2	103.861	119.915	131.743	13.4263	7.56688	16.2217	80.9487	73.7392	86.8209	139.702	140.11	155.002	141.703	156.877	172.524
NAA40	Q86UY6	sp|Q86UY6|NAA40_HUMAN	2	766.251	733.706	700.737	117.316	89.9848	117.833	832.706	832.516	750.558	559.479	639.253	607.353	735.1	712.327	754.594
AMT	P48728	sp|P48728|GCST_HUMAN	5	3153.38	3134.83	3240.33	59.4392	54.3095	145.03	1174.4	1237.29	1178.94	1421.14	1342.69	1297.36	1552.71	1549.86	1328.21
IMMT	Q16891	sp|Q16891-4|MIC60_HUMAN	35	17551.2	20649.4	15216.1	6116.06	6632.12	7274.52	3712.51	3568.25	4320.87	3124.32	4156.03	3981.25	5271.51	4100.76	1889.82
TRMT2A	Q8IZ69	sp|Q8IZ69|TRM2A_HUMAN	5	169.654	144.132	177.604	205.425	199.468	194.332	455.092	471.827	453.213	368.3	358.879	390.259	461.299	445.61	434.584
PGM2	Q96G03	sp|Q96G03|PGM2_HUMAN	16	784.693	656.274	820.535	4340.01	4418.55	4214.93	1897.08	1876.39	1957.13	2508.61	2281.66	2476.21	2410.71	2229.25	2502.99
PGM2L1	Q6PCE3	sp|Q6PCE3|PGM2L_HUMAN	17	1418.84	1225.82	1479.79	1455.12	1466.68	1123.08	6050.97	6224.05	5977.78	3083.89	3047.4	3249.48	2255.18	2021.83	2333.7
TRIM44	Q96DX7	sp|Q96DX7|TRI44_HUMAN	4	227.244	249.513	236.748	51.1081	26.1645	44.8261	252.557	237.447	248.015	130.328	143.056	144.579	539.772	526.287	565.967
CTNNB1	P35222	sp|P35222|CTNB1_HUMAN	18	4646.64	5038.69	4601.56	1141.14	913.433	1081.35	2520.24	2543.8	2504.68	2745.82	2777.4	2710.73	3760.78	3682.13	3336.59
AP2B1	P63010	sp|P63010-2|AP2B1_HUMAN	35	4069.89	3889.1	3979.11	3496.53	3624.32	3416.49	3982.02	4018.31	3962.05	4004.44	3802.03	3700.92	4436.75	4590.33	4725.34
AP1B1	Q10567	sp|Q10567|AP1B1_HUMAN	16	3108.18	2850.63	3232.74	2948.12	3209.41	3189.27	3172.3	3326.06	3237.72	3149.58	2976.14	3059.55	3332.61	3495.76	3448.09
WRN	Q14191	sp|Q14191|WRN_HUMAN	9	761.602	757.398	782.583	570.008	458.851	507.75	989.086	972.993	978.388	810.627	768.697	804.474	884.122	909.917	904.245
CHUK	O15111	sp|O15111|IKKA_HUMAN	3	115.255	121.349	111.986	223.008	200.278	234.126	218.726	232.037	221.274	259.382	252.103	249.529	210.878	220.107	215.924
IKBKB	O14920	sp|O14920|IKKB_HUMAN	4	377.787	357.698	406.352	351.449	323.933	355.656	417.911	447.045	409.911	586	558.315	562.287	508.588	502.148	524.527
ADAT3	Q96EY9	sp|Q96EY9|ADAT3_HUMAN	3	34.9785	26.2461	39.8273	13.3696	8.90632	11.2569	82.9737	78.8574	75.4657	89.1566	86.3554	98.1568	73.5171	75.9487	79.8129
SLC38A4	Q969I6	sp|Q969I6|S38A4_HUMAN	1	97.5611	112.435	95.9756	1	1	1	111.242	126.464	121.188	5.91818	11.2671	11.1117	9.87868	12.9374	7.28076
STAG2	Q8N3U4	sp|Q8N3U4-2|STAG2_HUMAN	18	4256.01	3985.42	4330.62	3085.18	3165.13	3196.97	2468.46	2471.83	2541.04	3804.59	3769.82	3572.25	3794.82	3637.1	4031.32
STAG1	Q8WVM7	sp|Q8WVM7|STAG1_HUMAN	8	212.263	210.281	206.432	333.894	298.156	267.13	174.429	170.149	166.883	213.888	206.522	175.937	417.3	433.007	471.482
RAI14	Q9P0K7	sp|Q9P0K7-4|RAI14_HUMAN	22	3706.21	3623.22	3673.37	1800.04	1693.01	1816.57	4332.86	4336.84	4311.28	2085.61	2047.74	2225.37	2945.68	3027.91	2996.84
NIPBL	Q6KC79	sp|Q6KC79|NIPBL_HUMAN	22	1850.99	1883.16	2024.56	1761.04	1744.32	1854.99	1218.99	1103.66	1137.82	1247.31	1366.67	1232.55	2103.21	2012.28	2261.3
ABCF1	Q8NE71	sp|Q8NE71|ABCF1_HUMAN	15	2214.48	2019.32	2249.65	4223.04	4577.79	4309.19	3317.2	2943	3029.68	2879.26	2941.7	3006.36	2313.84	2503.25	2409.01
TMOD3	Q9NYL9	sp|Q9NYL9|TMOD3_HUMAN	12	1532.18	1366.51	1429.1	830.404	845.457	863.151	1603.68	1568.72	1690.51	1613.62	1713.29	1631.66	1175.84	1114.86	1207.07
DIAPH2	O60879	sp|O60879|DIAP2_HUMAN	13	718.009	743.965	731.005	926.2	881.951	890.3	622.688	615.966	700.774	1582.52	1501.62	1528.48	1373.57	1419.14	1426.22
DLG5	Q8TDM6	sp|Q8TDM6|DLG5_HUMAN	13	639.373	697.95	694.976	838.567	850.525	901.903	884.008	885.192	886.099	438.591	410.177	410.65	731.895	771.306	764.24
DLGAP5	Q15398	sp|Q15398|DLGP5_HUMAN	14	714.686	693.093	804.293	764.572	709.591	813.411	1383.73	1279.85	1412.84	848.9	857.627	884.332	728.122	776.422	747.997
PSMA2	P25787	sp|P25787|PSA2_HUMAN	11	752.788	716.625	844.954	948.854	1055.24	1145.94	1491.07	1537.99	1452.73	1566.65	1443.51	1557.44	1318.07	1419.6	1387.2
GATAD2B	Q8WXI9	sp|Q8WXI9|P66B_HUMAN	12	386.572	338.769	424.52	355.719	326.644	453.572	809.505	825.178	783.802	1143.57	1094.08	1099.48	1789.8	1929.47	1852.75
GATAD2A	Q86YP4	sp|Q86YP4-3|P66A_HUMAN	19	725.047	704.313	825.607	700.953	827.86	1021.9	1848.24	1882.23	1783.37	2237.27	2337.32	2222.4	2089.64	2080.4	2143.64
VRK2	Q86Y07	sp|Q86Y07|VRK2_HUMAN	3	494.349	480.111	533.148	60.05	32.8	54.2378	221.888	223.474	226.312	208.085	209.655	203.514	186.063	173.948	157.268
RECQL	P46063	sp|P46063|RECQ1_HUMAN	23	2404.34	2024.89	2368.16	2483.24	2658.31	2336.76	3846.43	3940.85	3807.8	6019.05	5673.18	5631.64	4646.58	4330.25	4740.78
BLM	P54132	sp|P54132|BLM_HUMAN	7	695.492	653.431	732.381	621.866	539.984	592.684	1382.14	1353.83	1378.11	981.458	958.05	997.67	806.112	823.043	821.228
CYC1	P08574	sp|P08574|CY1_HUMAN	3	537.869	462.93	619.592	18.7379	15.8874	65.3693	296.379	357.847	265.807	114.629	118.626	164.287	305.842	279.356	87.1783
EDC4	Q6P2E9	sp|Q6P2E9|EDC4_HUMAN	25	1715.42	1542.39	1698.38	2760.64	2669.38	2568.58	2897.52	2974.35	2872.53	3079.15	3004.36	3060.93	3254.91	3304.91	3506.74
THUMPD3	Q9BV44	sp|Q9BV44|THUM3_HUMAN	4	370.351	332.997	393.005	232.219	220.56	232.501	682.723	676.231	668.702	590.186	598.669	590.005	652.092	621.032	654.238
RAB3GAP1	Q15042	sp|Q15042-3|RB3GP_HUMAN	17	2598.18	2629.24	2731.17	2329.36	2299.97	2198.74	3937.92	3975.27	3969.92	3080.78	2984.17	3119.38	2992.84	3082.68	3273.67
FTSJ3	Q8IY81	sp|Q8IY81|SPB1_HUMAN	16	3439.79	3486.36	3365.5	3197.6	3384.42	3341.42	2067.89	2016.45	2070.92	2153.13	2297.25	2230.12	1730.69	1673.24	1717.32
HYOU1	Q9Y4L1	sp|Q9Y4L1|HYOU1_HUMAN	44	7738.41	7909.81	7292.07	13052.3	13475.6	13960.8	4305.54	4205.11	4626.8	6871.81	6676.8	6459.41	5496.04	5341.96	5144.79
AHCTF1	Q8WYP5	sp|Q8WYP5-2|ELYS_HUMAN	32	4836.73	5127.1	4952.85	7046.75	6366.09	6925.55	1664.63	1443.17	1643.63	2527.38	2533.85	2635.44	2125.44	2076.93	2266.74
STK26	Q9P289	sp|Q9P289|STK26_HUMAN	13	1855.48	1893.66	1854.44	194.345	117.459	170.447	2932.85	2885.9	3094.4	2036.93	2246.39	2077.26	1405.55	1466.42	1543.74
STK24	Q9Y6E0	sp|Q9Y6E0|STK24_HUMAN	13	1655.75	1467.02	1572.8	1577.65	1622.21	1461.79	2862.23	2899.56	2726.89	1931.95	1887.49	1966.35	1455.14	1549.32	1528.47
NDUFS3	O75489	sp|O75489|NDUS3_HUMAN	5	824.352	803.616	796.403	84.7126	66.3637	111.997	220.666	236.358	206.966	283.991	258.957	278.147	227.3	255.24	196.953
NEURL4	Q96JN8	sp|Q96JN8|NEUL4_HUMAN	4	176.341	201.67	168.025	231.581	173.931	181.44	156.353	154.512	138.505	131.937	145.663	140.595	97.2571	83.7938	100.947
METTL1	Q9UBP6	sp|Q9UBP6|TRMB_HUMAN	3	94.3092	97.1202	109.074	115.206	108.532	103.963	258.922	228.238	225.917	229.695	237.078	282.619	172.576	178.169	192.779
LPCAT1	Q8NF37	sp|Q8NF37|PCAT1_HUMAN	8	2623.91	3205.33	2642.11	261.249	223.105	334.839	920.414	885.128	925.993	352.544	467.207	437.506	581.351	525.717	334.507
ACIN1	Q9UKV3	sp|Q9UKV3|ACINU_HUMAN	40	6288.35	6144.88	6062.55	10323	10611.4	10129.7	4954.03	4836.59	4833.13	5308.53	5201.47	5216.69	5568.79	5649.18	5883.02
PNN	Q9H307	sp|Q9H307|PININ_HUMAN	31	5667.34	5636.88	5065.39	7665	7325.76	7278.49	3139.59	3216.93	3242.57	3520.89	3539.99	3321.95	3544.69	3558.02	3750.88
SHPK	Q9UHJ6	sp|Q9UHJ6|SHPK_HUMAN	9	255.303	217.04	238.846	1299.7	1477.57	1489.89	804.29	821.777	783.146	593.005	498.374	553.053	472.404	470.358	460.678
ARID3A	Q99856	sp|Q99856|ARI3A_HUMAN	12	411.852	373.871	433.278	1267.8	1423.47	1432.97	864.494	841.312	881.13	2273.72	2471.13	2246.11	2824.6	2731.76	2898.09
ARID3B	Q8IVW6	sp|Q8IVW6|ARI3B_HUMAN	16	1020.28	901.482	996.629	546.007	467.037	553.06	3532.1	3526.75	3435.47	1943.22	1975.74	1983.41	2919.67	3071.47	3048.57
DDX27	Q96GQ7	sp|Q96GQ7|DDX27_HUMAN	23	3928.55	3869.39	3645.14	3952.03	3530.84	3421.34	2597.32	2592.63	2426.66	1942.29	1887.59	1833.06	1394.85	1467.8	1397.89
NPTN	Q9Y639	sp|Q9Y639|NPTN_HUMAN	2	166.213	229.51	180.553	102.497	104.746	129.347	76.9095	77.1943	88.0493	42.3933	47.7278	49.7906	57.7309	48.3784	38.061
SHROOM3	Q8TF72	sp|Q8TF72|SHRM3_HUMAN	7	420.947	403.682	470.535	463.916	472.437	481.867	615.778	625.074	615.415	309.339	364.004	361.34	599.291	586.296	606.332
SHROOM2	Q13796	sp|Q13796|SHRM2_HUMAN	8	807.951	788.89	849.381	811.057	794.22	748.592	652.468	665.9	670.85	737.283	703.209	765.102	616.847	592.881	622.293
CORO1A	P31146	sp|P31146|COR1A_HUMAN	4	146.825	147.171	135.82	582.307	558.203	528.652	389.195	435.323	432.705	416.65	400.999	411.355	331.233	328.857	340.112
ZFP91	Q96JP5	sp|Q96JP5|ZFP91_HUMAN	3	15.5192	15.9217	17.4812	10.852	3.48982	6.78538	54.9925	55.805	45.9529	80.2738	83.0721	98.1303	123.575	125.8	123.967
GCDH	Q92947	sp|Q92947|GCDH_HUMAN	8	1505.76	1718.17	1455.56	197.22	220.157	245.092	466.209	479.559	453.969	393.114	409.365	427.489	496.998	525.683	415.829
PPA1	Q15181	sp|Q15181|IPYR_HUMAN	13	839.443	703.351	858.855	465.869	478.331	458.454	1901.65	1949.46	1872.12	2391.69	2269.08	2354.64	1910.14	2044.73	1980.27
PPA2	Q9H2U2	sp|Q9H2U2-2|IPYR2_HUMAN	12	3803.68	3928.54	3527.05	683.128	756.644	916.661	1535.5	1486.62	1541.08	2394.29	2206.52	2143.06	2261.29	2238.39	2055
NONO	Q15233	sp|Q15233|NONO_HUMAN	44	10597.1	10035.2	9437.91	10121.1	10738.2	11426.3	6945.75	6985.18	6900.24	7871.52	7707.4	7418.75	10333.2	10008.1	10310.5
PSPC1	Q8WXF1	sp|Q8WXF1|PSPC1_HUMAN	20	1486.02	1524.17	1525.08	1424.03	1348.81	1438.32	2033.95	1910.51	1989.36	3204.96	3128.35	2986.73	3113.04	3082.79	3272.37
LUZP1	Q86V48	sp|Q86V48|LUZP1_HUMAN	19	707.053	669.23	689.291	1639.37	1497.55	1322.46	2224.65	2249.97	2227.19	1543.8	1669.17	1672.34	918.129	980.039	995.557
NUP214	P35658	sp|P35658-5|NU214_HUMAN	34	5178.62	5150.56	5185.36	3698.29	3498.83	3569.82	3881.11	3714.84	3952.91	6026.03	6088.82	5866	5324.24	5288.28	5673.43
PDK3	Q15120	sp|Q15120-2|PDK3_HUMAN	7	2202.71	2151.1	2068.56	113.484	87.2398	138.178	647.772	621.733	630.635	646.015	610.69	588.998	449.028	435.262	364.92
PDK1	Q15118	sp|Q15118|PDK1_HUMAN	6	877.678	865.878	843	2.0873	8.05692	22.4758	291.373	299.486	299.783	714.752	695.282	721.577	232.629	212.023	189.457
PDK2	Q15119	sp|Q15119|PDK2_HUMAN	1	234.703	305.714	236.78	10.822	1	16.435	108.51	101.548	103.496	119.749	93.7229	112.042	113.003	128.89	98.8756
UBAP2	Q5T6F2	sp|Q5T6F2|UBAP2_HUMAN	9	480.342	448.317	500.829	2672.7	2544.82	2457.85	2102.63	2023.76	2041.81	1801.63	1946.51	1964.21	1085.03	1041.83	1122.45
PRKAG1	P54619	sp|P54619-3|AAKG1_HUMAN	7	997.03	958.874	983.452	1273.32	1159.27	1162.12	978.815	1041.71	969.796	1478.12	1342.26	1302.93	1513.73	1512.37	1507.95
PRKAG2	Q9UGJ0	sp|Q9UGJ0|AAKG2_HUMAN	1	116.027	110.691	96.9318	138.622	136.781	125.929	92.3581	101.731	90.9268	146.397	150.018	135.501	134.111	128.39	155.406
STAU1	O95793	sp|O95793|STAU1_HUMAN	15	1732.51	1491.9	1686.19	1222.43	1230.88	1074.33	3394.12	3283.39	3265.44	2517.68	2641.8	2547.61	2344.48	2368.53	2333.99
STAU2	Q9NUL3	sp|Q9NUL3|STAU2_HUMAN	16	1160.77	1058.4	1147.85	323.905	225.955	275.107	1831.03	1832.72	1710.13	1525.63	1601.95	1623.15	1588.12	1643.78	1620.08
DEAF1	O75398	sp|O75398|DEAF1_HUMAN	2	249.948	275.727	263.354	241.95	167.695	151.438	116.832	113.284	96.2338	141.377	156.262	126.335	171.966	159.411	193.638
MEPCE	Q7L2J0	sp|Q7L2J0|MEPCE_HUMAN	10	453.288	474.291	470.796	2220.1	2214.02	2159.33	802.139	832.113	848.384	789.822	813.108	781.191	941.767	964.342	961.825
NDUFV3	P56181	sp|P56181-2|NDUV3_HUMAN	1	30.0838	34.0416	38.1066	5.42839	1.82578	1	15.9088	21.114	14.2619	11.738	11.9211	9.24498	14.2989	9.51652	8.24125
FCHSD2	O94868	sp|O94868|FCSD2_HUMAN	3	49.0718	60.134	55.3525	88.5854	97.8266	101.089	71.731	68.5976	68.1869	134.818	136.242	119.077	204.535	210.676	222.977
MEAF6	Q9HAF1	sp|Q9HAF1-3|EAF6_HUMAN	3	911.689	926.518	886.087	266.321	160.133	210.657	578.011	643.921	602.716	574.93	555.533	536.422	679.344	697.434	666.29
UTP20	O75691	sp|O75691|UTP20_HUMAN	35	7905.67	7207.91	6788.1	9802.58	10081.7	9905.55	4583.35	4445.87	4647.9	5308.88	5538.23	5491.94	2966.71	2710.2	3147.7
NUP155	O75694	sp|O75694|NU155_HUMAN	20	3218.07	3444.5	3297.86	1306.34	1140.39	1257.22	1102.47	1117.32	1136.08	1499.02	1488.73	1382.63	1091.41	1113.61	1214.58
PRAG1	Q86YV5	sp|Q86YV5|PRAG1_HUMAN	3	63.6565	52.0817	80.6646	170.04	162.252	146.373	213.342	230.659	224.575	81.8443	76.4566	83.0636	267.602	258.139	273.63
L3MBTL2	Q969R5	sp|Q969R5|LMBL2_HUMAN	9	468.481	510.228	520.961	1642.97	1650.06	1696.13	829.967	837.22	826.919	740.952	731.476	685.305	767.856	803.265	828.511
MBTD1	Q05BQ5	sp|Q05BQ5|MBTD1_HUMAN	1	30.8457	26.364	21.3041	52.9325	47.3013	58.9145	15.274	11.9237	13.7817	27.2945	19.0963	9.24079	25.4371	18.1829	23.4811
LTV1	Q96GA3	sp|Q96GA3|LTV1_HUMAN	6	312.022	262.256	273.451	573.451	550.51	450.005	518.47	521.763	538.752	459.182	431.912	460.555	414.824	411.324	419.968
SON	P18583	sp|P18583-5|SON_HUMAN	43	6584.49	6726.97	6355.08	9900.55	9347.09	8814.05	4698.72	4666.55	4849.26	4835.29	5001.17	4674.74	5475.49	5619.78	5591.92
TAOK2	Q9UL54	sp|Q9UL54|TAOK2_HUMAN	9	507.518	534.918	489.371	409.1	386.756	439.813	372.691	365.719	395.51	449.208	469.433	443.374	604.07	545.268	560.167
TAOK1	Q7L7X3	sp|Q7L7X3|TAOK1_HUMAN	11	927.298	927.133	955.209	1100.45	1123.23	1224.3	1527.6	1434.77	1497.68	1234.93	1281.17	1149.92	1266.44	1252.03	1317.57
TAOK3	Q9H2K8	sp|Q9H2K8|TAOK3_HUMAN	2	17.6591	13.4149	24.1603	149.218	176.677	180.57	37.7641	34.2321	28.7078	10.827	16.7764	12.5196	15.8444	13.5373	7.58863
SLC19A1	P41440	sp|P41440|S19A1_HUMAN	2	122.337	119.327	122.241	6.75352	8.02241	1.82443	175.811	208.663	148.985	51.3405	41.2619	50.4049	97.3242	91.676	59.4057
BCR	P11274	sp|P11274|BCR_HUMAN	9	626.287	584.872	614.29	357.628	380.284	370.6	1120.37	1100.54	1113.19	874.923	962.095	882.312	835.349	789.308	875.569
MTHFD1	P11586	sp|P11586|C1TC_HUMAN	44	5607.18	5168.43	5752.42	6727.7	7019.09	6983.29	13941.5	13945.4	14112.6	9542.13	9199.37	9160.15	8228	8049.19	8462.75
MTHFD1L	Q6UB35	sp|Q6UB35|C1TM_HUMAN	28	7127.17	7703.88	6974.23	1052.13	1076.91	1325.69	2960.64	2972.88	2972.51	3901.69	3699.74	3594.77	2187.22	2096.61	1695.51
IFT57	Q9NWB7	sp|Q9NWB7|IFT57_HUMAN	1	14.3486	11.9347	11.5006	8.25352	1	12.4547	24.5459	22.1262	18.3091	38.6639	34.9738	32.1342	54.7689	55.8579	49.1146
TALDO1	P37837	sp|P37837|TALDO_HUMAN	23	2411.23	2020.99	2518.61	5513.83	5762.06	5451.67	4469.02	4466.59	4675.18	4496.75	4323.88	4358.7	3962.88	3910	4190.1
NUS1	Q96E22	sp|Q96E22|NGBR_HUMAN	1	133.535	181.435	172.623	8.11364	3.72626	4.60307	101.707	116.625	119.3	30.7695	43.3474	39.5708	32.036	31.3704	27.2401
UROD	P06132	sp|P06132|DCUP_HUMAN	3	60.6322	52.768	73.8405	19.8021	25.9088	27.2943	202.46	191.668	181.118	223.657	211.541	213.561	234.586	277.362	268.924
DIDO1	Q9BTC0	sp|Q9BTC0|DIDO1_HUMAN	27	1188.39	1102.49	1212.88	5082.02	4959.54	5065.39	3505.45	3259.87	3393.52	3424.93	3546.06	3518.43	4174.07	4180.25	4574.83
PHF3	Q92576	sp|Q92576|PHF3_HUMAN	25	1743.41	1710.65	1916.14	2238.51	2215.91	2303.17	2563.16	2409.04	2386.3	2845.63	2701.25	3033.52	3146.32	3210.62	3259.49
TRA2B	P62995	sp|P62995|TRA2B_HUMAN	18	4532.7	4475.57	4136.22	3785.16	4126.8	4025.69	1706.98	1691.31	1720.13	1773.23	1851.29	1775.2	2196.93	2254.56	2339.39
TRA2A	Q13595	sp|Q13595|TRA2A_HUMAN	3	2803.8	3122.49	2458.94	1566.97	1472.38	1519.21	919.094	887.004	946.967	1306.33	1275.53	1184.07	1220.23	1102.05	1225.95
HEATR5B	Q9P2D3	sp|Q9P2D3|HTR5B_HUMAN	6	148.323	147.782	165.407	288.575	242.29	259.063	261.626	299.393	247.562	280.167	294.407	324.151	287.84	305.751	294.551
ALDOA	P04075	sp|P04075-2|ALDOA_HUMAN	39	3436.29	2957.12	3345.97	3099.77	3390.85	3411.57	8159.55	8304.83	7942.05	9369.52	9187.86	9295.47	6523.2	6651.58	6782.16
ALDOC	P09972	sp|P09972|ALDOC_HUMAN	14	1949.36	1741.46	2120.39	707.835	689.975	757.003	5117.84	5056.95	4827.96	4427.25	4320.22	4434.88	1406.05	1321.19	1555.57
BAG5	Q9UL15	sp|Q9UL15-2|BAG5_HUMAN	1	122.392	96.1003	101.033	107.072	83.2941	98.3251	154.057	158.005	151.127	134.741	143.126	153.995	152.35	126.33	162.405
POLR3B	Q9NW08	sp|Q9NW08|RPC2_HUMAN	9	618.925	617.61	682.573	696.222	634.454	637.066	1580.41	1573.16	1488.2	1211	1284.26	1291.5	1413.93	1512.5	1575.89
RRP12	Q5JTH9	sp|Q5JTH9|RRP12_HUMAN	24	3126.28	3253.86	3142.17	6240.24	6034.45	5776.54	2544.37	2438.25	2699.61	2464.23	2572.39	2643.62	1567.63	1490.72	1611.55
AQR	O60306	sp|O60306|AQR_HUMAN	18	1367.92	1315.41	1480.26	1831.6	1866.56	1694.78	1180.04	1240.04	1201.1	1584.13	1679.42	1756.14	1715.2	1661.96	1884.87
NFYC	Q13952	sp|Q13952|NFYC_HUMAN	7	984.497	873.595	955.084	816.108	780.685	797.162	937.417	977.781	952.126	932.049	884.133	869.043	1127	1038.59	1115.56
WAPL	Q7Z5K2	sp|Q7Z5K2-3|WAPL_HUMAN	23	1704.93	1624.29	1793.94	4475.94	4384.36	4002.52	3184.79	3244.66	3274.38	3451.51	3426.63	3489.79	3658.67	3739.28	3846.13
RPL32	P62910	sp|P62910|RL32_HUMAN	13	2005.75	1853.47	1934.26	1006.49	1165.28	1090.68	3603.58	3692.5	3452.41	2266.9	2261.94	2493.84	1889.64	2180.23	1852.54
HK1	P19367	sp|P19367-3|HXK1_HUMAN	40	8753.32	8370.47	8694.48	1647.42	1586.63	1922.28	6992.36	7067.98	6793.32	4400.98	4408.35	4445.08	2138.61	2156	2283.91
HK2	P52789	sp|P52789|HXK2_HUMAN	19	2251.94	2191.97	2285.54	2151.08	2275.4	2246.26	2987.8	2980.15	3169.87	3103.13	3172.93	3150.14	1232.33	1214.69	1325.05
DLD	P09622	sp|P09622|DLDH_HUMAN	14	6884.91	8115.08	6815.03	1341.35	1459.98	1605.8	1931.61	1956.4	1994.93	2763.06	2921.35	2706.14	2535.38	2498.54	2091.44
NCOA1	Q15788	sp|Q15788|NCOA1_HUMAN	2	20.5523	20.1265	18.9045	43.9988	51.2403	28.4404	25.1469	24.4537	27.6303	38.0275	37.3326	44.834	37.159	37.5453	32.0612
RBM14	Q96PK6	sp|Q96PK6|RBM14_HUMAN	26	3897.98	3853.49	3797.31	3192.52	2999.33	3352.87	3585.66	3644.71	3532.58	4362.18	4220.44	4190.62	4723.82	4852.6	4949.81
RBM4B	Q9BQ04	sp|Q9BQ04|RBM4B_HUMAN	2	31.2293	41.213	35.1045	7.57558	6.80432	6.89503	26.8898	28.1674	21.7758	42.9279	38.182	38.6134	95.9682	82.5343	70.6889
RBM4	Q9BWF3	sp|Q9BWF3|RBM4_HUMAN	14	2730.2	2589.05	2628.39	808.454	702.428	889.759	1845.4	1802.71	1842.38	1701.59	1645.35	1702.25	2189.67	2145.36	2182.65
DIEXF	Q68CQ4	sp|Q68CQ4|DIEXF_HUMAN	8	1875.59	2022.43	2030.05	1035.5	877.858	889.175	1485.27	1517.07	1452.27	1491.77	1541.55	1459.25	928.402	910.339	982.32
PHB2	Q99623	sp|Q99623|PHB2_HUMAN	17	5429.09	5440.63	5222.03	827.165	722.341	1226.62	1817.82	1797.7	1806.76	1718.05	1822.48	1580.55	1589.64	1623.79	1389.29
LAMB1	P07942	sp|P07942|LAMB1_HUMAN	38	776.574	832.229	753.977	32596.4	38658.5	38116.5	238.104	272.723	392.776	683.688	756.714	824.169	753.687	851.736	735.976
ZSCAN10	Q96SZ4	sp|Q96SZ4|ZSC10_HUMAN	6	536.582	451.741	541.441	301.179	290.381	306.821	824.162	821.809	725.558	108.768	85.2398	105.787	4.75788	1.9691	3.14816
SSB	P05455	sp|P05455|LA_HUMAN	29	2378.11	2093.45	2354.02	4330.86	4619.95	4281.68	4028.97	4036.29	3943.83	3881.1	3867.98	3886.78	3416.22	3544.19	3567.58
ZNF428	Q96B54	sp|Q96B54|ZN428_HUMAN	4	109.108	103.436	95.717	171.701	166.405	152.465	121.554	128.535	113.02	134.856	122.909	144.474	440.634	511.558	461.732
RAD54L2	Q9Y4B4	sp|Q9Y4B4|ARIP4_HUMAN	3	62.6291	63.3691	70.4045	93.9562	69.9295	101.336	149.865	142.9	144.963	153.899	134.902	143.418	159.549	203.133	174.795
MAP3K1	Q13233	sp|Q13233|M3K1_HUMAN	1	1	1	3.88177	7.69516	7.01972	1	10.0229	10.264	14.4133	12.3697	16.8986	21.2602	23.4854	20.9886	22.7194
ZNF521	Q96K83	sp|Q96K83|ZN521_HUMAN	2	77.3697	68.4954	85.4069	70.9102	64.47	74.1652	113.886	116.322	103.481	156.014	160.554	166.562	245.118	251.903	265.713
ADAM15	Q13444	sp|Q13444|ADA15_HUMAN	1	149.923	146.306	151.447	114.924	95.6828	95.2382	53.0555	47.7904	58.3019	37.8064	42.6764	38.1543	71.035	54.9899	51.1414
YLPM1	P49750	sp|P49750|YLPM1_HUMAN	43	4796.07	4921.65	4799.45	3177.68	2960.75	3280.2	4721.04	4761.4	5122.61	5382.09	5131.18	5267.78	7330.81	7526.11	7675.22
CNP	P09543	sp|P09543|CN37_HUMAN	17	2592.55	2780.64	2587.58	299.021	262.387	387.583	1139.85	1169.24	1117.05	928.768	927.177	983.658	1843.19	1720.46	1474.52
N4BP2	Q86UW6	sp|Q86UW6|N4BP2_HUMAN	11	637.858	579.586	589.688	1632.64	1594.6	1425.33	931.703	911.751	906.874	825.166	847.001	860.95	933.443	1000.81	993.133
N4BP2L1	Q5TBK1	sp|Q5TBK1|N42L1_HUMAN	1	142.814	141.406	123.286	1429.98	1466.83	1438.35	167.302	163.069	205.371	265.053	243.906	201.896	166.157	97.348	162.091
N4BP2L2	Q92802	sp|Q92802-2|N42L2_HUMAN	1	87.7907	97.9098	83.8876	44.6894	38.7126	36.4892	47.3562	46.3059	47.3627	51.8419	51.0941	49.6243	59.3453	60.4021	70.4066
NSF	P46459	sp|P46459|NSF_HUMAN	28	6789.8	6642.91	6416.01	4986.9	5306.68	5219.04	2725.49	2713.81	2806.41	3816.83	3613.61	3764.34	5107.35	5125.84	5246.96
CCDC50	Q8IVM0	sp|Q8IVM0|CCD50_HUMAN	7	370.572	311.733	364.794	517.519	544.889	501.223	663.833	649.168	611.212	729.02	736.358	756.002	1121.44	1167.43	1176.21
TTI2	Q6NXR4	sp|Q6NXR4|TTI2_HUMAN	7	279.44	266.162	314.066	219.803	190.893	187.745	639.82	613.692	680.637	630.674	599.004	608.71	609.702	602.275	642.865
FUBP3	Q96I24	sp|Q96I24|FUBP3_HUMAN	29	4046.46	4043.56	3898.03	2638.6	2771.69	3019.85	2377.25	2325.4	2269.47	2626.69	2534.28	2548.82	2434.91	2562.46	2527.76
KHSRP	Q92945	sp|Q92945|FUBP2_HUMAN	39	4699.02	4532.18	4638.26	4968.77	5541.23	6437.04	5500.3	5235.56	5477.4	6044.77	6981.73	6611.52	7739.16	7368.99	8148.22
FUBP1	Q96AE4	sp|Q96AE4-2|FUBP1_HUMAN	26	1664.77	1570.79	1613.02	1055.24	1092.05	1091.8	2148.67	2001.7	2070.54	1959.01	2078.29	2066.92	2649.85	2493.85	2721.28
FUBP1	Q96AE4	sp|Q96AE4|FUBP1_HUMAN	3	58.3013	59.2091	72.1239	11.2373	8.53564	15.817	148.646	148.087	138.141	124.895	97.5874	118.183	197.283	208.221	182.578
CCDC137	Q6PK04	sp|Q6PK04|CC137_HUMAN	3	93.8578	96.6045	81.9133	249.26	176.6	189.439	76.9115	77.4976	86.4984	86.5959	92.4869	102.64	38.9408	47.0642	39.4988
DROSHA	Q9NRR4	sp|Q9NRR4|RNC_HUMAN	4	464.564	409.035	483.266	779.126	700.917	664.593	490.62	498.763	510.915	436.357	414.803	404.862	481.983	487.522	504.475
TBCD	Q9BTW9	sp|Q9BTW9|TBCD_HUMAN	19	585.444	576.734	632.775	1680.38	1550.63	1416.3	747.97	790.937	791.632	1152.4	1097.61	1063.03	1603.6	1673.16	1734.74
CDV3	Q9UKY7	sp|Q9UKY7|CDV3_HUMAN	10	419.227	345.375	439.841	883.088	1001.34	959.534	1452.38	1387.97	1394.31	1413.8	1413.24	1447.32	1572.28	1557.45	1612.89
ACOT7	O00154	sp|O00154|BACH_HUMAN	11	920.279	826.129	958.961	876.436	902.33	794.465	1422.34	1454.31	1481.74	1473.79	1424.86	1506.32	961.238	994.951	985.256
TUBGCP2	Q9BSJ2	sp|Q9BSJ2-4|GCP2_HUMAN	15	1077.63	1066.06	1232.15	1444.94	1563.5	1571.06	2196.09	2289.32	2210.9	2395.4	2276.84	2412.38	3042.51	3054.5	3054.11
ARMC5	Q96C12	sp|Q96C12|ARMC5_HUMAN	2	22.5665	21.6168	25.6392	23.4144	25.6412	33.3207	39.7444	39.6954	40.6143	37.8561	39.2243	42.409	43.8064	45.2539	50.4259
PRKAR2A	P13861	sp|P13861|KAP2_HUMAN	7	1122.86	1080.59	1052.59	2087.28	2314.93	2073.37	1039.59	1124.8	1105.72	1174.35	1068.65	1105.9	1371.82	1372.89	1333.15
PRKAR2B	P31323	sp|P31323|KAP3_HUMAN	7	1258.52	1375.41	1351.41	279.034	226.322	258.232	1214.33	1198	1279.99	655.59	659.394	725.469	1160.04	1223.15	1200.24
ATAD2B	Q9ULI0	sp|Q9ULI0|ATD2B_HUMAN	14	2350.98	2403.95	2293.77	1140.88	1072.84	1162.83	881.818	889.34	853.347	1080.61	1040.58	932.358	1477.3	1474.36	1487.64
ATAD2	Q6PL18	sp|Q6PL18|ATAD2_HUMAN	8	976.757	908.648	932.047	154.288	138.373	142.329	356.273	335.203	315.613	518.71	562.703	559.588	820.577	901.163	933.321
MYO18A	Q92614	sp|Q92614|MY18A_HUMAN	17	1967.63	1929.72	1911.23	817.457	691.739	767.981	1780.29	1787.86	1811.75	1107.31	1101.41	1093.42	1082.66	1080.87	1133.99
YWHAE	P62258	sp|P62258|1433E_HUMAN	44	8058.48	7330.17	7499.14	6746.51	6656.85	6617.02	10331.3	10015	10535.6	11759.2	11439.1	10825.4	13618.2	13001.4	14244
YWHAG	P61981	sp|P61981|1433G_HUMAN	14	3008.98	2767.65	3002.91	2718.02	3422.99	3159.67	4548.18	4519.76	4557.63	4093.69	3912.1	3906.62	3789.67	3867.16	3881.93
YWHAH	Q04917	sp|Q04917|1433F_HUMAN	16	1337	1427.95	1385.35	2778.82	2690.45	2656.32	2372.82	2334.7	2430.71	2210.76	2324.65	2197.79	1682.4	1674.64	1751.64
YWHAQ	P27348	sp|P27348|1433T_HUMAN	17	1037.83	911.111	1058.76	1108.96	1255.44	1324.61	2327.94	2357.38	2305.6	2370.42	2204.97	2325.25	2840.33	2935.54	2975.14
YWHAB	P31946	sp|P31946|1433B_HUMAN	15	1289.82	1167.58	1290.5	1447.93	1572.89	1543.99	2178.16	2214.17	2244.63	1952.51	1920.73	1961.27	1789.97	1871.37	1870.45
YWHAZ	P63104	sp|P63104|1433Z_HUMAN	18	1987.79	1817.34	2054.16	1707.79	2273.96	2346.13	3188.15	3121.28	3153.94	4001.79	3820.77	4137.92	3133.15	3462.94	3228.96
SFN	P31947	sp|P31947|1433S_HUMAN	6	863.078	773.7	813.245	1590.46	1602.76	1565.01	1592.63	1562.01	1603.27	1764.87	1790.06	1751.21	1307.67	1327.34	1339.76
CHAMP1	Q96JM3	sp|Q96JM3|CHAP1_HUMAN	22	2216.12	2189.74	2240.53	1999.38	1968.26	1932.02	1871.16	1888.43	1826	2662.13	2706.2	2642.49	3113.81	3264.11	3386.41
TFE3	P19532	sp|P19532|TFE3_HUMAN	3	1081.71	1119.29	1116.56	308.918	241.788	322.811	570.761	601.811	592.376	360.71	349.017	379.609	160.08	165.578	199.401
IKBKG	Q9Y6K9	sp|Q9Y6K9-2|NEMO_HUMAN	6	381.802	318.442	352.435	1636.76	1962.87	1982.88	584.927	582.642	596.539	742.874	713.13	706.591	605.223	622.193	658.313
FOXK1	P85037	sp|P85037|FOXK1_HUMAN	8	200.277	181.183	187.49	237.025	259.484	228.396	348.36	378.885	350.74	577.346	561.988	558.909	685.192	694.939	772.072
FOXK2	Q01167	sp|Q01167|FOXK2_HUMAN	6	295.635	284.729	293.866	182.186	172.417	208.257	354.184	379.195	386.453	407.783	387.194	380.47	792.1	847.747	840.797
SLMAP	Q14BN4	sp|Q14BN4|SLMAP_HUMAN	9	1839.99	2131.41	1991	502.54	495.159	569.347	660.674	655.946	703.459	492.352	507.308	545.987	676.015	661.48	525.963
WASHC2A	Q641Q2	sp|Q641Q2|WAC2A_HUMAN	11	721.976	765.413	724.988	2901.7	2738.95	2531.28	1025.36	1086.84	1142.4	1282.69	1352.61	1353.61	1031.45	1080.97	1077.02
WASHC2C	Q9Y4E1	sp|Q9Y4E1|WAC2C_HUMAN	2	21.7042	19.3468	17.2547	58.5185	52.2612	35.1042	40.8082	40.2218	42.6582	54.3992	37.5047	43.3698	36.5542	50.3407	39.9851
IDI1	Q13907	sp|Q13907-2|IDI1_HUMAN	5	284.328	285.057	271.291	610.04	652.687	672.229	710.997	678.555	753.544	988.815	1028.58	960.376	959.377	900.811	999.411
VARS1	P26640	sp|P26640|SYVC_HUMAN	32	2028.85	1947.69	2212.86	2193.2	2225.52	2013.81	5150.19	5167.21	4965.89	5232.86	5201.26	5127.78	4719.83	4610.98	4886.98
DLG1	Q12959	sp|Q12959-2|DLG1_HUMAN	21	2196.74	2205.82	2138.51	3114.24	3227.32	3362.15	2068.28	2110.18	2044.75	2508.26	2585.19	2636.86	3379.06	3462.77	3398.03
DLG3	Q92796	sp|Q92796|DLG3_HUMAN	4	283.639	248.975	273.455	1185.47	1297.27	1445.12	470.545	461.575	428.183	358.237	290.409	318.958	435.606	459.308	398.502
EIF4B	P23588	sp|P23588|IF4B_HUMAN	24	2234.46	2077.13	2123.43	8281.96	9208.8	8185.4	4692.98	4524.02	4910.56	4425.95	4399.79	4435.13	3799.9	3736.52	3914.48
AMOTL2	Q9Y2J4	sp|Q9Y2J4-4|AMOL2_HUMAN	4	52.29	47.6699	47.8829	530.142	631.217	723.852	89.5039	87.4484	87.0817	131.641	115.699	139.465	200.586	195.5	210.552
SCLT1	Q96NL6	sp|Q96NL6|SCLT1_HUMAN	3	95.3316	79.1907	92.2095	40.3319	33.4255	42.6716	65.2735	58.1739	58.0608	64.8088	74.9744	80.6916	98.8567	98.0892	95.6171
SEL1L	Q9UBV2	sp|Q9UBV2|SE1L1_HUMAN	3	937.47	1199.26	1024.4	953.411	892.893	977.875	269.942	246.026	320.12	177.252	272.34	274.889	336.33	301.997	197.154
MBOAT7	Q96N66	sp|Q96N66|MBOA7_HUMAN	4	1961.08	2390.17	2150.64	280.118	264.836	395.637	608.117	612.834	641.551	433.577	605.606	546.942	469.596	433.752	275.418
SCAMP2	O15127	sp|O15127|SCAM2_HUMAN	4	475.662	490.94	545.749	314.98	372.015	406.932	198.904	192.141	211.232	204.488	207.048	231.415	171.574	179.615	159.259
GOLGA5	Q8TBA6	sp|Q8TBA6|GOGA5_HUMAN	14	2478.9	2778.75	2623.7	1427.02	1441.11	1570.92	774.694	778.521	912.713	604.657	764.298	813.504	645.681	633.61	560.074
GBF1	Q92538	sp|Q92538|GBF1_HUMAN	22	1027.33	1065.86	1176.49	2144.36	2131.33	2019.98	1136.93	1149.75	1143.15	1576.39	1557.5	1537.86	1532.66	1536.66	1622.73
UBR5	O95071	sp|O95071|UBR5_HUMAN	34	2402.14	2334.62	2489.06	2485.11	2660.06	2703.73	3937.21	3964.91	3868.81	3416.77	3280.38	3507.58	3039.33	3012.08	3161.93
NLN	Q9BYT8	sp|Q9BYT8|NEUL_HUMAN	24	6485.47	6619.45	6199.75	1680.43	1758.75	1861.19	4538.17	4630.33	4535.04	3387.11	3374.59	3341.57	1421.08	1270.83	1383.64
KIF14	Q15058	sp|Q15058|KIF14_HUMAN	8	1232.83	1199.57	1218.23	554.338	536.496	534.235	1507.52	1431.39	1418.28	761.346	772.562	835.091	688.073	660.504	675.636
DSG2	Q14126	sp|Q14126|DSG2_HUMAN	15	2698.94	2896.9	2586.65	2160.1	2243.05	2443.41	1900.02	1994.58	1989.28	1441.31	1581.43	1615.16	765.72	699.177	607.127
ZNF48	Q96MX3	sp|Q96MX3|ZNF48_HUMAN	2	330.414	298.936	346.909	256.512	215.37	213.226	826.217	764.516	775.27	488.79	474.25	547.442	443.328	484.794	433.995
TRMT6	Q9UJA5	sp|Q9UJA5|TRM6_HUMAN	11	599.436	567.754	606.268	1496.59	1442.83	1552.2	930.15	896.541	958.05	1151.04	1214.59	1217.14	912.074	904.241	978.991
COL26A1	Q96A83	sp|Q96A83|COQA1_HUMAN	1	294.116	353.807	344.782	1.20529	1	1	132.326	140.352	122.287	129.991	138.244	129.245	190.219	201.161	163.856
ZC3H4	Q9UPT8	sp|Q9UPT8|ZC3H4_HUMAN	8	326.118	371.537	339.278	1000.33	798.782	718.52	830.994	819.63	844.167	1068.01	1184.19	1127.76	1268.96	1210.99	1254.76
SPTBN1	Q01082	sp|Q01082|SPTB2_HUMAN	77	15215.2	13565.9	15000.2	14094.5	16104.3	14435	16609.5	16789.5	16227.1	12138	11673.1	12187.4	9866.27	9503.97	9860.42
SPTBN2	O15020	sp|O15020|SPTN2_HUMAN	27	2112.82	1936.11	2093.32	807.556	748.454	693.369	1783.39	1734.49	1738.99	2065.94	2122.41	2113.59	3516.02	3558.01	3636.21
ACTN4	O43707	sp|O43707|ACTN4_HUMAN	41	4315.67	4036.77	3374.57	6600.83	6690.74	6562.58	5704.63	5744.1	5445.49	4808.94	4656.87	4957.18	3880.83	4017.01	3891.81
ACTN1	P12814	sp|P12814-3|ACTN1_HUMAN	51	5656.63	4895.55	4963.27	5349.18	5760.01	5470.12	9370.85	9534.55	9052.78	6282.79	5806.57	6353.97	5445.07	5463	5415.87
ACTN3	Q08043	sp|Q08043|ACTN3_HUMAN	6	806.939	736.657	681.201	10.2229	3.34846	20.4605	109.863	98.6747	100.994	136.402	137.385	159.424	427.249	431.425	455.204
TACC2	O95359	sp|O95359-3|TACC2_HUMAN	13	891.519	884.171	949	1403.13	1349.74	1325.98	1627.16	1618.75	1601.46	2055.04	2004.41	2171.7	1271.92	1315.78	1296.15
TACC1	O75410	sp|O75410-2|TACC1_HUMAN	5	128.454	107.389	131.381	384.26	396.596	439.789	171.685	171.931	166.917	229.278	252.884	243.242	124.835	132.15	130.076
CEP131	Q9UPN4	sp|Q9UPN4|CP131_HUMAN	23	1547.88	1476.8	1529.35	913.429	810.594	861.927	2269.05	2201.14	2166.42	2161.9	2262.15	2297.03	3300.06	3326.12	3450.62
SAP130	Q9H0E3	sp|Q9H0E3-3|SP130_HUMAN	6	174.618	141.671	173.874	272.276	278.235	284.804	575.061	583.78	577.118	573.479	577.254	545.361	871.339	857.115	903.142
AKAP12	Q02952	sp|Q02952|AKA12_HUMAN	57	3498.58	3349.14	3283.54	20521	21548.5	19304.1	5374.07	5433.53	5718.88	8016.27	7914.41	7844.34	5907.84	5778.1	5741.09
MLLT10	P55197	sp|P55197|AF10_HUMAN	1	290.608	281.331	300.408	113.394	74.8955	59.6404	332.934	311.542	326.927	302.141	329.155	341.549	350.364	372.73	342.842
OGT	O15294	sp|O15294|OGT1_HUMAN	14	613.768	574.186	634.389	419.354	384.44	442.019	1245.81	1259.46	1283.29	1255.64	1238.37	1234.51	985.49	1063.76	1030.54
EPB41L5	Q9HCM4	sp|Q9HCM4|E41L5_HUMAN	2	387.482	376.057	346.005	352.183	354.64	340.767	261.541	253.991	250.25	413.625	428.863	399.141	793.88	800.045	820.6
MYO5A	Q9Y4I1	sp|Q9Y4I1|MYO5A_HUMAN	22	960.032	885.444	945.307	6099.55	6046.89	5590.28	784.462	814.26	914.759	616.821	607.395	616.243	861.868	898.06	919.372
MYO5B	Q9ULV0	sp|Q9ULV0|MYO5B_HUMAN	3	440.743	462.699	446.596	818.003	870.898	841.557	213.824	199.321	252.151	127.002	131.802	137.75	40.8742	39.1376	41.0125
MYO5C	Q9NQX4	sp|Q9NQX4|MYO5C_HUMAN	3	557.541	541.918	537.018	74.8007	63.7994	94.5476	441.557	450.618	459.476	262.605	239.831	236.588	224.285	211.84	213.528
NCAPH	Q15003	sp|Q15003|CND2_HUMAN	15	1524.21	1423.68	1421.99	1063.26	1034.09	1047.59	2521.65	2543.48	2471.66	2916.39	2739.07	2846.4	2929.09	3006.8	2985.93
SERPINH1	P50454	sp|P50454|SERPH_HUMAN	27	7019.24	7185.19	6518.8	2520.59	2452.11	3087.5	4045.99	4074.75	4185.05	4878.31	4635.58	4450.48	3735.65	3810.29	3505.23
SMC1A	Q14683	sp|Q14683|SMC1A_HUMAN	62	8703.16	7315.36	9383.39	10861.1	10631.5	10915.1	8335.73	7914.35	7618.79	11469.2	11637.9	10531.9	14331.5	14268.7	15661.2
NUP107	P57740	sp|P57740|NU107_HUMAN	19	3845.86	3761.18	3633.76	3754	3685.91	3732.42	1666.22	1679.71	1723.48	2215.5	2001.34	2082.76	1856.45	1841.75	1941.13
DNAJC7	Q99615	sp|Q99615|DNJC7_HUMAN	24	1657.74	1643.12	1824.59	2412.8	2223.47	2460.68	3337.65	3353.2	3378.97	3753.68	3749.17	3647.82	2975.75	3057.44	3285.26
ARFIP2	P53365	sp|P53365|ARFP2_HUMAN	3	148.598	155.953	144.675	31.0353	27.8176	42.9163	210.181	217.817	213.909	185.112	204.333	174.733	117.838	122.517	136.47
CCDC71L	Q8N9Z2	sp|Q8N9Z2|CC71L_HUMAN	1	45.2142	53.6619	48.6009	2.62204	1	1	17.9172	16.2933	20.8206	12.7563	13.6134	13.231	18.9157	18.4711	20.0358
DCUN1D1	Q96GG9	sp|Q96GG9|DCNL1_HUMAN	3	352.838	304.133	375.617	99.1419	62.0143	71.2034	584.619	594.738	635.083	802.31	832.246	799.77	701.84	697.157	764.085
DYNC1H1	Q14204	sp|Q14204|DYHC1_HUMAN	114	7263.18	6835.72	7694.71	13359.6	13602.6	12684.8	13606.8	13545.8	13696.6	15982.1	15577.3	16114.3	15699.7	15441	15845.9
JADE1	Q6IE81	sp|Q6IE81|JADE1_HUMAN	4	832.458	993.414	859.178	324.206	238.021	250.642	445.925	408.394	431.528	185.966	253.481	264.571	241.589	274.826	257.991
JADE2	Q9NQC1	sp|Q9NQC1|JADE2_HUMAN	4	106.767	109.62	105.84	485.421	462.178	458.116	83.5178	87.8951	97.5585	151.434	141.505	139.356	10.6979	17.4955	9.36675
ADD2	P35612	sp|P35612|ADDB_HUMAN	17	2324.32	2225.75	2380.23	395.161	281.204	408.284	5089.96	5083.27	4993.4	3019.52	2957.29	3100.98	2589.85	2585.28	2727.17
ADD1	P35611	sp|P35611-3|ADDA_HUMAN	20	1523.05	1378.03	1664.69	676.828	623.032	571.801	3064.85	3117.6	3096.39	2754.5	2644.88	2857.75	3040.85	3182.32	3286.57
PPWD1	Q96BP3	sp|Q96BP3|PPWD1_HUMAN	15	1625.15	1458.67	1573.05	2063.43	2070.56	2139.45	1545.45	1570.14	1587.28	2151.04	2067.23	2160.42	2069.95	2052.63	2212.99
APOE	P02649	sp|P02649|APOE_HUMAN	24	4438.6	4368.03	3896.37	7085.72	7740.79	10079.6	2522.93	2620.22	2661.83	891.741	933.469	969.26	216.335	215.696	185.315
ASRGL1	Q7L266	sp|Q7L266|ASGL1_HUMAN	8	392.074	357.959	416.816	2235.81	2251.9	2053.67	542.26	546.13	580.215	979.778	1019.5	1026.07	1889.54	1917.11	1981.07
RPL37	P61927	sp|P61927|RL37_HUMAN	3	166.999	161.784	149.997	164.39	140.558	140.401	498.708	534.537	409.795	170.534	237.377	218.817	213.791	290.667	199.111
HNRNPC	P07910	sp|P07910-2|HNRPC_HUMAN	31	3991.52	3660.41	3951.34	2451.32	2392.44	2362.19	1867.87	1861.04	1767.02	1886.74	1777.46	1819.81	1976.43	2170.03	1922.29
RALY	Q9UKM9	sp|Q9UKM9|RALY_HUMAN	16	2554.22	2423.42	2502.2	1367.92	1328.16	1376.99	1034.53	913.309	955.078	1303.14	1491.89	1225.2	1943.29	1976.01	1970.71
GART	P22102	sp|P22102|PUR2_HUMAN	38	3104.97	2912.65	3165.45	3620.7	3580.5	3371.52	6361	6512.29	6284.82	5324.02	5227.99	5403.22	3969.6	4195.12	4196.95
UBA1	P22314	sp|P22314|UBA1_HUMAN	44	4787.6	4139.99	4742.52	6711.08	7291.77	6968.39	8099.43	8188.25	8032.48	9258.88	8648.98	8833.74	12009.8	12849.7	12414.1
NOC2L	Q9Y3T9	sp|Q9Y3T9|NOC2L_HUMAN	15	2298.06	2142.05	2117.46	3759.53	3776.28	3583.2	1338.11	1321.36	1320.39	1324.79	1231.43	1284.95	967.261	943.819	1007.68
ETFA	P13804	sp|P13804|ETFA_HUMAN	12	4381.57	4491.18	4071.51	306.581	306.974	463.923	1441.84	1478.41	1344.28	1805.37	1695.3	1736.08	1629.66	1643.98	1277.1
AIMP2	Q13155	sp|Q13155|AIMP2_HUMAN	10	842.465	763.973	790.293	316.465	277.035	291.089	1261.44	1234.87	1287.84	1212.19	1255.19	1235.43	954.808	974.468	1053.21
MAT2A	P31153	sp|P31153|METK2_HUMAN	18	1589.89	1494.54	1648.84	945.491	916.261	824.558	3368.38	3358.43	3381.1	2889.8	3077.35	3007.07	3284.63	3358.12	3469.93
MAT1A	Q00266	sp|Q00266|METK1_HUMAN	1	32.8672	31.7617	29.4956	2.00008	5.14938	10.6202	15.5117	18.0742	11.1191	12.1044	24.4241	24.4523	24.7554	21.0118	23.8331
DLST	P36957	sp|P36957|ODO2_HUMAN	12	2558.01	3009.12	2472.19	996.484	970.591	1098.53	733.641	751.615	719.209	961.036	935.058	874.013	772.236	743.885	550.204
IFFO1	Q0D2I5	sp|Q0D2I5-5|IFFO1_HUMAN	1	22.8815	14.1911	26.149	20.8761	30.0975	20.8435	17.9422	14.967	22.4943	21.6032	18.8671	22.8568	11.7536	6.0929	8.85092
HSPD1	P10809	sp|P10809|CH60_HUMAN	77	23566.6	25603.1	20666.6	13966.5	14977.9	14019.5	7920.92	7837.25	7945.61	7775.81	7894.89	7478.52	5102.55	4861.02	4035.44
TBCC	Q15814	sp|Q15814|TBCC_HUMAN	8	146.74	137.156	156.201	220.396	208.625	214.529	375.943	378.457	373.614	343.508	320.161	363.188	358.83	354.788	368.95
FKBP15	Q5T1M5	sp|Q5T1M5|FKB15_HUMAN	12	625.454	609.503	649.373	2525.61	2550.03	2415.38	1243.79	1297.41	1248.73	1647.15	1618.17	1698.46	1219.25	1237.15	1221.13
NASP	P49321	sp|P49321|NASP_HUMAN	54	5577.26	5044.79	5391.69	7229.99	7824.87	6622.04	9777.13	9310.14	9767.36	8936.95	8832.58	8535.51	9082.46	8667.85	9207.48
KPNB1	Q14974	sp|Q14974|IMB1_HUMAN	37	2741.62	2595.72	2677.79	2912.93	2967.61	2584.9	3194.43	3246	3313.65	4275.35	3892.3	3897.39	3852.91	3656.45	3962.73
PSMD1	Q99460	sp|Q99460|PSMD1_HUMAN	37	4661.93	4047.21	4738.22	9723.55	10119.7	8781.27	9053.44	8846.52	9093.21	8731.86	8680.87	8826.81	7078.29	7243.51	7426.78
ILVBL	A1L0T0	sp|A1L0T0|HACL2_HUMAN	5	275.488	330.617	320.756	32.5018	28.3999	25.0822	113.329	119.912	125.819	99.7715	113.195	94.2779	152.182	155.841	98.5603
HAUS7	Q99871	sp|Q99871-2|HAUS7_HUMAN	3	218.649	211.419	217.712	182.45	193.316	202.516	280.612	299.934	271.232	305.838	312.147	281.27	331.885	328.402	316.837
EWSR1	Q01844	sp|Q01844-5|EWS_HUMAN	7	988.619	1020.08	1069.37	2521.17	2497.02	2287.29	1395.63	1397.86	1471.29	2191.09	2332.82	2325.78	2501.75	2583.96	2762.26
COL6A2	P12110	sp|P12110|CO6A2_HUMAN	2	283.897	332.029	283.867	165.695	157.756	197.151	199.967	192.788	193.204	292.391	293.464	300.662	113.308	100.588	94.4661
CEP43	O95684	sp|O95684|CEP43_HUMAN	8	284.756	218.661	256.128	548.642	610.71	591.784	661.357	693.22	683.345	621.41	605.989	627.794	724.064	730.755	753.371
PDCD6IP	Q8WUM4	sp|Q8WUM4|PDC6I_HUMAN	31	4143.97	4099.88	4231.82	7943.61	8590.42	8211.98	6552.16	6390.14	6693.62	7763.44	7512.28	7492.49	6683.22	6616.55	6985.29
DDX21	Q9NR30	sp|Q9NR30|DDX21_HUMAN	35	5752.1	5508.91	5699.43	13498.9	13420.6	13979.8	4185.06	3645.68	3909.65	3773.88	3728.28	4075.33	1323.51	1352.85	1427.69
DDX50	Q9BQ39	sp|Q9BQ39|DDX50_HUMAN	13	2249.97	2253.59	2197.65	1094.29	936.036	960.699	1191.38	1112.29	1127.5	1447.55	1432.48	1376.88	1528.85	1520.89	1558.11
BDH2	Q9BUT1	sp|Q9BUT1|BDH2_HUMAN	11	1088.27	973.682	1112.88	276.11	263.026	345.94	1809.58	1842.88	1823.59	2615.23	2547.39	2555.41	2995.69	2948.41	3136.87
ALAD	P13716	sp|P13716-2|HEM2_HUMAN	1	62.4238	48.7716	72.6032	43.1392	37.2191	44.9349	160.663	157.04	162.963	188.037	174.279	172.151	272.489	303.864	292.384
DDX10	Q13206	sp|Q13206|DDX10_HUMAN	16	2147.21	2250.62	2115.19	1256.81	1162.02	1215.01	1148.94	1159.96	1181.33	1122.3	1103.55	1110.17	685.972	686.982	696.401
WDR7	Q9Y4E6	sp|Q9Y4E6|WDR7_HUMAN	7	389.358	365.077	434.028	300.109	254.875	249.511	665.354	642.44	658.392	685.58	708.346	709.692	736.796	728.251	804.969
ARL5B	Q96KC2	sp|Q96KC2|ARL5B_HUMAN	4	602.414	711.577	682.751	156.798	208.115	216.799	534.759	559.089	553.72	695.982	692.636	731.332	539.197	509.649	528.232
SF3B2	Q13435	sp|Q13435|SF3B2_HUMAN	38	6404.08	6369.62	6241.64	7454.78	8270.24	7683.3	5384.25	5276.87	5288.22	5858.61	5747.68	5706.54	6257.84	6242.32	6181.54
USP38	Q8NB14	sp|Q8NB14|UBP38_HUMAN	1	6.99996	9.78406	7.47894	39.8102	41.9359	33.5768	23.2031	26.2005	23.2291	22.8387	16.4724	24.8577	30.1754	24.7942	29.3981
APIP	Q96GX9	sp|Q96GX9|MTNB_HUMAN	7	1058.2	951.06	989.907	1195.86	1253.46	1349.33	1248.87	891.877	1230.34	2171.63	1575.67	1903.4	979.455	1078.04	955.262
ENAH	Q8N8S7	sp|Q8N8S7-2|ENAH_HUMAN	20	1276.36	1250.75	1263.8	662.337	604.63	686.451	3339.44	3380.89	3865.63	2974.76	2849.52	2908.34	3041.99	2937.46	3089
EVL	Q9UI08	sp|Q9UI08-2|EVL_HUMAN	1	1	0.000701808	4.35133	1	1	1	8.56474	6.72277	7.93144	11.2836	8.97804	13.0119	22.899	30.329	19.8157
BTRC	Q9Y297	sp|Q9Y297|FBW1A_HUMAN	7	949.379	868.914	946.696	1314.3	1270.17	1258.65	845.594	848.343	834.944	576.81	537.142	547.278	704.302	662.849	753.347
FBXW11	Q9UKB1	sp|Q9UKB1|FBW1B_HUMAN	4	236.139	220.402	209.409	276.765	268.323	270.965	145.394	141.048	181.492	92.1415	102.897	106.219	140.948	119.43	154.479
ATP1A3	P13637	sp|P13637-3|AT1A3_HUMAN	18	4475.02	5917.15	4532.71	4027.52	3691.28	3808.61	2204.77	2301.96	2432.76	1120.1	1481.97	1433.64	1205.99	1019.56	887.583
ATP1A1	P05023	sp|P05023|AT1A1_HUMAN	27	4301.15	5013.25	4365.52	2772.39	2705.37	2906.47	2417.61	2454.87	2583.78	1232.8	1601.44	1658.81	1258.72	1118.06	879.332
ATP1A2	P50993	sp|P50993|AT1A2_HUMAN	5	1142.53	1388.23	1272.03	4.2582	2.29551	14.0234	379.089	386.13	437.395	324.042	446.374	442.077	682.748	562.332	466.164
FASTKD5	Q7L8L6	sp|Q7L8L6|FAKD5_HUMAN	8	4076.27	4653.44	4285.59	1885.41	1757.51	1798.38	1873.08	1829.97	1923.02	1917.78	1827.1	1761.99	1164.92	1090.3	894.973
ARMCX2	Q7L311	sp|Q7L311|ARMX2_HUMAN	8	2299.81	2758.46	2661.9	24.3135	19.5575	88.8752	906.179	929.357	1051.89	418.107	532.927	530.104	643.614	572.761	383.046
ENO1	P06733	sp|P06733|ENOA_HUMAN	51	4277.39	3598.64	4441.01	7623.03	8402.2	7534.86	9853.39	10054	9490.49	11559.7	11184.5	11370.9	9755.9	10136.5	9904.26
ENO3	P13929	sp|P13929|ENOB_HUMAN	7	190.141	167.274	193.622	139.374	118.945	121.59	344.745	328.94	303.851	409.476	376.333	404.661	437.577	501.505	433.208
ENO2	P09104	sp|P09104|ENOG_HUMAN	8	333.934	283.41	369.424	428.409	468.106	419.883	453.584	481.52	439.162	663.483	607.208	685.247	226.109	252.093	243.267
ENO1	P06733	sp|P06733-2|ENOA_HUMAN	1	0.0174007	1	1	72.2196	48.0828	35.0457	1.10172	1	1	0.0624881	3.55875	1	3.29821	3.61989	6.47208
PGK1	P00558	sp|P00558|PGK1_HUMAN	32	3606.18	3049.94	3784.71	5552.65	6349.82	5925.45	5562.64	5849.03	5719.99	6698.37	6630.46	6579.24	4961.45	5289.12	5390.95
PGK2	P07205	sp|P07205|PGK2_HUMAN	7	2118.44	1851.93	2193.58	933.847	940.127	1113.22	3924.79	3952.33	3798.49	4664.52	4215.95	4319.03	3463.62	3550.35	3595.79
MANBAL	Q9NQG1	sp|Q9NQG1|MANBL_HUMAN	1	481.776	533.797	493.521	118.327	95.9176	157.95	279.396	245.365	264.331	89.7663	137.631	126.423	194.968	159.263	81.5881
NOL7	Q9UMY1	sp|Q9UMY1|NOL7_HUMAN	8	585.774	627.106	572.403	602.121	540.669	571.256	422.432	399.814	446.459	392.895	412.685	370.33	244.658	259.436	264.316
MMUT	P22033	sp|P22033|MUTA_HUMAN	18	2822.81	3017.64	2605.77	264.507	233.591	325.651	620.878	586.056	650.888	1271.85	1254.18	1177.74	1241.6	1149.54	991.939
ZFYVE16	Q7Z3T8	sp|Q7Z3T8|ZFY16_HUMAN	12	639.082	626.105	669.944	1747.63	1740.3	1652.42	948.977	955.695	951.099	1232.83	1277.05	1257.61	1817.31	1921.03	1816.91
RPP30	P78346	sp|P78346-2|RPP30_HUMAN	5	233.742	249.332	229.009	227.593	194.952	216.976	351.419	360.263	359.126	358.262	348.967	348.207	299.832	337.464	348.564
ISG20L2	Q9H9L3	sp|Q9H9L3|I20L2_HUMAN	4	610.344	583.293	675.122	673.651	559.281	740.604	578.293	546.011	568.818	560.888	611.635	671.545	329.34	337.837	336.27
GSR	P00390	sp|P00390|GSHR_HUMAN	10	1930.83	1777.39	1939.47	802.659	899.337	805.09	2210.54	2289.21	2156.87	2296.17	2147.13	2181.34	1467.75	1442.66	1506.34
ATRX	P46100	sp|P46100|ATRX_HUMAN	23	1827.53	1675.52	1730.09	2894.02	2686.63	2545.09	2069.21	1982.02	1997.44	2330	2169.9	2188.18	4018.53	3792.64	4179.31
UMPS	P11172	sp|P11172|UMPS_HUMAN	16	1354.74	1299.52	1310.27	1966.22	2061.09	1894.81	2932.67	2979.58	2928.25	2826.79	2746.9	2747.18	2492.42	2596.99	2547.13
ACADM	P11310	sp|P11310-2|ACADM_HUMAN	19	8242.77	8643.33	7388.49	1347.31	1436.44	1692.93	2393.42	2412.67	2263.29	3293.01	3118.91	3140.41	3229.62	3261.84	2556.86
TDP1	Q9NUW8	sp|Q9NUW8|TYDP1_HUMAN	8	327.972	268.203	325.859	310.361	292.851	296.63	603.192	581.435	592.66	632.14	661.578	693.291	895.911	871.965	904.813
POLA1	P09884	sp|P09884|DPOLA_HUMAN	29	1890.93	1747.52	2044.06	1963.37	1918.73	1885.58	5422.22	5421.28	5288.91	4617.27	4506.57	4788.86	5947	5861.68	6207.87
FLOT1	O75955	sp|O75955|FLOT1_HUMAN	14	2517.59	2740.59	2576.86	221.868	153.73	318.714	901.383	880.034	944.173	690.22	799.821	785.312	1141.25	1071.37	848.288
LMNA	P02545	sp|P02545|LMNA_HUMAN	51	5811.5	5965.43	4962.72	48097.2	44212.4	44852.5	1550.13	1476.15	2129.89	2043.7	2027.5	1832.25	458.831	491.164	425.734
LMNB2	Q03252	sp|Q03252|LMNB2_HUMAN	42	7445.04	7927.99	6910.24	6001.09	5772.02	5755.83	2484.3	2337.1	2338.28	2635.91	2494.86	2202.15	3992.6	4492.09	3734.86
LMNB1	P20700	sp|P20700|LMNB1_HUMAN	42	12664.9	14420.3	11924.8	9584.57	11598.8	11957.9	3255.8	3168.37	3137.31	3926.35	3659.2	3042.4	6959.26	7826.05	5430.88
ALDH5A1	P51649	sp|P51649-2|SSDH_HUMAN	6	1379.13	1468.13	1454.84	126.399	117.027	160.538	252.781	287.543	283.314	459.104	425.942	419.434	1022.91	1124.73	871.169
SLC25A4	P12235	sp|P12235|ADT1_HUMAN	5	511.261	620.335	625.067	93.064	68.3482	69.311	125.463	112.628	143.387	85.2633	115.875	113.11	109.353	87.5959	31.1963
SLC25A6	P12236	sp|P12236|ADT3_HUMAN	2	399.678	497.251	443.332	61.1807	30.0385	54.6437	142.882	155.004	161.334	83.1278	122.245	126.486	113.146	94.4439	42.606
SLC25A5	P05141	sp|P05141|ADT2_HUMAN	27	7943.92	8807.05	8324.66	2511.35	1916.85	1799.3	3447.38	3628.85	3241.38	1399.29	1933.9	1931.14	1893.98	1507.18	551.342
COTL1	Q14019	sp|Q14019|COTL1_HUMAN	9	603.367	505.346	571.894	667.971	696.452	619.323	1231.56	1199.47	1161.27	3612.13	3606.6	3485.47	5730.33	6085.51	5836.43
CCAR2	Q8N163	sp|Q8N163|CCAR2_HUMAN	34	2063.47	1880.72	2093.33	5833.02	5578.84	5514.77	4475.82	4416.06	4470.06	5248.24	5285.86	5163.01	6158.87	6067.46	6503.86
RARS1	P54136	sp|P54136|SYRC_HUMAN	31	3952.75	3661.49	4049.91	5873.41	6533.22	5900.13	7165.17	7256.52	6924.38	7602.4	7292.88	7371.07	6515.06	6464.68	6651.03
RIDA	P52758	sp|P52758|RIDA_HUMAN	4	608.665	607.397	692.21	35.5426	32.1413	64.6703	1115.34	1223.25	1105.45	804.52	1121.65	969.403	875.56	803.302	873.219
GREB1L	Q9C091	sp|Q9C091|GRB1L_HUMAN	11	610.749	560.241	659.799	413.039	359.331	411.888	52.1256	44.5897	33.8909	3465.63	3380.2	3267.25	3875.67	3989.79	4084.71
GREB1	Q4ZG55	sp|Q4ZG55|GREB1_HUMAN	5	65.9008	69.653	57.053	32.4954	45.3206	41.7869	55.0255	57.7713	40.2939	393.352	402.272	393.301	518.916	536.511	541.415
USP15	Q9Y4E8	sp|Q9Y4E8|UBP15_HUMAN	15	801.851	785.314	790.96	1957.97	2023.62	1951.56	1749.33	1668.39	1745	1749	1840.69	1815.85	1261.99	1305.4	1356.66
USP4	Q13107	sp|Q13107|UBP4_HUMAN	7	312.307	308.879	301.696	303.936	292.947	261.43	442.598	450.586	450.476	510.643	488.368	517.638	562.681	532.168	599
USP11	P51784	sp|P51784|UBP11_HUMAN	9	806.494	809.795	844.726	251.582	232.613	284.094	1148.84	1184.07	1173.19	1099.98	1118.3	1141.23	998.575	1034.43	1029.01
PABPC1	P11940	sp|P11940|PABP1_HUMAN	24	3710.76	3214.87	3532.66	3106.01	3279.18	2968.73	5578.36	5401.02	5248.19	5088.67	5171.38	4979.21	4170.13	4030.94	4271.16
PABPC4	Q13310	sp|Q13310-3|PABP4_HUMAN	29	3382.18	2974.97	3347.11	2479.03	2531.71	2395.63	5952.2	5971.72	5847.23	4750.28	4767.57	4824.69	4124.53	4091.88	4198.37
HCFC1	P51610	sp|P51610|HCFC1_HUMAN	42	1807.67	1657.86	1909.03	1385.88	1300.25	1276.1	5636.81	5718.44	5563.47	5677.98	5709.49	5863.34	6670.73	6928.72	6822.77
PSMC3	P17980	sp|P17980|PRS6A_HUMAN	35	3775.47	3490.03	3650.53	3603.69	3882.5	4163.22	7101.82	7236.04	6916.91	6749.67	6660.34	6777.76	5846.39	5934.59	5868.93
UBE4B	O95155	sp|O95155-4|UBE4B_HUMAN	22	967.128	891.658	958.371	1642.03	1661.33	1568.26	1867.36	1795.6	1957.35	1728.72	1746.94	1765.01	1682.42	1686.65	1780.62
GNB1	P62873	sp|P62873|GBB1_HUMAN	12	1977.86	1838.51	1950.5	438.738	392.868	608.562	816.998	837.909	779.816	800.903	657.102	742.913	886.096	913.833	756.63
GNB2	P62879	sp|P62879|GBB2_HUMAN	3	531.758	543.27	562.294	291.465	308.126	269.654	219.463	240.97	244.093	174.739	182.856	183.731	276.417	299.49	231.031
GNB4	Q9HAV0	sp|Q9HAV0|GBB4_HUMAN	2	1737.25	1914.86	1616.68	238.184	195.367	263.214	454.334	442.693	467.582	852.999	925.596	821.9	551.382	607.54	535.639
MBD3	O95983	sp|O95983|MBD3_HUMAN	10	711.891	648.595	740.371	1045.94	1081.34	1112.64	905.955	959.563	880.419	1123.82	1112.81	1162.8	1250.32	1386.83	1306.6
UBR4	Q5T4S7	sp|Q5T4S7-2|UBR4_HUMAN	69	4829.34	4505.5	5187.09	4856.44	5050.82	4569.27	8303.58	8608.36	8590.88	6913.93	6692.9	7128.06	5590.38	5473.49	5780.84
GSTCD	Q8NEC7	sp|Q8NEC7|GSTCD_HUMAN	3	95.3458	101.417	112.719	56.8702	50.8453	68.2985	190.303	171.495	188.278	249.298	278.994	252.82	263.463	273.387	299.946
SDHA	P31040	sp|P31040|SDHA_HUMAN	10	1936.87	2138.6	1748.44	264.033	246.286	283.675	363.558	342.549	386.894	593.624	581.004	505.982	539.472	523.739	426.667
CRYZL1	O95825	sp|O95825|QORL1_HUMAN	5	522.68	494.847	542.097	1082.7	1138.03	1043.29	632.128	626.722	658.463	1090.05	1141.15	1051.56	1687.65	1723.63	1825.63
NELFB	Q8WX92	sp|Q8WX92-2|NELFB_HUMAN	8	576.423	539.586	656.985	757.78	731.331	694.746	1248.26	1171.23	1180.65	1381.52	1408.69	1379.11	1638.03	1646.61	1676.79
KCTD15	Q96SI1	sp|Q96SI1|KCD15_HUMAN	8	224.121	192.079	247.256	213.484	213.676	237.724	345.689	330.606	321.067	670.962	605.825	589.341	894.573	1001.41	970.706
KCTD1	Q719H9	sp|Q719H9|KCTD1_HUMAN	1	37.6448	32.3401	41.5347	102.367	96.133	68.1673	70.438	63.8256	62.4329	79.5581	65.9745	55.9076	100.714	111.575	103.098
ZMYND11	Q15326	sp|Q15326|ZMY11_HUMAN	2	73.8026	53.3927	78.7324	249.904	246.075	251.787	47.3823	39.6406	33.6207	39.7612	48.4753	56.9895	42.0955	33.7595	36.9945
LSS	P48449	sp|P48449|LSS_HUMAN	20	2510.12	2685.25	2623.06	1785.89	2211.01	1911.63	2450.59	2500.16	2393.69	1247.3	1216.34	1235.26	1817.06	1785.61	1696.93
COA7	Q96BR5	sp|Q96BR5|COA7_HUMAN	7	1632.22	1838.41	1667.49	442.273	366.183	497.602	668.747	662.66	672.352	764.617	740.55	772.305	435.288	456.694	420.618
HMGCR	P04035	sp|P04035-3|HMDH_HUMAN	5	1467.9	1614.9	1464.67	2508.59	2451.14	2388.03	1321.93	1312.46	1466.57	119.259	158.458	178.281	282.852	245.18	190.055
USF1	P22415	sp|P22415|USF1_HUMAN	4	520.64	487.683	493.86	167.23	161.558	157.809	268.568	258.364	256.684	289.823	271.674	261.395	308.642	309.865	327.641
USF2	Q15853	sp|Q15853|USF2_HUMAN	6	913.388	940.341	955.797	384.178	352.292	457.571	477.732	521.994	481.183	563.381	521.068	485.072	756.099	823.089	774.537
GNL1	P36915	sp|P36915|GNL1_HUMAN	12	471.181	409.016	456.514	887.017	861.94	821.49	991.254	982.98	958.597	1104.81	1076.65	1094.93	865.815	846.548	846.778
ARFGEF1	Q9Y6D6	sp|Q9Y6D6|BIG1_HUMAN	35	2287.04	2186.56	2412.73	6885.03	6936.73	6195.65	4247.05	4317.97	4436.01	3517.64	3590.36	3586.83	2535.97	2444.55	2673.31
ARFGEF2	Q9Y6D5	sp|Q9Y6D5|BIG2_HUMAN	6	229.827	185.549	216.712	565.616	576.166	587.942	341.702	344.659	340.37	428.464	388.859	453.06	303.459	297.033	299.802
CYTH2	Q99418	sp|Q99418|CYH2_HUMAN	2	63.9157	70.0783	77.4838	93.2695	110.499	88.6996	100.389	112.42	102.769	69.085	58.6796	63.3841	65.4438	73.0696	66.4379
ZNF330	Q9Y3S2	sp|Q9Y3S2|ZN330_HUMAN	4	310.723	280.286	333.891	165.05	206.558	204.075	738.034	773.185	719.559	598.417	581.268	628.821	568.59	567.291	578.522
SDHAF3	Q9NRP4	sp|Q9NRP4|SDHF3_HUMAN	2	111.981	136.773	120.122	22.0629	22.144	44.0132	78.9877	77.8023	74.602	74.6565	79.4135	89.8469	77.9238	86.8635	78.1445
TNPO2	O14787	sp|O14787|TNPO2_HUMAN	4	95.6676	109.652	92.6357	124.117	105.347	85.2748	93.9668	111.491	102.319	149.829	142.061	149.542	104.117	105.564	99.4506
TNPO1	Q92973	sp|Q92973|TNPO1_HUMAN	29	2178.55	2184.29	2079.57	1533.83	1607.22	1467.61	2284.66	2336	2245.04	2018.25	2105.04	2201.28	1919.29	2143.36	2071.05
ZFYVE1	Q9HBF4	sp|Q9HBF4|ZFYV1_HUMAN	7	767.335	763.448	762.496	368.196	352.336	389.086	402.726	425.735	375.428	419.036	432.149	413.617	421.415	422.196	440.305
VAT1	Q99536	sp|Q99536|VAT1_HUMAN	12	3358.02	3422.65	3308.05	1167.66	1073.15	1182.36	1996.65	1994.29	1974.97	2364.5	2277.16	2261.47	1738.09	1744.97	1775.52
VAT1L	Q9HCJ6	sp|Q9HCJ6|VAT1L_HUMAN	10	1612.91	1559.1	1789.98	35.8065	19.8172	53.284	1332.66	1326.09	1394.82	1488.11	1539.87	1544.16	481.985	463.872	504.081
PAICS	P22234	sp|P22234-2|PUR6_HUMAN	23	2129.7	1862.17	2139.77	2172.93	2265.23	2100.5	5289.35	5305.91	5273.08	5501.4	5353.01	5223.84	4358.02	4264.61	4626.02
ARRB2	P32121	sp|P32121-4|ARRB2_HUMAN	6	366.31	328.942	417.015	57.9438	25.7197	45.122	479.105	453.089	463.023	517.375	486.716	486.679	551.585	561.059	571.238
ARRB1	P49407	sp|P49407|ARRB1_HUMAN	3	198.681	185.804	191.601	1379.1	1429.51	1418.07	141.83	142.753	157.689	391.684	393.455	416.921	173.873	163.277	186.33
ERBB2	P04626	sp|P04626|ERBB2_HUMAN	16	2808.92	3097.95	2701.72	146.796	152.449	205.94	3352.68	3650.82	3540.44	408.085	474.603	640.107	628.748	537.285	407.925
TPP2	P29144	sp|P29144|TPP2_HUMAN	37	3316.83	3034.73	3437.15	2439.72	2600.29	2602.31	7262.15	7355.36	7210.07	5820.4	5880.92	5852.4	6124.22	6279.68	6326.98
UBA6	A0AVT1	sp|A0AVT1|UBA6_HUMAN	26	2754.91	2331.32	2783.07	2971.87	3095.78	3254.8	5597.31	5652.68	5496.35	5498.45	5308.05	5386.65	6103.5	6322.36	6219.85
CHTF18	Q8WVB6	sp|Q8WVB6-2|CTF18_HUMAN	8	1120.45	1080.83	1197.59	641.756	649.139	774.16	1485.28	1477.07	1451.39	1597.21	1569.2	1558.49	2029.31	2104.51	2112.21
TBCE	Q15813	sp|Q15813-2|TBCE_HUMAN	15	809.916	766.609	811.851	1315.87	1295.95	1108.18	2358.05	2351.58	2427.75	1724.18	1751.43	1769.14	1486.13	1571.61	1573.91
MGAT1	P26572	sp|P26572|MGAT1_HUMAN	4	405.828	465.497	455.082	292.561	269.053	287.205	159.115	168.022	194.653	85.0098	109.971	142.731	74.6965	76.2326	59.1701
MSL2	Q9HCI7	sp|Q9HCI7|MSL2_HUMAN	2	88.2008	85.9831	86.5819	78.3727	65.3709	56.6921	110.188	130.147	103.305	135.683	140.423	156.65	239.742	252.624	242.712
EXT2	Q93063	sp|Q93063-3|EXT2_HUMAN	6	1633.05	2081.66	1774.53	631.389	576.547	619.598	624.04	609.465	674.005	450.579	537.598	493.195	595.887	440.151	441.362
PSMC2	P35998	sp|P35998|PRS7_HUMAN	27	1298.12	1208.48	1311.2	1284.57	1434.54	1570.86	2394.12	2544.07	2367.94	2368.45	2328.14	2357.52	1826.63	1936.07	1852.25
PSMC4	P43686	sp|P43686|PRS6B_HUMAN	27	1986.39	1873.55	1958.32	4463.2	4600.98	4623.1	3759.22	3803.03	3750.22	3429.22	3296.29	3550.86	2726.66	2930.91	2870.03
PSMC1	P62191	sp|P62191|PRS4_HUMAN	20	1731.4	1665.51	1681.22	4350.63	4727.58	4445.71	3715.48	4084.87	3743.77	2703.61	2541.34	2708.66	2755.9	2932.98	2735.74
SPATA5	Q8NB90	sp|Q8NB90|AFG2H_HUMAN	19	2064.58	2055.24	2134.64	1225.73	1102.8	1229.93	2163.26	2175.57	2198.87	1968.41	1868.8	2060.79	1726.41	1875.03	1784.66
PSMC5	P62195	sp|P62195|PRS8_HUMAN	26	3020.52	2716.38	2864.89	2908.29	3101.06	3241.94	5267.83	5430.71	5301.17	5018.96	4638.81	4730.37	4016.52	4150.6	4074.75
MTOR	P42345	sp|P42345|MTOR_HUMAN	14	692.229	656.873	757.557	1345.89	1169.07	1156.84	1128.9	1155.56	1127.86	1203.09	1169.58	1200.48	1482.43	1550.43	1582.96
SUPT4H1	P63272	sp|P63272|SPT4H_HUMAN	5	668.44	627.966	637.92	77.8043	57.8231	95.4025	888.534	919.74	871.517	711.971	735.312	819.619	807.675	983	833.358
PPIL4	Q8WUA2	sp|Q8WUA2|PPIL4_HUMAN	16	1622.37	1556.59	1464.53	4973.57	4964.95	4602.98	2020.48	1998.08	2132.92	2345.64	2302.23	2401.08	2421.61	2469.77	2593.17
DNAAF5	Q86Y56	sp|Q86Y56|DAAF5_HUMAN	14	915.482	940.187	1009.77	319.848	221.134	274.346	1381.64	1323.5	1338.23	2062.22	2033.5	1931.68	2134.06	2241.27	2305.15
CHD1L	Q86WJ1	sp|Q86WJ1|CHD1L_HUMAN	13	1054.8	1049.69	1115.2	1100.46	1147.67	1132.2	1271.03	1234.28	1246.87	1636.5	1582.27	1500.79	2185.13	2126.78	2325.03
PI4KA	P42356	sp|P42356|PI4KA_HUMAN	8	529.603	547.181	556.51	448.279	457.528	440.211	426.352	431.749	451.926	556.85	542.332	555.833	612.476	579.312	591.735
RFT1	Q96AA3	sp|Q96AA3|RFT1_HUMAN	3	179.002	235.662	210.239	39.5558	32.0486	42.4204	64.804	65.8433	61.6157	29.2203	52.5421	43.4288	69.4168	57.4436	30.8377
NUP85	Q9BW27	sp|Q9BW27|NUP85_HUMAN	14	2942.99	3007.67	2815.05	2093.5	1928.68	1862.37	1131.36	1116.21	1101.86	1446.69	1312.31	1286.27	1199.58	1223.68	1253.91
AKAP9	Q99996	sp|Q99996|AKAP9_HUMAN	56	5415.96	5443.55	5223.63	5491.86	5587.6	5355.33	3681.49	3665.7	3622.98	3702.22	3629.09	3699.6	4761.46	4942.12	4930.45
GRWD1	Q9BQ67	sp|Q9BQ67|GRWD1_HUMAN	10	889.165	858.971	971.261	598.363	618.616	578.3	295.362	307.017	291.278	783.297	736.703	844.731	734.914	946.648	795.392
PELP1	Q8IZL8	sp|Q8IZL8|PELP1_HUMAN	14	1187.17	1189.39	1242.85	911.87	855.166	826.38	1215.59	1151.47	1229.66	1088.18	1062.62	1062.66	1059.72	1048.6	1138.98
NCOA4	Q13772	sp|Q13772-4|NCOA4_HUMAN	2	107.677	119.733	116.877	312.452	309.573	350.941	152.732	146.271	143.049	51.5267	55.1731	62.522	61.1622	69.8971	67.816
PLBD2	Q8NHP8	sp|Q8NHP8|PLBL2_HUMAN	9	273.023	269.388	287.629	421.418	433.505	493.354	444.855	438.275	415.479	426.954	409.785	431.027	432.213	412.642	399.162
KBTBD11	O94819	sp|O94819|KBTBB_HUMAN	5	48.3081	40.1484	55.2675	5.19573	3.3194	17.0244	51.828	50.9077	48.9055	86.5496	73.2045	75.3647	349.183	381.648	358.009
VPS13A	Q96RL7	sp|Q96RL7|VP13A_HUMAN	15	2468.96	2594.84	2673.43	596.349	564.088	711.741	1482.73	1493.23	1447.4	807.833	867.783	933.906	875.165	836.055	857.407
GPAT4	Q86UL3	sp|Q86UL3|GPAT4_HUMAN	3	447.264	547.437	481.086	148.645	162.439	152.037	183.235	184.568	205.199	116.227	159.351	170.844	189.751	147.633	101.337
IGF2R	P11717	sp|P11717|MPRI_HUMAN	45	13625.7	14826.1	13853.2	1915.14	1794.71	2443.86	5678.59	5637.15	6013.27	7528.9	7983.32	7990.07	7858.69	7538.59	6627.4
URB2	Q14146	sp|Q14146|URB2_HUMAN	10	814.992	858.47	874.787	1179.98	1109.51	1116.19	520.318	538.704	516.206	652.031	619.557	577.451	599.373	630.708	652.528
SETD2	Q9BYW2	sp|Q9BYW2|SETD2_HUMAN	12	553.062	536.689	573.257	994.372	941.609	912.415	906.93	887.27	939.657	898.142	933.408	928.625	1169.18	1185.62	1208.13
RPA2	P15927	sp|P15927-3|RFA2_HUMAN	12	421.512	396.588	463.877	466.386	458.264	453.347	585.832	616.775	573.223	916.401	846.881	836.964	1118.74	1173.65	1121.66
INTS3	Q68E01	sp|Q68E01|INT3_HUMAN	14	750.234	724.726	792.378	858.195	761.116	740.712	981.263	944.297	974.199	968.92	989.009	989.317	1368.11	1386.27	1458.62
TBC1D10A	Q9BXI6	sp|Q9BXI6-2|TB10A_HUMAN	2	28.9513	26.8543	25.1084	203.265	201.892	203.517	38.0462	31.6799	44.0015	48.2817	44.5233	53.7487	41.3329	38.632	41.5602
HNRNPM	P52272	sp|P52272|HNRPM_HUMAN	95	11155.4	11211.3	10857.3	6686.8	6842.47	7201.27	6742.06	6650.9	6646.31	7866.27	7771.51	7515.39	8446.48	8785	9006.91
DNMT1	P26358	sp|P26358-2|DNMT1_HUMAN	30	1772.64	1663.76	1877	893.958	829.279	895.856	4250.85	3950.42	3725.06	2763.76	2734.42	3167.9	2806.47	3115.84	2956.75
IPO4	Q8TEX9	sp|Q8TEX9-2|IPO4_HUMAN	20	1150.5	1050.99	1208	1245	1224.38	1158.14	2070.46	2160.83	2072.15	2945.88	2857.39	2870.82	1932.06	2028.86	2122.53
RPS3A	P61247	sp|P61247|RS3A_HUMAN	27	2721.6	2364.08	2570.3	3262.9	3728.6	3521.3	8020.92	8141.2	7299.59	4321.62	4295.88	4887.98	3499.18	3923.1	3424.57
GTF3C1	Q12789	sp|Q12789|TF3C1_HUMAN	38	2329.82	2211.26	2340.99	4891.81	4666.52	4527.79	3055.7	3063.05	3089.5	3126.91	3096.33	3041.94	3679.42	3549.05	3624.28
DARS2	Q6PI48	sp|Q6PI48|SYDM_HUMAN	12	3628.7	4209.44	3512.45	515.806	411.923	542.998	933.565	906.735	1005.86	979.386	1087.23	1011.79	995.753	1026.8	876.136
MIPEP	Q99797	sp|Q99797|MIPEP_HUMAN	15	3971.87	4157.43	3941.69	543.328	533.053	788.211	1181.11	1195.56	1166.72	2158.86	2004.71	2064.83	1198.47	1157.41	897.581
ETNK1	Q9HBU6	sp|Q9HBU6|EKI1_HUMAN	2	133.759	125.936	134.816	141.082	123.118	105.08	270.555	285.921	276.809	192.232	183.521	167.623	157.334	132.673	140
KIF7	Q2M1P5	sp|Q2M1P5|KIF7_HUMAN	7	100.833	94.7175	95.5996	52.1905	48.1868	68.0631	136.388	124.639	118.526	143.188	115.198	126.852	169.781	176.287	180.053
PRPF39	Q86UA1	sp|Q86UA1|PRP39_HUMAN	8	434.942	401.47	462.282	506.684	444.233	449.762	666.244	699.426	661.1	744.162	737.09	736.578	1227.08	1261.68	1278.6
CCT3	P49368	sp|P49368|TCPG_HUMAN	45	3092.31	2908.87	3103	3956.72	3720.97	3849.41	5833.86	5914.33	5715.12	4647.99	4474.07	4568.17	4328.98	4385.82	4425.13
CDO1	Q16878	sp|Q16878|CDO1_HUMAN	3	38.9768	33.9869	30.0536	135.318	121.241	117.925	112.649	107.545	116.999	505.4	540.152	560.768	249.505	268.437	269.182
GMPS	P49915	sp|P49915|GUAA_HUMAN	30	2264.47	2154.11	2393.05	1658.63	1716.45	1619.97	5722.89	5873.01	5706.66	4352.93	4138.47	4391.16	4944.42	5272.5	5307.07
SMCHD1	A6NHR9	sp|A6NHR9|SMHD1_HUMAN	38	4293.49	3786.04	4529.5	3184.45	2958.01	3407.01	2854.04	2952.17	2822.2	3319.25	3219.42	3127.6	3877.08	3882.82	4023.41
PFAS	O15067	sp|O15067|PUR4_HUMAN	37	2385.19	2099.59	2482.17	4467.11	4883.46	4909.58	9052.74	9395.4	8752.87	5920.1	5596.51	5794.73	6572.38	6974.23	6667.54
NUP50	Q9UKX7	sp|Q9UKX7|NUP50_HUMAN	16	1163.6	1186.75	1187.82	1374.76	1603.77	1665.41	1411.58	1419.3	1380.79	1515.3	1466.41	1454.06	1367.45	1501.14	1408.18
PNP	P00491	sp|P00491|PNPH_HUMAN	12	332.991	294.489	366.089	573.627	580.697	666.62	911.182	878.052	940.351	1140.25	1102.96	1137.4	607.163	603.248	692.076
KDM2A	Q9Y2K7	sp|Q9Y2K7|KDM2A_HUMAN	10	500.458	475.383	459.429	229.924	216.908	240.078	483.086	500.087	488.558	337.524	316.138	347.561	327.241	342.26	322.19
CHID1	Q9BWS9	sp|Q9BWS9|CHID1_HUMAN	6	800.913	794.608	833.618	412.013	372.312	393.702	516.108	475.365	505.851	486.174	550.331	496.528	788.931	748.766	706.47
CLDN10	P78369	sp|P78369|CLD10_HUMAN	1	185.37	232.978	237.459	10.0968	1	16.7566	147.052	121.371	143.381	53.9914	48.163	52.4313	26.3675	26.7242	21.525
FBXO38	Q6PIJ6	sp|Q6PIJ6|FBX38_HUMAN	1	21.4413	23.3274	21.927	23.8208	14.2498	22.0861	27.9573	36.9732	30.3326	11.9038	12.9672	19.3522	19.623	18.2891	21.2826
ABL1	P00519	sp|P00519-2|ABL1_HUMAN	3	42.1304	42.0897	59.5738	92.3436	91.1941	122.257	138.74	150.117	157.071	122.198	140.798	132.517	115.487	122.597	123.011
ABL2	P42684	sp|P42684|ABL2_HUMAN	4	97.129	93.6886	95.8775	122.27	126.429	131.026	272.474	270.926	265.854	341.469	334.91	339.123	297.167	313.148	340.105
RPS3	P23396	sp|P23396|RS3_HUMAN	32	4575.44	3757.15	4439.2	3716.01	3694.47	3905.35	8235.47	8463.07	7847.68	7167.66	6790.78	6582.82	6306.58	6035.82	6532.55
ACTR1B	P42025	sp|P42025|ACTY_HUMAN	9	863.767	832.138	941.953	504.851	538.305	545.065	1314.61	1336.17	1277.66	1594.88	1559.45	1642.27	2121.34	2159.88	2163.44
ACTR1A	P61163	sp|P61163|ACTZ_HUMAN	4	659.124	631.582	640.699	893.821	784.44	939.928	1064.04	1048.72	1010.53	1165.07	1101.39	1193.58	1456.19	1571.9	1462.07
CBLB	Q13191	sp|Q13191|CBLB_HUMAN	4	71.4408	72.384	83.3822	77.7854	71.9837	65.3401	154.141	162.38	141.529	116.398	108.939	111.245	129.296	121.935	123.203
CBL	P22681	sp|P22681|CBL_HUMAN	15	728.53	717.351	856.362	568.636	460.399	421.288	1789.43	1929.19	1772.29	1367.46	1334.48	1356.59	657.396	666.508	647.909
TMEM131L	A2VDJ0	sp|A2VDJ0-5|T131L_HUMAN	1	78.4962	82.0172	89.911	63.8213	48.2405	52.4717	84.0416	95.1431	87.276	24.0205	21.2777	24.5417	38.2248	44.6291	36.4501
NCBP2	P52298	sp|P52298|NCBP2_HUMAN	8	1610.09	1686.38	1480.89	1470.42	1481.4	1395.64	1146.24	1125.83	1220.37	1344.88	1332.98	1317.41	1201.74	1152.32	1254.58
MBD4	O95243	sp|O95243|MBD4_HUMAN	1	25.008	23.208	26.7368	66.074	72.0284	81.9299	17.2891	11.6936	17.0618	46.14	59.4828	48.0667	44.5545	43.9086	50.8891
ANXA5	P08758	sp|P08758|ANXA5_HUMAN	24	1902.61	1698.83	1903.65	3509.13	3838.21	3536.4	3517.68	3278.83	3606.08	5910.53	5709.78	5344.55	4299.69	4176.94	4477.84
ANXA4	P09525	sp|P09525|ANXA4_HUMAN	12	496.052	453.373	490.691	3242.6	3103.37	3164.92	551.179	534.466	617.307	1035.89	1066.32	1075.16	458.525	429.177	496.013
CASK	O14936	sp|O14936|CSKP_HUMAN	21	2033.67	2078.44	2026.6	869.865	752.229	849.7	1390.3	1419.71	1353.8	2500.82	2376.47	2477.33	4040.48	4065.07	3886.16
AHDC1	Q5TGY3	sp|Q5TGY3|AHDC1_HUMAN	7	429.791	415.664	420.97	227.873	235.66	210.215	630.371	643.052	587.835	1274.79	1215	1176.61	2469.58	2694.31	2604.88
GPRIN1	Q7Z2K8	sp|Q7Z2K8|GRIN1_HUMAN	4	216.47	245.172	237.502	73.595	64.099	77.6677	515.765	542.899	545.829	420.32	504.42	495.768	549.529	490.753	463.125
BUB1B	O60566	sp|O60566-3|BUB1B_HUMAN	16	1314.15	1199.32	1307.69	1388.17	1405.48	1353.3	3317.5	3331.6	3299	1371.83	1280.2	1447.06	1263.23	1241.21	1249.3
VAMP2	P63027	sp|P63027|VAMP2_HUMAN	4	748.845	735.376	736.63	790.575	661.999	822.939	365.791	307.04	387.368	782.482	799.398	667.75	790.78	592.23	747.626
JMJD6	Q6NYC1	sp|Q6NYC1-3|JMJD6_HUMAN	1	15.5216	14.8939	14.3653	44.3713	52.3746	46.072	15.7937	17.9333	18.2206	21.0822	24.5406	18.9363	15.5953	10.8279	10.4107
NOA1	Q8NC60	sp|Q8NC60|NOA1_HUMAN	10	1553.83	1764.08	1499.16	666.568	654.052	766.305	863.78	859.54	861.685	799.031	793.879	755.114	395.638	296.963	282.939
MICAL3	Q7RTP6	sp|Q7RTP6|MICA3_HUMAN	9	547.823	501.094	509.602	554.272	508.818	603.005	650.446	674.943	677.065	669.049	719.867	710.353	678.891	709.084	726.407
TUFM	P49411	sp|P49411|EFTU_HUMAN	29	10440.3	10941.9	9179.75	3437.89	3775.01	3901.24	3635.81	3652.73	3719.1	3498.64	3353.26	3226.16	3359.68	3110.03	2681.53
LRPPRC	P42704	sp|P42704|LPPRC_HUMAN	66	13049.1	13426.4	12205.2	3722.08	3870.15	4180.21	5795.02	5914.94	5637.55	6640.15	6276.16	6202.58	4317.63	4019.97	3186.82
PNPLA8	Q9NP80	sp|Q9NP80|PLPL8_HUMAN	3	122	136.021	129.254	31.4501	37.1341	45.6812	31.9851	29.1233	31.5757	43.6574	54.5687	49.7405	54.6297	49.1438	39.8876
MAML1	Q92585	sp|Q92585|MAML1_HUMAN	1	6.27567	6.76848	8.37073	17.4572	21.8669	24.9123	16.6253	25.3559	20.178	16.4268	18.5582	20.1299	21.4556	23.4205	28.443
PTPRK	Q15262	sp|Q15262-4|PTPRK_HUMAN	1	93.0866	101.936	86.9808	79.5919	76.6954	74.348	103.782	87.8853	104.041	39.8105	51.8826	56.8844	37.0436	41.6664	37.3493
MYOF	Q9NZM1	sp|Q9NZM1|MYOF_HUMAN	14	262.458	264.503	261.279	2872.55	2789.27	3000.19	110.456	104.847	171.362	384.289	386.965	385.953	1770.39	1789.37	1493.96
DYSF	O75923	sp|O75923-13|DYSF_HUMAN	13	933.552	1090.6	982.909	2014.65	2089.61	1967.68	474.02	467.516	548.502	332.693	358.66	345.697	427.521	405.445	362.19
TRAPPC11	Q7Z392	sp|Q7Z392|TPC11_HUMAN	4	399.827	373.595	467.899	601.406	545.555	433.224	537.452	520.458	534.88	623.832	596.158	630.44	515.943	489.622	578.558
FAM160B1	Q5W0V3	sp|Q5W0V3|F16B1_HUMAN	6	447.167	458.032	490.002	503.975	432.06	367.243	578.831	597.491	614.69	589.141	541.6	563.738	429.116	433.978	473.139
MOB4	Q9Y3A3	sp|Q9Y3A3|PHOCN_HUMAN	4	665.627	625.924	639.077	551.238	572.843	687.401	600.487	619.464	603.831	696.144	610.868	657.26	580.034	567.073	594.021
COL1A1	P02452	sp|P02452|CO1A1_HUMAN	16	170.555	155.613	103.623	15906.4	13833.6	15165.8	24.8782	5.88529	126.699	147.912	136.676	154.931	72.9503	53.9775	75.1702
COL2A1	P02458	sp|P02458|CO2A1_HUMAN	3	18.4158	13.5701	11.2795	1374.84	1294.82	1439.53	8.11511	8.3285	23.4689	25.9098	23.2469	24.8923	160.262	150.45	130.968
COL5A1	P20908	sp|P20908|CO5A1_HUMAN	8	41.4409	38.3796	11.8242	3410.07	3238.57	3272.35	14.6934	14.7979	52.3523	87.1871	87.1824	72.1687	69.653	70.2042	57.7083
COL5A2	P05997	sp|P05997|CO5A2_HUMAN	3	5.18258	7.40533	10.5711	270.223	257.398	243.719	4.34464	5.50423	7.62596	4.05495	8.27704	8.38822	13.0392	18.5337	11.4435
C1GALT1	Q9NS00	sp|Q9NS00|C1GLT_HUMAN	8	2049.01	2402.72	2240.42	713.368	711.177	832.094	638.266	632.052	718.964	446.84	567.57	603.08	192.472	172.426	127.089
CHSY1	Q86X52	sp|Q86X52|CHSS1_HUMAN	1	255.015	278.07	252.394	77.6888	90.8376	99.6269	88.7405	99.5607	104.046	56.864	65.3118	82.2903	91.7961	83.067	60.9126
NOL6	Q9H6R4	sp|Q9H6R4|NOL6_HUMAN	24	3431.29	3515.22	3795.38	1955.74	1560.68	1727.9	2350.95	2373.3	2239.22	2032.55	2050.2	1999.2	1446.08	1478.59	1527.11
POU3F1	Q03052	sp|Q03052|PO3F1_HUMAN	2	99.2492	98.49	94.4272	6.0436	1	1	51.0109	61.0899	52.9545	20.2215	19.0814	9.54088	6.0828	6.13384	10.6535
POU5F1	Q01860	sp|Q01860|PO5F1_HUMAN	5	1044.74	985.508	1121.85	359.753	361.074	449.319	1068.56	1038.19	1086.98	145.138	175.682	169.769	1.3991	7.7916	7.0424
COG4	Q9H9E3	sp|Q9H9E3|COG4_HUMAN	11	380.807	352.415	390.131	1036.68	1020.81	1026.94	507.901	522.058	532.998	598.877	598.923	638.439	711.793	727.211	798.407
MAP3K4	Q9Y6R4	sp|Q9Y6R4|M3K4_HUMAN	18	491.622	454.473	535.89	1022.96	931.616	878.521	1021.24	1011.34	998.215	1178.79	1145.21	1163.22	1325.63	1426.02	1432.12
MAP2K6	P52564	sp|P52564|MP2K6_HUMAN	7	321.54	281.352	364.625	317.931	289.585	283.998	643.698	625.662	617.002	440.394	456.445	430.519	1048.25	1087.37	1134.88
MAP2K3	P46734	sp|P46734-3|MP2K3_HUMAN	6	716.717	604.033	708.207	670.126	708.522	654.741	1040.56	1049.86	1076.01	812.747	839.06	813.501	1495.61	1557.61	1525.16
SART1	O43290	sp|O43290|SNUT1_HUMAN	25	2905.47	2823.23	2808.98	2605.18	2589.72	2605.18	2111.09	2031.25	2077.02	2221.72	2208.91	2232.22	2423.53	2500.51	2476.06
TONSL	Q96HA7	sp|Q96HA7|TONSL_HUMAN	4	155.101	148.155	143.418	39.8327	30.3807	19.4572	173.57	182.188	195.611	200.606	197.456	193.919	256.661	263.788	279.897
HERC1	Q15751	sp|Q15751|HERC1_HUMAN	8	199.577	184.545	203.349	279.802	247.148	213.366	349.801	362.553	357.275	334.916	344.118	342.359	388.867	426.882	394.769
CLTC	Q00610	sp|Q00610|CLH1_HUMAN	73	10191.2	9619	9989.13	6698.35	6711.82	6398.17	6799.33	6787.92	6770.34	7908.88	7832.99	7795.86	5618.76	5541.41	5819.55
STXBP1	P61764	sp|P61764-2|STXB1_HUMAN	12	1207.2	1194.93	1225.05	406.039	397.052	444.644	1091.89	1152.77	1112.02	789.528	755.556	846.391	685.617	622.987	663.38
WBP11	Q9Y2W2	sp|Q9Y2W2|WBP11_HUMAN	24	1989.8	2131.88	2056.67	3959.55	3807.5	3686.13	3081.76	2974.23	3639.18	4382.31	4404.3	4294.04	4782.78	4467.09	5003.74
ATP6V0D1	P61421	sp|P61421|VA0D1_HUMAN	6	785.539	664.909	640.91	1238.51	1444.37	1356.98	242.932	251.059	243.283	320.36	320.886	304.756	230.866	245.04	241.477
PC	P11498	sp|P11498|PYC_HUMAN	21	3751.1	3969.46	3726.34	1963.68	1931.92	2142.36	1135.85	1159.44	1163.5	2315.29	2148.43	2107.2	2156.62	2040.77	1742.78
PALD1	Q9ULE6	sp|Q9ULE6|PALD_HUMAN	4	196.736	217.772	220.875	13.9352	1.25706	7.45438	326.937	339.837	353.607	239.57	259.639	259.177	153.796	149.846	128.282
PITPNB	P48739	sp|P48739-3|PIPNB_HUMAN	14	1174.13	1126.73	1162.85	1515.59	1561.25	1539.49	1954.93	2045.48	1998.33	2156.09	2149.33	2223.95	2370.73	2206.74	2283.61
PITPNA	Q00169	sp|Q00169|PIPNA_HUMAN	7	634.672	607.694	705.057	1414.19	1151.43	929.545	992.549	991.489	1032.33	1572.28	1575.65	1573.99	1960.46	1881.6	2231
NUTF2	P61970	sp|P61970|NTF2_HUMAN	7	271.369	231.757	281.708	406.258	454.103	504.31	705.427	768.96	672.076	618.561	618.45	607.667	807.604	903.518	880.485
PRDX1	Q06830	sp|Q06830|PRDX1_HUMAN	35	2961.67	2439.88	3037.11	11078.6	12491.6	11947.7	6955.29	7176.5	6872.89	6342.52	6685.88	6556.13	4793	5152.61	4856.73
PRDX2	P32119	sp|P32119|PRDX2_HUMAN	17	2391.7	2028.97	2420.35	3174.51	3499.53	3206.35	3697.73	3794.39	3809.61	5498.09	5433.39	5309.56	9100.69	9205.11	9441.71
PRDX4	Q13162	sp|Q13162|PRDX4_HUMAN	15	1912.89	1776.6	1764.48	3503.76	3884.25	3560.04	1740.77	1708.17	1679.02	1819.21	1625.33	1630.57	2017.57	2036.26	1785.7
GCFC2	P16383	sp|P16383|GCFC2_HUMAN	4	141.586	142.015	168.636	310.732	312.548	295.401	221.625	218.576	211.18	375.954	334.983	402.261	378.948	391.894	396.23
CEP128	Q6ZU80	sp|Q6ZU80|CE128_HUMAN	2	121.591	104.694	92.5198	71.7731	70.6442	76.124	49.5494	48.3324	53.0854	105.035	88.4948	101.628	101.116	123.68	101.632
PPP2R5C	Q13362	sp|Q13362-5|2A5G_HUMAN	5	108.11	112.697	145.975	284.885	327.694	290.628	242.795	239.135	263.021	345.324	333.223	348.839	436.372	455.843	462.488
PPP2R5D	Q14738	sp|Q14738|2A5D_HUMAN	13	1305.95	1187.03	1450.73	2345.78	2589.17	2364.15	2742.54	2635.99	2708.77	2571.7	2660.71	2566.3	3415.25	3484.94	3495.86
SHPRH	Q149N8	sp|Q149N8|SHPRH_HUMAN	7	268.209	258.092	265.628	239.621	211.239	213.866	179.592	194.635	177.738	173.601	226.689	167.088	209.512	205.726	208.738
WNK1	Q9H4A3	sp|Q9H4A3-7|WNK1_HUMAN	21	883.596	822.673	943.329	1662.51	1637.4	1605.63	2221.66	2201.71	2192.03	2435.16	2322.46	2462.18	2333.55	2319.38	2402.95
WNK2	Q9Y3S1	sp|Q9Y3S1|WNK2_HUMAN	9	620.77	582.93	661.757	354.448	377.797	362.844	1108.51	1151.32	1262.58	962.727	905.834	930.324	648.888	655.652	647.636
WNK3	Q9BYP7	sp|Q9BYP7|WNK3_HUMAN	10	693.809	610.22	740.434	199.252	163.762	141.935	1267.56	1196.78	1248.72	1146.61	1157.3	1148.83	1277.46	1314.07	1354.23
SBF1	O95248	sp|O95248-4|MTMR5_HUMAN	5	82.0867	79.2953	93.2995	98.1677	94.298	80.1306	75.8658	82.3632	86.054	105.682	94.4508	98.6012	201.03	209.436	189.632
PSMA1	P25786	sp|P25786-2|PSA1_HUMAN	26	3462.53	3290.89	3553.58	3891.92	3910.18	3680.09	6348.13	6438.91	6470.92	7060.48	7064.01	6910.82	6322.5	6311.71	6574.72
INTS1	Q8N201	sp|Q8N201|INT1_HUMAN	19	703.908	638.308	733.798	1086.05	1128.65	1155.47	711.425	707.417	775.509	943.898	891.408	853.812	1149.99	1176.57	1242.83
MAP7D3	Q8IWC1	sp|Q8IWC1|MA7D3_HUMAN	9	640.591	590.886	752.95	408.304	474.24	546.97	1438.86	1309.68	1319.47	1096.86	1082.81	1217.36	1244.93	1390.76	1335.49
MAP7D1	Q3KQU3	sp|Q3KQU3-4|MA7D1_HUMAN	10	324.851	293.115	369.42	197.305	165.509	167.784	870.394	833.812	840.33	1601.15	1588.87	1599.99	1653.85	1674.21	1624.77
MAP7	Q14244	sp|Q14244|MAP7_HUMAN	12	1226.88	1172.48	1242.98	452.347	486.193	456.347	4385.51	4301.89	4110.24	599.371	568.454	733.231	190.843	178.896	187.858
ACLY	P53396	sp|P53396|ACLY_HUMAN	60	3549.11	3030.94	3490.65	4582.92	4901.37	4480.85	18798.2	18999.8	18208.5	11193.5	10643.7	10938.6	7987.62	8020.51	8150.63
DHX37	Q8IY37	sp|Q8IY37|DHX37_HUMAN	21	2033.48	2018.71	2056.36	3374.85	3447.09	3425.21	1882.99	1782.05	1799.01	1822.41	1940.5	1899.41	1300.11	1210.14	1351.35
DARS1	P14868	sp|P14868|SYDC_HUMAN	33	3309.69	3003.64	3316.62	2191.18	2150.79	2165	3910.73	3875.54	3818.91	4462.55	4405.15	4304.27	3537.63	3474.11	3776.69
P3H4	Q92791	sp|Q92791|SC65_HUMAN	6	1216.97	1245.81	1171.32	399.026	405.006	484.353	382.575	385.365	429.26	897.753	875.501	882.219	949.937	973.62	854.732
AKAP13	Q12802	sp|Q12802-2|AKP13_HUMAN	24	1218.64	1120.88	1280.26	1467.46	1480.8	1324.97	3174.76	3148.73	3116.63	2612.62	2524.84	2651.3	3629.19	3806.94	3798.19
PCNT	O95613	sp|O95613|PCNT_HUMAN	13	859.982	849.934	860.487	2138.68	2056.29	1985.8	342.942	364.703	382.424	531.99	501.115	553.73	774.893	857.553	817.665
DAD1	P61803	sp|P61803|DAD1_HUMAN	2	176.197	172.924	182.662	48.8312	37.0576	53.5647	48.9984	52.8286	57.9102	23.7723	47.9932	33.5174	41.6679	29.8414	21.7089
FAM76B	Q5HYJ3	sp|Q5HYJ3|FA76B_HUMAN	4	642.113	734.206	549.584	1057.08	720.963	388.425	107.492	115.501	102.96	127.342	132.364	134.867	119.377	130.327	134.54
PHLPP1	O60346	sp|O60346|PHLP1_HUMAN	3	103.678	101.677	115.994	29.1703	27.0833	17.3806	467.237	471.679	448.098	174.064	162.98	199.164	170.493	167.466	173.734
GUSB	P08236	sp|P08236|BGLR_HUMAN	5	1025.87	1007.81	904.075	368.133	395.279	443.103	353.999	369.627	365.102	567.931	519.197	542.658	685.692	681.286	619.621
SERPINB6	P35237	sp|P35237|SPB6_HUMAN	6	240.762	199.251	224.159	4944.42	4643.6	4040.53	324.841	355.459	398.515	609.408	615.764	608.362	392.863	383.908	414.117
FKBP8	Q14318	sp|Q14318-2|FKBP8_HUMAN	10	3524.56	3959.43	3597.41	209.642	152.51	333.892	921.715	880.781	950.894	741.721	826.273	773.7	791.6	728.507	672.939
SFMBT1	Q9UHJ3	sp|Q9UHJ3|SMBT1_HUMAN	3	63.5543	59.0833	55.539	68.0911	68.0592	58.0984	81.824	76.4064	73.6571	145.012	142.911	146.858	122.521	117.4	122.073
CCDC97	Q96F63	sp|Q96F63|CCD97_HUMAN	2	212.098	207.866	286.206	73.1199	69.7782	89.9868	287.879	285.821	278.113	453.098	447.072	478.758	463.75	541.251	518.648
TEFM	Q96QE5	sp|Q96QE5|TEFM_HUMAN	3	451.591	477.97	405.166	230.44	209.352	190.847	182.241	198.528	196.325	198.724	189.826	179.901	157.564	164.487	114.332
SPHK2	Q9NRA0	sp|Q9NRA0-5|SPHK2_HUMAN	1	9.16454	7.77566	11.5713	1	1	1	14.5342	15.6437	9.80219	8.4006	13.6681	12.1208	11.1444	8.92269	14.7042
ARHGEF40	Q8TER5	sp|Q8TER5|ARH40_HUMAN	13	413.199	420.611	382.362	1311.79	1481.27	1661.98	394.869	426.118	386.572	328.645	323.313	341.23	294.76	330.758	324.938
SART3	Q15020	sp|Q15020|SART3_HUMAN	30	1914.17	1678.79	1999.07	4235.12	4466.58	4183.23	4470.42	4503.75	4338.61	4640.04	4439.49	4566.27	5569.02	5457.72	5655.04
SMS	P52788	sp|P52788|SPSY_HUMAN	13	1188.27	1032.47	1264.95	229.036	194.124	191.221	2589.96	2723.54	2493.9	1874.04	1762.07	1854.52	1349.19	1385.89	1322.65
CD46	P15529	sp|P15529-2|MCP_HUMAN	1	348.422	406.586	384.144	545.859	620.148	563.037	286.263	295.266	323.521	76.3353	99.133	105.313	101.238	84.7198	62.6656
BICD2	Q8TD16	sp|Q8TD16-2|BICD2_HUMAN	8	399.29	392.865	418.191	647.426	659.264	684.191	581.346	601.736	585.217	649.815	612.052	626.249	813.382	805.639	782.353
BICD1	Q96G01	sp|Q96G01|BICD1_HUMAN	10	1048.63	1051.42	1008.5	1867.68	1722.96	1770.32	910.807	927.116	975.285	872.35	834.686	858.001	896.289	886.537	953.453
CTPS2	Q9NRF8	sp|Q9NRF8|PYRG2_HUMAN	14	3081	2676.03	3043.78	247.689	166.319	270.12	3899.21	3953.68	3824.74	3903.82	3775.01	3713.24	4822.61	5083.74	5009.64
CTPS1	P17812	sp|P17812|PYRG1_HUMAN	19	1421.51	1309.46	1507.21	744.734	761.581	688.999	2883.02	3030	2905.39	2889.97	2787.56	2826.82	3051.03	3207.54	3145.68
MRPL24	Q96A35	sp|Q96A35|RM24_HUMAN	11	2747.88	2696.51	2739.32	636.258	568.623	764.947	1244.95	1250.73	1102.58	1268.62	1155.15	1161.64	1010.64	991.942	789.441
EMC1	Q8N766	sp|Q8N766|EMC1_HUMAN	12	1339.42	1640.4	1529.31	1029.03	955.104	1171.13	696.649	674.218	778.492	402.811	466.875	442.984	351.243	317.29	230.204
TBC1D10B	Q4KMP7	sp|Q4KMP7|TB10B_HUMAN	5	162.289	148.811	167.423	275.773	222.048	224.303	456.318	466.89	428.881	457.065	423.821	491.335	573.156	622.632	574.797
NAA35	Q5VZE5	sp|Q5VZE5|NAA35_HUMAN	5	261.545	229.137	258.209	295.869	305.861	306.303	399.504	393.963	403.913	589.375	584.703	554.481	337.767	317.355	348.92
PTK7	Q13308	sp|Q13308-6|PTK7_HUMAN	22	4778.43	5199.21	4756.15	744.552	674.544	939.061	2781.81	2753.48	3004.17	3415.69	3970.75	3912.63	3356.89	3096.75	2745.59
KNL1	Q8NG31	sp|Q8NG31|KNL1_HUMAN	15	827.662	856.624	879.086	1591.48	1482.68	1418.74	1222.55	1222.62	1256.1	1354.4	1315.82	1377.49	966.955	1004.04	989.061
TMED1	Q13445	sp|Q13445|TMED1_HUMAN	3	751.243	817.989	811.462	410.581	393.453	442.029	174.68	154.893	176.71	351.606	352.386	334.765	353.391	296.915	276.787
COX7A2L	O14548	sp|O14548|COX7R_HUMAN	2	492.237	455.149	504	10.8153	1	13.7896	130.384	126.662	134.24	101.654	143.081	107.145	219.386	181.47	101.409
NECTIN2	Q92692	sp|Q92692|NECT2_HUMAN	6	570.451	710.672	612.941	328.829	277.674	326.228	224.859	246.461	263.951	95.7274	154.676	159.219	238.993	191.834	162.914
UBXN7	O94888	sp|O94888|UBXN7_HUMAN	9	711.946	615.023	727.696	865.735	840.867	817.936	1509.3	1536.66	1505.05	1424.19	1431.24	1376.67	1438.35	1517.57	1538.61
HNRNPR	O43390	sp|O43390|HNRPR_HUMAN	36	7075.48	6957.35	7274.89	2900.1	2984.57	3250.67	5605.4	5451.88	5340.59	6171.77	6165.34	6099.7	7464.67	7645.89	7483.89
SYNCRIP	O60506	sp|O60506|HNRPQ_HUMAN	26	2163.74	1957.7	2189.15	1660.59	1729.85	1718.21	2280.31	2256.89	2128.04	1829.39	1730.69	1837.31	1738.24	1806.97	1771.01
TERF2IP	Q9NYB0	sp|Q9NYB0|TE2IP_HUMAN	7	1171.59	1206.61	1095.84	1284.56	1243	1248.15	699.658	681.411	702.497	1484.94	1374.6	1490.05	1833.15	2023.71	2020.4
RPS8	P62241	sp|P62241|RS8_HUMAN	11	1144.5	1066.72	1080.15	1389.01	1461.63	1292.1	1864.93	1829.57	1876.85	1282.31	1408.87	1355.1	1066.94	1052.01	1103.02
PSMC6	P62333	sp|P62333|PRS10_HUMAN	16	1309.43	1111.13	1247.92	1738.81	1829.17	1670.75	2330.22	2360.91	2343.58	2228.66	2162.51	2219.05	1909.72	1937.31	1970.49
ROCK2	O75116	sp|O75116|ROCK2_HUMAN	31	1649.83	1519.01	1755.12	2500.78	2587.87	2406.39	3186.99	3127.67	3111.4	5123.15	5280.11	5043.05	5273.41	5165.51	5549.47
ROCK1	Q13464	sp|Q13464|ROCK1_HUMAN	26	1487.76	1424.96	1507.58	2385.97	2298.02	2186.64	2857.06	2797.66	2943.91	2900.6	3064.79	3066.85	3621.33	3515.29	3705.41
HSP90AB1	P08238	sp|P08238|HS90B_HUMAN	60	4578.04	4137.95	4631.9	5390.33	5682.51	5192.96	10356.2	10503.3	10090.2	7817.31	7685.77	8261.45	6240.35	6738.93	6309.34
HSP90AA1	P07900	sp|P07900-2|HS90A_HUMAN	84	6693.11	6056.51	6427.07	20895	22131.6	20062.8	14612	13956	14043.6	10947	10774	10720	9030.18	9088.5	9414.85
TRAP1	Q12931	sp|Q12931|TRAP1_HUMAN	29	7112.92	7301.15	6516.46	934.642	936.26	1219.64	1991.38	2020.94	2008.28	2585.48	2375.81	2188.29	1968.46	1718.5	1599.71
XPNPEP3	Q9NQH7	sp|Q9NQH7|XPP3_HUMAN	6	865.162	866.419	791.253	254.052	319.341	388.054	289.528	280.74	253.194	653.044	597.796	597.689	601.097	554.729	473.068
HSP90B1	P14625	sp|P14625|ENPL_HUMAN	80	16721.7	16232.6	15599.8	19316.6	22126.5	22337.2	12869.8	12988.8	11992.1	14762.6	13759	13836.1	13950.8	13390.9	12667.5
HSP90AB4P	Q58FF6	sp|Q58FF6|H90B4_HUMAN	1	17.3958	15.4659	11.6792	291.832	242.894	286.815	11.9244	17.2568	21.0749	10.9379	9.02939	7.87905	3.25907	1	1
KDM8	Q8N371	sp|Q8N371-3|KDM8_HUMAN	3	170.129	156.024	197.047	123.312	114.299	108.906	225.484	225.51	219.415	321.031	340.302	360.233	319.923	317.321	314.197
RPSA	P08865	sp|P08865|RSSA_HUMAN	20	2718.1	2630.93	2620.46	2217.15	2461.75	2296.26	3923.66	3998.06	4006.43	3291.14	3284.72	3190.63	2660.53	2699.19	2808.58
AHNAK	Q09666	sp|Q09666|AHNK_HUMAN	63	2807.15	2566.42	2675.27	46532.3	48820	50301.7	490.752	447.444	1094.39	11819.6	11692.8	11761.5	3398.68	3331.85	3286.01
NUCB2	P80303	sp|P80303|NUCB2_HUMAN	7	613.227	666.667	612.715	303.306	310.858	312.722	259.017	273.44	268.765	558.435	533.994	593.994	541.384	538.712	543.502
ABCE1	P61221	sp|P61221|ABCE1_HUMAN	20	1524.76	1402.32	1618.53	1234.7	1184.73	1263.78	3467.42	3589.95	3495.31	3564.97	3534.45	3535.9	2732.34	2804.95	2875.51
ERCC6L	Q2NKX8	sp|Q2NKX8|ERC6L_HUMAN	18	1470.88	1404.37	1512.12	2141.43	2050.71	1967.29	2003.31	1965.51	2041.04	2119.71	2013	2017.48	1347.9	1341.75	1384.86
SPG7	Q9UQ90	sp|Q9UQ90|SPG7_HUMAN	4	1403.74	1834.75	1613.59	166.763	117.278	237.832	382.825	379.018	476.88	213.693	349.778	356.422	372.086	293.321	137.352
WDCP	Q9H6R7	sp|Q9H6R7|WDCP_HUMAN	4	213.481	237.465	242.818	105.613	96.0351	100.654	296.006	295.484	275.508	236.406	237.052	235.002	262.569	249.906	256.182
GLTP	Q9NZD2	sp|Q9NZD2|GLTP_HUMAN	4	76.413	60.1494	82.0102	76.0695	64.2315	44.7474	254.329	266.217	255.556	383.357	370.669	384.773	438.742	423.76	427.325
PEX1	O43933	sp|O43933|PEX1_HUMAN	15	3292.73	3613.8	3274.96	936.804	761.275	908.909	1570.45	1512.15	1606.63	1394.84	1349.41	1365.99	999.785	1039.38	1117.91
PPP2R3A	Q06190	sp|Q06190|P2R3A_HUMAN	4	134.532	148.891	171.943	96.9954	85.1565	84.0774	232.632	250.857	242.383	474.936	486.106	486.6	368.217	384.814	372.28
UBE2L3	P68036	sp|P68036-3|UB2L3_HUMAN	4	517.814	453.82	545.316	600.251	635.102	1004.26	1634.12	1666.28	1634.86	1480.03	1691.74	1525.68	1455.92	1358.06	1518.1
BYSL	Q13895	sp|Q13895|BYST_HUMAN	10	1451.89	1439.62	1525.15	829.049	749.729	760.729	1326.62	1387.84	1241.26	1193.31	1102.59	1208.98	978.738	1009.2	1049.75
RRAS2	P62070	sp|P62070-4|RRAS2_HUMAN	15	3669.48	3792.28	3293.2	2294.27	2654.94	2669.49	1689.81	1777.16	1832.63	763.77	785.194	805.916	637.576	520.512	461.319
SORT1	Q99523	sp|Q99523|SORT_HUMAN	5	383.605	415.282	428.349	139.839	130.612	114.666	188.968	181.766	219.387	135.59	143.586	141.413	132.144	128.78	121.637
TRIP12	Q14669	sp|Q14669-3|TRIPC_HUMAN	17	1149.61	1119.37	1248.78	3476.09	3266.32	3446.33	1680.03	1630.82	1692.35	1612.83	1593.07	1673.18	1259.17	1230.59	1352.42
CYCS	P99999	sp|P99999|CYC_HUMAN	9	2603.04	2512.15	2856.02	846.841	918.851	750.933	2578.48	2480.48	2433.72	3303.7	3291.16	3374.48	1940.32	2084.58	2015.73
HECTD4	Q9Y4D8	sp|Q9Y4D8-5|HECD4_HUMAN	1	7.00984	1	8.11448	17.8972	22.8604	19.7485	7.72248	6.53842	7.67666	15.7596	5.72016	12.5005	25.5535	24.036	24.372
HECTD4	Q9Y4D8	sp|Q9Y4D8|HECD4_HUMAN	6	192.012	164.385	190.474	282.995	287.857	286.713	193.254	160.714	181.181	315.799	303.406	287.324	547.98	579.303	619.393
EPC1	Q9H2F5	sp|Q9H2F5|EPC1_HUMAN	2	97.858	91.5488	90.8237	287.216	318.644	299.288	150.726	152.245	141.196	204.008	204.861	223.303	246.037	257.238	254.108
ARHGEF1	Q92888	sp|Q92888-3|ARHG1_HUMAN	14	859.542	787.969	890.563	1221.04	1237.11	1208.99	1608.02	1616.9	1620.76	1258.99	1253.59	1214.22	1110.06	1103.95	1149.05
ASCC3	Q8N3C0	sp|Q8N3C0|ASCC3_HUMAN	32	3391.61	3372.69	3650.21	3556.29	3454.25	3206.76	4429.42	4398.21	4357.81	4665.86	4820.51	4593.17	4008.4	3677.15	3997.64
MLYCD	O95822	sp|O95822|DCMC_HUMAN	3	362.971	396.164	381.299	59.756	30.8665	70.0907	146.305	162.377	145.586	161.28	161.873	137.068	146.115	143.683	124.212
SLC3A2	P08195	sp|P08195-4|4F2_HUMAN	19	5111.41	5858.54	5091.04	5632.16	6413.54	6516.77	3778.57	3975.17	4125.24	2471.45	2945.76	2999.33	748.246	604.648	479.166
PWP2	Q15269	sp|Q15269|PWP2_HUMAN	15	2699.22	2806.48	2874.73	3137.04	2982.69	3054	1453.85	1575.14	1463.61	1381.53	1280.7	1347.77	1044.22	1001.79	1050.87
LSG1	Q9H089	sp|Q9H089|LSG1_HUMAN	17	4031.8	4225.23	3829.34	2542.56	2265.71	2217.32	1650.99	1618.53	1668.59	1591.78	1629.81	1572.17	1062.22	1055.64	1040.35
EPRS1	P07814	sp|P07814|SYEP_HUMAN	65	6899.02	6132.74	6867.84	10516.2	10625.4	10102	9828.47	9762.25	10074.5	10254.5	9882.89	9644.88	7579.77	7274.64	7970.67
QARS1	P47897	sp|P47897|SYQ_HUMAN	31	2297.41	2279.27	2588.55	2055.65	1938.03	1952.22	3860.55	3885.13	3951.05	4313.29	4311.79	4249.32	3930.36	4084.44	4128.66
SERPINB9	P50453	sp|P50453|SPB9_HUMAN	21	852.229	734.958	891.1	9556.2	11191.1	10641.3	283.239	323.888	476.203	2101.06	2013.19	1998.44	301.309	310.482	343.635
KCTD9	Q7L273	sp|Q7L273|KCTD9_HUMAN	3	243.882	217.882	243.943	149.111	168.3	214.57	471.695	478.996	503.3	542.855	521.256	544.344	395.923	426.173	417.948
FLII	Q13045	sp|Q13045|FLII_HUMAN	17	1420.44	1319.75	1424.44	1906.59	1978.07	1644.12	2448.56	2442.15	2492.25	1961.18	2026.49	2070.18	2192.07	2084.46	2255.73
UQCRC1	P31930	sp|P31930|QCR1_HUMAN	15	4633.17	5100.51	4279.17	843.437	871.896	1031.86	1121.11	1155.41	1076.7	1339.02	1254.26	1090.27	1121.44	1147.27	687.943
PMPCB	O75439	sp|O75439|MPPB_HUMAN	12	4575.52	4978.42	4079.45	1145.16	1158.17	1356.57	1239.31	1162.81	1283.84	1723.43	1687.85	1562.82	1372.92	1259.32	1067.96
XPO4	Q9C0E2	sp|Q9C0E2|XPO4_HUMAN	14	1791.24	1651.02	1628.59	2760.8	2734.09	2449.44	1420.91	1488.47	1569.36	1930.46	1828.54	1791.04	1484.46	1461.11	1576.48
DNAJC13	O75165	sp|O75165|DJC13_HUMAN	22	1355.19	1324.28	1439.47	1303.56	1304.63	1293.65	1224.89	1297.39	1303.25	1235.59	1193.4	1242.64	1451.31	1454.2	1456.2
IARS2	Q9NSE4	sp|Q9NSE4|SYIM_HUMAN	19	4092.92	4478.49	4039.48	1624.25	1823.03	1915.56	1159.69	1118.27	1194.81	2161.44	2087.38	1962.93	1667.62	1586.32	1332.14
APLP2	Q06481	sp|Q06481|APLP2_HUMAN	9	1505.31	1801.03	1496.81	1189.74	1185.29	1173.09	851.34	827.01	932.696	364.594	443.086	469.553	327.631	294.113	255.41
APP	P05067	sp|P05067|A4_HUMAN	14	2558.47	2906.13	2671.18	345.793	291.342	422.794	2041.5	2026.53	2134.23	588.166	731.862	749.211	605.055	624.72	484.985
TARS1	P26639	sp|P26639|SYTC_HUMAN	34	3296.6	2812.57	3512.36	6937.97	6894.98	5565.45	9352.92	9534.43	9419.13	5958.55	5956.75	6162.3	3673.44	3571.84	3824.81
TARS3	A2RTX5	sp|A2RTX5|SYTC2_HUMAN	5	147.295	135.441	162.533	66.5069	62.6836	58.3847	214.359	205.257	210.694	284.649	294.77	268.13	344.764	351.968	361.084
LAP3	P28838	sp|P28838|AMPL_HUMAN	20	3778.09	3900.2	3617.83	1986.44	2116.39	1964.15	3341.41	3439.81	3266.5	3706.79	3463.17	3623.18	3241.88	3435.79	3199.81
MAD1L1	Q9Y6D9	sp|Q9Y6D9|MD1L1_HUMAN	18	887.251	826.388	922.599	2621.14	2602.33	2806.1	1324.86	1358.88	1365.39	1905	1806.59	1810.15	1907.96	2024.3	2084.13
IFT140	Q96RY7	sp|Q96RY7|IF140_HUMAN	13	519.304	507.292	557.243	194.656	162.641	173.603	429.229	405.812	396.44	613.692	639.394	613.917	1253.16	1196.66	1256.93
TASOR2	Q5VWN6	sp|Q5VWN6|TASO2_HUMAN	11	769.614	768.551	752.675	3623.18	3453.16	3687.39	833.316	842.585	898.581	1024.63	981.722	905.508	913.82	933.891	915.431
NUP205	Q92621	sp|Q92621|NU205_HUMAN	35	7382.2	7565.85	7867.66	5783.99	5963.61	5943.6	3543.12	3624.52	3639.32	4671.25	4498.13	4398.32	4456.96	4122.71	4639.25
SLC25A13	Q9UJS0	sp|Q9UJS0-2|CMC2_HUMAN	15	4715.55	6086.44	5202.71	477.799	480.822	606.104	1193.13	1184.58	1427.85	959.019	1394.31	1313.5	1703.61	1319.35	529.037
SLC25A12	O75746	sp|O75746|CMC1_HUMAN	9	1206.82	1534.03	1356.78	317.978	279.328	365.34	314.084	327.425	366.579	261.405	350.323	347.887	331.37	276.157	124.909
UBA2	Q9UBT2	sp|Q9UBT2|SAE2_HUMAN	20	1474.38	1344.21	1535.54	3382.41	3682.97	3446.8	2419.79	2535.54	2481.12	3346.79	3176.37	3296.21	3749.4	3927.02	4026.93
DCAF1	Q9Y4B6	sp|Q9Y4B6|DCAF1_HUMAN	7	199.582	188.739	192.428	343.214	368.059	307.525	318.93	327.701	348.784	368.667	340.807	354.928	377.263	372.572	372.576
RIF1	Q5UIP0	sp|Q5UIP0|RIF1_HUMAN	42	2714.55	2451.32	2723.76	18093.9	17440.8	16612.6	4373.15	4138.15	4457.64	3866.47	3996	3824.79	3142.38	3143.47	3390.19
ZNF618	Q5T7W0	sp|Q5T7W0|ZN618_HUMAN	3	79.3538	78.4978	88.2609	41.0717	45.9711	27.304	154.307	130.395	146.728	219.755	188.06	184.96	419.142	333.778	407.802
ALDH1L2	Q3SY69	sp|Q3SY69|AL1L2_HUMAN	3	180.327	192.932	182.684	642.046	558.83	673.716	31.3999	25.8557	42.8915	56.265	43.6028	35.8626	24.9233	24.1223	15.4381
MYSM1	Q5VVJ2	sp|Q5VVJ2|MYSM1_HUMAN	7	282.398	273.143	248.297	563.05	564.524	502.738	705.412	724.632	699.577	234.504	228.251	236.389	230.715	218.583	248.86
GRPEL1	Q9HAV7	sp|Q9HAV7|GRPE1_HUMAN	9	3387.77	3338.78	3594.33	637.433	601.993	998.909	2075.19	2098.54	1986.63	1687.16	2687.29	2013.53	1162	1134.42	985.606
RABGGTA	Q92696	sp|Q92696|PGTA_HUMAN	9	855.306	826.69	928.338	964.19	922.079	860.658	927.971	928.299	961.758	1585.3	1498.83	1567.39	1396.59	1416.01	1485.66
CCDC93	Q567U6	sp|Q567U6|CCD93_HUMAN	7	404.78	321.693	376.918	842.807	869.769	1034.4	446.656	443.817	441.282	1022.78	916.489	993.775	2136.46	2102.12	2249.08
CEP164	Q9UPV0	sp|Q9UPV0|CE164_HUMAN	3	288.116	311.765	287.876	333.192	294.535	264.474	142.898	120.32	139.912	181.129	169.815	160.46	229.828	208.749	238.041
E2F4	Q16254	sp|Q16254|E2F4_HUMAN	6	333.076	311.298	350.282	614.777	662.442	632.339	403.345	378.646	389.832	469.666	440.386	430.923	537.06	571.688	581.015
E2F5	Q15329	sp|Q15329|E2F5_HUMAN	2	214.024	190.077	245.73	86.6029	72.2844	75.425	203.95	166.584	198.283	227.641	250.688	222.326	430.877	434.103	443.524
MORF4L2	Q15014	sp|Q15014|MO4L2_HUMAN	5	339.592	334.826	332.743	459.001	463.202	416.35	566.172	513.961	600.847	424.806	422.253	429.093	488.26	487.135	526.519
MORF4L1	Q9UBU8	sp|Q9UBU8|MO4L1_HUMAN	6	658.712	638.817	715.398	740.938	660.418	620.238	942.32	865.825	881.401	610.011	622.119	645.18	646.47	676.2	739.067
GATB	O75879	sp|O75879|GATB_HUMAN	9	2103.51	2237.41	2089.28	512.421	474.937	603.09	818.635	820.986	811.545	1266.45	1225.47	1190.14	927.977	889.348	752.637
SLC29A3	Q9BZD2	sp|Q9BZD2|S29A3_HUMAN	1	53.7739	58.951	51.9865	54.2281	44.8643	55.3574	15.5996	16.7687	22.7868	9.73036	13.3201	12.5929	27.0077	25.4339	13.8597
POLR2H	P52434	sp|P52434|RPAB3_HUMAN	7	1229.55	1092.02	1119.04	1157.47	1348.06	1414.02	1524.74	1684.78	1454.73	1213.09	1028.18	1133.27	895.378	970.147	930.031
EML4	Q9HC35	sp|Q9HC35|EMAL4_HUMAN	26	2466.1	2146.42	2648.35	2057.28	2220.85	1965.98	5569.22	5677.91	5205.1	6075.63	5745.58	6123.73	7993.46	7965.31	8042.98
UIMC1	Q96RL1	sp|Q96RL1|UIMC1_HUMAN	8	751.123	695.821	812.046	1761.04	1628.24	1708.35	1229.74	1249.18	1261.79	1327.89	1437.49	1503.85	1100.78	1213.9	1218.81
EHD1	Q9H4M9	sp|Q9H4M9|EHD1_HUMAN	10	404.006	374.143	394.051	1129.9	1253.62	1521.12	1536.34	1463.12	1581.25	1154.39	1164.22	1175	1134.76	1179.49	1194.96
EHD4	Q9H223	sp|Q9H223|EHD4_HUMAN	14	868.073	787.67	856.384	1292.73	1321.37	1345.55	2445.23	2517.99	2495.6	1333.48	1280.51	1379.42	508.432	503.602	517.595
EHD2	Q9NZN4	sp|Q9NZN4|EHD2_HUMAN	3	152.535	141.825	168.307	204.403	216.774	263.984	552.455	552.476	500.412	288.525	265.668	290.464	218.669	259.502	224.27
DDX24	Q9GZR7	sp|Q9GZR7|DDX24_HUMAN	17	3042.58	2909.89	3039.15	6369.47	5915.41	6068.47	2789.86	2706.48	2755.55	2581.47	2833.24	3015.36	1212.25	1329.81	1246.12
TAF9	Q16594	sp|Q16594|TAF9_HUMAN	4	91.5588	86.2378	103.127	34.314	34.0413	40.2603	248.88	254.579	247.643	151.793	179.559	189.019	233.41	222.302	241.172
RPS14	P62263	sp|P62263|RS14_HUMAN	9	364.367	329.07	324.641	296.166	289.062	323.537	757.992	765.707	758.394	532.505	542.678	535.156	408.805	404.577	439.211
TF	P02787	sp|P02787|TRFE_HUMAN	22	1856.14	1812.65	1600.61	18401.3	16758.9	18830.4	1889.2	1820.83	1947.45	601.919	612.382	628.27	988.668	1087.4	947.875
JARID2	Q92833	sp|Q92833|JARD2_HUMAN	5	1053.53	931.379	1017.74	351.645	317.316	382.357	1199.23	1129.65	1086.35	115.796	141.95	207.429	82.3536	76.7703	69.9514
SCAF1	Q9H7N4	sp|Q9H7N4|SFR19_HUMAN	10	925.185	932.885	862.708	1397.43	1382.25	1308.98	1136.72	1143.48	1166.53	1245.02	1253.17	1199.25	1565.19	1573.13	1559.56
MED26	O95402	sp|O95402|MED26_HUMAN	2	19.6667	24.9803	18.0243	109.059	83.4989	122.238	67.9243	70.5059	71.3625	75.0413	94.558	90.8646	76.3501	76.3161	71.477
SRGAP3	O43295	sp|O43295|SRGP3_HUMAN	2	42.6225	33.1605	51.1974	41.2965	31.6799	29.3377	53.1842	47.508	48.5643	61.6106	56.9054	68.5802	661.482	689.457	662.999
SRGAP1	Q7Z6B7	sp|Q7Z6B7|SRGP1_HUMAN	1	5.70477	12.6592	7.46778	54.5927	51.3867	59.9181	21.4595	16.464	17.9823	21.5425	21.8785	15.2427	29.4718	36.743	31.9184
PBDC1	Q9BVG4	sp|Q9BVG4|PBDC1_HUMAN	8	443.819	377.703	501.271	324.845	355.221	384.874	1110.57	1124.16	1055.09	878.83	811.985	910.259	745.442	861.946	758.69
NF2	P35240	sp|P35240|MERL_HUMAN	5	124.658	111.186	115.23	457.737	388.715	435.592	97.6195	102.662	117.955	129.474	128.115	133.405	151.974	145.942	170.475
MELK	Q14680	sp|Q14680|MELK_HUMAN	5	429.632	420.089	439.526	709.173	638.644	659.819	726.687	685.669	669.983	426.469	485.457	462.598	382.062	368.661	402.728
SAFB2	Q14151	sp|Q14151|SAFB2_HUMAN	25	3968.51	4024.32	3944	8779.31	8245.78	7866.56	3646.98	3580.9	3683.96	4025.56	4109.22	4045.54	3622.95	3667.09	3857.92
SAFB	Q15424	sp|Q15424-3|SAFB1_HUMAN	24	3528.56	3580.57	3387.76	6335.99	6419.15	5733.92	1980.99	1854.08	2045.57	2573.95	2632.77	2504.47	2815.54	2663.83	2867.39
CMTR1	Q8N1G2	sp|Q8N1G2|CMTR1_HUMAN	14	473.504	490.185	548.185	845.124	804.328	700.285	782.486	754.407	734.646	1072.23	1109.8	1092.16	1273.18	1284.21	1343.07
ARHGEF5	Q12774	sp|Q12774|ARHG5_HUMAN	5	200.037	167.689	197.657	592.65	575.027	542.453	943.354	916.654	924.584	483.016	495.698	566.799	110.146	113.962	107.007
UBE3D	Q7Z6J8	sp|Q7Z6J8|UBE3D_HUMAN	2	57.0303	61.4512	70.0142	43.1143	27.6007	34.3243	133.974	128.159	118.084	95.3883	83.6859	107.126	86.7829	78.3116	84.2034
TBC1D9B	Q66K14	sp|Q66K14|TBC9B_HUMAN	7	546.615	532.137	592.007	548.263	523.58	482.612	315.799	323.773	310.839	917.841	933.534	941.384	928.935	946.57	987.783
PCLAF	Q15004	sp|Q15004|PAF15_HUMAN	4	149.493	147.489	150.535	11.5877	11.1117	19.8027	478.173	465.21	440.554	404.976	410.704	433.146	509.442	533.597	512.388
NCBP3	Q53F19	sp|Q53F19|NCBP3_HUMAN	9	1135.28	1096.33	1103.9	1587.44	1552.39	1628.71	900.737	876.658	880.367	1058.16	1120.63	1081.22	1311.33	1343.09	1414.9
UPF1	Q92900	sp|Q92900|RENT1_HUMAN	33	2899.26	2695.23	2930.55	3486.03	3533.96	3535.63	4417.32	4540.5	4393.22	4039.08	3996.81	4086.1	3795.31	4011.11	4037.37
TRIM36	Q9NQ86	sp|Q9NQ86|TRI36_HUMAN	2	62.1325	52.2967	68.2025	25.119	17.8402	26.8593	93.66	93.7487	92.8724	213.361	197.28	221.577	84.1991	81.8082	90.0369
MAN1B1	Q9UKM7	sp|Q9UKM7|MA1B1_HUMAN	3	425.766	489.198	552.495	191.256	213.586	251.951	132.63	147.587	158.919	80.5188	124.884	168.062	148.137	139.424	120.769
OTUD4	Q01804	sp|Q01804|OTUD4_HUMAN	6	244.735	251.81	286.582	1514.93	1489.38	1484.85	639.445	635.214	641.323	564.17	549.375	565.522	435.391	419.474	457.363
TTF2	Q9UNY4	sp|Q9UNY4|TTF2_HUMAN	16	2738.91	2590.46	2906.96	929.954	839.086	886.854	3072.21	3019.17	2990.48	1252.75	1346.41	1216.19	1156.68	1177.77	1220.27
MBD1	Q9UIS9	sp|Q9UIS9-12|MBD1_HUMAN	2	112.968	133.592	104.786	8.63028	8.2448	11.2132	51.3043	46.5716	45.8252	43.1616	53.0349	42.6144	52.5193	82.961	60.6146
IQSEC1	Q6DN90	sp|Q6DN90-3|IQEC1_HUMAN	3	95.132	87.5731	107.807	104.576	81.4904	84.9478	247.054	246.697	258.903	162.896	154.23	194.569	250.056	239.49	245.6
IQSEC2	Q5JU85	sp|Q5JU85|IQEC2_HUMAN	3	45.8573	47.2127	53.6505	34.5995	24.8082	29.2455	171.438	185.342	169.92	77.7012	61.5273	79.5863	118.057	103.238	105.043
IQSEC3	Q9UPP2	sp|Q9UPP2|IQEC3_HUMAN	1	26.2414	23.5374	23.5302	611.814	567.569	471.511	3.83802	13.2167	21.7983	43.975	56.3755	50.3807	28.3215	20.8755	26.7441
MKI67	P46013	sp|P46013|KI67_HUMAN	66	4997.73	4407.66	5357.11	14682.9	12964.4	14666.3	9435.17	7381.76	7708.36	8025.01	7703.93	8820.44	3692.98	3769.67	3721.29
MRE11	P49959	sp|P49959-3|MRE11_HUMAN	18	1890.15	1668.73	1904.91	2891.06	3055.01	2657.57	2330.23	2297.4	2396.67	2940.83	3021.15	3007.56	3411.96	3439.12	3636.23
LSM1	O15116	sp|O15116|LSM1_HUMAN	2	103.094	78.6287	95.0049	326.053	290.877	308.19	216.34	236.432	235.929	194.751	199.483	201.172	181.505	195.122	201.259
SEPTIN9	Q9UHD8	sp|Q9UHD8|SEPT9_HUMAN	29	1805.04	1677.23	1913.23	996.808	959.189	1006.91	4272.67	4302.61	4279.97	4932.9	4887.78	4848.01	5410.7	5435.52	5628.25
SEPTIN11	Q9NVA2	sp|Q9NVA2-2|SEP11_HUMAN	13	641.511	542.005	703.974	724.954	800.891	921.792	1408.59	1486.67	1319.68	1464.35	1279.92	1400.27	2983.72	3217.13	2882.1
SEPTIN7	Q16181	sp|Q16181|SEPT7_HUMAN	14	1421.13	1344.69	1498.33	1528.41	1784.44	1664.33	2490.87	2539.85	2493.08	3177.03	2995.69	3103.53	3567.66	3574.1	3726.33
SEPTIN3	Q9UH03	sp|Q9UH03|SEPT3_HUMAN	5	542.804	508.398	628.887	27.9186	15.1947	32.6337	617.181	658.129	670.465	546.188	545.67	539.527	1193.77	1214.74	1277.05
SEPTIN6	Q14141	sp|Q14141|SEPT6_HUMAN	2	34.3789	26.7305	30.6936	21.0619	18.8909	31.3873	61.1559	66.8087	66.7504	97.55	82.1923	105.607	116.46	122.825	117.518
SEPTIN8	Q92599	sp|Q92599|SEPT8_HUMAN	12	626.957	607.01	624.633	1025.83	1054.61	1042.57	1068.47	1011.21	1072.52	1445.87	1441.34	1422.93	1896.97	1863.15	1959.13
SEPTIN2	Q15019	sp|Q15019-2|SEPT2_HUMAN	13	1049.01	974.376	1055.35	2241.53	2071.04	2089.49	2000.91	1971.58	1963.61	2306.62	1958.77	2044.6	2815.25	2776.5	2823.22
DDX19A	Q9NUU7	sp|Q9NUU7|DD19A_HUMAN	4	166.699	168.462	190.642	142.005	164.524	176.884	460.147	464.072	471.827	500.623	495.4	543.499	473.584	480.539	485.438
DDX19B	Q9UMR2	sp|Q9UMR2|DD19B_HUMAN	20	1411.94	1335.4	1493.42	1318.84	1295.58	1364.9	2191.1	2230.92	2210.79	2552.98	2476.37	2529.44	2314.6	2291.12	2439.05
TGOLN2	O43493	sp|O43493-7|TGON2_HUMAN	10	2492.56	2909.22	2630.06	4718.95	4767.32	4753.46	1214.9	1150.7	1399.35	1414.49	1769.2	1695.2	918.275	866.654	757.459
ERH	P84090	sp|P84090|ERH_HUMAN	5	571.074	537.371	697.974	260.231	254.283	362.254	520.492	591.754	416.251	462.824	682.442	666.759	794.306	701.194	866.34
NUP98	P52948	sp|P52948|NUP98_HUMAN	39	8171	8018.84	8141.53	4301.37	4384.49	4578.68	3726.32	3734.95	3654.78	4512.81	4394.63	4446.62	4157.14	4402.14	4434.22
KIF20B	Q96Q89	sp|Q96Q89-2|KI20B_HUMAN	26	2035.94	1855.73	2002.02	2918.82	2673.91	2612	3909.95	3911.61	3862.04	2087.46	1937.16	2106.14	1353.03	1303.07	1411.9
EHMT1	Q9H9B1	sp|Q9H9B1|EHMT1_HUMAN	26	3223.17	3321.24	3216.23	1767.51	1692.09	1647.38	2613.95	2599.36	2589.31	2788.87	2723.23	2738.91	3452.75	3589.47	3651.4
TNFRSF8	P28908	sp|P28908|TNR8_HUMAN	1	682.751	705.089	675.034	410.538	412.125	422.919	748.647	771.551	790.344	91.6351	88.6432	129.815	16.3545	15.0014	19.5997
LGALS8	O00214	sp|O00214-2|LEG8_HUMAN	2	81.8798	101.859	92.3558	27.2343	22.4085	13.03	80.6585	88.163	87.45	68.9969	79.5731	55.5776	264.237	274.045	210.778
MTERF3	Q96E29	sp|Q96E29|MTEF3_HUMAN	4	528.938	488.691	554.137	124.529	156.153	169.855	241.538	256.52	227.925	263.788	252.604	233.945	124.207	113.314	96.588
GTPBP4	Q9BZE4	sp|Q9BZE4|NOG1_HUMAN	20	6782.35	7032.51	7220.71	6436.15	5293.33	5347.01	3832.49	3597.82	3888.45	2759.28	3184.94	3288.13	1938.46	1910.08	2098.82
CHML	P26374	sp|P26374|RAE2_HUMAN	7	802.935	757.186	813.309	166.336	147.674	197.277	1117.5	1134.14	1116.93	736.745	689.957	665.369	858.056	846.81	936.448
CHM	P24386	sp|P24386|RAE1_HUMAN	3	294.124	273.64	288.096	186.743	147.125	115.835	1164.67	1187.57	1143.87	458.919	422.982	514.736	476.053	491.036	489.339
SSRP1	Q08945	sp|Q08945|SSRP1_HUMAN	22	1552.07	1401.89	1584.32	817.257	918.361	806.789	1446.79	1518.96	1434.14	1586.26	1524.64	1597.7	1710.76	1766.41	1773.64
NCSTN	Q92542	sp|Q92542|NICA_HUMAN	11	1919.66	2172.45	2009.63	758.378	746.078	943.591	655.471	648.866	706.823	580.836	663.847	613.967	1060.35	918.313	723.463
CAT	P04040	sp|P04040|CATA_HUMAN	8	98.2829	105.339	68.3935	4212.63	4147.12	4530.58	171.42	169.901	216.307	37.7863	47.0097	66.9997	160.293	165.136	147.548
BCLAF3	A2AJT9	sp|A2AJT9|BCLA3_HUMAN	2	323.987	310.393	314.295	1.26919	1	22.1378	120.715	103.366	81.983	134.006	130.64	149.649	220.029	224.946	225.335
EIF2D	P41214	sp|P41214|EIF2D_HUMAN	10	1209.31	1187.88	1312.58	698.204	620.592	619.336	1510.42	1514.39	1529.14	1751.15	1776.75	1761.69	1122.03	1065.14	1212.22
ESRP2	Q9H6T0	sp|Q9H6T0|ESRP2_HUMAN	4	175.159	185.453	178.643	198.672	193.065	213.928	299.649	279.875	281.544	22.7712	27.4039	37.8883	0.0271851	0.00448096	0.0109308
ESRP1	Q6NXG1	sp|Q6NXG1|ESRP1_HUMAN	13	1752.66	1742.21	1687.59	2819.38	2627.4	2393.22	2442.78	2489.97	2521.59	201.721	217.558	282.628	40.6701	43.4979	36.5175
POGLUT2	Q6UW63	sp|Q6UW63|PLGT2_HUMAN	9	1035.1	1070.33	990.443	253.774	195.383	266.195	645.283	601.292	703.259	1312.2	1344.69	1351.88	1180.17	1145.42	1119.75
CLSPN	Q9HAW4	sp|Q9HAW4|CLSPN_HUMAN	7	432.847	480.77	414.769	714.451	643.82	586.569	622.639	635.698	618.936	529.549	501.781	561.159	534.875	564.168	525.887
PARL	Q9H300	sp|Q9H300|PARL_HUMAN	2	118.315	187.941	136.027	21.1291	10.1556	20.0715	45.3775	38.3029	49.221	18.6905	37.139	33.3132	32.0881	25.2989	14.1997
PRPF8	Q6P2Q9	sp|Q6P2Q9|PRP8_HUMAN	70	13145.7	13475.2	13477	12039.7	12284.5	12190.2	9215.29	9256.69	9120.61	10315.6	10323.5	10166.2	12318.6	12452.1	12461
UNC119B	A6NIH7	sp|A6NIH7|U119B_HUMAN	3	265.127	242.314	272.521	173.938	152.179	150.454	790.089	822.219	742.013	421.251	372.76	421.635	576.599	699.678	574.887
UNC119	Q13432	sp|Q13432|U119A_HUMAN	2	277.051	251.89	286.102	175.161	171.69	198.183	501.656	478.769	482.729	451.011	437.074	435.387	365.276	353.143	377.381
PKP3	Q9Y446	sp|Q9Y446-2|PKP3_HUMAN	5	243.301	239.888	248.346	265.627	268.84	254.566	507.885	515.978	520.401	40.5943	57.3213	66.1553	4.08152	6.32586	7.53458
LUC7L2	Q9Y383	sp|Q9Y383|LC7L2_HUMAN	19	1581.56	1566.87	1494.2	2688.23	2773.27	2820.28	1773.97	1777.1	1768.52	2123.64	2205.9	2150.23	2446.77	2549.98	2634.43
LUC7L	Q9NQ29	sp|Q9NQ29|LUC7L_HUMAN	11	695.461	677.118	635.834	766.51	795.866	853.432	824.531	863.425	851.93	727.398	715.176	707.199	690.058	727.536	751.975
MAPKAP1	Q9BPZ7	sp|Q9BPZ7|SIN1_HUMAN	2	91.5465	76.7071	98.9152	55.1758	51.6768	64.6491	130.81	142.803	122.785	100.006	109.642	117.611	151.105	144.564	144.292
LIMD1	Q9UGP4	sp|Q9UGP4|LIMD1_HUMAN	7	650.389	614.141	709.45	948.838	927.68	937.015	1231.52	1232.54	1205.06	1185.13	1196.09	1259.32	705.602	757.311	747.456
FNBP1	Q96RU3	sp|Q96RU3|FNBP1_HUMAN	6	651.28	623.774	689.441	717.691	630.191	650.968	938.823	935.794	968.312	975.168	1012.83	1113.02	1314.55	1437.79	1386.59
CHMP2A	O43633	sp|O43633|CHM2A_HUMAN	9	782.655	722.533	778.61	563.594	510.14	552.127	780.976	778.406	826.501	745.361	753.031	759.544	971.031	913.561	1048.34
TSC1	Q92574	sp|Q92574|TSC1_HUMAN	7	364.676	347.211	399.733	702.074	706.439	669.652	661.123	658.494	641.577	801.435	814.644	824.256	988.365	997.224	987.97
USP30	Q70CQ3	sp|Q70CQ3|UBP30_HUMAN	1	22.5032	29.6871	26.5042	2.55897	1.7801	1	5.96734	1	7.53965	5.27602	2.02865	10.1563	26.7003	16.65	11.8552
SELENOH	Q8IZQ5	sp|Q8IZQ5|SELH_HUMAN	4	1906.26	1748.77	1833.19	521.086	466.29	518.8	1600.72	1593.83	1635.51	1807.77	1684.38	1624.18	1902.47	1779.2	1870.72
RALGAPB	Q86X10	sp|Q86X10|RLGPB_HUMAN	4	188.345	179.629	168.004	261.566	258.548	212.501	208.241	210.335	205.398	223.022	237.069	204.165	230.259	244.24	238.512
ITPK1	Q13572	sp|Q13572|ITPK1_HUMAN	6	137.367	126.181	139.689	138.182	149.556	150.892	585.551	608.495	570.387	147.253	138.432	143.773	82.729	81.2462	81.7091
RACGAP1	Q9H0H5	sp|Q9H0H5|RGAP1_HUMAN	2	208.558	236.749	202.093	820.016	802.912	906.795	188.072	181.353	181.414	168.565	154.02	167.266	129.129	111.184	137.729
ALKBH2	Q6NS38	sp|Q6NS38|ALKB2_HUMAN	1	26.4625	31.6635	28.8608	28.9789	21.5731	36.6281	41.446	38.2504	40.8096	23.3142	29.093	31.6408	46.4522	54.8608	53.3708
RBM26	Q5T8P6	sp|Q5T8P6|RBM26_HUMAN	16	1122.26	982.328	1176.39	2724.71	2659.09	2498.78	2372.59	2337.85	2390.13	2554.26	2620.87	2505.69	2893.8	2847.89	3038.69
ZZEF1	O43149	sp|O43149|ZZEF1_HUMAN	12	353.723	315.041	414.139	1512.94	1573.7	1538.84	795.647	814.893	825.268	977.767	945.47	987.262	1076.47	1064.9	1031.49
GORAB	Q5T7V8	sp|Q5T7V8|GORAB_HUMAN	2	213.97	196.696	219.972	107.776	87.534	105.233	185.43	167.761	199.751	157.136	141.607	175.544	220.355	216.498	226.723
WBP2	Q969T9	sp|Q969T9|WBP2_HUMAN	5	328.403	306.043	334.178	90.3934	65.8484	80.1824	538.353	577.96	586.785	423.205	397.394	438.162	324.481	302.795	325.022
PXMP2	Q9NR77	sp|Q9NR77|PXMP2_HUMAN	1	37.5519	43.1794	50.761	19.0591	11.9862	13.0858	9.98264	15.0936	13.3176	10.5724	16.2788	15.2639	38.9029	29.1249	10.6701
DNAJB2	P25686	sp|P25686|DNJB2_HUMAN	3	124.356	133.9	138.162	110.469	113.743	125.201	98.6235	111.095	97.2077	126.199	121.922	106.177	87.9226	104.052	101.69
DNAJB6	O75190	sp|O75190|DNJB6_HUMAN	5	1676.41	1634.63	1450.31	2551.15	2899.45	2536.78	1105.41	1164.39	1216.61	467.902	461.935	451.523	454.518	421.867	495.846
PDE12	Q6L8Q7	sp|Q6L8Q7|PDE12_HUMAN	5	149.415	171.837	167.521	526.08	574.744	521.86	598.879	603.257	607.232	147.451	150.201	154.941	208.049	205.674	198.915
TBC1D15	Q8TC07	sp|Q8TC07|TBC15_HUMAN	13	1466.54	1444.44	1410.89	976.767	924.273	856.261	1529.77	1575.91	1560.84	1389.58	1439.69	1453.75	1309.14	1299.81	1369.87
MRPS9	P82933	sp|P82933|RT09_HUMAN	6	2109.88	2483.61	2035.27	258.406	279.043	314.248	1173.03	1124.01	1224.28	1071.65	1107.67	966.327	662.504	562.119	447.727
ITGA6	P23229	sp|P23229|ITA6_HUMAN	13	3565.72	3840.67	3605.85	877.405	931.744	1081.42	1657.93	1704.49	1759.73	429.07	490.509	515.067	435.235	378.143	315.891
GBX2	P52951	sp|P52951|GBX2_HUMAN	1	34.7692	32.0158	36.0682	177.106	192.194	200.011	20.1812	14.6462	32.1953	645.135	613.291	610.863	270.639	265.225	272.348
CMTM6	Q9NX76	sp|Q9NX76|CKLF6_HUMAN	1	518.241	620.115	568.694	481.412	509.675	551.143	303.726	310.89	316.736	80.5144	83.8477	94.004	88.9212	89.9532	65.2625
SPATS2	Q86XZ4	sp|Q86XZ4|SPAS2_HUMAN	4	74.6881	77.025	81.7081	50.591	33.9423	41.7541	108.298	107.565	120.415	151.956	142.437	141.116	97.643	98.3825	106.303
KDM5B	Q9UGL1	sp|Q9UGL1|KDM5B_HUMAN	12	1064.35	1020.94	1104.22	744.11	615.738	635.403	651.669	648.806	664.722	872.629	839.704	859.171	778.255	800.543	766.624
KDM5C	P41229	sp|P41229|KDM5C_HUMAN	19	1069.12	968.667	1108.01	853.704	856.109	879.987	812.616	815.073	831.485	2279.82	2227.31	2214.17	1848.14	1853.69	1912.76
KDM5A	P29375	sp|P29375|KDM5A_HUMAN	6	215.43	214.655	232.537	208.573	229.792	219.153	162.926	158.967	166.146	166.117	151.927	164.929	267.43	266.654	269.88
CCDC8	Q9H0W5	sp|Q9H0W5|CCDC8_HUMAN	5	296.136	271.141	304.503	245.457	225.601	211.318	361.525	356.823	366.477	208.406	205.055	241.428	369.639	359.163	358.016
SGPP1	Q9BX95	sp|Q9BX95|SGPP1_HUMAN	1	172.512	234.894	234.281	143.293	119.521	115.503	95.4885	90.0978	100.193	91.7824	108.95	118.804	68.5322	57.9585	42.2902
PRKRA	O75569	sp|O75569|PRKRA_HUMAN	4	504.054	493.328	499.51	178.524	170.868	125.622	391.543	445.271	427.627	529.2	591.16	567.722	567.475	580.954	633.712
GOT2	P00505	sp|P00505|AATM_HUMAN	30	13245	13792.1	11967.2	2283.46	1741.05	1542.99	5051.28	5021.48	4865.58	6052	5460.08	5418.4	4027.75	3760.77	3364.11
TRMT1L	Q7Z2T5	sp|Q7Z2T5|TRM1L_HUMAN	11	1564.03	1677.54	1541.75	2634.77	2560.61	2335.01	1685.17	1584.7	1762.46	1563.74	1774.11	1696.57	1527.65	1448.05	1635.47
TARS2	Q9BW92	sp|Q9BW92|SYTM_HUMAN	11	2849.66	3053.51	2812.31	390.265	380.838	535.504	778.974	774.307	804.73	985.495	915.638	922.017	1162.05	1099.06	862.742
CIC	Q96RK0	sp|Q96RK0|CIC_HUMAN	3	6.49919	9.84204	14.4185	36.5651	43.5372	59.3557	48.924	51.962	49.7668	63.3695	65.2617	69.5838	56.1179	61.0194	55.5539
FKBP4	Q02790	sp|Q02790|FKBP4_HUMAN	43	4529.79	3950.27	4488.59	7502.78	8754.69	7784.91	9696.99	9695.26	9745.71	6544.79	6588.91	6618.52	4109.07	4112.51	4241.95
SNAP29	O95721	sp|O95721|SNP29_HUMAN	6	604.168	591.253	624.827	875.1	915.133	925.288	687.487	650.396	678.157	789.062	757.986	811.455	816.021	829.125	827.065
TAF6	P49848	sp|P49848-3|TAF6_HUMAN	10	924.404	866.457	982.595	990.142	934.818	1016.76	1292.89	1303.79	1188.19	987.407	935.685	928.169	1095.08	1157.39	1118.13
HMGA2	P52926	sp|P52926|HMGA2_HUMAN	7	1536.42	1445.65	1425.97	652.606	575.896	541.933	968.893	889.485	842.492	958.76	1024.11	948.136	2758.96	2723.91	2533.66
GOLIM4	O00461	sp|O00461|GOLI4_HUMAN	9	1895	2341.21	2071.15	695.084	541.752	696.777	643.458	634.441	739.689	626.018	821.815	846.69	1350.37	1181.51	910.14
MCM6	Q14566	sp|Q14566|MCM6_HUMAN	43	6879.45	6685.39	6461.73	3384.9	3641.97	3669.06	6237.65	6260.84	6092.8	5673.63	5457.05	5587.76	7115.43	7392.44	7300.8
HNRNPUL1	Q9BUJ2	sp|Q9BUJ2|HNRL1_HUMAN	22	4134.23	4308.01	3994.9	3235.65	3196.03	3054.89	3351.82	3250.96	3528.82	3989.81	3965.65	3844.29	5833.76	5875.57	6145.39
SMYD4	Q8IYR2	sp|Q8IYR2|SMYD4_HUMAN	6	184.545	196.808	191.541	115.123	108.702	112.06	317.382	316.112	332.372	386.008	384.149	381.795	498.108	522.432	543.532
TOPORS	Q9NS56	sp|Q9NS56|TOPRS_HUMAN	1	62.345	66.3512	60.5275	149.118	167.95	150.231	61.4426	69.3107	55.0069	32.0046	41.0357	48.0223	35.9056	28.5922	27.2327
GTF2F2	P13984	sp|P13984|T2FB_HUMAN	12	885.401	810.506	881.456	1288.07	1326.39	1276.04	2115.9	2206.37	2115.77	2086.48	2061.11	2053.99	2113.17	2238.05	2245.59
MORC3	Q14149	sp|Q14149|MORC3_HUMAN	9	564.846	504.109	555.074	2160.1	2142.62	2157.93	895.712	874.28	897.121	979.731	998.819	943.444	1026.81	1002.73	1070.25
MAN1A1	P33908	sp|P33908|MA1A1_HUMAN	1	7.53347	8.36515	6.73905	15.5251	18.6569	16.7631	2.8991	5.0084	3.62796	5.67084	1.96737	8.21202	19.6015	24.4143	11.7523
GAP43	P17677	sp|P17677-2|NEUM_HUMAN	5	627.17	599.305	562.204	88.0295	87.14	85.7352	403.391	392.336	434.27	1399.1	1449.51	1382.6	360.678	293.388	293.233
CLUH	O75153	sp|O75153|CLU_HUMAN	18	735.676	605.348	737.314	1423.43	1573.03	1410.41	2567.89	2643.62	2412	1663.43	1543.49	1717.54	935.8	939.503	917.789
PCDHAC2	Q9Y5I4	sp|Q9Y5I4|PCDC2_HUMAN	1	43.8794	50.6275	40.3713	12.6282	15.124	5.44076	57.9375	57.0784	59.7686	20.5543	15.6951	31.0274	17.6805	15.6189	10.2332
PARD3	Q8TEW0	sp|Q8TEW0|PARD3_HUMAN	15	1473.77	1549.33	1529.98	1015.65	909.23	951.59	1478.91	1463.33	1470.56	1334.17	1326.15	1275.74	1244.91	1275.5	1250.25
HSPA1A	P0DMV8	sp|P0DMV8|HS71A_HUMAN	25	1853.12	1875.08	1762.93	7944.62	8433.21	7683.09	3695.3	3630.26	3824.75	1784.84	1947.39	1908.51	3380.84	3543.18	3721.1
HSPA5	P11021	sp|P11021|BIP_HUMAN	56	5628.28	5646.3	5102.38	10154.6	10922.6	10134.2	3683.7	3606.14	3990.98	4840.68	4945.56	4892.65	3753.23	3754.57	3490.19
HSPA9	P38646	sp|P38646|GRP75_HUMAN	64	23406.6	25168.4	20892.3	7993.1	8472.33	8410.73	8920.97	8826.87	8561.73	9510.78	9781.24	9218.09	5373.21	5203.06	4228.13
HSPA8	P11142	sp|P11142|HSP7C_HUMAN	72	7705.65	7190.34	7539.09	11623.2	13006.8	11419.2	13942.1	13760.6	14163.5	10036.2	10586.6	10195.7	8933.14	8734.42	9157.71
HSPA2	P54652	sp|P54652|HSP72_HUMAN	11	912.317	884.746	875.809	2552.81	2348.52	2242.96	1141.15	1126.16	1219.37	455.058	498.885	514.285	345.606	314.687	343.149
TYMS	P04818	sp|P04818|TYSY_HUMAN	14	418.896	399.017	435.714	230.479	197.636	206.024	486.375	483.389	464.613	1744.67	1648.65	1691.1	1912.91	2117.01	1957.07
TBCA	O75347	sp|O75347|TBCA_HUMAN	10	859.797	716.483	865.929	1742.5	2061.01	2145.27	2797.99	2757.54	2886.36	2674.07	2994.03	2753.48	1770.19	1728.03	1830.33
OBSL1	O75147	sp|O75147|OBSL1_HUMAN	10	1035.02	988.404	1032.71	186.577	130.906	151.924	770.904	791.966	770.665	1284.39	1295.4	1271.7	939.418	948.638	996.656
TFAP4	Q01664	sp|Q01664|TFAP4_HUMAN	4	232.715	240.327	240.208	30.228	20.0671	17.0714	134.907	137.762	126.898	112.805	105.395	122.286	196.632	218.436	218.635
ADO	Q96SZ5	sp|Q96SZ5|AEDO_HUMAN	8	306.992	305.62	329.164	215.175	217.933	244.161	608.187	618.559	624.044	580.138	594.459	588.308	523.991	563.478	543.199
PCNA	P12004	sp|P12004|PCNA_HUMAN	26	2579.06	2554.33	2616.06	3726.35	3768.81	3463.17	4556.27	4465.11	4658.72	4872.31	4915.4	4666.85	6188.84	6297.95	6645.05
DYNC1LI1	Q9Y6G9	sp|Q9Y6G9|DC1L1_HUMAN	16	1295.15	1344.63	1359.63	1360.36	1239.71	1223.37	2078.75	2067.76	2170.94	2860.1	2843.61	2831.19	2318.76	2373.5	2471.56
PBRM1	Q86U86	sp|Q86U86|PB1_HUMAN	20	2625.71	2465.64	2693.28	2165.42	2021.52	2329.67	1858.62	1806.72	1711.3	2189.93	2088.08	2100.73	3178.82	3472.87	3201.89
GON4L	Q3T8J9	sp|Q3T8J9|GON4L_HUMAN	5	147.638	158.722	170.718	175.118	140.455	212.312	265.389	239.789	253.638	196.877	184.888	175.808	203.33	217.865	218.832
MMTAG2	Q9BU76	sp|Q9BU76|MMTA2_HUMAN	2	95.1479	94.954	78.8242	169.967	142.797	143.677	191.129	211.122	217.648	198.072	232.77	193.827	315.897	295.988	287.767
KLHL7	Q8IXQ5	sp|Q8IXQ5|KLHL7_HUMAN	9	1687.7	1726.16	1731.27	460.297	378.703	424.44	1390.52	1370.1	1368.61	571.785	545.763	549.095	516.669	536.28	569.68
CHURC1	Q8WUH1	sp|Q8WUH1-2|CHUR_HUMAN	2	87.23	84.9224	91.6427	351.654	324.66	341.372	91.7086	82.9561	101.36	102.132	98.5009	104.142	73.8646	63.7689	86.6405
UTP14A	Q9BVJ6	sp|Q9BVJ6|UT14A_HUMAN	28	3377.25	3423.13	3329.76	3487.69	3398.62	3552.9	2091.91	1998.71	2131.91	1968.56	1975.17	1869.1	1267.86	1326.38	1327.48
UTP14C	Q5TAP6	sp|Q5TAP6|UT14C_HUMAN	1	16.4583	11.6507	9.74349	8.68467	9.34948	7.20529	13.5673	15.4175	12.7386	11.7905	14.2564	15.3003	12.343	11.9738	16.1489
BTBD2	Q9BX70	sp|Q9BX70|BTBD2_HUMAN	2	115.935	127.042	121.215	10.4671	11.9256	16.6362	127.883	115.283	113.563	86.1368	73.4049	79.8243	101.897	114.707	105.746
DMWD	Q09019	sp|Q09019|DMWD_HUMAN	1	23.1664	12.8856	15.2459	10.2149	12.0744	10.7964	23.111	23.3341	17.5996	16.2669	21.0951	19.7136	35.1155	44.9297	36.9075
PPP1R10	Q96QC0	sp|Q96QC0|PP1RA_HUMAN	10	445.994	400.152	453.241	1222.91	1211.13	1314.5	985.768	967.678	975.04	1361.75	1378.12	1362.09	1433.09	1382.74	1457.17
MED24	O75448	sp|O75448|MED24_HUMAN	10	378.87	391.902	430.164	649.775	637.513	655.654	687.197	699.671	707.75	819.347	788.095	802.454	867.914	879.492	977.375
ZDHHC5	Q9C0B5	sp|Q9C0B5|ZDHC5_HUMAN	3	298.619	378.003	327.087	604.553	510.978	497.577	197.854	209.932	218.322	208.294	228.336	211.082	239.206	202.674	191.733
CANX	P27824	sp|P27824-2|CALX_HUMAN	23	6540.01	8160.81	6960.11	3034.8	2431.36	2520.8	2192.66	2063.95	2458.18	1246.39	1778.44	1671.58	1910.45	1649.28	1110.68
DBNL	Q9UJU6	sp|Q9UJU6-3|DBNL_HUMAN	12	728.048	665.619	734.282	1045.89	1030.19	944.995	1689.25	1718.05	1679.28	1975.96	1848.68	1968.86	2595.25	2821.93	2767.03
ATP6V1E1	P36543	sp|P36543|VATE1_HUMAN	10	1377.66	1442.51	1265.89	264.061	215.328	352.457	768.207	792.74	752.594	988.382	1011.84	910.709	938.33	878.131	1004.91
IGF2BP3	O00425	sp|O00425|IF2B3_HUMAN	20	3981.43	3630.46	4178.58	1082.79	1005.93	1133.81	3178.83	3339.04	3184.48	2541.89	2424.18	2432.6	3532.77	3681.57	3746.69
IGF2BP1	Q9NZI8	sp|Q9NZI8|IF2B1_HUMAN	24	3125.55	2625.77	3100.95	753.948	627.131	697.155	3581.87	3530.2	3309.07	4429.06	4534.74	4339.79	5870.99	5558.94	5946.97
IGF2BP2	Q9Y6M1	sp|Q9Y6M1|IF2B2_HUMAN	24	4583.81	4050.95	4541.16	2330.72	2391.02	2672.98	3243.22	3333.53	3124.89	3690.71	3416.89	3291.94	6144.36	6298.29	6312.79
SMC3	Q9UQE7	sp|Q9UQE7|SMC3_HUMAN	50	14604.8	13683.6	14079.8	8065.4	8244.96	8589.03	9558	9346.78	9405.54	10525	9970.42	9829.29	11382.7	11377.7	11673.7
SPART	Q8N0X7	sp|Q8N0X7|SPART_HUMAN	8	468.968	450.185	466.531	1263.43	1344.44	1097.73	614.01	588.29	607.317	984.603	937.351	989.962	934.634	950.849	999.813
HTATSF1	O43719	sp|O43719|HTSF1_HUMAN	36	3676.39	3451.68	3480.33	10510.5	10856	9449.1	5073.73	5129.9	5156.25	6863.59	6746.53	6967.59	9393.45	9428.12	9787.64
PNO1	Q9NRX1	sp|Q9NRX1|PNO1_HUMAN	6	1268.57	1086.53	1260.67	926.236	904.265	966.103	1041.84	1018.72	1011.84	898.287	887.875	802.436	761.077	679.596	772.555
SH3BGR	P55822	sp|P55822|SH3BG_HUMAN	1	20.0535	25.5035	28.5833	14.6936	12.4492	1.65212	38.3715	38.6846	38.4114	44.7703	22.2289	32.2714	49.8174	40.0807	50.0271
TFIP11	Q9UBB9	sp|Q9UBB9|TFP11_HUMAN	16	1171.17	1248.78	1328.82	1724.58	1568.82	1596.33	1186.68	1156.24	1200.05	1433.97	1464.53	1494.8	1596.47	1715.71	1709.32
AARS1	P49588	sp|P49588|SYAC_HUMAN	30	3202.23	2845.94	3131.14	5136.9	5633.54	5194.37	5134.25	5187.79	5388.82	4464.89	4331.98	4481.66	2842.1	2711.01	2866.88
RPL11	P62913	sp|P62913|RL11_HUMAN	9	1008.24	945.79	977.768	1091.26	1133.22	1144.86	1726.76	1628.81	1600.46	1184.34	1325.46	1160.15	1094.8	1153.52	1170.14
USP37	Q86T82	sp|Q86T82|UBP37_HUMAN	6	312.357	259.577	342.703	205.561	181.504	213.144	503.953	494.004	515.285	352.457	348.321	382.856	264.45	269.406	256.875
SETD3	Q86TU7	sp|Q86TU7|SETD3_HUMAN	7	260.768	224.925	263.65	533.243	519.993	514.795	503.581	497.877	538.463	450.28	462.795	436.401	321.162	325.609	317.786
ACAA1	P09110	sp|P09110|THIK_HUMAN	7	807.531	892.356	815.102	571.139	622.522	696.244	629.197	600.94	622.994	441.184	445.157	434.483	296.023	322.998	309.379
RCN2	Q14257	sp|Q14257-2|RCN2_HUMAN	13	2969.8	2884.17	2688.09	1508.27	1698.67	1663.26	1074.66	1128.33	1068.44	1638.36	1566.31	1568.52	2855.21	2939.3	2770.89
TTC5	Q8N0Z6	sp|Q8N0Z6|TTC5_HUMAN	5	517.298	487.613	502.604	148.545	152.448	210.467	669.209	697.775	695.076	670.419	674.498	702.804	945.143	960.021	962.121
GRB2	P62993	sp|P62993|GRB2_HUMAN	7	712.057	652.442	647.463	1287.76	1534.12	1283.25	949.285	942.292	948.026	1131.07	1126.37	1129.73	976.512	935.796	949.871
SFT2D3	Q587I9	sp|Q587I9|SFT2C_HUMAN	3	208.294	250.246	255.794	24.8815	17.5726	26.8686	66.0208	76.9565	80.1832	102.725	129.428	152.927	253.83	267.126	173.072
NKAP	Q8N5F7	sp|Q8N5F7|NKAP_HUMAN	5	645.742	686.463	668.085	2567.08	2629.72	2528.12	548.438	548.548	611.13	654.596	664.198	618.131	607.364	627.831	617.438
TAX1BP1	Q86VP1	sp|Q86VP1|TAXB1_HUMAN	12	812.631	897.126	805.314	1824.79	1709.92	1619.55	488.264	484.242	534.272	402.687	418.309	369.894	372.73	380.716	386.477
PALM3	A6NDB9	sp|A6NDB9|PALM3_HUMAN	2	144.093	143.319	110.879	72.2319	73.1168	77.7418	69.7263	66.4356	82.3847	46.382	51.8011	54.7513	14.8139	7.37335	11.6583
TOP1	P11387	sp|P11387|TOP1_HUMAN	28	3335.1	3265.27	3044.86	5877.68	4950.82	5125.21	3801.17	3359.39	3451.98	2947.86	3089.22	3068.99	2411.58	2307.44	2361.27
MPHOSPH6	Q99547	sp|Q99547|MPH6_HUMAN	5	1905.09	1999.09	1718.72	2934.86	2727.98	2863.72	1172.36	1228.48	1218.57	1769.73	1591.17	1728.42	1408.01	1454.13	1450.36
TMEM87A	Q8NBN3	sp|Q8NBN3|TM87A_HUMAN	9	1343.6	1494.08	1456.37	2310.56	2392.69	2406.19	620.422	628.452	735.148	566.032	653.441	714.135	530.84	491.259	433.786
KLC2	Q9H0B6	sp|Q9H0B6|KLC2_HUMAN	10	806.232	771.492	838.219	162.915	165.033	234.598	747.269	723.034	742.032	1199.98	1209.81	1249.34	1130.87	1098.74	1132.48
KLC4	Q9NSK0	sp|Q9NSK0-3|KLC4_HUMAN	9	316.74	339.657	329.383	408.662	327.203	335.517	413.838	416.157	423.608	406.628	448.006	486.137	559.883	596.719	565.878
KLC1	Q07866	sp|Q07866-4|KLC1_HUMAN	18	1965.25	1896.9	1966.38	1917.34	2106.29	2132.21	2693.11	2704.3	2738.21	3639.82	3728.08	3649.07	3341.75	3249.77	3558.57
MRPS26	Q9BYN8	sp|Q9BYN8|RT26_HUMAN	6	1710.64	1808.13	1762.74	243.466	203.384	430.437	771.23	726.182	730.773	772.086	815.528	720.722	601.221	574.842	502.109
CC2D1B	Q5T0F9	sp|Q5T0F9|C2D1B_HUMAN	7	179.246	166.783	196.121	586.021	500.111	551.62	372.155	372.738	378.387	361.54	374.822	365.96	239.46	219.013	234.002
CC2D1A	Q6P1N0	sp|Q6P1N0|C2D1A_HUMAN	10	576.16	505.955	607.622	542.618	503.795	520.643	1276.56	1256.3	1172.44	788.389	832.96	843.331	369.884	383.85	398.458
ARHGDIA	P52565	sp|P52565|GDIR1_HUMAN	7	864.236	697.924	736.566	1565.23	1652.25	1586.81	1888.85	1805.83	1833.93	2251.98	2117.06	2012.44	2370.83	2139.18	2388.27
EXOSC8	Q96B26	sp|Q96B26|EXOS8_HUMAN	7	616.115	594.982	668.632	855.408	785.8	824.215	447.029	456.209	467.207	647.598	652.59	695.68	513.164	501.331	562.394
ZC4H2	Q9NQZ6	sp|Q9NQZ6|ZC4H2_HUMAN	5	204.903	191.075	220.411	21.7228	10.554	27.4604	633.402	630.074	647.386	565.786	618.879	676.374	642.5	656.192	649.246
ENOPH1	Q9UHY7	sp|Q9UHY7|ENOPH_HUMAN	4	248.127	219.411	250.773	131.481	114.134	108.954	477.956	491.52	504.858	394.409	415.59	409.426	327.443	343.147	341.306
SEC24B	O95487	sp|O95487-3|SC24B_HUMAN	11	967.853	831.936	970.004	376.449	357.566	392.423	1167.29	1217.1	1108.23	1103.52	915.192	1066.37	1230.46	1380.47	1242.52
SEC24A	O95486	sp|O95486|SC24A_HUMAN	7	554.74	574.518	611.645	372.476	272.371	319.229	768.564	742.984	749.676	766.699	765.724	753.539	593.931	650.324	642.516
C1GALT1C1	Q96EU7	sp|Q96EU7|C1GLC_HUMAN	3	1318.62	1528.19	1455.71	448.277	440.352	570.019	324.468	326.412	408.842	279.962	344.981	326.496	117.04	82.6179	64.9069
PHF6	Q8IWS0	sp|Q8IWS0|PHF6_HUMAN	12	2453.87	2355.61	2444.72	816.35	772.387	803.142	2362.97	2251.75	2245.93	2696.67	2829.99	2736.99	4115.85	4278.6	4140.9
RNF10	Q8N5U6	sp|Q8N5U6-2|RNF10_HUMAN	1	117.123	110.959	126.017	5.5542	2.8745	1	300.445	302.108	269.564	153.601	169.076	162.866	100.546	112.808	105.049
FIP1L1	Q6UN15	sp|Q6UN15|FIP1_HUMAN	11	786.88	749.08	758.663	1251.81	1222.54	1111.88	1186.72	1178.49	1155.94	1481.19	1460.78	1453.91	1631.33	1767.55	1708.12
HMGN2	P05204	sp|P05204|HMGN2_HUMAN	6	490.387	436.673	415.477	586.25	750.832	777.813	539.93	472.554	471.034	478.771	519.735	470.547	899.45	911.922	816.098
HMGN4	O00479	sp|O00479|HMGN4_HUMAN	2	96.4618	99.6136	99.0989	581.454	483.587	498.987	110.141	111.827	103.754	133.975	131.677	166.143	111.549	135.013	121.387
ATXN10	Q9UBB4	sp|Q9UBB4|ATX10_HUMAN	19	1034.17	1000.88	1136.86	1454.63	1449.63	1268.16	2525.12	2557.94	2614.9	2751.17	2695.85	2639.64	2783.81	2785.97	2990.07
CDC37L1	Q7L3B6	sp|Q7L3B6|CD37L_HUMAN	4	121.78	105.178	112.791	192.019	210.923	189.816	385.999	379.918	388.82	204.491	227.871	236.443	170.507	162.173	183.306
TCEAL2	Q9H3H9	sp|Q9H3H9|TCAL2_HUMAN	2	97.9936	96.7382	94.9194	3.52016	0.360657	21.222	204.167	203.722	206.172	262.869	269.433	303.513	123.988	133.507	128.017
TCEAL4	Q96EI5	sp|Q96EI5-2|TCAL4_HUMAN	4	314.491	310.826	326.145	314.308	268.299	205.011	589.859	563.016	611.217	611.873	723.703	709.533	524.786	537.957	623.883
BCLAF1	Q9NYF8	sp|Q9NYF8|BCLF1_HUMAN	25	3228.57	2898.43	3041.22	5491.98	5830.18	5367.91	2802.07	2814.88	2638.75	3488.31	3451.66	3527.65	3883.08	4158.07	4103.55
THRAP3	Q9Y2W1	sp|Q9Y2W1|TR150_HUMAN	32	4690.21	4444.39	4428.65	10114.2	10216.5	9675.63	3845.43	3671.68	3974.82	5163.5	5076.13	4893.68	5140.93	4735.71	5387.99
CPSF1	Q10570	sp|Q10570|CPSF1_HUMAN	21	1411.34	1331.11	1456.93	2795.56	2604.76	2695.6	1319.72	1279.03	1351.96	1618.04	1604.59	1623.39	1820.94	1748.13	1876.09
THOC2	Q8NI27	sp|Q8NI27|THOC2_HUMAN	20	1594.73	1628.77	1707.78	4333.87	4519.63	4115.35	1548.46	1469.19	1509.65	2023.49	2152.23	2257.85	2030.79	2007.41	2145.24
PTPRA	P18433	sp|P18433|PTPRA_HUMAN	3	78.28	87.5957	62.8916	20.7449	19.7849	37.6019	37.1906	28.8558	24.6892	41.6375	64.4809	52.0893	111.487	101.229	75.2148
PARP4	Q9UKK3	sp|Q9UKK3|PARP4_HUMAN	3	38.9176	36.6291	36.44	65.2144	72.1727	58.6453	73.2541	73.6111	82.1936	42.7409	44.1066	50.0991	48.3222	46.0355	43.6958
ELP6	Q0PNE2	sp|Q0PNE2|ELP6_HUMAN	6	377.449	362.27	412.566	217.702	187.224	158.145	501.843	558.173	519.81	459.191	438.629	475.686	411.453	398.205	430.122
DDX55	Q8NHQ9	sp|Q8NHQ9|DDX55_HUMAN	5	318.554	321.233	351.908	775.188	720.217	621.539	463.294	468.279	487.8	433.434	428.862	421.213	305.575	326.299	313.893
PARP2	Q9UGN5	sp|Q9UGN5|PARP2_HUMAN	3	225.575	207.622	216.774	186.097	165.77	189.842	256.117	257.996	251.777	224.858	255.175	230.881	210.374	211.201	211.141
NOMO2	Q5JPE7	sp|Q5JPE7|NOMO2_HUMAN	21	8681.05	9701.3	8419.69	6059.05	6068.9	6358.55	4084.06	3963.67	4178.16	3981.97	4214.21	3839.76	2680.76	2802.14	1931.8
PXDN	Q92626	sp|Q92626|PXDN_HUMAN	11	1241.81	1243.62	1319.27	401.244	288.153	392.214	637.31	626.286	620.337	594.048	616.032	661.445	958.616	957.667	834.966
ROR2	Q01974	sp|Q01974|ROR2_HUMAN	7	370.806	454.397	353.589	200.65	165.97	238.731	109.588	99.4961	129.279	477.31	558.347	554.961	759.536	709.466	587.951
ROR1	Q01973	sp|Q01973|ROR1_HUMAN	2	980.774	1058.07	971.494	22.5213	15.5959	52.591	533.586	568.406	631.555	75.7321	92.72	90.9445	81.7094	77.8222	68.9358
IDE	P14735	sp|P14735|IDE_HUMAN	23	2088.64	1912.54	2119.14	3001.33	3012.08	2770.03	3335.69	3391.61	3468.25	4755.54	4653.4	4630.35	2365.73	2254.91	2535.79
FBXW8	Q8N3Y1	sp|Q8N3Y1|FBXW8_HUMAN	1	6.13327	9.44486	3.84506	1	1	1	10.2309	6.05337	6.85536	13.5406	10.4076	11.3623	23.8372	25.8101	23.1307
PKP4	Q99569	sp|Q99569|PKP4_HUMAN	10	486.39	538.137	521.021	46.0647	28.5644	38.7067	350.952	364.077	331.841	350.993	365.291	396.109	792.166	776.957	754.478
CTNND2	Q9UQB3	sp|Q9UQB3|CTND2_HUMAN	2	127.566	124.101	137.938	11.8041	18.8145	10.299	72.9124	62.3313	62.8675	46.0784	46.4806	49.1623	170.943	172.249	154.663
PKM	P14618	sp|P14618-2|KPYM_HUMAN	45	2405.58	2030	2505.65	3736.2	3828.05	3624.87	5475.68	5582.63	5298.19	6929.59	6624.24	6610.35	8048.55	8185.09	8161.7
PKM	P14618	sp|P14618|KPYM_HUMAN	6	185.843	191.555	203.908	148.671	165.063	195.844	228.153	256.397	286.707	403.315	453.644	451.585	368.894	322.698	394.832
ABCF3	Q9NUQ8	sp|Q9NUQ8|ABCF3_HUMAN	19	771.303	700.57	795.207	2188.7	2343.62	2296.13	1485.46	1465.17	1496.92	1703.24	1678.78	1707.99	1548.93	1555.88	1628.02
P4HB	P07237	sp|P07237|PDIA1_HUMAN	37	5126.23	5282.07	4717.73	15972.1	17720.6	15992.7	2662.41	2642.8	3044.25	4556.15	4546.91	4374.66	3773.26	3775.09	3591.89
NFKBIL1	Q9UBC1	sp|Q9UBC1|IKBL1_HUMAN	1	20.9067	21.3034	10.9638	87.2187	57.9669	43.0554	6.87212	9.83993	9.18958	19.482	17.6136	16.7104	17.6995	15.0178	18.3401
COX6B1	P14854	sp|P14854|CX6B1_HUMAN	4	644.095	735.326	746.533	89.9048	52.4657	128.84	249.009	239.869	228.397	274.196	339.138	268.32	398.009	320.195	384.652
RPS19BP1	Q86WX3	sp|Q86WX3|AROS_HUMAN	2	201.734	198.199	162.596	426.93	434.65	417.015	147.166	148.857	154.447	154.324	153.774	156.868	58.5127	75.3171	73.0262
PML	P29590	sp|P29590|PML_HUMAN	14	1112.05	1186.07	1013.56	303.844	279.686	293.212	807.109	786.12	811.565	878.174	955.249	890.308	952.55	977.349	1002.2
UTRN	P46939	sp|P46939-2|UTRO_HUMAN	45	3638.65	3698.51	3557.25	2778.4	2694.72	2664.35	4935.08	4863.4	4975.07	3030.68	3045	3051.5	4404.09	4395.66	4470.91
DMD	P11532	sp|P11532|DMD_HUMAN	5	574.198	528.374	512.69	150.543	119.771	144.763	369.73	350.662	340.592	540.555	520.986	524.021	1083.57	1024.68	1003.86
RLF	Q13129	sp|Q13129|RLF_HUMAN	5	822.605	922.288	766.575	506.917	468.618	525.199	153.871	156.162	139.869	299.294	278.997	263.917	352.337	331.166	346.147
DPPA4	Q7L190	sp|Q7L190|DPPA4_HUMAN	9	951.605	913.555	1008.49	528.064	417.403	608.59	2560.11	2468.6	2267.18	348.504	410.157	446.426	240.188	249.265	231.276
TM9SF2	Q99805	sp|Q99805|TM9S2_HUMAN	6	693.582	743.868	784.089	196.124	253.955	298.113	365.804	407.311	388.391	236.171	235.514	310.684	253.357	231.756	166.253
HNRNPA0	Q13151	sp|Q13151|ROA0_HUMAN	9	1144.06	1057.87	1195.19	510.01	438.601	829.218	698.527	684.429	696.999	1005.65	1010.43	975.841	1345.83	1343.52	1364.64
HNRNPA2B1	P22626	sp|P22626|ROA2_HUMAN	48	15857.2	16219	15139.5	7134.81	7312.98	8415.17	6623.88	6688.66	6377.83	7134.54	7001.44	7119.22	8460.2	8729.57	8810.49
HNRNPA1	P09651	sp|P09651|ROA1_HUMAN	26	4891.86	4923.83	4622.83	3338.05	3272.03	3176.42	2200.47	2181.19	2177.06	2461.63	2496	2372.1	2862.27	2767.66	2947.28
HNRNPA3	P51991	sp|P51991|ROA3_HUMAN	34	6239.28	6415.8	6209.2	3893.15	4086.67	3864.97	3393.6	3599.67	3175.44	3597.62	3190.96	3408.86	4501.86	5030.66	4387.12
SRRT	Q9BXP5	sp|Q9BXP5|SRRT_HUMAN	33	4786.1	4584.45	4561.72	5419.94	5643.12	5355.98	3997.04	3934.04	4085.94	5306.44	5013.75	4993.52	5275.54	5297.79	5598.27
CIT	O14578	sp|O14578-4|CTRO_HUMAN	37	2755.4	2682.33	2815.89	3279.69	3226.25	3049.11	3496.08	3543.59	3450.48	4097.61	3908.79	4221.5	4205.73	4293.95	4262.74
ITGA4	P13612	sp|P13612|ITA4_HUMAN	1	47.4616	60.3066	46.3821	4.91866	3.03423	7.8686	24.7125	27.6493	28.2122	10.5809	13.3555	14.0109	10.6526	12.344	11.4085
RABEP1	Q15276	sp|Q15276|RABE1_HUMAN	15	1156.54	1114.96	1232.43	1468.61	1482.35	1568.02	1540.98	1587.51	1526.11	2442.41	2403.79	2466.49	3268.62	3269.65	3275.83
TTC13	Q8NBP0	sp|Q8NBP0|TTC13_HUMAN	7	543.657	618.92	596.481	50.2823	39.5357	93.4815	119.787	115.38	120.885	351.743	411.72	368.613	365.78	328.397	291.651
MCM4	P33991	sp|P33991|MCM4_HUMAN	33	3579.52	3517.92	3480.45	1706.75	1565.52	1784.59	3462.93	3527.34	3410.12	3232.36	3132.51	3006.23	3831.87	3794.44	4035.61
POLR2A	P24928	sp|P24928|RPB1_HUMAN	43	7376.52	7212.52	7366.48	6840.22	7105.42	7279.04	5650.67	5467.94	5713.4	5549.4	5582.75	5439.23	5903.66	5775.02	6191.18
TMPPE	Q6ZT21	sp|Q6ZT21|TMPPE_HUMAN	1	30.0438	27.4937	26.0829	17.6729	19.8786	19.5227	9.82855	13.0442	10.1125	1.93242	8.23983	12.9679	3.08464	8.46217	3.16711
LZTFL1	Q9NQ48	sp|Q9NQ48|LZTL1_HUMAN	9	1021.63	916.379	1062.47	483.331	433.926	482.379	1384.7	1384.39	1442.08	2113.14	2037.85	2013.39	4843.61	4987.39	5231.27
SVBP	Q8N300	sp|Q8N300|SVBP_HUMAN	1	20.9485	19.7714	23.4032	1.88558	0.311959	1	58.4903	64.9301	57.8158	44.0929	38.4932	49.6133	120.722	128.862	121.038
VPS35	Q96QK1	sp|Q96QK1|VPS35_HUMAN	24	1379.99	1319.47	1335.6	1564.13	1497.66	1492.86	1540.98	1539.25	1637.97	1955.52	1995.79	1911.31	2594.41	2590.93	2772.02
SLK	Q9H2G2	sp|Q9H2G2-2|SLK_HUMAN	27	2454.72	2362.05	2618.3	6642	6796.75	6687.35	3733.63	3570.42	3783.02	4728.24	4682.47	4789.75	6258.17	6287.36	6344.28
SPECC1	Q5M775	sp|Q5M775|CYTSB_HUMAN	13	2033.93	2029.16	1981.95	2324.39	2255.44	2354.85	1565.83	1590.18	1568.99	888.003	902.369	938.633	641.708	623.295	622.397
STK10	O94804	sp|O94804|STK10_HUMAN	2	135.237	146.808	155.027	528.779	575.457	554.164	232.906	226.129	227.687	158.889	149.199	144.698	132.679	132.636	143.806
YJU2	Q9BW85	sp|Q9BW85|YJU2_HUMAN	1	50.4526	58.5911	44.448	96.0179	78.6578	70.0779	49.8835	55.7727	60.1393	56.0152	66.274	64.2794	36.2695	42.9228	39.2838
INTS10	Q9NVR2	sp|Q9NVR2|INT10_HUMAN	9	505.531	428.52	494.433	1088.31	1067.63	1026	694.961	686.465	670.612	792.922	759.14	741.491	1036.62	1015.96	1120.4
GTPBP6	O43824	sp|O43824|GTPB6_HUMAN	8	2844.77	3126.19	2886.83	410.283	282.96	398.702	1150.09	1143.27	1095.77	1258.12	1172.28	1145.4	1222	1159.99	849.436
SFPQ	P23246	sp|P23246|SFPQ_HUMAN	36	7706.11	8378.43	7748.08	8410.81	8310.2	8834.01	4713.7	4694.63	5644.63	6313.47	6063.6	6097.68	7990.11	7870.64	8241.46
HIP1	O00291	sp|O00291|HIP1_HUMAN	25	5201.58	5281.8	5184.01	776.775	715.263	984.765	2396.32	2408.56	2451.91	2973.61	3017.96	3102.89	3332.13	3280.33	3390.54
HIP1R	O75146	sp|O75146|HIP1R_HUMAN	3	342.13	353.374	337.653	585.265	684.457	645.666	253.438	273.252	237.983	385.591	376.455	400.415	206.379	216.167	206.445
PRPF4B	Q13523	sp|Q13523|PRP4B_HUMAN	17	1909.55	2010.75	1888.11	2689.65	2390.12	2407.66	1328.31	1281.05	1366.44	1775.17	1749.95	1694.58	1879.81	1833.29	1974.09
VWA2	Q5GFL6	sp|Q5GFL6|VWA2_HUMAN	1	45.5577	40.4597	52.9385	8.43668	1	5.16885	22.3802	23.963	17.391	350.898	333.661	339.451	13.5555	5.60503	15.4189
CCDC9	Q9Y3X0	sp|Q9Y3X0|CCDC9_HUMAN	8	373.633	352.832	369.169	379.418	347.632	365.671	317.58	309.835	321.304	382.484	380.667	356.882	417.008	436.601	419.148
MAP9	Q49MG5	sp|Q49MG5|MAP9_HUMAN	3	124.837	107.447	110.777	332.006	371.04	348.645	158.593	139.033	177.638	132.389	123.915	122.41	183.782	183.425	178.823
GGCX	P38435	sp|P38435|VKGC_HUMAN	4	371.1	473.055	410.271	66.1449	87.064	90.4862	110.426	110.934	141.535	105.882	122.005	114.179	101.945	73.9404	52.2222
HPS3	Q969F9	sp|Q969F9|HPS3_HUMAN	3	34.9879	46.8937	38.7094	26.1299	23.1534	28.3158	50.2259	51.8158	57.9783	52.52	48.5567	52.424	34.3296	37.5913	35.5794
BNIP1	Q12981	sp|Q12981-1|SEC20_HUMAN	1	108.004	112.864	105.255	14.5971	15.6763	20.7694	30.1006	35.3419	37.1678	22.8059	28.6507	31.6604	41.5393	40.5028	21.8457
SMG6	Q86US8	sp|Q86US8|EST1A_HUMAN	15	532.155	471.712	542.5	483.268	465.98	481.494	1179.03	1228.32	1138.22	1487.47	1431.07	1395.68	1750.37	1668.68	1766.69
TRIM27	P14373	sp|P14373|TRI27_HUMAN	7	799.083	799.083	701.516	106.384	118.665	109.866	265.981	240.876	256.899	462.498	464.124	435.278	675.03	694.524	727.785
RREB1	Q92766	sp|Q92766-2|RREB1_HUMAN	4	214.175	206.781	239.804	766.26	706.799	800.506	233.56	226.966	190.262	206.708	218.923	212.508	181.631	182.015	170.077
SALL4	Q9UJQ4	sp|Q9UJQ4|SALL4_HUMAN	13	2398.91	2210.98	2474.67	1241.55	1173.16	1331.03	1943.53	1709.06	1540.81	2575.79	2526.16	2747.84	1731.82	1753.06	1652.32
SALL2	Q9Y467	sp|Q9Y467|SALL2_HUMAN	6	677.948	684.634	727.317	33.2769	24.678	2.37105	1484.12	1565.76	1489.31	631.044	573.401	649.395	544.842	565.206	528.155
SALL1	Q9NSC2	sp|Q9NSC2|SALL1_HUMAN	5	433.245	377.561	435.656	137.432	106.319	132.342	312.595	260.995	260.236	505.762	529.039	485.302	371.556	404.823	377.242
EIF2B4	Q9UI10	sp|Q9UI10|EI2BD_HUMAN	9	350.05	311.013	322.271	322.694	286.471	314.948	513.035	516.544	501.852	565.662	567.75	568.652	539.262	556.396	521.186
MAFG	O15525	sp|O15525|MAFG_HUMAN	3	1028.99	1041.03	1112.72	523.685	517.228	637.385	658.9	660.988	629.646	958.805	905.409	930.952	482.842	473.412	454.492
TRMT5	Q32P41	sp|Q32P41|TRM5_HUMAN	12	1862.88	1925.29	1904.34	381.143	307.238	430.213	1815.45	1791.32	1985.21	2375.18	2452.37	2327.88	2450.64	2444.71	2557.43
MON2	Q7Z3U7	sp|Q7Z3U7|MON2_HUMAN	14	425.965	429.128	508.391	680.336	616.954	548.029	728.277	743.917	748.065	935.51	916.02	928.513	930.598	993.207	988.927
TLE3	Q04726	sp|Q04726|TLE3_HUMAN	7	247.88	219.133	261.354	1148.69	1157.88	1072.81	327.089	312.232	319.413	1207.4	1211.73	1230.15	765.132	762.905	845.404
TLE1	Q04724	sp|Q04724|TLE1_HUMAN	2	22.381	20.6716	29.9861	15.1375	14.311	20.3918	99.2468	93.6539	87.0537	33.6692	28.7114	37.6078	112.785	104.23	113.35
TLE4	Q04727	sp|Q04727-3|TLE4_HUMAN	9	586.695	517.558	623.44	941.015	1005.21	886.008	952.601	944.48	955.378	1416.57	1358.65	1256.35	2139.02	2079.12	2216.68
LHPP	Q9H008	sp|Q9H008|LHPP_HUMAN	4	400.866	345.424	411.996	248.655	226.053	273.526	629.17	638.491	589.545	548.762	513.205	510.089	746.088	807.475	840.215
ALDH6A1	Q02252	sp|Q02252|MMSA_HUMAN	17	6932.21	7329.17	6539.87	77.9558	37.1552	325.078	1007.54	975.943	945.929	1402.62	1415.16	1351.13	2743.53	2615.44	2206.04
GOLGA4	Q13439	sp|Q13439-5|GOGA4_HUMAN	37	2474.03	2464.23	2404.64	5403.61	5418.69	5144.34	1957.54	1914.33	2099.77	2373.86	2259.94	2244.15	2821.17	2756.25	2971.85
DIAPH1	O60610	sp|O60610|DIAP1_HUMAN	31	3476.63	3909.6	3745.9	3696.7	3601.03	3431.33	7014.88	7467.26	8209.11	7129.14	6684.25	7180.85	5043.23	5314.46	5221.03
CEP350	Q5VT06	sp|Q5VT06|CE350_HUMAN	7	274.024	243.327	272.555	248.087	196.441	215.504	371.292	349.936	388.293	423.036	391.415	422.601	409.604	432.115	428.028
DPYSL5	Q9BPU6	sp|Q9BPU6|DPYL5_HUMAN	20	258.953	219.283	284.042	100.526	39.6372	58.8205	302.571	293.124	307.597	1117.68	1079.31	1048.65	5214.3	5811.53	5355.83
SCPEP1	Q9HB40	sp|Q9HB40|RISC_HUMAN	4	1249.84	1211.23	1184.17	343.871	327.44	568.293	1078.49	1151.92	1045.09	1462.35	1323.31	1442.85	1136.23	1210.24	1153.59
TSEN2	Q8NCE0	sp|Q8NCE0|SEN2_HUMAN	1	4.23546	5.76377	9.19048	1	1	1	12.4984	10.8122	9.14807	14.2215	11.1308	9.56681	16.0112	17.5047	15.147
CWF19L2	Q2TBE0	sp|Q2TBE0|C19L2_HUMAN	15	1113.69	1052.27	1085.1	1008.45	925.368	925.556	1037.76	1077.74	1061.88	1219.02	1250.88	1261.35	1193.07	1224.12	1249.36
EPCAM	P16422	sp|P16422|EPCAM_HUMAN	11	2538.55	2905.8	2614.22	766.49	849.866	890.231	1701.21	1776.39	1886.47	190.745	248.375	307.867	107.152	77.1387	59.9115
CCZ1	P86791	sp|P86791|CCZ1_HUMAN	5	340.201	335.7	378.678	314.075	321.861	342.409	581.567	586.788	578.843	367.764	366.842	376.57	335.92	341.542	350.065
CEP290	O15078	sp|O15078|CE290_HUMAN	7	553.949	544.162	579.151	266.949	216.126	255.458	848.101	916.024	814.129	764.526	834.404	840.412	960.024	982.214	978.207
UBE2D2	P62837	sp|P62837|UB2D2_HUMAN	2	188.063	158.875	212.354	136.626	127.763	115.63	803.044	778.362	696.47	524.388	696.985	587.241	666.313	680.963	752.065
HEBP2	Q9Y5Z4	sp|Q9Y5Z4|HEBP2_HUMAN	5	256.513	224.993	272.839	466.011	458.76	432.237	496.03	492.358	480.956	472.925	462.38	467.403	687.584	693.673	707.644
SUGP2	Q8IX01	sp|Q8IX01|SUGP2_HUMAN	20	2674.89	2759.68	2688.08	2747.32	2598.73	2954.2	2024.16	1923.25	1822.91	1943.59	1978.83	1970.43	4040.69	4159.87	4148.83
PEAK1	Q9H792	sp|Q9H792|PEAK1_HUMAN	3	177.355	169.209	193.886	317.291	344.843	385.952	518.721	541.566	497.799	336.995	312.578	334.09	174.417	185.938	191.201
WDR26	Q9H7D7	sp|Q9H7D7|WDR26_HUMAN	8	494.547	552.612	528.32	830.752	738.839	695.895	682.168	699.578	743.442	776.921	797.56	799.693	599.737	574.556	662.837
CPEB4	Q17RY0	sp|Q17RY0|CPEB4_HUMAN	1	19.4918	17.29	17.5843	61.0802	57.8173	67.7377	27.1173	17.6341	26.5359	25.2426	14.1656	18.9735	4.47795	6.51349	3.53333
RPS6KA1	Q15418	sp|Q15418-2|KS6A1_HUMAN	12	1044.14	984.952	1101.5	1998.98	2138.96	2040.98	1456.24	1465.94	1458.93	1901.46	1880.52	1874.92	2102.31	2054.55	2181.18
RPS6KA3	P51812	sp|P51812|KS6A3_HUMAN	9	952.313	959.695	1074.47	568.906	399.019	355.515	511.685	547.467	533.976	2174.25	2289.9	2223.76	5776.55	5960.33	6233.3
TLK1	Q9UKI8	sp|Q9UKI8|TLK1_HUMAN	2	12.0857	10.3866	14.5593	22.752	16.9418	23.5342	15.5315	25.7215	20.1104	28.0629	24.3506	20.5844	25.424	28.163	24.6738
TLK2	Q86UE8	sp|Q86UE8|TLK2_HUMAN	6	385.087	336.229	365.729	711.856	673.276	642.726	952.017	990.362	872.125	942.899	862.915	899.365	1206.08	1190.52	1182.77
MASTL	Q96GX5	sp|Q96GX5|GWL_HUMAN	9	409.783	390.046	450.988	525.294	524.95	488.508	715.579	709.674	695.103	798.798	786.414	891.248	426.967	459.348	477.593
MAST4	O15021	sp|O15021|MAST4_HUMAN	2	519.677	436.663	505.083	1245.4	1320.42	1368.16	650.806	665.93	615.196	956.644	899.666	930.532	1229.09	1231.07	1212.06
TSEN54	Q7Z6J9	sp|Q7Z6J9|SEN54_HUMAN	3	165.679	147.101	197.328	179.669	164.351	155.1	416.634	433.671	411.556	361.542	389.288	397.852	444.119	468.34	476.346
DOCK11	Q5JSL3	sp|Q5JSL3|DOC11_HUMAN	16	626.732	586.813	686.534	1754.1	1650.65	1557.16	683.467	698.28	736.099	1795.37	1763.91	1740.17	3707.67	3687.98	3743.59
DOCK9	Q9BZ29	sp|Q9BZ29-4|DOCK9_HUMAN	7	243.571	243.863	259.292	1165.11	1310.74	1238.18	496.42	482.326	499.663	456.387	483.081	475.233	1375.83	1386.18	1447.46
TM9SF4	Q92544	sp|Q92544|TM9S4_HUMAN	10	1597.88	1841.3	1777.4	763.099	790.24	808.085	368.139	401.743	492.755	434.171	568.447	632.021	646.334	540.514	390.787
HEXIM1	O94992	sp|O94992|HEXI1_HUMAN	7	217.311	199.737	222.623	868.411	941.413	859.527	477.022	508.053	503.018	684.14	643.455	669.115	598.944	593.154	606.987
HEXIM2	Q96MH2	sp|Q96MH2|HEXI2_HUMAN	3	69.9642	86.0349	78.4835	133.43	123.327	90.8179	97.986	111.547	99.4961	143.521	145.018	149.005	113.56	107.489	111.486
POLDIP2	Q9Y2S7	sp|Q9Y2S7|PDIP2_HUMAN	14	1216.81	1271.52	1136.99	369.792	326.443	388.092	431.027	445.895	412.021	569.394	537.585	524.93	391.735	409.823	333.8
RBM12B	Q8IXT5	sp|Q8IXT5|RB12B_HUMAN	21	3390.36	3212.51	3293.54	2432.94	2277.46	2207.3	1376.15	1365.12	1350.93	1488.97	1499.69	1438.7	2083.87	2102.6	2203.52
ZCCHC8	Q6NZY4	sp|Q6NZY4|ZCHC8_HUMAN	11	1053.15	1053.66	1045.9	1729.93	1796.74	1741.48	956.629	897.19	964.338	1050.45	979.837	1008.24	974.632	1019.86	1025
BCAP31	P51572	sp|P51572-2|BAP31_HUMAN	10	3261.97	3803.58	3470.03	2250.47	2296.01	2459.89	1251.43	1159.72	1419.28	669.152	920.396	831.775	939.862	701.169	513.474
KANSL3	Q9P2N6	sp|Q9P2N6|KANL3_HUMAN	3	55.2664	37.3492	46.9687	81.7999	90.7397	90.3406	89.3652	85.8238	77.1832	95.5303	103.395	108.38	163.785	165.883	157.043
DNAJC17	Q9NVM6	sp|Q9NVM6|DJC17_HUMAN	6	304.517	257.744	311.245	312.471	313.853	325.922	460.079	546.013	402.45	398.98	367.54	392.247	462.858	492.888	434.778
UBE2N	P61088	sp|P61088|UBE2N_HUMAN	11	499.905	423.961	679.185	216.656	187.45	212.667	2334.59	2522.92	2106.28	1520.84	2072.46	1790.94	2253.92	2211.59	2488.03
IARS1	P41252	sp|P41252|SYIC_HUMAN	31	2837.74	2630.08	3033.22	2824.34	2787.01	2433.93	4761.52	4836.76	4874.2	4542.57	4397.41	4529.4	3719.69	3748.98	3829.75
MSL3	Q8N5Y2	sp|Q8N5Y2|MS3L1_HUMAN	2	36.0902	25.6192	22.7933	5.05155	10.726	4.67635	39.6876	32.6306	29.0709	55.8026	53.2876	59.6057	84.6628	82.6076	83.9952
ACTR3	P61158	sp|P61158|ARP3_HUMAN	13	1002.61	914.988	1103.81	2123.18	2438.94	2235.33	2181.68	2105.34	2270.6	2071.58	1980.45	2026.07	1891.53	1823.21	1899.22
ACTR3B	Q9P1U1	sp|Q9P1U1|ARP3B_HUMAN	9	669.216	639.128	688.192	959.506	857.365	892.6	1192.41	1138.09	1193.33	1092.46	1068.04	1128.75	1136.36	1109.84	1099.52
HOXB9	P17482	sp|P17482|HXB9_HUMAN	7	8.9865	5.4077	12.5084	21.2884	8.41406	18.0278	23.4256	3.31882	40.7093	673.244	690.289	573.601	1948.83	1899.64	1944.58
HOXB8	P17481	sp|P17481|HXB8_HUMAN	2	0.000791141	1	4.0922	12.7394	4.42792	6.67991	1	2.18038	3.85829	159.367	162.428	188.297	343.022	352.596	329.475
HOXD9	P28356	sp|P28356|HXD9_HUMAN	2	17.5254	12.5961	20.2725	57.5202	31.6512	51.8998	12.1089	7.65256	12.8243	286.513	280.369	274.736	772.95	829.01	832.611
CHORDC1	Q9UHD1	sp|Q9UHD1|CHRD1_HUMAN	7	592.772	536.406	564.884	1107.71	1101.47	1162.87	1381.78	1409.54	1428.83	1344.63	1290.06	1305.71	670.027	654.339	710.339
UBN2	Q6ZU65	sp|Q6ZU65|UBN2_HUMAN	10	205.242	205.435	229.656	323.056	264.524	289.864	423.372	403.887	396.587	503.621	506.684	435.233	596.649	603.744	582.334
ZIC5	Q96T25	sp|Q96T25|ZIC5_HUMAN	1	29.3419	24.3424	30.6223	2.00832	4.15851	6.23787	116.945	132.05	131.701	15.7347	16.6331	20.5078	68.1233	67.2841	71.6014
ZIC2	O95409	sp|O95409|ZIC2_HUMAN	2	75.3752	71.9004	68.8557	2.247	1	6.87544	69.3373	75.2375	68.8766	28.0864	27.0159	31.4524	73.1885	78.9059	64.8427
ILF3	Q12906	sp|Q12906-7|ILF3_HUMAN	56	8899.85	7875.45	8791.46	7299.03	7259.63	7529.85	7886.11	7673.94	7388.08	7913.69	7727.69	7829.62	9426.45	9891.28	9318.54
STRBP	Q96SI9	sp|Q96SI9|STRBP_HUMAN	21	3101.87	2927.73	3081.48	2139.67	2022.98	2001.95	2882.62	2739.01	2839.08	1927.92	2022.65	2013.23	1764.61	1876.62	1805.46
RACK1	P63244	sp|P63244|RACK1_HUMAN	22	3724.96	3434.11	3615.71	2863.96	3419.85	3289.2	4385.18	4475.03	4513.16	3989.86	3686.06	3965.11	3327.6	3366.46	3451.61
NOL11	Q9H8H0	sp|Q9H8H0|NOL11_HUMAN	23	6417.41	6451.53	6338.16	4066.79	3868.35	4118.85	2324.91	2350.16	2442.33	2729.73	2664.45	2561.06	1609.23	1490.98	1735.06
PARP1	P09874	sp|P09874|PARP1_HUMAN	58	8829.19	7572.77	8353.08	19681.8	17371.2	17371.5	9407.69	8451.91	8787.3	6735.19	7140.87	6310.28	14375.7	13924.7	14947.9
USP47	Q96K76	sp|Q96K76-4|UBP47_HUMAN	22	909.598	844.521	930.248	1315.07	1387.76	1314.05	1530.48	1500.04	1489.11	2387.46	2320.73	2374.25	3010.15	2948.43	3019.49
CENPF	P49454	sp|P49454|CENPF_HUMAN	60	10933.4	11219.2	10552.6	5255.07	5184.18	5562.97	7227.6	7221.66	7274.01	6082.95	6138.46	5982.92	9466.26	9663.83	9956.88
PI4K2B	Q8TCG2	sp|Q8TCG2|P4K2B_HUMAN	2	226.569	226.363	230.266	87.5146	89.751	98.0852	98.6578	108.666	123.108	56.5251	65.5124	74.5555	63.4564	60.2673	40.2269
RRS1	Q15050	sp|Q15050|RRS1_HUMAN	12	1804.07	1854.43	1739.58	2246.22	2118.78	1867.27	1163.36	1123.95	1191.58	1102.41	1197.68	1174.25	699.859	719.268	730.642
SH2D4A	Q9H788	sp|Q9H788|SH24A_HUMAN	3	64.8951	67.4427	49.6616	366.338	400.063	438.92	104.241	129.81	138.765	56.2926	55.2447	56.805	53.0952	52.3446	54.4142
CCDC6	Q16204	sp|Q16204|CCDC6_HUMAN	16	674.269	672.185	762.799	487.183	448.589	440.025	1234.82	1276.77	1243.87	858.911	890.766	915.272	760.318	821.303	807.069
ZNF579	Q8NAF0	sp|Q8NAF0|ZN579_HUMAN	2	30.6913	28.4314	40.1917	43.5364	43.6575	31.6028	41.4527	47.3018	45.7414	41.8205	45.2461	55.0545	64.2309	46.976	57.0337
MYO1E	Q12965	sp|Q12965|MYO1E_HUMAN	10	852.212	823.264	908.605	1802.82	1781.53	1772.36	1639.18	1590	1621.96	659.294	669.425	705	262.026	256.678	245.317
OGDH	Q02218	sp|Q02218|ODO1_HUMAN	29	6515.51	6895.1	6442.9	566.993	506.527	700.102	1830.59	1829.29	1839.71	2873.13	2692.13	2591.2	2152.34	1925.39	1623.85
OGDHL	Q9ULD0	sp|Q9ULD0|OGDHL_HUMAN	1	102.222	103.073	100.621	42.7018	40.4815	36.3609	21.4854	17.3276	20.0646	18.0001	15.7634	27.0116	2.3415	2.16337	1
STOML2	Q9UJZ1	sp|Q9UJZ1|STML2_HUMAN	11	2332.65	2475.68	2134.4	1046.81	1150.92	1190.48	623.95	660.568	666.19	846.722	776.084	697.711	826.954	749.952	650.564
DERA	Q9Y315	sp|Q9Y315|DEOC_HUMAN	4	332.645	274.41	323.123	111.533	84.9418	118.805	473.282	486.041	466.419	875.227	860.693	842.174	992.921	1039.51	1018.13
TJP3	O95049	sp|O95049-3|ZO3_HUMAN	3	183.017	177.274	187.4	198.293	213.926	213.056	48.0795	63.5496	55.8531	29.8582	25.7672	26.705	27.8147	22.8745	22.6665
TJP1	Q07157	sp|Q07157|ZO1_HUMAN	46	10325.3	10481.1	10067.6	3396.02	3341.6	3511.61	7644.78	7802.26	7489.46	4483.32	4556.02	4668.39	5792.44	5968.69	5553.12
TJP2	Q9UDY2	sp|Q9UDY2-7|ZO2_HUMAN	34	5091.07	5110.21	4951.41	6803.16	6996.75	6756.16	5997.13	6102.57	6115.01	3033.36	3053.27	3246.27	2069.25	2070.85	2121.98
CLIP1	P30622	sp|P30622|CLIP1_HUMAN	28	1509.23	1371.34	1535.65	9035.17	9328.41	8874	2784.63	2805.12	2990.82	4173.65	3959.5	4120.67	4215.82	4203.9	4243
CLIP2	Q9UDT6	sp|Q9UDT6|CLIP2_HUMAN	13	976.216	838.27	1024.39	373.741	291.966	322.148	1904.58	1888.19	1887.77	1370.47	1325.59	1386.25	1645.96	1590.32	1628.8
RMDN1	Q96DB5	sp|Q96DB5|RMD1_HUMAN	3	1583.67	1603.62	1584.84	1	1	21.496	458.578	464.957	427.783	775.193	718.237	736.91	807.437	847.238	821.37
MAP4K4	O95819	sp|O95819-3|M4K4_HUMAN	12	784.587	758.494	824.228	525.807	553.592	605.76	1494.02	1533.65	1516.73	1101.71	1159.92	1101.86	1455.32	1419.67	1412.25
MINK1	Q8N4C8	sp|Q8N4C8|MINK1_HUMAN	2	175.204	154.258	191.489	232.692	243.853	222.94	442.272	392.974	418.822	176.413	204.657	206.065	218.389	195.776	211.332
PICK1	Q9NRD5	sp|Q9NRD5|PICK1_HUMAN	4	970.329	983.918	1042.7	391.192	312.728	370.429	853.535	846.398	829.862	358.103	317.416	343.079	538.064	561.922	562.919
TMTC3	Q6ZXV5	sp|Q6ZXV5|TMTC3_HUMAN	5	811.431	870.773	850.698	198.407	189.153	240.029	273.701	270.876	290.342	260.424	257.723	231.153	308.915	304.017	250.819
TNIK	Q9UKE5	sp|Q9UKE5|TNIK_HUMAN	8	307.329	302.147	341.442	334.175	281.89	281.05	688.124	645.896	701.13	501.266	520.492	541.678	369.969	358.116	407.075
MERTK	Q12866	sp|Q12866|MERTK_HUMAN	3	589.471	678.781	567.94	73.3027	73.7715	122.764	157.384	132.155	153.993	216.122	242.708	223.31	256.53	209.706	240.13
IFT122	Q9HBG6	sp|Q9HBG6-5|IF122_HUMAN	2	105.443	96.6939	117.375	77.3422	74.9518	65.162	110.075	115.98	105.517	171.111	167.375	165.242	280.192	279.863	304.419
LLGL2	Q6P1M3	sp|Q6P1M3|L2GL2_HUMAN	7	717.345	720.819	778.171	289.554	256.218	331.782	899.441	936.51	842.525	270.379	282.451	299.218	43.1391	38.7438	38.6828
CDS2	O95674	sp|O95674|CDS2_HUMAN	4	591.9	736.298	710.695	27.5737	22.0574	34.8939	173.806	173.485	186.608	120.699	133.357	128.591	229.723	195.027	114.252
RTN4	Q9NQC3	sp|Q9NQC3|RTN4_HUMAN	15	4281.71	4420.99	4512.69	1005.32	1076.58	1340	1695.82	1671.49	1714.78	1742.8	1729.88	1796.73	1121.89	1111.09	984.681
RRP1B	Q14684	sp|Q14684|RRP1B_HUMAN	19	2935.94	2890.26	2814.47	3252.58	3131.52	2947	3290.06	3270.64	3250.75	3539.49	3487.48	3479.89	2549.66	2590.13	2516.67
PPP4R3B	Q5MIZ7	sp|Q5MIZ7|P4R3B_HUMAN	9	971.645	900.161	988.328	2113.44	2318.31	2106.5	1453.32	1418.85	1500.99	1699.59	1692.82	1590.56	1890.64	1893.52	1989.8
PPP4R3A	Q6IN85	sp|Q6IN85|P4R3A_HUMAN	11	483.898	428.676	550.145	1653.21	1498.74	1459.13	923.525	941.74	951.964	1240.47	1218.26	1274.28	1171.74	1130.03	1229.57
SEC23B	Q15437	sp|Q15437|SC23B_HUMAN	10	1075.59	984.611	1132.91	1545.47	1612.11	1512.21	1873.3	2032.49	1814.87	1653.06	1471.14	1556.62	853.007	899.672	841.574
SEC23A	Q15436	sp|Q15436|SC23A_HUMAN	11	1090.91	1080.2	1024.67	904.809	872.277	918.956	1205.19	1264.5	1239.53	1395.35	1295.07	1401.25	1975.11	1951.67	2051.33
HSPA4	P34932	sp|P34932|HSP74_HUMAN	74	7642.2	6806.99	7602.14	14260.8	14632.7	13196.8	16038.9	15655.3	16872.3	12101.2	12436.3	12156.3	9032.43	8874.22	9732.23
HSPH1	Q92598	sp|Q92598|HS105_HUMAN	36	3629.71	3394.61	3635.43	10925.6	11642.5	10530	7981.84	7867.45	8251.12	6931.64	6970.58	6983.9	5377.86	5345.92	5670.28
HSPA4L	O95757	sp|O95757|HS74L_HUMAN	3	140.722	113.325	121.527	759.018	774.468	767.033	138.169	148.046	177.277	177.565	180.958	172.202	67.2917	66.9048	63.1613
DIABLO	Q9NR28	sp|Q9NR28|DBLOH_HUMAN	6	1496.51	1686.41	1439.6	562.074	553.149	586.429	463.47	463.594	513.055	729.194	739.952	693.981	795.959	785.405	756.862
CEP170	Q5SW79	sp|Q5SW79|CE170_HUMAN	28	1117.78	1088.67	1154.43	2524.21	2367.39	2196.61	2366.98	2381.88	2462.8	3871.1	3954.31	4050.02	3647.88	3674.53	3845.66
CEP170B	Q9Y4F5	sp|Q9Y4F5|C170B_HUMAN	5	219.593	196.739	218.408	260.439	271.662	229.552	579.576	569.873	531.765	561.931	583.24	587.269	455.892	507.102	482.087
APEH	P13798	sp|P13798|ACPH_HUMAN	23	1385.59	1284.88	1492.14	1184.4	1175.91	1198.16	2492.89	2502.62	2521.74	2264.28	2171.12	2305.78	2133.72	2171.6	2224.72
MTAP	Q13126	sp|Q13126|MTAP_HUMAN	13	934.437	827.145	961.143	1902.13	2006.02	1875.15	2847.99	2976.26	2891.33	2176.88	2122.59	2200.48	1574.61	1535.22	1646.5
CNOT10	Q9H9A5	sp|Q9H9A5-6|CNO10_HUMAN	8	581.376	512.383	643.939	669.471	597.529	552.33	1198.94	1142.65	1199.49	1195.22	1210.48	1235.86	1100.51	1056.65	1196.95
CCDC186	Q7Z3E2	sp|Q7Z3E2|CC186_HUMAN	3	121.331	112.904	124.266	285.644	257.17	287.11	168.679	142.157	188.937	267.08	271.711	282.04	167.1	153.854	197.549
ANLN	Q9NQW6	sp|Q9NQW6|ANLN_HUMAN	14	658.322	612.944	664.445	2383.97	2326.35	2270.92	2293.63	2183.37	2292.3	1168.55	1234.11	1249.68	787.099	712.341	800.413
PIH1D1	Q9NWS0	sp|Q9NWS0|PIHD1_HUMAN	6	262.628	258.999	305.556	178.696	200.635	245.862	607.183	627.17	579.729	507.79	494.327	601.425	406.314	456.647	416.292
UPP1	Q16831	sp|Q16831|UPP1_HUMAN	8	35.7954	29.9471	40.1623	2506.69	2610.1	2318.54	50.6523	30.7859	84.4274	110.68	90.4405	86.8969	23.8944	21.6372	30.6452
WDR55	Q9H6Y2	sp|Q9H6Y2|WDR55_HUMAN	4	563.865	510.672	551.265	735.555	706.412	722.615	309.82	334.981	322.103	374.914	387.881	369.856	278.65	277.561	303.48
CHMP5	Q9NZZ3	sp|Q9NZZ3|CHMP5_HUMAN	8	808.067	718.796	768.098	1088.65	1011.37	1056.93	1208.79	1125.33	1227.52	1322.29	1327.8	1361.31	1338.39	1267.54	1377.51
TRAPPC8	Q9Y2L5	sp|Q9Y2L5|TPPC8_HUMAN	12	606.388	592.977	614.833	989.856	936.857	999.042	883.033	897.275	898.851	760.16	722.901	770.869	677.482	654.277	711.819
DCTN1	Q14203	sp|Q14203|DCTN1_HUMAN	29	1403.9	1263.63	1438.66	1974.26	1992.18	2095.82	2241.84	2273.11	2186.86	3147.64	2988.79	3073.54	3979.69	4094.87	4102.4
WDR44	Q5JSH3	sp|Q5JSH3|WDR44_HUMAN	15	1976.52	1776.96	2101.24	1931.8	1983.51	1941.1	3463.46	3626.91	3492.27	2726	2523.18	2694.51	1189.27	1092.75	1184.74
COMMD10	Q9Y6G5	sp|Q9Y6G5|COMDA_HUMAN	3	47.5997	42.3261	55.0804	41.4163	33.0755	52.4371	78.6366	85.5408	82.0866	98.1045	97.8915	63.8337	151.049	163.934	146.773
UPF3B	Q9BZI7	sp|Q9BZI7|REN3B_HUMAN	6	407.289	357.496	391.3	493.116	536.016	558.078	417.925	345.648	358.841	319.525	325.241	372.65	330.299	409.367	379.168
GPS1	Q13098	sp|Q13098-7|CSN1_HUMAN	10	977.85	865.001	923.2	349.764	321.183	274.704	1632.42	1671.05	1646.87	1872.42	1906.67	1830.22	2081.41	1978.19	2175.7
RNF14	Q9UBS8	sp|Q9UBS8|RNF14_HUMAN	4	174.41	122.206	175.713	766.766	702.107	683.916	371.411	355.204	375.75	425.807	416.099	419.76	403.748	418.746	442.818
DMAP1	Q9NPF5	sp|Q9NPF5|DMAP1_HUMAN	8	287.326	272.762	278.296	635.851	620.819	763.34	476.064	466.941	437.869	563.504	497.549	543.356	660.198	756.306	649.065
KMT2C	Q8NEZ4	sp|Q8NEZ4-3|KMT2C_HUMAN	2	23.0022	28.815	24.1767	300.947	274.522	251.987	66.5577	65.0563	64.9797	69.361	76.3857	66.1336	92.2785	93.7651	94.501
KMT2D	O14686	sp|O14686-3|KMT2D_HUMAN	16	352.69	358.179	371.003	1098.35	1116.9	1076.02	1079.93	1046.62	1076.8	916.624	938.937	930.045	1031.33	1068.3	1088.35
SEH1L	Q96EE3	sp|Q96EE3-1|SEH1_HUMAN	9	2589.97	2679.84	2434.26	3631.39	3250.14	3373.15	922.284	913.877	1006.43	1213.71	1246.3	1117.43	957.974	931.245	1085.89
POLR1D	P0DPB5	sp|P0DPB5|RPC22_HUMAN	5	222.604	209.207	248.43	237.323	280.019	265.642	526.096	523.58	546.991	467.507	506.806	504.394	420.828	410.292	445.563
TACC3	Q9Y6A5	sp|Q9Y6A5|TACC3_HUMAN	18	791.901	707.523	883.979	1170.73	1173.06	1213.4	4421.76	4389.86	4283.24	1740.8	1756.11	1931.78	1282.06	1334.39	1368.03
LIG1	P18858	sp|P18858|DNLI1_HUMAN	18	1686.5	1470.31	1756.14	1167.95	1095.21	1075.36	3166.39	3063.24	3205.05	4071.17	4052.4	3997.59	3863.78	3728.33	4064.82
LIG1	P18858	sp|P18858-3|DNLI1_HUMAN	1	12.266	10.3514	17.6855	5.24008	1.70981	3.43665	52.8749	55.8499	42.957	37.7775	49.395	41.0667	40.7775	42.7933	45.3557
CEMIP2	Q9UHN6	sp|Q9UHN6|CEIP2_HUMAN	11	1559.65	1744.87	1640.69	648.074	570.298	683.88	644.018	632.623	712.711	709.778	818.846	825.586	905.727	888.927	761.42
FAM114A2	Q9NRY5	sp|Q9NRY5|F1142_HUMAN	9	897.267	857.812	945.487	694.686	685.136	638.787	602.815	621.329	669.799	897.977	917.634	879.054	1254.43	1204.05	1299.47
ASB6	Q9NWX5	sp|Q9NWX5|ASB6_HUMAN	1	8.97423	6.47707	9.24829	27.3822	27.0849	23.5171	19.94	18.5464	15.9135	10.5988	9.93319	17.0168	19.5479	15.2922	20.9924
UBA3	Q8TBC4	sp|Q8TBC4|UBA3_HUMAN	14	704.537	627.101	773.443	745.567	785.595	726.134	1476.02	1575.62	1492.54	2009.64	1924.25	1971.11	1465.59	1537.02	1528.98
GTF2I	P78347	sp|P78347|GTF2I_HUMAN	38	3962.73	3625.37	4170.52	2391.73	2301.95	2442.47	6210.06	5937.46	6138.02	7232.03	7390.95	6797.63	7247.74	7326.07	7862
DSE	Q9UL01	sp|Q9UL01|DSE_HUMAN	4	450.819	533.869	492.282	109.338	99.8298	123.907	167.405	193.319	235.583	80.4973	94.8622	128.801	100.878	85.1383	64.7357
ZC3H3	Q8IXZ2	sp|Q8IXZ2|ZC3H3_HUMAN	1	35.2291	29.9466	32.541	60.7806	58.2316	57.5658	52.3697	50.5501	54.9657	24.5856	36.8324	39.7375	33.9651	39.4194	36.6708
SLC30A9	Q6PML9	sp|Q6PML9|ZNT9_HUMAN	2	67.6351	75.843	63.5356	4.97634	1.28474	12.4645	22.251	17.2836	21.3636	12.1318	16.1206	19.7308	31.6927	25.2668	13.6229
POT1	Q9NUX5	sp|Q9NUX5|POTE1_HUMAN	1	48.6488	51.5849	66.5028	16.0272	11.7508	16.5861	46.2902	54.8391	46.5793	43.6279	39.4929	45.5704	48.5676	45.6837	52.5973
CXXC1	Q9P0U4	sp|Q9P0U4-2|CXXC1_HUMAN	5	156.542	141.217	181.608	412.648	505.303	503.126	340.311	370.701	347.59	319.283	363.587	440.833	433.451	555.871	476.495
GMPR2	Q9P2T1	sp|Q9P2T1-2|GMPR2_HUMAN	7	708.116	643.711	791.886	1303.66	1357.83	1312.73	1665.21	1730.27	1772.77	1349.83	1296.53	1363.11	1352.34	1357.91	1412.69
INTS9	Q9NV88	sp|Q9NV88|INT9_HUMAN	8	1348.81	1310.89	1366.44	2009.68	2181.42	2190.85	1799.97	1867.6	1811.31	2140.5	2086.1	2165.05	3070.8	3209.18	3260.41
BZW1	Q7L1Q6	sp|Q7L1Q6-3|BZW1_HUMAN	20	1199.25	995.371	1200.14	2159.3	2360.41	2258.27	2295.28	2318.58	2363.99	3520.08	3236.42	3275.49	2862.66	2664.51	2985.64
BZW2	Q9Y6E2	sp|Q9Y6E2|BZW2_HUMAN	15	717.131	652.157	721.727	1297.56	1457.94	1373.55	1387.64	1413.59	1358.37	1282.61	1313.99	1302.72	1884.41	1880.29	1925.94
NTAN1	Q96AB6	sp|Q96AB6|NTAN1_HUMAN	2	215.083	201.549	223.241	257.49	252.308	211.662	364.647	386.604	351.901	469.27	437.169	472.644	287.721	306.507	316.599
GHITM	Q9H3K2	sp|Q9H3K2|GHITM_HUMAN	5	1780.22	2200.24	2070	451.092	436.782	551.793	331.85	328.667	395.192	272.246	399.924	381.589	547.018	403.533	177.947
THOC5	Q13769	sp|Q13769|THOC5_HUMAN	11	962.504	887.854	1016.72	1636.79	1617.2	1791.79	997.276	944.072	967.286	1251.77	1229.53	1256.09	1189.73	1213.97	1264.61
NPLOC4	Q8TAT6	sp|Q8TAT6-2|NPL4_HUMAN	7	779.344	765.299	734.679	1928.89	1818.95	1626.79	706.785	635.09	740.441	928.092	959.585	831.664	753.046	597.094	789.46
CANT1	Q8WVQ1	sp|Q8WVQ1|CANT1_HUMAN	3	237.494	292.582	288.337	398.681	359.646	396.553	115.788	112.971	120.744	85.6147	111.774	116.112	129.711	126.526	93.4385
AASDHPPT	Q9NRN7	sp|Q9NRN7|ADPPT_HUMAN	10	655.345	555.568	683.944	1271.73	1410.23	1344.84	1166.78	1160.76	1225.26	1162.41	1137.32	1172.3	1647.44	1655.3	1687.98
TFAM	Q00059	sp|Q00059|TFAM_HUMAN	10	4702.28	4664.04	4657.3	627.593	511.406	1047.02	3588.09	3383.1	3222.6	2263.85	2217.33	2223.94	2237.63	2035.23	1471.85
RAB34	Q9BZG1	sp|Q9BZG1|RAB34_HUMAN	6	1897.91	2025.39	1985.64	85.0839	53.1185	94.4566	1210.7	1251.55	1307.43	873.294	963.068	1025.5	635.666	577.271	524.866
EP300	Q09472	sp|Q09472|EP300_HUMAN	13	337.3	344.243	372.708	961.384	885.589	852.786	863.646	887.515	885.897	703.826	626.36	696.44	657.439	629.307	630.632
TRIM24	O15164	sp|O15164|TIF1A_HUMAN	12	933.239	837.185	969.652	1644.01	1645.59	1564.74	1655.59	1649.31	1609.72	975.036	954.065	992.531	1282.65	1227.19	1320.77
CREBBP	Q92793	sp|Q92793|CBP_HUMAN	22	1303.38	1210.69	1449.2	1964.99	1863.58	1842.05	3093.44	3014.45	3187.31	3093.68	3218.33	3280.33	3628.7	3577.7	3787.68
TRIM33	Q9UPN9	sp|Q9UPN9|TRI33_HUMAN	12	927.798	851.618	955.196	2573.81	2725.23	2361.18	1679.73	1644.79	1758	1966.77	1811.67	1888.64	2008.93	1965.42	2125.63
TRIO	O75962	sp|O75962|TRIO_HUMAN	12	210.944	180.217	212.897	741.888	698.272	712.751	498.341	524.201	499.91	602.773	587.519	631.823	813.666	841.847	821.215
ECHS1	P30084	sp|P30084|ECHM_HUMAN	18	7459.37	7920.32	6642.05	2616.42	2784.14	3002.88	2589.35	2548.28	2475.14	2944.01	2950.66	2807.23	2914.3	2935.85	2398.78
GMIP	Q9P107	sp|Q9P107|GMIP_HUMAN	4	143.812	133.035	120.22	110.051	107.586	121.62	309.966	303.808	318.432	203.156	215.646	224.969	159.523	161.043	166.201
TTC28	Q96AY4	sp|Q96AY4|TTC28_HUMAN	15	696.681	701.123	758.14	158.703	99.4226	106.067	835.968	879.316	883.697	2377.61	2243.31	2234.1	4303.85	4393.72	4423.27
LDHD	Q86WU2	sp|Q86WU2|LDHD_HUMAN	2	568.835	587.128	529.854	96.8394	104.335	133.256	40.6626	53.993	41.7587	0.492264	8.30273	9.0161	11.7756	12.3952	8.01483
SMCR8	Q8TEV9	sp|Q8TEV9|SMCR8_HUMAN	2	179.659	164.05	163.332	91.3804	92.1884	114.445	148.294	131.958	149.465	170.052	189.356	189.31	163.69	166.697	159.5
ANKLE2	Q86XL3	sp|Q86XL3|ANKL2_HUMAN	14	1516.41	1621.78	1589.26	319.244	330.162	381.823	1292.55	1265.76	1327.2	963.558	997.247	1000.6	1001.44	996.534	859.005
CDK5RAP2	Q96SN8	sp|Q96SN8|CK5P2_HUMAN	12	857.366	841.157	833.892	626.063	533.264	604.115	475.41	482.023	509.349	593.754	604.183	618.235	832.867	826.284	900.04
PDE4DIP	Q5VU43	sp|Q5VU43-13|MYOME_HUMAN	4	117.233	130.033	125.336	266.493	289.052	267.494	210.302	222.444	230.057	181.207	178.83	158.235	126.555	125.869	135.155
TTLL12	Q14166	sp|Q14166|TTL12_HUMAN	7	440.859	409.52	446.416	549.531	614.628	615.965	1006.13	1024.75	1006.18	418.084	405.433	446.299	425.036	432.373	437.038
PCBP2	Q15366	sp|Q15366-2|PCBP2_HUMAN	17	1722.73	1599.36	1572.01	838.744	876.951	891.543	2512.02	2517.08	2577.39	2484.62	2426.29	2194.59	2592.04	2497.49	2697.11
PCBP1	Q15365	sp|Q15365|PCBP1_HUMAN	21	1750.28	1502.51	1700.81	926.731	783.407	695.99	4186.86	4303.99	4105.81	4019.77	3841.72	3836.64	3422.45	3518.66	3549.53
PCBP3	P57721	sp|P57721|PCBP3_HUMAN	15	3209.34	2875.82	3039.44	765.487	735.478	653.523	5670.07	5781.99	5557.1	5169.53	4909.91	4900.3	5727.66	5787.21	5793.71
PCBP4	P57723	sp|P57723|PCBP4_HUMAN	4	403.458	340.85	367.943	314.179	338.2	389.281	627.228	643.326	601.962	789.776	752.331	771.978	746.555	767.153	758.191
ZNF143	P52747	sp|P52747|ZN143_HUMAN	4	320.99	319.943	339.418	350.497	290.977	332.76	522.891	548.771	497.496	466.477	432.248	465.562	485.403	507.157	471.665
IPO7	O95373	sp|O95373|IPO7_HUMAN	18	976.407	835.739	981.587	1644.92	1751.6	1513.58	1845.01	1891.11	1971.69	2092.36	1987.71	1941.68	2001.47	1881.15	2104.41
YARS1	P54577	sp|P54577|SYYC_HUMAN	34	3673.91	3230.98	3724.43	6244.37	6914.12	6518.7	6855.22	6782.46	6902.42	8151.37	7851.16	7866.83	4500.4	4351.26	4556.14
SNX16	P57768	sp|P57768|SNX16_HUMAN	3	131.838	142.964	120.465	114.527	138.439	144.864	93.122	81.4606	88.8735	174.052	189.878	183.277	79.0261	90.3371	77.8717
RDH14	Q9HBH5	sp|Q9HBH5|RDH14_HUMAN	4	726.117	767.331	702.453	108.156	102.586	103.602	235.226	242.699	205.647	233.932	268.32	259.45	221.811	227.574	186.027
MID1	O15344	sp|O15344|TRI18_HUMAN	4	413.641	349.201	411.646	215.937	187.637	260.045	1558.12	1621.69	1533.37	343.795	356.395	413.589	402.47	422.736	398.48
SPAG9	O60271	sp|O60271-2|JIP4_HUMAN	15	2031.74	1977.87	2124.64	5658.8	5696.06	5078.79	3137.89	3069.76	3279.74	3511.05	3635.96	3682.52	2998	3066.23	3233.6
MAPK8IP3	Q9UPT6	sp|Q9UPT6|JIP3_HUMAN	5	329.511	306.203	356.843	232.892	170.021	192.465	359.891	375.599	367.405	453.912	431.825	380.378	1600.06	1590.35	1673.66
ZNF627	Q7L945	sp|Q7L945|ZN627_HUMAN	1	7.07842	3.48735	3.38269	8.34143	16.8021	11.5594	15.1915	16.0463	13.7039	13.4961	18.4003	15.8181	17.3047	22.6767	22.7858
PCDHGB2	Q9Y5G2	sp|Q9Y5G2|PCDGE_HUMAN	1	31.7484	39.7312	31.9099	9.59124	9.45122	3.24414	15.5675	18.4076	11.5783	9.52468	11.9447	14.2289	32.6285	44.0515	35.6931
NUP93	Q8N1F7	sp|Q8N1F7|NUP93_HUMAN	49	9240.51	9251.48	9103.73	7825.04	7572.02	7223.19	4226.05	4447.27	4291.55	4789.43	4513.25	4475.43	4478.32	4458.59	4699.57
LAMC1	P11047	sp|P11047|LAMC1_HUMAN	43	968.924	1047.05	809.741	22492.5	30404.4	28037.1	362.548	363.837	597.263	648.207	745.357	702.959	683.413	688.467	616.193
MRPS23	Q9Y3D9	sp|Q9Y3D9|RT23_HUMAN	9	1745.59	1698.84	1676.88	301.827	303.577	467.698	722.28	715.024	702.63	708.778	721.03	666.359	518.398	474.121	406.516
GDPD1	Q8N9F7	sp|Q8N9F7|GDPD1_HUMAN	1	143.174	168.176	160.527	160.292	204.403	168.794	19.6729	28.2869	25.3313	16.8769	23.7878	26.3702	35.6046	30.6015	15.6623
NDUFB10	O96000	sp|O96000|NDUBA_HUMAN	6	2356.54	2521.47	2400.89	127.837	138.739	305.59	771.663	755.069	786.563	446.899	514.735	495.355	740.688	767.081	454.387
SYT6	Q5T7P8	sp|Q5T7P8|SYT6_HUMAN	4	654.765	602.835	627.476	14.1878	5.19414	28.1605	298.753	303.514	270.312	225.776	210.571	239.192	180.492	178.957	187.161
CPVL	Q9H3G5	sp|Q9H3G5|CPVL_HUMAN	15	1705.5	1689.48	1712.6	1805.14	1596.79	1624.6	904.77	897.589	934.912	1816.66	1734.22	1627.49	2236.18	2104.65	2295.37
GIPC1	O14908	sp|O14908|GIPC1_HUMAN	6	1022.7	972.193	1012.67	623.108	769.488	1043.51	1297.73	1254.34	1293.31	807.23	858.66	817.213	906.922	906.404	912.243
APAF1	O14727	sp|O14727|APAF_HUMAN	6	307.966	295.792	330.126	317.905	298.859	299.354	517.286	545.597	511.961	742.459	724.19	844.503	996.366	1117.33	1098.18
NR2C2	P49116	sp|P49116-2|NR2C2_HUMAN	3	441.732	437.581	422.866	259.812	273.994	317.297	431.036	462.392	457.01	445.593	455.545	437.791	604.301	660.061	642.64
NR2C1	P13056	sp|P13056|NR2C1_HUMAN	1	44.3561	36.3796	47.8905	42.3674	47.8584	60.2361	37.0419	48.6721	45.52	30.4848	36.5187	26.979	58.0914	64.3841	59.5423
TTC26	A0AVF1	sp|A0AVF1|IFT56_HUMAN	1	128.34	114.501	126.507	90.3796	107.886	119.616	147.319	155.981	155.044	225.768	223.271	209.89	330.696	307.262	313.811
DNAJC8	O75937	sp|O75937|DNJC8_HUMAN	8	1788.02	1491.89	1804.86	908.423	1000.54	1295.38	2904.37	2828.05	2602.55	3598.78	3477.51	3558.8	3775.9	3809.42	3810.53
ELP1	O95163	sp|O95163|ELP1_HUMAN	20	1085.39	889.112	1096.59	1079.48	1117.12	1138.73	1914.04	1908.68	2000.43	2053.54	1864.39	1911.89	2039.18	1817.4	2112.22
ARFGAP1	Q8N6T3	sp|Q8N6T3|ARFG1_HUMAN	11	794.043	809.674	768.184	606.363	551.321	470.774	714.679	711.396	716.049	710.542	711.33	709.265	599.034	655.547	657.746
VCP	P55072	sp|P55072|TERA_HUMAN	60	6302.83	5884.18	6345.25	6584.06	7124.74	7040.12	9010.27	8977.4	8918.08	8425.17	8468.45	8914.92	7027.42	7605.69	7412.61
RRP9	O43818	sp|O43818|U3IP2_HUMAN	10	1329.06	1313.85	1423.83	1662.73	1533.7	1462.65	677.311	664.273	677.725	870.509	829.607	909.47	515.042	525.53	552.464
ECE1	P42892	sp|P42892|ECE1_HUMAN	4	687.931	812.865	646.093	255.354	229.417	293.381	297.53	304.723	320.301	174.742	216.825	189.743	211.052	212.048	157.533
KIF16B	Q96L93	sp|Q96L93-2|KI16B_HUMAN	2	121.709	120.26	129.713	205.543	233.76	199.24	138.126	158.4	128.364	155.097	160.474	140.161	210.992	194.694	194.074
KIF4A	O95239	sp|O95239|KIF4A_HUMAN	22	954.032	839.359	1061.01	1696.59	1553.64	1580.33	1406.3	1335.07	1359.25	1736.92	1798.56	1679.11	2637.38	2493.92	2801.11
KIF13A	Q9H1H9	sp|Q9H1H9|KI13A_HUMAN	9	371.487	356.081	396.842	730.577	726.95	729.51	536.939	548.656	561.076	430.831	429.547	431.997	418.675	414.287	417.189
KIF13B	Q9NQT8	sp|Q9NQT8|KI13B_HUMAN	9	322.451	314.315	335.175	363.433	358.923	357.064	374.919	354.605	336.692	446.531	465.044	467.284	384.229	412.846	356.287
MRPL22	Q9NWU5	sp|Q9NWU5|RM22_HUMAN	7	729.483	862.054	774.622	75.4789	83.4392	118.793	345.877	335.691	338.881	305.817	336.042	333.368	234.741	212.892	163.959
KIF3C	O14782	sp|O14782|KIF3C_HUMAN	3	170.282	143.827	176.419	192.907	200.164	180.415	269.761	281.97	273.978	233.214	232.957	247.44	161.228	173.333	193.141
KIF3B	O15066	sp|O15066|KIF3B_HUMAN	4	204.921	216.055	192.298	438.58	410.265	421.414	332.039	299.583	333.647	421.677	424.209	400.275	330.651	337.516	336.698
KIF3A	Q9Y496	sp|Q9Y496|KIF3A_HUMAN	1	12.8535	7.1123	11.5424	26.6606	26.8394	25.0468	21.1346	20.3479	19.2615	23.4334	18.9615	22.84	17.2332	18.1352	17.9787
PCCB	P05166	sp|P05166-2|PCCB_HUMAN	16	3675.8	3988.29	3648.9	1411.11	1295.52	1383.29	1093.44	1077.67	1065.37	1329.17	1349	1231.71	1254.78	1240.83	1055.64
ALDH9A1	P49189	sp|P49189|AL9A1_HUMAN	25	4018.54	4103.14	4106.14	778.086	703.913	875.495	2893.43	2752.5	2881.48	3530.56	3437.31	3267.04	3585.89	3483.94	3403.34
CBFA2T2	O43439	sp|O43439-4|MTG8R_HUMAN	6	173.03	167.608	167.389	1192.8	1154.14	989.537	255.261	275.041	261.051	80.7331	82.9427	88.45	123.684	137.329	135.993
GANAB	Q14697	sp|Q14697-2|GANAB_HUMAN	33	4115.55	4456.35	4030.46	2884.25	2535.08	2929.26	1957.35	1927.07	1999.32	3105.87	3084.1	3185.08	4239.26	4403.53	3939.41
GANAB	Q14697	sp|Q14697|GANAB_HUMAN	1	44.2861	53.4918	51.0652	17.8508	23.0179	44.5571	45.1334	47.5731	40.194	34.9267	47.3463	67.4878	83.103	117.898	67.8619
PRORP	O15091	sp|O15091|MRPP3_HUMAN	6	643.268	660.319	624.528	141.134	128.867	143.105	334.356	351.148	356.543	265.048	288.757	274.066	154.236	127.875	122.744
NPEPPS	P55786	sp|P55786|PSA_HUMAN	39	2410.2	2198.16	2610.86	7420.63	7565.93	7170.32	4875.76	5015.95	4803.64	5273.5	5027.87	5236.32	7021.62	7215.76	7097.32
PLEKHA7	Q6IQ23	sp|Q6IQ23-2|PKHA7_HUMAN	5	230.231	217.648	269.642	67.9851	71.3245	105.379	158.975	152.533	165.449	59.1295	68.8484	72.2201	72.5969	76.444	67.3855
RNPEP	Q9H4A4	sp|Q9H4A4|AMPB_HUMAN	14	786.459	717.006	876.313	2014.28	1938.11	1816.85	1172.19	1163.55	1202.91	2133.1	1961.73	1969.4	1406.3	1427.6	1546.43
QSOX2	Q6ZRP7	sp|Q6ZRP7|QSOX2_HUMAN	5	695.752	828.23	780.621	171.854	163.056	149.03	244.922	248.173	254.816	205.002	299.903	289.916	290.006	253.016	191.224
GALNT3	Q14435	sp|Q14435|GALT3_HUMAN	4	362.477	384.379	382.207	632.689	715.48	594.684	629.6	652.904	707.759	22.6226	35.6266	65.5157	40.8003	26.3048	18.7012
SLC38A2	Q96QD8	sp|Q96QD8|S38A2_HUMAN	2	441.184	539.311	440.751	53.7372	36.9566	62.6769	320.577	325.273	328.341	26.7066	10.7167	34.64	34.8987	37.3202	31.5449
ZNF358	Q9NW07	sp|Q9NW07|ZN358_HUMAN	2	115.174	106.438	143.536	94.5161	79.4927	71.4696	208.806	208.946	200.187	254.134	256.326	267.176	481.157	534.279	473.167
ZFYVE21	Q9BQ24	sp|Q9BQ24-2|ZFY21_HUMAN	2	199.266	198.374	206.963	34.5692	28.0577	16.8456	177.434	202.594	183.61	155.192	173.683	192.168	143.275	162.694	158.257
DOCK5	Q9H7D0	sp|Q9H7D0|DOCK5_HUMAN	1	41.3409	49.837	61.2292	12.6023	20.4291	20.7962	63.733	62.8277	57.3232	31.2985	35.3505	37.8319	64.2106	74.6593	55.8746
SRSF3	P84103	sp|P84103|SRSF3_HUMAN	11	2477.02	2439.92	2050.04	1312.37	1493.74	1324.6	1015.59	1041.88	1048.24	996.583	1126.7	1102.7	1332.73	1448.11	1411.98
SRSF7	Q16629	sp|Q16629|SRSF7_HUMAN	15	3602.35	3857.09	3228.12	2988.5	2571.96	2435.18	1168.39	1093.71	1205.94	1342.64	1411.08	1354.81	1387.72	1331.75	1491.01
USP28	Q96RU2	sp|Q96RU2|UBP28_HUMAN	7	264.676	249.818	248.058	1999.52	1887.67	1845.7	448.739	437.422	477.079	406.824	409.792	350.29	209.384	163.314	195.402
TCP1	P17987	sp|P17987|TCPA_HUMAN	38	3705.19	3356.85	3685.65	5336.7	5978.82	5334.26	7071.82	7275.85	6564.98	5200.33	4762.67	4952.1	4900.21	4935.53	4904.19
FADS2	O95864	sp|O95864|FADS2_HUMAN	3	658.666	727.22	725.423	22.3996	7.10093	16.4997	614.868	644.292	600.44	116.912	124.388	148.191	312.608	278.376	145.759
TAF1	P21675	sp|P21675-4|TAF1_HUMAN	2	150.08	158.736	137.815	199.761	216.98	166.617	208.737	200.751	190.932	134.046	154.099	148.088	208.193	198.055	203.735
ZNF93	P35789	sp|P35789|ZNF93_HUMAN	3	132.463	110.287	138.523	232.421	218.76	241.923	377.159	362.642	337.156	105.788	128.849	132.886	97.8933	98.9979	76.3062
ZNF92	Q03936	sp|Q03936|ZNF92_HUMAN	1	51.2258	45.213	63.0464	36.6479	30.5657	32.6037	108.987	104.783	102.768	64.8447	58.7855	71.2728	63.5365	63.7533	75.9926
NAALAD2	Q9Y3Q0	sp|Q9Y3Q0|NALD2_HUMAN	1	7.73032	7.43917	9.33897	2.75043	1	1	0.0323265	1	1	7.6076	13.3854	5.56801	28.8922	30.3932	21.3803
AK3	Q9UIJ7	sp|Q9UIJ7|KAD3_HUMAN	8	3744.5	3870.71	3436.87	221.868	154.818	427.145	1081.43	1172.64	1056.9	3110.85	2848.69	2666.44	2712.12	2745.13	2298.68
PPCS	Q9HAB8	sp|Q9HAB8|PPCS_HUMAN	9	358.839	330.198	380.427	245.284	259.712	266.397	533.536	542.097	515.027	727.138	738.662	709.102	694.732	736.72	736.455
CABIN1	Q9Y6J0	sp|Q9Y6J0|CABIN_HUMAN	6	271.688	272.769	256.304	302.859	229.946	261.96	356.671	363.25	343.645	370.084	366.611	352.918	428.688	430.363	471.652
EFTUD2	Q15029	sp|Q15029|U5S1_HUMAN	36	6644.28	6231.6	6127.62	8109.39	8216.97	7700.51	4240.07	4368.91	4304.84	4754.19	4368.02	4282.7	4977.84	5021.73	5139.26
EEF2	P13639	sp|P13639|EF2_HUMAN	69	6726.68	6072.07	6666.76	6421.67	6489.09	6248.62	15197.5	15406.8	15249.8	13410.4	13024.6	13118.9	10424.4	10368.3	11057.6
NRF1	Q16656	sp|Q16656-4|NRF1_HUMAN	7	505.745	531.37	492.096	229.588	194.956	156.488	316.374	324.674	318.502	473.838	464.467	442.529	678.28	679.226	690.194
ZNF670	Q9BS34	sp|Q9BS34|ZN670_HUMAN	1	14.5931	6.31045	7.26138	11.8533	14.0659	6.53114	7.15915	4.28381	8.79883	8.13839	14.5363	12.9204	13.6338	12.3909	6.4122
CKAP5	Q14008	sp|Q14008-3|CKAP5_HUMAN	44	4235.75	3764.08	4378.84	7144.49	7764.89	7673.94	7313.19	7091.51	7131.09	6647.46	6861.71	6453.03	6924.61	6662.9	7126.87
TNIP1	Q15025	sp|Q15025|TNIP1_HUMAN	5	452.947	441.431	442.913	210.612	217.725	225.727	468.332	480.076	460.44	838.045	789.479	831.411	678.256	714.906	706.98
RPLP0	P05388	sp|P05388|RLA0_HUMAN	20	4314.25	3711.08	3884.86	1420.93	1421.74	1459.8	6088.86	6150.65	5641.77	4979.75	4940.08	4655.21	4610.07	4564.79	4881.81
GSTP1	P09211	sp|P09211|GSTP1_HUMAN	17	1246.16	1104.4	1263.73	1579.82	1509.13	1486.66	2180.61	2191.67	2386.61	2592.09	2488.74	2390.95	2371.95	2134.29	2425.14
CMTM3	Q96MX0	sp|Q96MX0|CKLF3_HUMAN	3	178.206	213.771	211.867	224.049	237.639	208.88	39.678	27.1408	35.2451	132.158	153.448	157.349	180.307	196.877	149.975
THUMPD1	Q9NXG2	sp|Q9NXG2|THUM1_HUMAN	12	1188.29	986.18	1192.34	1202.95	1081.75	1195.68	2263.71	2203	2286.4	3343	3311.12	3357.45	3107.48	3094.17	3349.63
LENG8	Q96PV6	sp|Q96PV6|LENG8_HUMAN	7	406.41	384.173	433.575	791.079	698.204	730.867	538.031	499.455	502.112	410.006	443.201	389.627	418.968	403.696	441.992
RRAGC	Q9HB90	sp|Q9HB90|RRAGC_HUMAN	3	69.9742	64.8621	69.9256	150.093	134.078	125.727	27.6546	32.1446	31.0651	58.8732	38.7194	38.6941	44.6936	54.2052	52.0459
MPG	P29372	sp|P29372|3MG_HUMAN	7	407.288	397.888	385.744	157.933	149.875	179.352	498.262	486.632	469.504	660.737	668.083	668.37	465.282	475.145	504.542
RPL34	P49207	sp|P49207|RL34_HUMAN	8	1813.32	1509.24	1691.47	1654.52	2048.18	1706.95	3962.91	4052.89	3859.42	2390.38	2452.68	2826.38	1811.03	1856.56	1828.8
HGH1	Q9BTY7	sp|Q9BTY7|HGH1_HUMAN	5	656.683	649.819	701.476	423.494	506.77	536.88	1154	1181.68	1034.18	1030.95	1097.76	1051.24	773.426	845.602	810.907
LDAH	Q9H6V9	sp|Q9H6V9-2|LDAH_HUMAN	5	631.051	696.169	601.598	191.15	153.665	159.613	155.602	149.265	178.052	385.228	358.513	334.54	316.683	292.877	334.432
ARMC9	Q7Z3E5	sp|Q7Z3E5|ARMC9_HUMAN	4	203.805	170.072	206.442	75.1071	64.4375	40.8042	330.647	339.929	316.236	396.19	362.407	366.684	425.333	447.012	445.714
NKTR	P30414	sp|P30414|NKTR_HUMAN	10	460.482	499.355	463.622	946.676	847.746	843.555	361.577	382.532	403.77	688.633	723.35	669.29	810.992	884.133	901.508
CHD4	Q14839	sp|Q14839-2|CHD4_HUMAN	42	2926.07	2720.19	3232.98	5366.43	5640.83	5492.49	3907.04	3603.12	3694.25	4865.99	4996.77	4721.13	6234.02	6235.14	6450.46
CHD3	Q12873	sp|Q12873-3|CHD3_HUMAN	16	1003.24	946.389	1090.95	1651.27	1804.8	1686.31	1124.52	1019.16	1034.24	2168.06	2133.12	2126.58	2885.65	2820.99	2931.36
ICE1	Q9Y2F5	sp|Q9Y2F5|ICE1_HUMAN	8	169.702	131.146	150.927	336.416	290.512	331.338	309.999	326.813	325.171	226.626	249.109	236.051	345.874	369.831	350.73
HSD17B11	Q8NBQ5	sp|Q8NBQ5|DHB11_HUMAN	4	433.773	495.271	436.34	435.593	426.177	465.12	81.1092	78.7474	87.3984	159.565	192.851	159.116	248.972	215.694	181.176
KMT5C	Q86Y97	sp|Q86Y97|KMT5C_HUMAN	2	81.0235	97.4435	98.9055	50.278	51.6801	63.9143	32.848	27.991	23.4029	41.3842	32.661	28.8879	71.3089	82.5278	68.3546
PDCD11	Q14690	sp|Q14690|RRP5_HUMAN	40	9600.14	9038.59	9544.2	12491.8	12309.2	12370.5	5066.88	4476.91	4491.49	5161.07	5461.48	6044.05	4309.28	4042.3	4311.54
CFAP97	Q9P2B7	sp|Q9P2B7|CFA97_HUMAN	1	82.3272	77.755	69.5093	59.5323	60.9532	56.0724	151.737	142.097	151.955	103.339	96.265	111.245	120.078	111.598	121.559
TSPYL4	Q9UJ04	sp|Q9UJ04|TSYL4_HUMAN	1	16.495	24.0271	20.9247	10.0719	11.5875	12.0513	44.706	43.4602	42.2967	15.1199	15.1364	23.7847	60.562	61.7547	65.9858
ZNF668	Q96K58	sp|Q96K58-2|ZN668_HUMAN	3	114.507	93.1817	120.466	54.5141	35.2877	35.7289	160.367	147.958	145.537	158.399	171.095	204.789	132.061	129.794	130.793
INTS5	Q6P9B9	sp|Q6P9B9|INT5_HUMAN	7	126.426	135.261	158.978	443.848	400.912	430.567	179.319	164.759	195.429	233.057	200.484	212.909	264.399	265.266	279.073
RPL3	P39023	sp|P39023|RL3_HUMAN	25	4429.96	4553.95	4385.81	3931.24	4046.89	3879.83	6470.55	6534.57	6416.01	4837.26	4859.23	4861.6	4248.97	4434.65	4292.73
IVD	P26440	sp|P26440|IVD_HUMAN	12	4144.75	4577.82	3996.26	247.407	176.685	383.833	1126.53	1113.22	1137.09	1392.7	1315.12	1301.27	1092.59	1056.34	937.645
ITGB1	P05556	sp|P05556|ITB1_HUMAN	18	5761.92	7234.88	6179.47	1283.99	1245.36	1676.31	2532.1	2511.53	2826.02	1734.07	2154.39	2073.74	2404.28	2174.8	1651.48
PTCD1	O75127	sp|O75127|PTCD1_HUMAN	6	1113.76	1183.34	1166.36	314.767	227.529	246.459	642.996	619.801	656.342	531.061	566.17	533.183	304.264	295.663	226.359
ZNF8	P17098	sp|P17098|ZNF8_HUMAN	6	386.157	352.358	404.585	383.013	350.318	397.75	709.823	725.93	677.665	623.571	593.749	628.722	700.039	717.754	709.637
SYNRG	Q9UMZ2	sp|Q9UMZ2|SYNRG_HUMAN	16	728.537	705.951	783.076	1573.17	1479.33	1415.41	1098.5	1054.11	1090.54	1254.45	1246.78	1220.08	1776.61	1752.41	1845.12
RANGAP1	P46060	sp|P46060|RAGP1_HUMAN	25	2691.2	2563.04	2565.66	2863.53	2779.59	2743.44	5463.06	5543.01	5468.73	4812.63	4602.55	4703.61	4283.14	4347.43	4484.05
MCM3AP	O60318	sp|O60318|GANP_HUMAN	15	1220.13	1270.45	1244.85	1229.82	1187.71	1318.54	880.897	914.146	879.496	1094.81	1069.25	1129.33	1095.34	1144.32	1163.31
BAIAP2	Q9UQB8	sp|Q9UQB8|BAIP2_HUMAN	13	337.071	336.477	382.519	730.153	653.79	724.102	986.334	997.745	1001.08	1017.29	1018.86	969.608	1155.69	1180.92	1248.69
ANKRD11	Q6UB99	sp|Q6UB99|ANR11_HUMAN	4	101.054	93.1636	104.144	189.008	195.69	197.488	122.581	133.96	112.886	145.539	147.665	151.944	229.532	223.627	223.401
FBN2	P35556	sp|P35556|FBN2_HUMAN	2	79.4899	86.8486	85.144	5.75939	6.22793	9.91516	57.4897	43.0812	51.078	147.669	150.041	172.218	191.364	223.267	159.861
CUL3	Q13618	sp|Q13618|CUL3_HUMAN	29	1730.08	1629.86	1875.37	2547.62	2518.77	2400.66	3693.08	3606.53	3731.46	3496.61	3594.48	3590.09	4183.35	3985.88	4379.46
LANCL1	O43813	sp|O43813|LANC1_HUMAN	4	188.597	186.988	198.641	76.3616	63.1486	79.4091	237.697	238.619	251.954	331.129	322.815	314.76	358.171	356.24	356.686
LYPLA2	O95372	sp|O95372|LYPA2_HUMAN	6	283.887	260.206	489.826	194.795	142.759	197.188	870.142	1180.32	836.657	405.526	647.221	471.671	828.411	629.837	864.389
ZNF483	Q8TF39	sp|Q8TF39|ZN483_HUMAN	7	577.151	515.114	594.064	68.7763	51.2793	74.3427	1170.86	1147.77	1098.72	139.909	133.971	179.915	173.456	190.104	184.128
BRAT1	Q6PJG6	sp|Q6PJG6|BRAT1_HUMAN	10	258.351	258.795	285.515	384.598	365.289	340.851	666.07	691.887	700.046	490.32	486.386	499.078	863.823	870.171	913.755
BAZ1B	Q9UIG0	sp|Q9UIG0|BAZ1B_HUMAN	24	2506.03	2410.48	2379.49	2380.25	2238.98	2360.7	875.551	629.997	643.381	1422.72	1397.41	1386.05	1458.35	1417.46	1502.36
NBEAL2	Q6ZNJ1	sp|Q6ZNJ1|NBEL2_HUMAN	3	133.658	116.446	136.876	190.086	146.64	163.754	225.696	220.587	244.506	141.01	128.928	151.4	40.5999	40.6691	44.1768
COIL	P38432	sp|P38432|COIL_HUMAN	7	753.674	708.239	763.36	1045.9	990.573	830.145	732.874	674.081	736.711	746.562	801.53	768.807	582.862	556.135	676.639
PHAX	Q9H814	sp|Q9H814|PHAX_HUMAN	7	317.338	284.623	332.999	881.001	884.255	837.961	811.898	793.574	757.373	694.933	685.988	719.599	630.694	647.88	611.704
GNS	P15586	sp|P15586|GNS_HUMAN	11	1047.45	1053.87	1070.21	2303.98	2597.07	2707.34	745.964	729.4	777.195	1822.11	1771.81	1744.7	2661.17	2619.32	2705.37
XRCC5	P13010	sp|P13010|XRCC5_HUMAN	46	5106.82	4488.37	5019	4607.84	5242.91	4587.54	6179.21	6213.95	6123.66	7077.15	7104.74	6872.23	6910.66	6787.24	7255.22
SETX	Q7Z333	sp|Q7Z333-4|SETX_HUMAN	15	655.375	592.466	749.488	9646.27	4774.92	6323.91	956.82	911.86	956.057	972.717	998.929	1028.03	896.215	881.214	918.213
CDCA7L	Q96GN5	sp|Q96GN5|CDA7L_HUMAN	11	1218.09	1196.91	1118.23	266.493	218.405	219.949	1631.73	1703.24	1659.32	311.492	328.9	353.268	552.535	622.387	617.186
KIF15	Q9NS87	sp|Q9NS87|KIF15_HUMAN	26	1272.02	1190.66	1260.43	1166.78	1149.11	1031.51	2357.11	2371.07	2317.8	2938.87	2860.68	2891.58	4321.79	4481.55	4472.24
UFD1	Q92890	sp|Q92890-1|UFD1_HUMAN	8	479.643	381.166	497.758	740.81	758.949	732.797	735.933	799.125	731.239	719.994	689.161	732.132	656.277	732.817	691.72
ESD	P10768	sp|P10768|ESTD_HUMAN	11	1027.26	854.663	1102.1	191.275	162.414	191.944	2225.31	2342.28	2042.77	2554.29	2210.67	2397.13	3761.12	4095.16	3720.05
CCDC88C	Q9P219	sp|Q9P219|DAPLE_HUMAN	13	764.189	718.362	764.514	349.303	351.334	367.544	1100.42	1112.31	1107.18	1125.48	1085.51	1157.12	1207.05	1244.4	1236.92
TOLLIP	Q9H0E2	sp|Q9H0E2|TOLIP_HUMAN	5	667.401	635.958	643.517	201.045	149.705	175.308	461.623	466.653	444.044	672.544	687.332	680.621	1059.48	1091.94	1052.54
GPRC5C	Q9NQ84	sp|Q9NQ84-2|GPC5C_HUMAN	4	500.115	572.303	574.548	427.788	444.202	415.029	218.561	214.033	217.795	256.608	281.183	294.257	75.6973	74.0439	57.3618
GLI2	P10070	sp|P10070|GLI2_HUMAN	3	66.3565	64.5204	83.8777	4.17385	6.64182	24.0105	181.734	194.531	183.613	172.788	145.915	167.519	140.04	134.631	149.612
GLI3	P10071	sp|P10071|GLI3_HUMAN	1	81.2353	73.0065	81.188	41.927	34.8532	39.3085	52.4968	63.324	53.6258	121.098	103.189	121.539	496.723	511.328	506.34
ZNF24	P17028	sp|P17028|ZNF24_HUMAN	4	234.875	222.083	230.454	43.7791	52.8467	56.1372	406.775	391.016	313.574	241.399	202.022	207.295	266.761	337.302	255.89
ELOA	Q14241	sp|Q14241|ELOA1_HUMAN	8	564.704	468.964	628.283	2468.02	2359.56	2694.03	1281.47	1121.17	1216.49	995.833	1051.36	1118.6	738.461	827.278	785.511
CIZ1	Q9ULV3	sp|Q9ULV3|CIZ1_HUMAN	6	234.453	214.85	224.154	123.801	110.39	141.313	404.608	396.212	406.503	473.283	518.715	516.939	955.405	994.512	1034.08
LAMP1	P11279	sp|P11279|LAMP1_HUMAN	7	1639.29	1898.17	1653.34	1470.89	1408.41	1416.74	301.261	278.596	351.754	557.637	553.682	513.91	599.379	524.265	481.351
G3BP2	Q9UN86	sp|Q9UN86|G3BP2_HUMAN	15	622.182	543.455	648.612	767.656	631.601	564.063	1498.7	1599.99	1424.1	879.132	872.699	903.304	903.853	1032.22	931.373
G3BP1	Q13283	sp|Q13283|G3BP1_HUMAN	26	1846.74	1730.92	1797.52	1505.59	1346.62	1351.89	3299.85	3320.95	3342.12	2425.87	2328.83	2526.91	2250.23	2217.12	2304.43
EPM2AIP1	Q7L775	sp|Q7L775|EPMIP_HUMAN	5	87.8587	92.2637	102.929	182.369	150.46	155.652	159.784	169.088	167.07	275.159	290.962	279.035	1071.35	1093.01	1143.81
SMG1	Q96Q15	sp|Q96Q15|SMG1_HUMAN	15	537.286	508.167	581.661	1309.01	1182.08	1190.6	991.336	1084.48	1070.37	1179.39	1133.26	1097.22	1148.4	1101.37	1176.51
SPC25	Q9HBM1	sp|Q9HBM1|SPC25_HUMAN	3	458.378	405.455	448.658	108.933	113.689	139.583	657.855	620.096	626.468	601.773	591.45	581.508	959.676	957.741	1023.82
NAA20	P61599	sp|P61599|NAA20_HUMAN	2	92.9902	74.2943	68.4907	95.9558	110.383	115.806	191.083	177.571	153.89	110.502	127.235	123.571	108.394	124.667	112.368
PFDN1	O60925	sp|O60925|PFD1_HUMAN	4	161.989	146.723	202.265	299.359	301.938	422.725	472.306	425.283	435.35	313.426	461.221	397.027	482.64	495.15	552.276
ATG2B	Q96BY7	sp|Q96BY7|ATG2B_HUMAN	6	214.492	210.614	224.542	233.772	197.958	233.393	276.474	297.725	310.544	288.92	275.326	317.209	322.837	351.28	385.828
NSFL1C	Q9UNZ2	sp|Q9UNZ2-5|NSF1C_HUMAN	13	784.058	664.383	743.105	2365.47	2558.95	2276.54	1932.97	1870.24	1905.5	2212.04	2121.45	2113.26	2656.99	2526.44	2790.83
ATP2A2	P16615	sp|P16615|AT2A2_HUMAN	23	5648.03	7323.32	6271.68	1432.1	1330.97	1621.12	2079.42	1984.94	2247.21	1010.85	1464.46	1492.11	1527.46	1346.9	863.11
ATIC	P31939	sp|P31939|PUR9_HUMAN	44	4161.57	3723.57	4247.9	2409.14	2407.67	2487.66	8007.3	8570.33	7981.45	7580.52	7219.63	7723.43	6570.88	7216.21	6838.74
TGFBRAP1	Q8WUH2	sp|Q8WUH2|TGFA1_HUMAN	4	310.767	308.425	332.126	833.261	675.2	677.713	193.764	177.279	216.059	383.083	382.014	390.234	563.991	457.516	608.989
PEPD	P12955	sp|P12955|PEPD_HUMAN	10	1472.03	1232.1	1629.56	2950.8	3080.37	2879.79	3274.38	3391.09	3224.1	3494.72	3369.27	3425.2	2363.47	2439.7	2534.51
ZNF574	Q6ZN55	sp|Q6ZN55-2|ZN574_HUMAN	4	86.3467	84.3451	105.882	111.71	99.2383	105.603	152.559	157.622	154.01	155.727	176.753	184.176	235.434	239.623	243.909
KIAA2013	Q8IYS2	sp|Q8IYS2-2|K2013_HUMAN	5	1020.48	1154.28	1142.41	1040.08	1077.25	1019.33	420.084	427.99	444.798	279.526	350.702	404.632	449.29	408.764	260.522
NRDC	O43847	sp|O43847-2|NRDC_HUMAN	15	1038.61	894.061	1002.55	2333.64	2385.67	2112.82	2441.8	2524.26	2447.63	2211.1	2115.49	2212.65	2212.8	2238.76	2347.77
RTCA	O00442	sp|O00442-2|RTCA_HUMAN	7	548.927	509.197	569.052	608.048	572.022	674.907	908.686	973.123	944.299	932.452	876.209	860.301	696.683	728.138	773.937
RPS2	P15880	sp|P15880|RS2_HUMAN	19	1671.52	1424.37	1545.92	1143.95	1076.38	1026.87	4776	4703.53	4514.15	2726.42	2843.83	3207.67	2253.11	2561.86	2356.44
C1QBP	Q07021	sp|Q07021|C1QBP_HUMAN	6	574.017	609.232	555.617	489.983	504.154	515.084	179.669	159.338	179.115	205	180.085	216.446	105.253	102.154	91.5482
OCRL	Q01968	sp|Q01968|OCRL_HUMAN	15	1016.41	938.249	1025.38	629.749	648.766	603.62	1414.31	1411.06	1400.4	2176.12	2018.11	2111.47	2131.45	2040.34	2188.52
ABR	Q12979	sp|Q12979|ABR_HUMAN	13	490.394	478.65	510.289	2554.36	2335.53	2369.39	629.048	649.821	662.376	1191.9	1132.35	1160.06	2232.44	2250.88	2335.12
URI1	O94763	sp|O94763|RMP_HUMAN	3	56.641	58.683	67.7921	34.0041	44.0153	24.8195	95.8573	121.473	97.9903	68.4806	86.4165	71.5401	118.737	106.632	111.084
PREP	P48147	sp|P48147|PPCE_HUMAN	20	1591.07	1394.04	1681.39	1207.26	1261.41	1232.38	3021.96	3188.67	3022.02	3803.1	3562.68	3706.89	2846.56	2900.1	2941.02
POLR3E	Q9NVU0	sp|Q9NVU0|RPC5_HUMAN	12	760.184	652.677	765.314	364.038	340.258	368.177	1219.46	1250.34	1238.85	1058.67	1047.9	1119.33	1050.52	1032.18	1097.33
YY1	P25490	sp|P25490|TYY1_HUMAN	6	1363.65	1471.19	1330.31	1761.44	1761.79	1739.69	2377.63	2315.34	2457.48	1573.6	1720.85	1514.78	1643.64	1582.37	1640.11
TUBA1A	Q71U36	sp|Q71U36|TBA1A_HUMAN	77	5671.23	5370.85	5743.33	8557.53	9584.32	8613.03	9010.72	9178.76	9184.34	9931.89	10688	9866.53	12440.9	12813.2	12965.4
TUBA1C	Q9BQE3	sp|Q9BQE3|TBA1C_HUMAN	3	45.9903	46.3539	48.7987	371.012	371.424	348.402	83.4579	86.3178	89.2299	104.726	102.647	106.505	37.7749	45.1846	37.9632
TUBA4A	P68366	sp|P68366|TBA4A_HUMAN	3	1350.01	1171.76	1195.6	495.629	893.112	114.9	2046.44	1962.67	1901.57	1067.26	1120.55	962.491	691.108	529.113	367.973
TUBAL3	A6NHL2	sp|A6NHL2|TBAL3_HUMAN	2	33.6269	30.4616	26.8006	25.8812	34.6454	34.4006	14.2788	11.4835	18.8748	40.6418	27.6627	15.9996	16.7176	8.40541	22.7373
MED31	Q9Y3C7	sp|Q9Y3C7|MED31_HUMAN	1	108.69	111.002	116.182	18.4515	25.7627	15.0515	191.434	213.911	229.552	158.189	169.81	189.304	213.49	232.31	211.35
UPF2	Q9HAU5	sp|Q9HAU5|RENT2_HUMAN	10	403.426	369.841	420.588	916.169	870.671	917.379	1211.54	1196.82	1142.12	955.851	1041.46	1025.07	1126.05	1053.29	1134.46
PGM3	O95394	sp|O95394-4|AGM1_HUMAN	11	1282.6	1145.18	1279.58	3403.75	3599.4	3182.3	2365.62	2469.38	2430.25	3299.71	3069.44	3138.93	2496.53	2581.17	2600.81
PLA2G15	Q8NCC3	sp|Q8NCC3|PAG15_HUMAN	7	224.01	204.118	207.609	1203.85	1193.74	1228.6	225.448	225.599	238.467	315.56	302.377	300.098	264.661	248.109	259.122
ATAD3A	Q9NVI7	sp|Q9NVI7-2|ATD3A_HUMAN	8	2514.63	3213.36	2731.13	501.236	523.34	562.072	607.887	603.477	709.22	627.725	760.505	693.011	924.52	701.694	383.941
ATAD3B	Q5T9A4	sp|Q5T9A4|ATD3B_HUMAN	21	3955.08	4933.83	4295.89	2607.09	2553.89	3157.03	1154	1180.65	1353.59	958.198	1224.02	1156.29	1158.32	1027.69	472.837
SUV39H1	O43463	sp|O43463-2|SUV91_HUMAN	8	1650.69	1759.96	1713.84	256.409	222.903	271.706	464.496	472.985	450.186	432.479	431.611	346.131	309.28	387.269	322.537
MCCC2	Q9HCC0	sp|Q9HCC0|MCCB_HUMAN	17	4750.37	5425.45	4735.48	271.206	198.833	366.067	1694.92	1821.91	1680.99	2099.83	1931.79	2003.07	1980.52	2144.19	1641.19
PDLIM7	Q9NR12	sp|Q9NR12|PDLI7_HUMAN	8	638.629	601.58	628.366	342.015	332.23	346.815	1247.95	1236.95	1258.24	1926.12	2069.54	2106.33	1534.45	1493.6	1634.11
ARHGAP12	Q8IWW6	sp|Q8IWW6|RHG12_HUMAN	13	1549.66	1437.38	1563.31	1048.34	982.112	957.665	2665.53	2695.07	2593.48	2055.12	2015.11	2150.05	1565.3	1586.5	1618.5
ARHGAP12	Q8IWW6	sp|Q8IWW6-3|RHG12_HUMAN	1	38.9409	38.3596	57.527	62.4368	55.7178	59.0741	65.0063	61.6021	63.6361	54.6119	59.5672	68.105	36.2396	48.6886	38.3828
BNIP5	P0C671	sp|P0C671|BNIP5_HUMAN	1	24.83	29.7234	21.8735	5.62656	9.51779	5.24547	17.1532	19.8849	16.173	1	1	1	3.16254	6.15497	2.57886
PCNP	Q8WW12	sp|Q8WW12|PCNP_HUMAN	6	344.405	302.064	342.077	746.609	939.81	898.208	1895.78	1798.73	1869.19	1884.36	1869.03	1773.44	1488.25	1531.69	1542.59
BCAM	P50895	sp|P50895|BCAM_HUMAN	10	1488.01	1814.74	1541.56	343.435	311.281	399.371	810.437	780.812	886.872	53.1132	61.42	108.294	215.998	179.798	141.339
CUSTOS	Q96C57	sp|Q96C57|CSTOS_HUMAN	6	443.369	446.136	436.36	444.46	468.369	343.343	383.119	363.418	389.152	482.043	493.775	459.432	387.809	443.166	441.263
DDX41	Q9UJV9	sp|Q9UJV9|DDX41_HUMAN	19	2089.95	1921.38	2004.38	1982.56	1852.36	2061.69	1685.11	1696.05	1683.2	1970.56	2004.43	1983.16	1674.28	1705.53	1768
SELENOO	Q9BVL4	sp|Q9BVL4|SELO_HUMAN	5	173.519	172.767	189.472	125.563	118.211	118.324	161.99	161.52	164.564	246.877	239.15	216.144	132.467	136.174	140.945
NFKB1	P19838	sp|P19838-2|NFKB1_HUMAN	6	195.738	183.776	178.501	458.514	458.064	451.059	287.564	275.547	293.3	524.683	481.374	456.794	465.848	509.216	495.011
ZC3H18	Q86VM9	sp|Q86VM9|ZCH18_HUMAN	19	2450.26	2348.9	2266.17	4501.65	4657.11	4401.31	1835.09	1789.29	1836.74	2114.83	1999.5	2080.9	2096.78	2263.37	2178.55
ZNF217	O75362	sp|O75362|ZN217_HUMAN	7	676.385	578.477	751.855	2008.07	1886.49	2111.69	1035.46	839.43	962.687	581.136	647.617	654.882	400.589	407.621	430.726
TPBG	Q13641	sp|Q13641|TPBG_HUMAN	5	557.28	662.593	572.45	110.133	113.239	141.018	151.308	164.013	160.761	297.352	315.774	325.982	541.562	482.447	396.962
FKBP10	Q96AY3	sp|Q96AY3|FKB10_HUMAN	32	3122.5	3224.59	3067.57	424.912	353.924	532.616	1640.12	1599.73	1671.28	2578.78	2577.66	2535.51	4574.27	4520.2	4186.45
SLTM	Q9NWH9	sp|Q9NWH9|SLTM_HUMAN	17	2716.24	2583.47	2652.63	2721.2	2552.93	2521.28	2840.52	2713.45	2772.84	2602.86	2683.34	2752.96	2243.13	2268.81	2346.85
UTP18	Q9Y5J1	sp|Q9Y5J1|UTP18_HUMAN	8	863.587	755.024	902.62	400.442	310.45	355.674	820.444	717.609	707.052	528.302	488.606	434.757	316.769	439.306	356.072
WRAP73	Q9P2S5	sp|Q9P2S5|WRP73_HUMAN	1	55.1477	55.6799	74.0345	87.382	75.7731	78.6528	73.8887	83.966	60.1395	37.5254	38.6083	54.8556	63.4375	48.6702	49.3143
MDH2	P40926	sp|P40926|MDHM_HUMAN	34	8261.91	8393.94	7525.68	2926.36	3274.57	3235.34	2811.37	2880.01	2767.91	3175.88	3010.39	2975.79	2508.7	2480.42	2115.5
HEPH	Q9BQS7	sp|Q9BQS7-3|HEPH_HUMAN	5	689.669	787.223	739.345	56.5981	49.9594	87.9481	183.737	190.538	229.698	169.781	175.307	169.301	462.618	453.232	354.528
MYBBP1A	Q9BQG0	sp|Q9BQG0-2|MBB1A_HUMAN	35	8720.83	8485.18	9181.8	5541.25	5127.6	5082.75	6708.4	6477.13	6291.5	5965.01	6165.01	6514.74	3273.19	3157.88	3300.29
GSN	P06396	sp|P06396|GELS_HUMAN	17	1833.52	1780.45	1827.56	230.372	192.187	220.373	1378.47	1404.18	1365.28	3586.54	3576.11	3451.85	2916.51	3054.12	2953.2
PLTP	P55058	sp|P55058|PLTP_HUMAN	3	179.349	198.535	163.129	54.4124	51.6495	39.0682	57.1971	69.3029	80.9757	29.9091	15.6616	19.0912	18.6089	15.4117	16.6076
PLK1	P53350	sp|P53350|PLK1_HUMAN	11	1668	1604.31	1622.37	1805.33	1718.67	1718.68	2662.23	2608.23	2460.95	991.882	1034.13	1120.68	820.107	789.354	838.726
XXYLT1	Q8NBI6	sp|Q8NBI6|XXLT1_HUMAN	5	743.146	877.47	797.575	53.4748	20.5668	70.0321	229.204	213.135	229.97	221.364	289.302	274.395	432.973	379.624	279.426
SRCAP	Q6ZRS2	sp|Q6ZRS2|SRCAP_HUMAN	16	653.35	645.877	695.691	1523.34	1456.04	1622.05	802.682	800.384	813.351	1357.5	1326.44	1328.18	1559.2	1516.24	1593.67
SMARCA4	P51532	sp|P51532|SMCA4_HUMAN	37	3840.72	3638.73	4083.08	4168.12	4425.49	4193.56	5388.52	5366.47	5203.08	5948.86	5786.86	6019.63	8373.66	8334.9	8680.12
SMARCA2	P51531	sp|P51531|SMCA2_HUMAN	7	116.26	98.2705	87.4738	5274.39	5475.71	5331.97	147.545	126.441	212.741	186.997	201.283	169.808	204.068	196.825	182.637
JCAD	Q9P266	sp|Q9P266|JCAD_HUMAN	1	22.1804	17.7926	15.3926	3.74092	1	1	27.8612	23.9554	24.6749	71.4995	61.9095	65.4166	69.1226	68.646	57.3214
SLAIN2	Q9P270	sp|Q9P270|SLAI2_HUMAN	6	38.7437	35.7285	47.619	254.745	300.948	290.434	223.282	210.184	221.049	358.738	377.019	368.16	323.874	319.362	342.059
ITGA5	P08648	sp|P08648|ITA5_HUMAN	7	661.071	789.466	670.534	144.497	102.228	177.259	252.967	259.305	258.38	672.685	759.41	780.266	438.945	413.679	333.374
TMEM160	Q9NX00	sp|Q9NX00|TM160_HUMAN	1	28.1585	33.437	32.1701	13.2237	7.75571	12.2	8.89812	8.78392	13.581	3.38503	7.20587	5.15502	10.3017	9.07888	1
TCF3	P15923	sp|P15923-3|TFE2_HUMAN	2	115.846	106.511	147.27	68.0262	50.2968	59.926	212.206	227.451	239.477	284.18	258.464	224.626	408.5	380.811	389.019
GLB1	P16278	sp|P16278|BGAL_HUMAN	10	1844.67	1880.48	1806.84	1215.84	1226.37	1220.17	852.519	815.18	863.34	1344.36	1321.93	1339.33	1395.57	1457.38	1442.97
DHRS1	Q96LJ7	sp|Q96LJ7|DHRS1_HUMAN	6	880.756	926.434	788.469	132.776	157.359	170.05	301.177	298.877	315.821	382.051	363.521	361.43	555.877	562.742	552.601
PPM1H	Q9ULR3	sp|Q9ULR3|PPM1H_HUMAN	6	848.758	811.541	932.575	517.566	442.213	444.339	1427.06	1466.17	1432.53	969.775	931.88	1044.67	429.267	433.949	455.593
SNX15	Q9NRS6	sp|Q9NRS6|SNX15_HUMAN	3	96.8597	99.2503	115.357	209.613	227.23	216.823	121.867	147.127	128.944	150.916	158.222	156.061	224.894	231.982	218.901
CAMK2G	Q13555	sp|Q13555-6|KCC2G_HUMAN	7	703.913	687.347	647.05	415.382	439.562	460.422	248.249	245.766	266.727	416.721	424.265	441.157	506.186	476.664	569.235
CAMK2D	Q13557	sp|Q13557-11|KCC2D_HUMAN	4	418.041	379.475	411.41	194.245	165.311	191.793	210.003	175.995	183.423	950.837	1018.86	1077.63	811.779	796.423	883.825
DOCK6	Q96HP0	sp|Q96HP0|DOCK6_HUMAN	5	152.436	146.372	163.748	263.679	249.891	309.163	134.752	127.503	153.439	138.181	129.589	155.064	165.666	146.744	167.972
DOCK7	Q96N67	sp|Q96N67|DOCK7_HUMAN	26	1134.56	1063.52	1227.3	1001.06	985.302	1111.15	1669.37	1634.46	1642.82	2224.41	2172.78	2277.07	2756.57	2788.43	2832.03
DMXL1	Q9Y485	sp|Q9Y485|DMXL1_HUMAN	8	367.214	338.969	365.112	718.59	696.395	708.508	579.699	554.749	579.789	405.462	431.947	436.279	273.989	276.121	292.972
DMXL2	Q8TDJ6	sp|Q8TDJ6-3|DMXL2_HUMAN	6	282.019	303.169	306.951	249.993	241.672	235.284	236.105	241.573	267.699	497.84	542.165	509.23	716.299	635.08	771.574
PDCD7	Q8N8D1	sp|Q8N8D1|PDCD7_HUMAN	1	86.9157	71.5619	82.2673	9.77716	1	5.68639	95.6144	106.126	90.8335	117.311	104.034	115.108	139.472	141.165	129.899
SLC5A3	P53794	sp|P53794|SC5A3_HUMAN	1	108.793	130.213	104.329	22.7361	20.3114	18.4734	35.7252	44.8383	49.3765	60.064	84.7657	75.7619	35.8503	32.0751	27.4295
PIAS1	O75925	sp|O75925-2|PIAS1_HUMAN	6	218.191	206.85	221.912	46.4264	28.0459	47.2672	357.222	351.728	353.553	265.851	279.674	297.66	410.501	459.232	460.1
PIAS2	O75928	sp|O75928|PIAS2_HUMAN	1	30.6104	38.6073	37.7408	14.3952	7.5578	12.1616	68.3689	62.7479	65.4757	47.8242	59.1073	44.942	46.3796	40.254	48.7958
DENND4A	Q7Z401	sp|Q7Z401-2|MYCPP_HUMAN	1	17.3923	16.2218	19.6043	142.763	145.517	132.903	35.9929	43.4296	41.5178	30.1538	32.7068	29.9277	70.1293	68.8002	62.534
CDC42EP4	Q9H3Q1	sp|Q9H3Q1|BORG4_HUMAN	1	43.1715	29.8237	39.0098	90.7315	88.4759	127.519	133.393	114.484	114.578	417.397	417.957	394.004	337.271	336.055	353.013
SCRIB	Q14160	sp|Q14160|SCRIB_HUMAN	33	2660.46	2949.72	2683.76	2331.35	2183.48	2315.36	2316.31	2363.55	2432.21	1891.39	2047.82	2032.28	3258.56	3142.34	2895.83
LRRC1	Q9BTT6	sp|Q9BTT6|LRRC1_HUMAN	1	39.4468	45.54	40.7651	21.5737	28.4956	30.508	22.897	26.7389	24.3293	11.2161	18.878	9.62268	18.2452	21.0147	14.2467
CACUL1	Q86Y37	sp|Q86Y37|CACL1_HUMAN	3	166.743	152.007	174.28	98.2499	81.6208	68.2342	160.895	149.119	158.845	205.795	187.464	227.022	189.295	207.072	214.717
OPLAH	O14841	sp|O14841|OPLA_HUMAN	8	428.023	433.367	482.471	222.314	210.014	259.181	428.566	430.923	435.568	622.174	594.319	623.862	239.132	252.82	250.529
KANK1	Q14678	sp|Q14678|KANK1_HUMAN	4	226.516	192.797	223.396	147.211	123.292	136.182	623.297	646.137	646.56	412.521	410.393	381.93	458.096	445.205	458.869
EDC3	Q96F86	sp|Q96F86|EDC3_HUMAN	9	528.464	517.797	563.969	883.649	904.648	797.028	1045.58	1060.87	1102.57	1171.53	1152.74	1111.8	1210.34	1298.6	1253.03
HDGFL2	Q7Z4V5	sp|Q7Z4V5-2|HDGR2_HUMAN	19	2069.36	1995.71	1966.66	2342.11	2141.53	1887.84	2282.51	2069.92	2293.4	2321.91	2423.92	2189.67	2855.84	2729.13	3011.62
HDGF	P51858	sp|P51858|HDGF_HUMAN	21	2488.6	2198.53	2573.17	3881.31	4160.97	3467.06	4508.16	4175.37	4521.62	4243.38	4426.62	4059.94	5958.42	5683.98	6259.87
HDGFL3	Q9Y3E1	sp|Q9Y3E1|HDGR3_HUMAN	3	339.351	344.373	321.017	180.443	138.497	156.014	209.289	189.743	226.825	271.986	287.835	264.94	394.042	399.464	438.813
PSIP1	O75475	sp|O75475|PSIP1_HUMAN	31	10155.8	9306.12	9881.18	1957.27	1659.28	2073.18	5151.59	4767.61	4749.76	3068.04	3028.74	2975.13	4300.75	4129.59	4413.63
GTF2B	Q00403	sp|Q00403|TF2B_HUMAN	10	412.1	410.941	392.065	315.072	326.041	405.001	774.954	821.578	803.123	885.058	861.801	858.939	942.472	1030.58	1001.07
ERMP1	Q7Z2K6	sp|Q7Z2K6|ERMP1_HUMAN	6	820.944	1064.95	953.816	108.861	83.4897	160.18	189.998	210.965	199.459	88.6761	125.774	136.981	137.053	112.955	63.9556
TMX2	Q9Y320	sp|Q9Y320|TMX2_HUMAN	4	467.331	579.854	468.377	210.327	209.495	226.81	240.767	224.421	260.032	107.948	151.835	129.484	79.3751	76.6989	41.8839
TCTN3	Q6NUS6	sp|Q6NUS6|TECT3_HUMAN	1	139.936	151.219	150.572	9.58831	5.2433	9.38515	51.6436	49.977	54.7871	68.4988	74.1383	76.7102	132.493	126.919	104.573
TM9SF1	O15321	sp|O15321|TM9S1_HUMAN	2	997.691	1066.88	1050.69	274.498	308.471	333.678	210.814	193.622	222.123	314.904	406.731	429.908	287.633	263.672	182.423
DPH7	Q9BTV6	sp|Q9BTV6|DPH7_HUMAN	2	143.524	123.213	160.007	294.742	293.382	262.3	338.755	374.988	341.747	265.412	267.045	271.354	510.722	488.562	521.119
CARM1	Q86X55	sp|Q86X55|CARM1_HUMAN	12	1715.48	1542.57	1721.21	2113.9	2213.35	2072.83	2172.64	2212.7	2263.12	3310.04	3213.9	3092.19	2832.64	2582.42	2971.39
POLR2D	O15514	sp|O15514|RPB4_HUMAN	6	433.487	459.071	395.527	106.994	125.841	200.343	326.466	356.305	312.227	336.874	321.983	369.403	312.62	319.531	341.669
ANKZF1	Q9H8Y5	sp|Q9H8Y5|ANKZ1_HUMAN	11	1432.48	1345.4	1436.18	1072.08	1071.96	944.934	1655.73	1754.05	1612.53	1267.96	1168.01	1250.87	929.845	1032.93	945.363
NSUN6	Q8TEA1	sp|Q8TEA1|NSUN6_HUMAN	4	264.34	248.274	291.71	54.4056	45.1561	40.0468	463.685	533.164	483.438	634.373	646.935	628.9	909.957	965.081	969.379
RIC8B	Q9NVN3	sp|Q9NVN3-1|RIC8B_HUMAN	6	502.252	476.48	498.661	205.061	171.026	178.851	897.056	930.748	923.081	708.16	674.075	725.719	668.074	675.799	711.24
RIC8A	Q9NPQ8	sp|Q9NPQ8|RIC8A_HUMAN	11	587.786	616.093	596.366	898.331	851.123	734.789	1011.7	997.649	1021.75	1274.76	1209.19	1109.56	1355.49	1303.45	1428.18
SQSTM1	Q13501	sp|Q13501|SQSTM_HUMAN	4	425.752	470.191	357.139	512.441	508.669	467.173	286.653	301.508	292.903	215.646	253.357	268.721	51.419	60.5263	55.9161
MRPL9	Q9BYD2	sp|Q9BYD2|RM09_HUMAN	8	3423.71	3874.09	3326.91	171.011	178.658	271.552	1256.13	1259.44	1268.63	1124.48	1199.34	1173.26	975.445	905.129	718.046
ARHGAP18	Q8N392	sp|Q8N392|RHG18_HUMAN	3	44.1302	35.7386	45.2049	620.297	580.169	560.481	143.38	136.428	167.882	35.2709	32.8948	36.2462	38.3963	36.0516	37.7016
ERICH1	Q86X53	sp|Q86X53|ERIC1_HUMAN	6	488.779	505.969	507.121	1077.3	962.497	918.868	669.673	676.446	726.728	527.829	565.707	537.293	347.901	374.176	402.013
LIAS	O43766	sp|O43766|LIAS_HUMAN	3	822.437	850.257	821.447	142.418	129.213	156.69	162.326	164.353	171.381	246.184	245.154	256.201	260.848	236.511	204.555
GFM1	Q96RP9	sp|Q96RP9-2|EFGM_HUMAN	18	2581.7	2626.39	2355.97	818.445	943.284	988.882	862.526	906.189	890.017	1436.58	1281.26	1250.83	605.613	582.751	504.57
GPT2	Q8TD30	sp|Q8TD30|ALAT2_HUMAN	15	4779.18	5229.32	4714.73	360.203	337.211	479.563	1528.29	1557.97	1551.85	1526.03	1499.11	1455.5	695.458	725.091	582.959
NME7	Q9Y5B8	sp|Q9Y5B8|NDK7_HUMAN	5	254.433	258.064	287.774	159.23	115.533	132.819	488.542	464.801	471.866	448.34	398.051	477.194	669.316	742.495	726.241
SEC11C	Q9BY50	sp|Q9BY50|SC11C_HUMAN	1	206.894	213.11	187.673	137.632	202.198	73.2165	88.3922	73.5579	74.3142	79.7582	93.8181	86.0009	115.529	80.3915	33.3529
DTL	Q9NZJ0	sp|Q9NZJ0|DTL_HUMAN	10	918.925	863.262	1006.51	860.942	825.482	778.046	1731.74	1737.28	1744.37	1205.02	1216.5	1260.87	1037.03	1046.99	1061.12
RPS18	P62269	sp|P62269|RS18_HUMAN	11	1454.09	1431.43	1455.64	1150.22	1295.1	1378.87	2863.88	3110.68	2900.81	1880.02	1860.12	2091.68	1556.96	1701.02	1538.75
TOP2A	P11388	sp|P11388-4|TOP2A_HUMAN	31	5131.15	4895.56	4906.31	5320.84	5404.14	5614.21	4504.27	3558.99	3551	1800.81	1881.9	1764.82	1256.27	1050.46	1404.61
TOP2B	Q02880	sp|Q02880|TOP2B_HUMAN	45	7045.8	6505.24	6620.32	4859.2	4708.86	5000.91	5091.28	4326.3	4129.58	3931.82	3926.92	3177.96	5188.26	4665.66	5410.43
LSM14A	Q8ND56	sp|Q8ND56-2|LS14A_HUMAN	5	443.795	427.239	454.142	445.409	496.586	441.215	927.118	851.684	869.156	904.988	893.534	876.11	979.085	951.62	985.742
LSM14B	Q9BX40	sp|Q9BX40|LS14B_HUMAN	6	320.551	337.925	333.62	243.817	248.247	223.933	354.966	351.425	356.091	320.03	324.226	324.845	339.572	323.831	371.156
MPP6	Q9NZW5	sp|Q9NZW5|MPP6_HUMAN	16	2120.84	2056.66	2124.64	899.81	922.18	1015.34	2535.33	2529.49	2597.23	1854.86	1828.94	1868.34	1100.83	1170.72	1119.07
MPP2	Q14168	sp|Q14168-4|MPP2_HUMAN	11	1207.49	1225.48	1207.04	84.0815	78.9551	127.996	930.881	970.497	983.353	1015.94	1020.38	1045.94	1153.38	1269.42	1166.48
PRRC2B	Q5JSZ5	sp|Q5JSZ5|PRC2B_HUMAN	17	323.982	311.048	369.085	1153.4	999.688	1149.03	1005.87	1000.77	989.148	1233.54	1316.29	1313.91	1622.32	1653.86	1622.87
ECPAS	Q5VYK3	sp|Q5VYK3|ECM29_HUMAN	27	2684.26	2423.63	2884.07	2676.79	2376.77	2306.59	6135.86	6311.69	6098.29	4275.21	4011.27	4390.64	3248.59	3280.41	3307.44
PLCG1	P19174	sp|P19174-2|PLCG1_HUMAN	24	1693.07	1603.08	1848.12	1063.75	1088.68	954.268	2545.88	2619.32	2603.76	3722.7	3709.94	3764.44	4858.42	4907.54	4959.67
MED22	Q15528	sp|Q15528|MED22_HUMAN	2	82.3233	68.8738	85.3147	78.6913	61.0594	80.6621	140.471	135.91	130.434	134.616	122.359	146.84	155.245	133.086	150.346
ASAP3	Q8TDY4	sp|Q8TDY4|ASAP3_HUMAN	2	13.8431	10.617	12.8678	17.8347	15.8939	20.0506	71.8851	64.7566	74.7634	54.7663	70.8681	59.673	20.1315	23.0407	29.1111
CRYZ	Q08257	sp|Q08257|QOR_HUMAN	10	3135.71	3132.69	3035.83	64.663	20.4498	120.494	587.356	586.828	579.404	1983.93	1958.26	1935.53	2388.55	2588.08	2171.35
ECT2	Q9H8V3	sp|Q9H8V3-3|ECT2_HUMAN	12	1704.09	1779.5	1807.32	2420.22	2163.16	2119.6	2176.37	2190.06	2270.31	1060.85	1100.85	1053.56	1091.64	1081.8	1189.29
MTFP1	Q9UDX5	sp|Q9UDX5|MTFP1_HUMAN	3	663.733	825.927	693.11	124.912	90.3543	156.449	175.874	160.885	194.591	142.509	201.437	170.885	97.6249	71.9126	35.4465
AZGP1	P25311	sp|P25311|ZA2G_HUMAN	2	101.461	385.472	79.442	468.564	190.617	428.697	15.8472	19.1728	15.7443	26.2463	45.6963	70.8581	33.8245	22.1038	16.7399
MRTFA	Q969V6	sp|Q969V6|MRTFA_HUMAN	4	156.14	137.389	177.943	236.537	195.532	220.258	467.297	472.861	442.666	406.783	383.899	435.111	511.045	533.275	517.412
MRTFB	Q9ULH7	sp|Q9ULH7-5|MRTFB_HUMAN	7	256.336	241.905	257.552	631.995	643.773	610.077	467.984	480.531	474.543	826.526	893.339	880.108	1323.03	1325.11	1391.88
ACTC1	P68032	sp|P68032|ACTC_HUMAN	86	11471	11521.2	11102.8	6576.4	6864.92	7030.48	13086.3	12935.9	13089.1	11262.2	11380.8	10868.1	9929.93	9971.01	10461.4
ACTG1	P63261	sp|P63261|ACTG_HUMAN	29	1732.02	1629.15	1700.9	1095.26	1087.69	1277.55	2740.98	2679.75	2431.49	1831.93	1662.98	1892.71	1888.55	2620.95	1877.29
ACTBL2	Q562R1	sp|Q562R1|ACTBL_HUMAN	1	97.7949	154.351	139.012	151.191	174.522	159.591	251.18	272.538	226.545	61.8237	175.558	261.926	118.216	406.476	165.994
ACY1	Q03154	sp|Q03154|ACY1_HUMAN	9	1007.78	938.943	948.765	543.745	541.451	580.241	1725.9	1738.7	1842.06	1418.49	1187.55	1369.81	1291.81	1326.8	1347.13
DNAJC11	Q9NVH1	sp|Q9NVH1|DJC11_HUMAN	7	1956.81	2093.68	2201.48	736.689	654.602	662.742	442.433	399.154	462.479	241.122	306.333	315.675	356.01	302.753	182.331
XIAP	P98170	sp|P98170|XIAP_HUMAN	4	448.206	440.131	453.794	530.829	588.364	545.692	428.002	396.821	411.431	567.221	611.714	553.101	388.098	396.611	439.338
CASC3	O15234	sp|O15234|CASC3_HUMAN	4	169.355	162.503	177.132	1029.63	971.424	817.186	267.229	254.971	292.473	305.832	313.328	307.28	398.797	402.939	440.055
BUD23	O43709	sp|O43709-3|BUD23_HUMAN	3	292.756	264.81	306.269	245.402	245.942	251.914	491.6	518.586	467.662	317.367	313.986	332.531	260.573	271.12	252.85
METTL9	Q9H1A3	sp|Q9H1A3|METL9_HUMAN	4	853.768	888.041	835.756	188.44	169.878	216.858	269.384	305.889	286.466	299.08	272.125	265.615	269.17	287.164	250.421
NAT10	Q9H0A0	sp|Q9H0A0|NAT10_HUMAN	28	4486.05	4456.74	4584.43	3215.44	3442.29	3662.72	2898.81	2939.28	2805.23	2442.31	2489.4	2475.97	1818.32	1742.47	1705.55
SYNGR1	O43759	sp|O43759|SNG1_HUMAN	1	222.183	223.856	213.072	1.6685	1	3.09203	141.135	152.185	147.606	74.5505	79.2147	88.8468	115.33	106.776	95.3563
SIRT1	Q96EB6	sp|Q96EB6|SIR1_HUMAN	11	569.495	481.496	579.343	1454.77	1462.06	1367.31	963.059	906.094	920.204	662.857	619.595	631.237	694.733	716.686	725.567
RBBP5	Q15291	sp|Q15291|RBBP5_HUMAN	10	758.371	684.134	771.141	1705.81	1495.4	1300.78	1005.16	1020.78	1037.01	1157.22	1251.53	1169.06	1461.51	1430.76	1505.72
IRF2BP1	Q8IU81	sp|Q8IU81|I2BP1_HUMAN	9	327.502	315.825	365.913	462.618	539.675	551.136	832.44	828.61	875.616	881.643	906.628	866.101	1292.22	1293.66	1319.96
IRF2BPL	Q9H1B7	sp|Q9H1B7|I2BPL_HUMAN	13	490.837	434.056	576.964	440.318	477.463	480.436	1127.99	1172.37	1157.48	1436.09	1477.66	1463.23	590.032	564.963	632.456
IRF2BP2	Q7Z5L9	sp|Q7Z5L9|I2BP2_HUMAN	1	3.31883	3.50815	3.80011	25.6739	25.6305	14.5833	24.0251	20.2297	26.1278	22.8932	26.63	28.2572	40.0682	42.2957	43.0646
PGAM5	Q96HS1	sp|Q96HS1|PGAM5_HUMAN	6	1177.68	1237.46	1174.11	121.28	101.451	145.452	322.154	341.163	345.793	439.416	493.665	443.504	338.747	302.833	261.161
REV1	Q9UBZ9	sp|Q9UBZ9|REV1_HUMAN	1	507.274	531.327	499.116	17.6905	9.35368	55.4353	135.159	139.654	145.144	189.658	171.741	182.73	142.137	115.77	110.421
ZNF787	Q6DD87	sp|Q6DD87|ZN787_HUMAN	1	102.184	107.503	109.73	160.685	130.841	101.791	104.327	94.8221	109.617	124.692	140.825	132.468	108.766	94.3586	118.991
EIF4EBP1	Q13541	sp|Q13541|4EBP1_HUMAN	3	119.261	93.747	135.113	683.966	842.331	1258.81	141.38	188.145	152.34	116.992	227.941	202.444	158.63	145.982	208.305
NEFM	P07197	sp|P07197|NFM_HUMAN	20	876.16	937.904	855.726	261.134	153.908	206.651	381.506	359.844	353.016	3900.79	3471.62	3696.98	5847.89	6238.87	6104.96
NEFL	P07196	sp|P07196|NFL_HUMAN	6	320.011	305.309	291.55	173.527	168.635	171.964	99.7868	113.146	108.865	558.741	530.705	529.207	1742.19	1796.53	1731.56
INA	Q16352	sp|Q16352|AINX_HUMAN	12	438.997	460.232	463.526	222.83	225.357	220.248	212.696	220.109	207.429	908.821	863.734	795.806	1300.77	1372.33	1345.85
VIM	P08670	sp|P08670|VIME_HUMAN	44	1856.74	1755.47	1632.41	5008.2	5501.61	5498.72	224.659	182.936	281.437	12298.4	11852.4	11139.6	10157.1	10398.5	10653.4
DES	P17661	sp|P17661|DESM_HUMAN	6	568.162	583.894	486.049	1629.13	1756.43	1732.32	41.2303	37.7722	70.8307	3382.02	3098.14	3065.54	2371.33	2481.26	2580.99
NEFH	P12036	sp|P12036|NFH_HUMAN	4	137.88	104.481	107.036	709.016	643.905	678.909	13.5058	12.3374	34.7108	767.718	753.491	688.111	727.534	699.176	718.546
MRPS28	Q9Y2Q9	sp|Q9Y2Q9|RT28_HUMAN	7	2700.66	2982.42	2544.55	173.846	130.128	239.487	960.588	921.61	978.594	1186.29	1203.51	1098.58	708.239	682.329	636.919
XPO5	Q9HAV4	sp|Q9HAV4|XPO5_HUMAN	29	1843.93	1816.64	1968.4	3201.22	3283.79	2922.15	3055.66	3106.1	3164.77	3328.98	3333.38	3261.88	3383.04	3292.32	3706.08
MTCL1	Q9Y4B5	sp|Q9Y4B5|MTCL1_HUMAN	12	819.012	771.774	897.199	166.208	133.532	157.25	875.378	893.827	883.387	891.175	885.202	943.753	369.507	388.164	360.18
NUP133	Q8WUM0	sp|Q8WUM0|NU133_HUMAN	28	7507.6	7533.76	7058.3	4624.56	4763.88	5076.79	2710.56	2741.67	2738.28	3514.45	3216.91	3235.6	3249.34	3033.17	3311.45
PRPF38B	Q5VTL8	sp|Q5VTL8|PR38B_HUMAN	7	922.497	890.479	929.987	1434.88	1324.87	1250.37	1285.01	1234.87	1258.73	1317.93	1421.02	1485.59	1449.34	1249.25	1470.77
TRAPPC4	Q9Y296	sp|Q9Y296|TPPC4_HUMAN	8	459.074	421.505	409.823	581.135	524.859	577.58	646.214	656.848	640.91	499.177	520.508	517.061	599.137	633.146	632.544
SLC38A10	Q9HBR0	sp|Q9HBR0|S38AA_HUMAN	6	355.864	432.519	426.098	273.859	269.611	348.554	151.091	150.703	168.917	159.726	197.593	235.604	270.342	280.851	201.459
CENPH	Q9H3R5	sp|Q9H3R5|CENPH_HUMAN	6	444.806	413.78	427.764	50.7759	36.2111	60.2216	518.563	551.965	524.692	367.687	394.115	382.995	328.394	329.678	341.856
H1-10	Q92522	sp|Q92522|H1X_HUMAN	11	1332.39	1304.8	1241.22	1774.61	1697.81	1657.3	1124.39	1121.32	1097.65	1698.51	1744.34	1805.78	3177.2	3662.98	3067.74
SYNGR2	O43760	sp|O43760-2|SNG2_HUMAN	3	519.31	566.496	463.885	473.651	431.31	431.532	241.873	274.581	255.562	151.403	207.982	175.672	83.7859	81.6403	79.7428
ZRANB2	O95218	sp|O95218|ZRAB2_HUMAN	9	562.822	497.881	515.745	1161.49	1042.78	921.445	742.243	716.654	724.857	813.563	782.464	823.32	913.502	903.961	994.933
SCCPDH	Q8NBX0	sp|Q8NBX0|SCPDL_HUMAN	5	1738.7	2087.16	1758.48	164.54	114.011	226.397	450.602	420.305	471.468	428.738	525.846	487.811	1076.09	1038.7	629.005
C8orf82	Q6P1X6	sp|Q6P1X6|CH082_HUMAN	2	235.783	234.503	232.675	2.23865	1	14.0705	85.0542	95.736	84.2822	156.355	138.85	138.653	149.196	151.088	146.745
MMS19	Q96T76	sp|Q96T76-8|MMS19_HUMAN	14	966.588	938.313	1007.53	812.644	637.279	532.282	1647.35	1722.11	1568.14	2027.44	1727.21	1763.75	1714.97	1878.58	1821.51
ZBED1	O96006	sp|O96006|ZBED1_HUMAN	4	261.809	231.184	280.986	252.605	257.687	242.707	255.09	247.108	267.433	285.954	249.921	228.805	379.827	365.611	413.409
YARS2	Q9Y2Z4	sp|Q9Y2Z4|SYYM_HUMAN	5	428.142	400.508	418.862	74.7346	59.0653	88.1058	192.111	195.126	166.267	215.116	224.551	237.207	166.719	176.104	119.857
PTCD3	Q96EY7	sp|Q96EY7|PTCD3_HUMAN	18	7157.18	7827.41	7047.78	1226.87	1265.04	1510.93	2528.35	2516.26	2559.87	2993.34	2916.04	2790.14	2396.95	2126.62	1698.99
ADK	P55263	sp|P55263|ADK_HUMAN	8	275.132	246.388	270.136	220.063	208.51	188.976	559.231	590.236	628.138	741.659	729.604	742.987	763.076	810.239	872.005
HIBCH	Q6NVY1	sp|Q6NVY1|HIBCH_HUMAN	9	2803.85	3372.93	2665.83	148.176	144.769	277.899	1209.42	1282.29	1215.85	1423.41	1303.82	1279.44	1292.13	1281.85	1113.67
COX6C	P09669	sp|P09669|COX6C_HUMAN	1	793.384	874.422	783.771	10.4366	1	58.4296	216.467	226.391	228.195	101.632	175.354	117.402	359.795	266.367	109.94
NEIL2	Q969S2	sp|Q969S2|NEIL2_HUMAN	3	96.2001	81.8133	112.751	52.5167	46.7999	40.4993	89.3822	101.005	88.8621	127.442	97.7295	123.493	157.521	173.407	148.27
MCM7	P33993	sp|P33993|MCM7_HUMAN	38	6235.83	6367.47	6205.42	2435.86	2550.6	2599.44	5518.88	5466.65	5422.2	5056.18	4925.71	4965.48	6249.72	6206.67	6486.48
REL	Q04864	sp|Q04864|REL_HUMAN	4	274.915	233.181	297.769	580.008	566.825	512.639	472.998	464.824	455.59	768.874	751.536	877.975	725.433	945.588	807.444
SOS1	Q07889	sp|Q07889|SOS1_HUMAN	6	218.187	187.528	203.821	304.045	297.221	260.344	314.069	340.481	299.218	602.349	585.058	613.368	1175.89	1126.55	1204.36
ZZZ3	Q8IYH5	sp|Q8IYH5|ZZZ3_HUMAN	5	427.274	426.5	445.862	615.246	514.107	548.74	666.302	663.046	626.943	770.921	782.85	815.121	1317.74	1429.76	1370.34
AHCY	P23526	sp|P23526|SAHH_HUMAN	33	3920.98	3517.47	4091.66	3939.56	4645.52	4012.44	9415.15	9683.96	9057.07	7866.01	7295.27	7526.58	6341.74	6267.3	6295.23
AHCYL2	Q96HN2	sp|Q96HN2|SAHH3_HUMAN	13	3260.47	3193.49	3277.78	3712.14	4002.28	3591.72	2977.29	2977.65	2997.12	3072.93	3101.35	3116.42	2905.43	2877.46	3015.82
AHCYL2	Q96HN2	sp|Q96HN2-2|SAHH3_HUMAN	1	27.5128	26.9961	39.7415	77.199	55.8838	68.3616	16.3995	23.8149	20.6586	25.5653	28.7563	24.1543	23.3434	24.5615	22.4244
AHCYL1	O43865	sp|O43865|SAHH2_HUMAN	6	569.122	548.977	523.115	687.025	715.88	640.235	484.904	484.209	503.488	550.092	542.805	566.148	541.846	529.408	529.732
CUL1	Q13616	sp|Q13616|CUL1_HUMAN	26	1230.49	1101.51	1229.9	2690.14	2938.98	2693.3	2381.03	2381.01	2377.56	2801.46	2771.96	2791.08	2454.84	2163.35	2585.63
FAM222B	Q8WU58	sp|Q8WU58|F222B_HUMAN	1	113.64	116.987	169.172	48.1208	36.4997	50.699	438.263	519.439	438.033	110.654	240.009	154.361	140.594	121.457	147.165
MCM5	P33992	sp|P33992|MCM5_HUMAN	35	3882.71	3806.76	3828	1304.21	1341.75	1520.17	5550.57	5257.27	5182.39	4819.84	5049.73	4705.41	5892.7	5890.69	6192.61
SMIM20	Q8N5G0	sp|Q8N5G0-2|SIM20_HUMAN	2	611.591	576.324	579.894	11.2106	9.53483	26.8102	305.277	300.092	327.792	129.779	156.555	133.862	176.002	150.207	80.4904
MCM2	P49736	sp|P49736|MCM2_HUMAN	46	7688.37	7453.74	7382.38	4952.45	5235.67	5096.67	6977.6	7032.1	6896.54	6706.2	6467.45	6430.91	8306.32	8098.55	8505.86
MRPL11	Q9Y3B7	sp|Q9Y3B7|RM11_HUMAN	7	4233.65	4251.6	3939.84	186.237	136.936	409.27	1500.72	1600.23	1394.58	1390.14	1370.1	1315.97	1215.78	1222.39	1096.78
KLRG2	A4D1S0	sp|A4D1S0|KLRG2_HUMAN	2	109.696	111.619	105.616	1041.52	1079.5	1014.05	30.9321	37.0581	60.7431	12.199	26.4448	27.0202	1	1	0.00820209
CALB1	P05937	sp|P05937|CALB1_HUMAN	5	273.587	253.845	274.433	1084.88	1212.89	1084.28	2366.28	2441.69	2314.45	72.9832	106.911	172.992	57.8945	51.1056	52.6792
PRMT6	Q96LA8	sp|Q96LA8|ANM6_HUMAN	5	241.269	230.581	258.121	188.981	194.725	177.183	265.843	247.356	256.838	308.265	279.888	308.476	369.133	363.026	401.625
DKC1	O60832	sp|O60832|DKC1_HUMAN	15	2370.94	2326	2424.63	5116.31	4716.19	4598.17	1475.4	1506.62	1477.32	1413.01	1409.9	1496.79	1253.69	1311.28	1303.55
OSGEPL1	Q9H4B0	sp|Q9H4B0|OSGP2_HUMAN	3	1804.86	2066.65	1913.31	153.452	66.6167	209.362	511.694	495.544	553.742	844.751	878.001	819.705	983.86	916.468	818.042
CCDC86	Q9H6F5	sp|Q9H6F5|CCD86_HUMAN	4	473.335	423.31	427.541	805.813	785.208	792.343	460.592	429.206	438.999	459.644	484.133	461.02	281.572	252.039	281.779
ZNF687	Q8N1G0	sp|Q8N1G0|ZN687_HUMAN	12	1147.56	1095.49	1142.63	449.941	434.643	449.249	919.366	917.048	848.549	1045.93	1019.16	965.597	792.647	809.995	851.083
FAM135A	Q9P2D6	sp|Q9P2D6|F135A_HUMAN	1	36.2844	42.72	40.5246	377.624	459.753	476.449	1.62196	2.21668	4.26783	8.78091	8.6843	7.70032	4.08953	1	5.49142
CPT2	P23786	sp|P23786|CPT2_HUMAN	18	7122.6	7947.87	6969.99	414.759	294.812	478.073	1687.47	1580.57	1594.84	2375.47	2443.83	2258.8	2239.32	2241.98	1763.99
TIMM9	Q9Y5J7	sp|Q9Y5J7|TIM9_HUMAN	2	109.583	114.418	124.674	69.54	55.9745	82.6675	56.3263	59.1799	50.5153	54.4053	76.3889	55.9333	48.5013	58.2531	55.0282
CCAR1	Q8IX12	sp|Q8IX12|CCAR1_HUMAN	22	2703.55	2642.51	2510.91	2358.53	2535.26	2488.36	1681.93	1678.77	1767.8	2258.39	2184.23	2203.21	2281.24	2218.39	2380.39
EIF2S1	P05198	sp|P05198|IF2A_HUMAN	24	1595.02	1600.84	1556.79	3900.81	3885.7	3617.31	2120.92	2098.7	2175.63	2354.79	2273.46	2264.25	1647.35	1560.41	1690.23
H2AX	P16104	sp|P16104|H2AX_HUMAN	9	3985.68	4200.02	3614.34	392.675	248.769	323.77	2417.96	2116.93	2173.16	1686.45	2139.52	1616.39	2979.23	2861.61	3126.43
H2AC4	P04908	sp|P04908|H2A1B_HUMAN	5	438.241	347.655	406.948	46.1552	38.3611	69.085	353.638	375.958	291.086	242.917	209.061	186.411	348.037	412.16	322.588
H2AC21	Q8IUE6	sp|Q8IUE6|H2A2B_HUMAN	5	1172.16	931.514	1051.99	76.4352	74.7173	94.123	860.564	857.312	688.457	492.673	506.798	482.855	922.921	1048.61	885.466
H2AZ2	Q71UI9	sp|Q71UI9|H2AV_HUMAN	1	646.916	588.2	626.76	40.4593	12.5512	32.5993	501.712	447.406	414.342	252.208	268.669	226.766	346.777	329.259	341.305
TOM1	O60784	sp|O60784|TOM1_HUMAN	7	373.001	420.521	345.476	627.311	619.384	559.901	279.018	279.321	268.346	415.103	428.439	361.93	422.363	439.674	440.239
AGFG1	P52594	sp|P52594-4|AGFG1_HUMAN	8	492.765	458.743	558.227	898.626	871.166	837.28	1090.66	1143.26	1095.49	953.942	944.121	1046.89	799.029	753.049	801.089
CD59	P13987	sp|P13987-2|CD59_HUMAN	1	166.469	202.112	202.968	26.5582	23.0321	39.0353	95.4917	92.3924	86.7986	90.7979	87.3541	96.6228	155.931	125.596	116.488
MAN2A1	Q16706	sp|Q16706|MA2A1_HUMAN	8	795.976	911.799	888.757	352.225	334.933	397.513	246.042	252.637	266.187	169.071	197.924	211.113	99.9659	75.307	63.7927
SLC37A4	O43826	sp|O43826-2|G6PT1_HUMAN	2	215.431	330.911	274.144	81.1432	72.7383	78.3433	23.515	14.9439	29.9676	39.4892	58.7205	60.341	92.539	84.6661	58.9291
PIGT	Q969N2	sp|Q969N2|PIGT_HUMAN	6	958.606	1100.08	1036.13	204.165	206.401	297.724	347.172	364.278	391.318	314.208	308.829	270.14	533.84	551.834	362.627
ZNF644	Q9H582	sp|Q9H582|ZN644_HUMAN	5	485.191	467.682	493.237	281.538	260.105	269.645	540.558	505.312	488.315	634.47	642.893	637.68	749.561	777.491	746.482
DDX54	Q8TDD1	sp|Q8TDD1-2|DDX54_HUMAN	17	1551.28	1510.05	1542.92	1572.74	1264.44	1311.94	1121.98	1132.8	1100.64	1260.39	1289.94	1349.68	760.425	790.546	792.829
ATP5PD	O75947	sp|O75947|ATP5H_HUMAN	5	2818.13	3183.8	2995.49	208.261	213.572	490.197	948.696	918.648	969.732	503.484	917.877	730.097	1095.21	878.87	480.561
MRPL45	Q9BRJ2	sp|Q9BRJ2|RM45_HUMAN	10	2709.19	2809.17	2658.78	687.504	600.624	704.893	1162.86	1150.06	1130.59	1094.75	1048.89	1008.23	914.527	859.713	716.253
SPOUT1	Q5T280	sp|Q5T280|CI114_HUMAN	7	774.799	768.241	752.747	905.93	799.093	815.379	556.603	573.997	565.919	412.551	418.25	419.097	330.549	337.68	333.504
SLC27A4	Q6P1M0	sp|Q6P1M0|S27A4_HUMAN	2	112.554	142.293	111.884	124.605	153.707	149.107	36.3394	40.2547	46.4491	36.692	45.4181	45.3896	41.9607	33.4848	22.2297
TRMU	O75648	sp|O75648|MTU1_HUMAN	3	377.012	367.998	370.159	11.755	13.4813	34.5815	246.436	234.271	236.055	351.988	303.931	291.817	125.421	140.452	109.221
GSTK1	Q9Y2Q3	sp|Q9Y2Q3-2|GSTK1_HUMAN	4	2046.08	1809.1	1977.68	61.5755	39.3653	128.011	598.852	629.348	604.876	564.972	561.584	532.557	926.932	1033.46	798.693
CCT6A	P40227	sp|P40227|TCPZ_HUMAN	28	4064.14	3582.71	3837.39	6187.83	7149.05	6632.22	7045.76	7261.34	7014.92	5314.53	5301.35	5161.74	5097.88	5276.87	5177.48
SRRM2	Q9UQ35	sp|Q9UQ35|SRRM2_HUMAN	44	2385.43	2383.16	2371.5	4358.55	4231.86	3890.98	5140.04	4982.38	5115.87	5275.43	5338.63	5514.53	5269.77	5294.51	5543.78
ILRUN	Q9H6K1	sp|Q9H6K1|ILRUN_HUMAN	4	81.3433	90.5664	102.343	375.581	318.017	276.876	177.065	166.161	190.016	211.055	231.242	241.151	165.116	159.95	175.161
PDPK1	O15530	sp|O15530|PDPK1_HUMAN	4	82.8264	66.8906	97.7129	182.999	215.234	215.493	191.915	197.051	179.756	237.792	204.021	227.118	221.714	226.017	207.461
RPL7	P18124	sp|P18124|RL7_HUMAN	15	1695.96	1526.83	1625.39	1624.61	1590.75	1371.86	3059.15	2995.98	2972.43	1787.06	1934.28	2050.03	1595.9	1590.64	1621.2
HECTD1	Q9ULT8	sp|Q9ULT8|HECD1_HUMAN	29	2104.02	1915.34	2159.47	2351.82	2261.71	2030.82	3694.53	3760.49	3977.93	3023.31	3045.52	3201.52	2429.8	2396.17	2531.59
SF3B3	Q15393	sp|Q15393|SF3B3_HUMAN	48	6411.24	6123.29	5894.86	5793.95	5450.91	5233.14	4363.32	4340.75	4417.54	5041.5	4876.78	4759.56	4891.42	4877.55	5124.19
RPL22	P35268	sp|P35268|RL22_HUMAN	4	522.013	455.285	460.446	992.572	1147.76	1116.37	699.164	626.128	657.265	580.072	552.815	540.514	471.563	442.406	447.516
FKBPL	Q9UIM3	sp|Q9UIM3|FKBPL_HUMAN	2	65.7192	62.7018	75.5629	169.2	200.986	206.761	122.483	113.345	107.02	144.934	124.975	148.837	153.926	149.208	134.298
LAMB2	P55268	sp|P55268|LAMB2_HUMAN	13	1450.7	1618.07	1468.14	2326.04	2663.92	3238.13	995.263	1002.31	1068.66	414.936	435.943	419.435	799.762	856.575	716.569
URB1	O60287	sp|O60287|NPA1P_HUMAN	13	1687.38	1721.4	1729.67	2548.33	2533.39	2522.13	986.208	913.904	966.217	1176.15	1121.54	1154.1	1118.47	1091.41	1194.3
CNOT1	A5YKK6	sp|A5YKK6|CNOT1_HUMAN	40	1664.74	1500.1	1791.26	2178.47	2088.56	1863.68	3170.62	3257.33	3331.34	3834.56	3692.07	3786.79	3522.54	3535.55	3714.67
COG7	P83436	sp|P83436|COG7_HUMAN	7	422.068	414.484	433.264	896.423	941.166	908.994	506.446	506.073	547.22	644.484	645.033	613.104	708.544	680.945	762.647
FXR2	P51116	sp|P51116|FXR2_HUMAN	15	1320.11	1247.15	1277.1	1737.02	1899.13	1675.05	1214.09	1221.62	1210.04	1370.52	1288.76	1347.42	1323.66	1430.42	1405.14
FXR1	P51114	sp|P51114|FXR1_HUMAN	15	2302.08	2096.93	2288.31	3003.32	2991.98	2546.48	2348.96	2278.67	2459.58	2051.12	2210.38	2090.87	1809.88	1678.91	1921.68
FMR1	Q06787	sp|Q06787-7|FMR1_HUMAN	6	780.97	772.194	742.329	1587.68	1368.19	1317.95	624.111	621.767	622.907	762.879	788.354	785.075	1193.85	1224.03	1271.95
FMR1	Q06787	sp|Q06787-5|FMR1_HUMAN	1	9.73517	12.4023	14.1249	40.3875	41.6831	28.3781	14.5406	16.7706	13.9319	28.6939	22.5725	15.4341	26.5355	30.095	28.5564
ESRRA	P11474	sp|P11474|ERR1_HUMAN	1	80.8859	88.8129	83.8753	168.696	141.394	175.699	90.3659	83.1076	88.7	70.9451	55.4842	57.9028	39.5681	39.2146	30.7258
KIFC1	Q9BW19	sp|Q9BW19|KIFC1_HUMAN	11	847.011	757.502	899.462	849.7	741.916	831.412	1247.48	1189.19	1176.99	1025.26	1004.86	992.871	1645.58	1659.68	1756.81
PPP1R18	Q6NYC8	sp|Q6NYC8|PPR18_HUMAN	9	363.226	365.429	380.408	151.543	129.903	161.199	576.03	576.913	564.794	585.63	655.91	666.647	629.808	731.658	666.95
MAPRE1	Q15691	sp|Q15691|MARE1_HUMAN	13	790.013	639.88	774.011	1082.42	1159.05	1022.08	1940.62	2001.78	1857.74	2278.86	2225.41	2168.15	2264.9	2263.27	2323.22
MAPRE2	Q15555	sp|Q15555|MARE2_HUMAN	7	264.083	258.774	280.602	211.012	196.967	180.526	649.49	665.039	636.244	645.182	658.47	671.334	664.617	714.99	707.154
MAPRE3	Q9UPY8	sp|Q9UPY8|MARE3_HUMAN	4	152.094	100.261	129.308	433.757	419.079	414.397	325.588	308.638	342.98	407.752	426.114	390.631	428.474	432.7	454.599
ZNF385A	Q96PM9	sp|Q96PM9|Z385A_HUMAN	4	41.1113	31.9033	42.5055	10.1856	1	6.60438	73.2112	64.1793	60.6253	224.942	228.613	220.437	269.603	331.695	282.93
DDX5	P17844	sp|P17844|DDX5_HUMAN	37	5422.77	4931.04	5310.1	3908.51	3982.32	4189.21	3937.33	4011.1	3854.79	3686.48	3748.83	3619.97	3574.82	3759.85	3680.33
DDX17	Q92841	sp|Q92841|DDX17_HUMAN	62	13558	12868	12800.9	6975.06	6312.06	7471.26	8548.76	8661.2	8366.37	8524.63	8390.98	8068.09	10453.4	10329.2	10807.9
DDX3X	O00571	sp|O00571|DDX3X_HUMAN	40	9307.2	8580.28	8586.53	8501.69	8910.2	8283.51	7126.14	7276.12	6947.67	6194.44	6196.5	6097.57	5536.4	5604.92	5798.51
PRR12	Q9ULL5	sp|Q9ULL5|PRR12_HUMAN	3	24.1143	25.6407	48.231	67.5156	62.2197	70.6559	137.725	140.385	137.973	98.2989	107.895	106.551	133.859	130.446	139.615
CPSF6	Q16630	sp|Q16630-2|CPSF6_HUMAN	15	1479.77	1430.27	1335.99	2097.67	2167.65	1910	1656.7	1670.05	1867.98	1712.35	1657.12	1642.07	2261.81	2122.25	2265.29
EEFSEC	P57772	sp|P57772|SELB_HUMAN	5	181.251	155.677	164.238	377.494	375.889	352.158	359.581	332.871	360.372	411.249	409.317	366.381	400.762	399.558	431.981
PGD	P52209	sp|P52209|6PGD_HUMAN	23	2029.19	1720.91	1748.48	6307.84	6001.94	5211.57	5315.37	5028.97	5414.79	5425.2	5326.71	4933.63	5625.03	5148.52	5808.89
CNN2	Q99439	sp|Q99439|CNN2_HUMAN	18	2043.24	1983.56	2001.79	528.833	493.797	570.843	8889.33	9056.85	9147.87	4882.34	5128.44	5037.48	3725.67	3674.01	4035.94
CNN3	Q15417	sp|Q15417|CNN3_HUMAN	13	774.47	703.078	798.969	1431.47	1647.11	1421.42	3213.01	3214.16	3160.13	2294.44	2388.4	2354.08	3243.97	3242.44	3367.17
CNN1	P51911	sp|P51911|CNN1_HUMAN	3	166.32	165.844	175.7	6.93821	9.84446	13.8258	464.738	474.817	513.226	1105.42	1261.25	1055.73	70.0888	70.8511	83.013
DCP1A	Q9NPI6	sp|Q9NPI6|DCP1A_HUMAN	8	265.222	250.989	273.848	313.372	336.706	360.198	575.348	551.127	523.154	1039.87	952.011	1000.29	883.07	996.778	894.382
WDR62	O43379	sp|O43379-4|WDR62_HUMAN	8	410.153	393.857	448.707	618.257	632.573	614.903	752.439	713.323	768.396	612.26	638.227	636.68	327.286	321.275	351.02
IBA57	Q5T440	sp|Q5T440|CAF17_HUMAN	2	145.076	137.233	134.063	10.8015	6.62269	12.0708	56.9405	58.0072	57.6	88.9536	89.454	100.276	66.059	73.7439	54.5996
BICRA	Q9NZM4	sp|Q9NZM4|BICRA_HUMAN	4	64.7151	69.0797	68.5324	35.3853	29.1279	22.5853	127.977	136.752	122.136	128.982	142.788	115.196	160.117	176.6	200.028
MICAL1	Q8TDZ2	sp|Q8TDZ2-4|MICA1_HUMAN	10	1127.23	1068.53	1184.47	750.825	665.087	678.96	1112.69	1134.56	1171.83	1121.08	1066.35	1056.29	1702.42	1690.32	1720.23
BMP2K	Q9NSY1	sp|Q9NSY1|BMP2K_HUMAN	8	754.472	755.955	703.329	3297.62	3148.36	3096.97	644	642.526	693.879	723.252	713.412	741.966	712.576	705.285	704.358
CRACD	Q6ZU35	sp|Q6ZU35|CRACD_HUMAN	5	368.697	395.762	370.576	131.596	105.459	177.014	242.961	218.645	239.372	394.358	363.231	438.848	481.885	504.662	506.208
SNRNP200	O75643	sp|O75643|U520_HUMAN	63	8497.74	8503.52	8737.98	8537.04	8495.94	8235.8	6908.67	6881.09	7027.06	8003.51	7954.8	7805.1	10141.1	9919.2	10469.6
CLIC1	O00299	sp|O00299|CLIC1_HUMAN	15	929.879	882.943	952.557	832.7	842.828	787.592	2359.72	2340.15	2377.27	2300.76	2269.98	2332.72	2138.82	2138.48	2237.74
CLIC4	Q9Y696	sp|Q9Y696|CLIC4_HUMAN	17	1112.56	924.543	1183.5	424.036	415.116	467.347	2227.63	2160.55	2147.2	1751.07	1695.65	1731.17	1661.76	1692.06	1686.64
CAMSAP2	Q08AD1	sp|Q08AD1|CAMP2_HUMAN	10	236.019	230.904	244.063	862.055	875.528	847.069	608.724	590.994	590.678	642.322	659.993	645.067	593.874	606.336	622.097
KIF23	Q02241	sp|Q02241|KIF23_HUMAN	9	821.709	753.679	775.239	1687.21	1773.53	1896.31	1053.94	931.368	957.449	478.999	456.76	499.314	518.016	477.571	498.881
STK33	Q9BYT3	sp|Q9BYT3|STK33_HUMAN	3	262.357	230.645	274.305	297.167	244.801	254.208	314.482	308.487	321.755	403.484	438.872	462.648	396.496	388.335	421.87
BAG6	P46379	sp|P46379-3|BAG6_HUMAN	17	2086.54	1980.07	2152.39	3881.25	4071.08	4091.17	3880.66	4061.51	3934.43	3618.02	3367.25	3423.87	3042.91	3041.1	3130.59
NUP153	P49790	sp|P49790-3|NU153_HUMAN	32	4320.61	4537.05	4419.87	3672.14	3602.22	3606.22	3433.01	3477.97	3469.67	3753.92	3958.76	3848.48	3513.62	3652.45	3856.83
HIC2	Q96JB3	sp|Q96JB3|HIC2_HUMAN	5	227.474	221.469	207.209	1538.42	1329.45	1502.67	131.487	134.018	147.967	262.258	260.396	255.062	308.418	296.532	322.225
CORO7	P57737	sp|P57737-3|CORO7_HUMAN	11	1359.28	1418.18	1369.56	563.76	607.017	627.775	818.63	884.067	867.546	842.863	856.027	823.6	860.055	952.975	872.73
PSMG1	O95456	sp|O95456|PSMG1_HUMAN	7	509.29	466.666	483.579	250.958	212.004	190.258	1147.1	1139.98	1200.33	1217.25	1288.49	1214.62	958.524	897.172	1096.56
PHGDH	O43175	sp|O43175|SERA_HUMAN	26	4061.96	3892.57	4065.35	1346.55	1406.8	1638.89	5515.16	5545.37	5327.27	5608.58	5308.56	5299.96	5019.82	5282.02	5293.14
RGL2	O15211	sp|O15211|RGL2_HUMAN	2	143.889	115.973	135.634	83.4596	73.2672	98.8075	147.148	151.647	132.638	147.898	131.722	136.054	195.893	210.621	208.365
CAPN6	Q9Y6Q1	sp|Q9Y6Q1|CAN6_HUMAN	2	655.223	668.814	703.585	121.079	125.374	185.267	597.586	625.723	595.62	11.4273	10.2464	34.7442	43.0184	44.9776	39.959
PKP2	Q99959	sp|Q99959-2|PKP2_HUMAN	4	281.589	262.025	272.655	359.617	299.761	327.187	316.454	319.308	305.7	180.889	186.131	202.932	91.1923	88.6681	83.8838
ICE2	Q659A1	sp|Q659A1|ICE2_HUMAN	6	142.365	131.801	171.361	132.941	116.554	139.79	272.578	281.944	287.033	235.326	250.046	253.616	269.922	275.435	265.128
P3H3	Q8IVL6	sp|Q8IVL6|P3H3_HUMAN	7	465.013	519.021	470.341	83.4104	46.1133	97.737	137.515	156.758	156.84	297.726	293.349	284.725	325.356	302.853	292.205
PHACTR2	O75167	sp|O75167-4|PHAR2_HUMAN	2	271.185	271.883	295.586	130.133	103.153	111.661	303.41	281.025	337.787	350.697	368.766	355.011	387.381	354.713	367.766
NUP160	Q12769	sp|Q12769|NU160_HUMAN	22	3145.33	3043.75	2974.1	2372.19	2282.39	2217.15	940.635	983.063	990.139	1471.43	1375.85	1348.93	1190.82	1100.87	1271.36
SUSD2	Q9UGT4	sp|Q9UGT4|SUSD2_HUMAN	8	45.2222	39.1447	33.97	6194.13	6268.76	6063.32	8.43122	1	53.3982	22.5186	17.9841	12.5862	18.8088	23.4954	13.1636
SCUBE2	Q9NQ36	sp|Q9NQ36|SCUB2_HUMAN	2	1	2.62351	3.22902	78.02	81.1899	66.9087	1	1	1	1	2.40648	1	256.907	237.928	231.582
MED15	Q96RN5	sp|Q96RN5|MED15_HUMAN	4	252.135	240.86	305.3	186.176	141.181	223.139	941.905	913.147	1007.24	500.553	898.477	684.621	783.52	718.917	839.454
LIN28A	Q9H9Z2	sp|Q9H9Z2|LN28A_HUMAN	9	3291.12	3077.04	3004.5	775.075	945.92	926.26	2476.55	2495.07	2439.74	2123.08	2100.07	1996.38	851.359	824.713	883.983
LIN28B	Q6ZN17	sp|Q6ZN17|LN28B_HUMAN	10	1135.08	1122.39	1033.68	3821.41	4107.39	4227.92	913.97	1000.36	1030.8	1040.27	1090.63	1110.1	1248.86	1284.03	1333.66
WWP2	O00308	sp|O00308|WWP2_HUMAN	3	399.269	381.972	382.607	140.222	112.944	122.081	310.611	312.194	323.675	248.303	219.081	213.593	186.902	191.754	195.2
WWP1	Q9H0M0	sp|Q9H0M0|WWP1_HUMAN	1	22.3484	23.4051	23.1011	25.6744	12.7404	26.1182	24.7745	16.1793	16.2738	21.5384	25.9467	17.2138	6.6852	7.19679	11.3437
ITCH	Q96J02	sp|Q96J02|ITCH_HUMAN	6	715.936	689.547	625.294	336.819	343.303	370.615	625.176	633.391	617.444	725.279	703.473	692.792	547.313	516.693	490.386
NAGK	Q9UJ70	sp|Q9UJ70-2|NAGK_HUMAN	5	154.893	128.647	134.615	620.568	573.217	556.215	443.348	469.63	433.267	467.652	463.635	493.493	551.266	570.049	599.307
TXNRD2	Q9NNW7	sp|Q9NNW7|TRXR2_HUMAN	1	0.0122607	1	1	143.897	126.627	130.689	57.0301	53.8403	62.7753	1	1	0.203903	0.0731503	1	1
TXNRD1	Q16881	sp|Q16881|TRXR1_HUMAN	11	673.117	672.607	684.786	3985.05	4496.68	3759.12	1493.01	1495.29	1512.1	1999.86	1934.3	2006.3	1970.75	1995.73	2096.21
PSME4	Q14997	sp|Q14997|PSME4_HUMAN	15	541.613	518.76	570.187	2893.63	3051.39	2850.68	1446.92	1470.91	1560.69	1630.06	1586.66	1623.12	1056.08	1006.07	1134.63
MACROH2A2	Q9P0M6	sp|Q9P0M6|H2AW_HUMAN	14	3354.03	3298.86	3202.11	491.229	350.633	504.581	1298.84	1241.52	1217.24	3782.62	3573.86	2537.65	6970.03	7186.69	6639.28
MACROH2A1	O75367	sp|O75367|H2AY_HUMAN	10	2005.9	2140.75	1907.78	322.427	272.809	334.813	1133.25	1070.61	1062.47	1570.55	1479.9	1072.83	2254.99	2172.19	2181.06
RTRAF	Q9Y224	sp|Q9Y224|RTRAF_HUMAN	7	768.686	704.788	1052.49	1232.79	1208.08	1825.51	1569.92	1806.04	1440.92	776.035	1674.76	1158.77	1744.89	1350.03	1846.89
SMARCAL1	Q9NZC9	sp|Q9NZC9|SMAL1_HUMAN	6	146.238	142.867	140.736	90.8697	77.5914	77.609	251.586	242.834	206.156	283.334	276.85	282.665	338.791	325.571	310.333
RPL7A	P62424	sp|P62424|RL7A_HUMAN	16	3614.59	3127.62	3538.08	3117.3	3744.67	3045.56	7229.87	7282.58	7268.13	4175.5	4908.05	5401.97	3323.2	3566.66	3317.49
POLR2B	P30876	sp|P30876|RPB2_HUMAN	27	2228.88	2185.1	2263.68	2289.22	2377.92	2176.25	2496	2485.54	2417.43	2364.76	2354.09	2483.42	2985.48	2919.2	3057.17
GPATCH4	Q5T3I0	sp|Q5T3I0-3|GPTC4_HUMAN	13	1362.33	1472.13	1278.16	4555.29	4314.51	4270.05	1623.25	1776.47	1707.8	1123.91	1149.46	1132.58	666.613	731.661	682.965
LONP1	P36776	sp|P36776|LONM_HUMAN	22	8187.89	8418.59	7938.4	2665.19	3008.95	3134.67	2587.55	2596.31	2468.73	3529.39	3359.61	3204.19	2522.11	2404.21	1903.57
PGGHG	Q32M88	sp|Q32M88|PGGHG_HUMAN	1	21.7312	17.7858	29.0186	4.66774	4.31936	1	24.6323	21.289	18.1584	26.5776	25.3049	29.951	24.6219	27.9424	30.6113
MTA1	Q13330	sp|Q13330-3|MTA1_HUMAN	15	1066.36	950.591	1049.81	277.556	240.988	230.254	1840.3	1866.16	1681.4	1873.53	1715.59	1851.21	2743.2	2890.52	2697.76
MTA3	Q9BTC8	sp|Q9BTC8|MTA3_HUMAN	11	706.488	641.472	720.833	711.24	661.535	640.211	818.295	828.036	780.266	693.778	610.446	689.831	639.805	627.12	627.707
MTA2	O94776	sp|O94776|MTA2_HUMAN	17	1026.3	901.783	972.042	1323.59	1362.59	1354.38	1753.39	1667.96	1650.85	3442.15	3106.06	3404.73	3147.37	3272.88	3171.4
ACTL6A	O96019	sp|O96019|ACL6A_HUMAN	15	1169.36	1205.17	1095.81	1550.33	1481.62	1498.77	1024.26	1116.55	1091.97	1558.16	1468.35	1434.59	1643.52	1743.55	1753.97
GAA	P10253	sp|P10253|LYAG_HUMAN	12	2077.87	1895.84	2115.39	233.163	148.671	245.346	345.787	322.009	303.797	2254.94	2247.21	2178.81	4280.77	4074.6	4431.8
APPL1	Q9UKG1	sp|Q9UKG1|DP13A_HUMAN	12	1059.65	1057.32	1146.34	1682.64	1582.77	1563.86	1681.87	1769.16	1748.8	1469.12	1444.61	1486.6	1457.06	1457.49	1545.8
PTGIS	Q16647	sp|Q16647|PTGIS_HUMAN	4	877.276	1007.93	987.635	14.5762	17.3075	39.6472	230.653	218.56	262.29	97.109	140.12	120.693	173.281	133.41	114.518
SGPL1	O95470	sp|O95470|SGPL1_HUMAN	6	1611.81	1847.94	1695.4	421.318	366.749	496.411	648.804	614.898	674.561	262.729	348.169	400.561	544.58	476.007	293.422
ZFR	Q96KR1	sp|Q96KR1|ZFR_HUMAN	21	2016.1	1801.46	1964.27	1345.9	1202.4	1358.95	2404.5	2427.1	2308.43	2431.31	2469.02	2574.81	2757.17	2892.93	2919.64
ADAR	P55265	sp|P55265-4|DSRAD_HUMAN	38	8500.39	8339	8237.4	2101.11	2038.8	2702.09	5870.85	5804.06	5630.41	4567.38	4682.69	4526.28	4192.96	4175.54	4290.09
NES	P48681	sp|P48681|NEST_HUMAN	54	3787.23	3581.8	3654.24	1273.43	1047.35	1081.83	2709.99	2532.23	2591.09	12127.7	11994	11473.3	18258	18143.8	19209.1
CSTF1	Q05048	sp|Q05048|CSTF1_HUMAN	12	1164.37	1085.75	1112.94	1729.16	1850.52	1835.58	1095.4	1134.57	1148.66	1187.24	1164.23	1231.67	1163.45	1277.68	1204.35
PPP3CB	P16298	sp|P16298-4|PP2BB_HUMAN	4	134.71	117.782	142.578	90.3055	84.9546	83.2121	275.493	288.14	270.491	211.896	198.566	228.842	227.965	235.498	210.413
PPP3CC	P48454	sp|P48454-3|PP2BC_HUMAN	1	30.2066	32.4057	35.9836	36.1943	31.9001	37.6906	40.6296	43.2763	44.1677	68.7218	59.0578	69.3671	73.4183	59.6152	75.8216
PPP3CA	Q08209	sp|Q08209-2|PP2BA_HUMAN	4	414.756	385.106	418.353	74.1983	73.659	61.9595	1013.91	1077.57	1030.49	763.628	758.987	767.047	776.392	769.225	808.069
RABEP2	Q9H5N1	sp|Q9H5N1|RABE2_HUMAN	10	261.914	235.341	249.042	565.369	620.167	711.079	460.407	414.715	435.221	528.583	479.724	490.586	565.096	565.285	605.612
CCT8	P50990	sp|P50990|TCPQ_HUMAN	51	9366.53	8270.26	8999.56	17473.7	20519.3	18006.9	18069.4	18460.7	17675	14384.6	13395.6	13880.6	12422.9	12161.5	12512.9
ECD	O95905	sp|O95905-3|ECD_HUMAN	11	2175.25	1997.46	2157.45	1504.91	1445.89	1410.32	3719.89	3903.09	3696.76	1777.54	1694.07	1781.46	1330.95	1408.43	1372.31
SKIV2L	Q15477	sp|Q15477|SKIV2_HUMAN	21	2315.86	2205.14	2435.21	1632.63	1523.74	1529.56	3089.83	3030.74	3062.61	3716.98	3632.51	3695.25	3923.54	3884.09	4120.04
COX4I1	P13073	sp|P13073|COX41_HUMAN	11	3478.5	3915.03	3723.54	537.279	544.579	799.715	1530.44	1708.95	1476.06	668.233	902.855	1003.57	1415.67	1223.24	384.063
MDC1	Q14676	sp|Q14676|MDC1_HUMAN	25	1662.71	1503.32	1599.09	3519.98	3556.87	3538.7	2269.19	2169.81	2120.86	2364.94	2175.11	2285.51	4046.42	4109.94	4197.96
BCAT2	O15382	sp|O15382|BCAT2_HUMAN	7	1891.23	2013.82	1843.13	32.7623	34.8423	92.6279	480.488	438.672	487.478	575.949	373.682	417.139	613.338	611.642	496.377
MPP5	Q8N3R9	sp|Q8N3R9|MPP5_HUMAN	9	2337.64	2413.32	2309.88	1542.87	1608.88	1621.2	998.919	1031.24	1004.47	888.509	959.133	903.833	1947.82	1977.9	1889.14
NFKBIB	Q15653	sp|Q15653|IKBB_HUMAN	1	45.8636	51.8202	50.7253	125.14	97.2543	113.187	97.419	106.86	92.8306	159.265	113.381	160.655	137.117	182.801	153.694
GRAMD1A	Q96CP6	sp|Q96CP6|ASTRA_HUMAN	3	548.216	618.888	569.514	29.4208	21.7307	23.6484	232.026	206.172	241.347	63.3998	74.6185	82.3899	59.9286	49.6839	39.7385
ATP5F1B	P06576	sp|P06576|ATPB_HUMAN	37	8146.28	8494.34	7578.77	3842.3	4416.41	4402.16	2631.8	2876.18	2529.11	3464.53	3027.12	3147.24	2863.21	2851.24	2078.09
RPL35A	P18077	sp|P18077|RL35A_HUMAN	5	462.032	397.379	414.547	33.6807	1	46.7782	933.624	935.321	918.264	542.936	551.611	664.165	446.685	446.434	433.164
COL4A5	P29400	sp|P29400-2|CO4A5_HUMAN	2	14.8602	21.5697	14.3515	440.439	680.649	997.687	10.2825	1	20.8233	6.42374	8.79948	6.41357	20.0515	28.4815	14.5162
TRAF2	Q12933	sp|Q12933-2|TRAF2_HUMAN	9	771.578	745.068	830.651	169.585	121.647	157.168	1238.08	1263.02	1331.02	1369.74	1537.1	1470.37	1139.34	1157.52	1247.49
CUL4B	Q13620	sp|Q13620|CUL4B_HUMAN	30	1902.62	1705.87	2022.95	6549.53	7026.75	6546.68	3841.59	3952.11	3884.44	3889.95	3792.66	4060.7	5799.67	5669.53	5971.32
CUL4A	Q13619	sp|Q13619|CUL4A_HUMAN	16	1240.57	1069.58	1287.45	2149.88	2027.68	2013.76	2251.89	2221.81	2245.97	2014.77	2030.84	2028.72	1815.25	1673.79	1860.33
MOV10	Q9HCE1	sp|Q9HCE1|MOV10_HUMAN	22	1534.48	1504.09	1523.2	492.782	457.547	470.179	1894.11	1932.47	1811.48	1759.67	1817.85	1844.62	1937.01	2040.08	1889.87
ADSS2	P30520	sp|P30520|PURA2_HUMAN	9	396.977	331.004	365.238	494.544	558.192	479.197	991.589	1030.26	1010.73	728.154	709.314	761.294	601.945	661.25	653.347
ADSS1	Q8N142	sp|Q8N142|PURA1_HUMAN	3	66.6803	62.5923	64.1214	88.342	92.1097	95.3997	169.209	177.835	178.139	151.83	115.17	143.455	143.473	148.011	162.161
PARD6G	Q9BYG4	sp|Q9BYG4|PAR6G_HUMAN	3	86.3549	80.4168	86.3091	65.8022	58.6915	69.384	189.529	176.068	162.675	100.486	100.972	110.195	158.041	149.901	156.891
PARD6B	Q9BYG5	sp|Q9BYG5|PAR6B_HUMAN	3	132.192	120.915	133.349	87.6168	95.6281	78.8801	131.56	144.267	139.722	78.7843	93.9876	112.35	62.9165	62.1417	51.1284
BRD1	O95696	sp|O95696-2|BRD1_HUMAN	12	2397.07	2387.7	2220.5	1567.12	1363.54	1418.55	1077.05	1055.66	1060.27	1280.95	1235.31	1174.55	1462.42	1514.7	1515.68
BRPF3	Q9ULD4	sp|Q9ULD4|BRPF3_HUMAN	4	294.288	328.184	322.568	249.82	212.313	249.753	213.648	214.911	222.702	300.054	283.625	287.145	321.798	335.254	351.499
BRPF1	P55201	sp|P55201-2|BRPF1_HUMAN	5	772.077	756.348	718.828	709.566	675.183	742.129	270.267	262.098	246.192	388.421	383.474	413.529	393.808	379.381	372.028
RPS23	P62266	sp|P62266|RS23_HUMAN	7	316.01	274.626	319.905	376.427	367.577	348.378	801.015	826.006	753.529	436.47	459.045	523.212	373	393.847	347.319
ARMT1	Q9H993	sp|Q9H993|ARMT1_HUMAN	8	443.312	391.313	438.569	3893.67	4006.96	3668.65	691.966	741.05	743.305	962.472	947.075	901.663	612.336	609.226	639.961
UBE2G1	P62253	sp|P62253|UB2G1_HUMAN	5	536.743	480.903	637.653	630.938	694.537	668.785	1097.2	1113.74	1046.42	838.801	820.439	863.145	702.773	766.897	733.161
ANXA11	P50995	sp|P50995|ANX11_HUMAN	9	695.552	689.512	732.555	1358.56	1328.55	1297.49	1327.71	1268.67	1458.15	1430.05	1309.66	1395	514.17	520.168	587.795
EBNA1BP2	Q99848	sp|Q99848|EBP2_HUMAN	14	4048.97	4041.75	3938.39	5890.46	5912.2	5532.22	2600.95	2572.66	2521.42	2412.86	2332.42	2406.04	1562.23	1656.49	1546.13
SPICE1	Q8N0Z3	sp|Q8N0Z3|SPICE_HUMAN	3	139.963	129.551	123.09	68.3413	70.8204	94.398	102.987	91.9346	89.4276	115.467	116.763	113.051	127.239	124.327	136.809
PDZRN3	Q9UPQ7	sp|Q9UPQ7|PZRN3_HUMAN	2	30.3943	31.2257	38.1233	60.3384	67.4981	57.0213	105.506	101.847	93.9587	46.6565	52.5915	54.3547	200.799	211.666	183.595
GTF2H4	Q92759	sp|Q92759|TF2H4_HUMAN	7	636.36	623.373	651.617	2377.06	2086.62	2044.85	1100.74	1196.35	1072.62	848.552	877.333	891.226	821.759	827.721	885.526
TRIR	Q9BQ61	sp|Q9BQ61|TRIR_HUMAN	4	152.275	133.514	151.773	134.428	113.885	113.563	694.98	643.825	710.363	762.628	777.779	790.895	980.219	921.305	986.229
CRAT	P43155	sp|P43155|CACP_HUMAN	6	889.82	930.183	872.879	58.4882	51.1797	90.0017	204.571	228.346	202.672	502.145	461.953	473.605	406.051	383.851	303.437
TAP2	Q03519	sp|Q03519|TAP2_HUMAN	1	315.06	425.696	383.622	1	1	19.9775	61.106	59.8484	71.745	14.2137	17.1341	26.3485	7.07989	1.97527	4.74913
SNAP23	O00161	sp|O00161|SNP23_HUMAN	4	404.658	405.076	403.864	576.783	666.113	723.203	255.544	278.395	296.841	177.924	185.95	195.444	206.667	147.932	144.606
PPP4C	P60510	sp|P60510|PP4C_HUMAN	7	429.732	364.439	479.506	915.216	914.631	787.904	700.299	738.436	738.501	1036.53	938.177	979.554	934.707	890.985	1054.98
PPP2CB	P62714	sp|P62714|PP2AB_HUMAN	13	753.705	740.788	798.241	1085.71	964.715	937.725	1029.28	1041.12	1085.07	1079.79	1112.15	1089.71	986.172	1019.38	1116.81
RPL18A	Q02543	sp|Q02543|RL18A_HUMAN	12	3308.43	3026.21	3248.15	1838.8	2424.88	2169.84	4956.96	5119.46	5001.53	4130.4	4158.09	4213.59	3221	2903.03	3172.76
STRIP1	Q5VSL9	sp|Q5VSL9|STRP1_HUMAN	6	385.824	359.808	424.246	409.504	481.498	412.825	523.776	510.42	507.69	555.731	570.576	565.344	689.186	736.146	749.42
ELAC2	Q9BQ52	sp|Q9BQ52|RNZ2_HUMAN	14	1083.96	1068.77	1085.16	606.156	645.419	707.986	1622.02	1575.13	1517.55	1204.62	1213.44	1173.19	1129.18	1117.84	1077.33
UGP2	Q16851	sp|Q16851|UGPA_HUMAN	40	6731.4	6243.08	7113.29	9972.83	10751.4	10513.4	14129.2	14627.7	14073.8	5650.7	5752.28	6126.67	1411.58	1429.33	1529.33
RAD21	O60216	sp|O60216|RAD21_HUMAN	22	3344.04	3236.8	3160.75	2293.07	2582.11	2589.13	1683.78	1632.65	1712.32	2079.7	1910.82	1899.7	2352.53	2462.88	2475.57
NTS	P30990	sp|P30990|NEUT_HUMAN	1	64.6988	68.1152	60.4013	1.01396	1	1	59.1019	71.1738	56.6281	357.861	335.848	369.494	1	1	1
NSA2	O95478	sp|O95478|NSA2_HUMAN	7	1148.22	1162.93	1036.72	1007.33	1034.88	1004.89	626.845	685.297	596.57	419.836	439.266	456.32	372.768	414.776	362.561
GLMN	Q92990	sp|Q92990|GLMN_HUMAN	9	693.159	639.308	785.472	966.905	943.456	839.01	1736.25	1723.69	1668.38	1682.59	1639.06	1699.46	1341.21	1341.93	1371.29
NFATC4	Q14934	sp|Q14934-2|NFAC4_HUMAN	2	47.9817	40.669	44.473	33.9329	31.6345	33.0007	56.205	46.8773	50.9814	95.16	86.5134	110.237	145.832	134.512	135.527
CRTAP	O75718	sp|O75718|CRTAP_HUMAN	10	1134.47	1106.58	1086.55	509.579	482.182	598.847	538.855	543.365	528.529	1064.37	1023.81	1013.17	957.659	944.367	843.896
DNAJC10	Q8IXB1	sp|Q8IXB1|DJC10_HUMAN	7	1777.93	1942.88	1784.93	235.422	163.632	190.283	570.503	562.06	628.899	945.75	1022.27	962.619	999.783	951.067	921.538
GRPEL2	Q8TAA5	sp|Q8TAA5|GRPE2_HUMAN	6	1356.29	1485.77	1279.99	160.491	137.498	288.26	423.851	426.978	427.847	628.778	596.83	595.132	206.583	203.292	198.924
RO60	P10155	sp|P10155|RO60_HUMAN	11	1391.79	1174.14	1437.6	354.104	245.263	309.997	1851.01	1972.99	1842.22	2246.84	2311.94	2278.16	3168.24	3130.79	3244.05
PAFAH1B1	P43034	sp|P43034|LIS1_HUMAN	17	2993.66	2788.47	3167.27	3659.83	3946.05	4036.35	3497.01	3572.62	3601.02	5033.65	4824.14	5034.83	4904.39	4548.37	5247.99
ERP44	Q9BS26	sp|Q9BS26|ERP44_HUMAN	10	1028.71	1010.63	933.267	549.381	530.054	578.691	469.707	447.016	517.812	739.42	728.807	715.361	616.383	565.815	551.16
SIRT5	Q9NXA8	sp|Q9NXA8|SIR5_HUMAN	6	1447.85	1500.71	1553.59	76.3078	38.1763	118.307	794.502	787.156	860.932	907.224	893.164	889.904	865.312	865.885	885.306
GATC	O43716	sp|O43716|GATC_HUMAN	4	847.594	909.508	744.387	261.247	262.932	330.937	285.329	302.359	268.083	344.774	338.15	346.423	248.146	250.26	197.471
PRRC1	Q96M27	sp|Q96M27|PRRC1_HUMAN	10	1292.31	1422.07	1391.09	2410.86	2386.21	2278.95	1360.09	1399.38	1486.17	1503.52	1462.45	1478.01	1326.41	1413.74	1473.8
ARMC6	Q6NXE6	sp|Q6NXE6|ARMC6_HUMAN	9	984.37	892.45	953.14	1030.72	1014.2	894.751	1912.99	2045.09	1954.74	1890.26	1738.49	1731.81	1378.98	1496.41	1486.02
NUDT12	Q9BQG2	sp|Q9BQG2|NUD12_HUMAN	6	1793.83	1894.41	1839.94	175.053	120.817	184.863	950.022	976.897	980.404	1354.75	1351.05	1309.56	1123.75	1224.25	1148.8
LARP4B	Q92615	sp|Q92615|LAR4B_HUMAN	9	361.799	336.696	385.255	565.883	563.516	539.844	853.251	907.457	840.506	892.2	904.516	895.834	830.945	840.813	827.891
RMDN3	Q96TC7	sp|Q96TC7|RMD3_HUMAN	5	972.07	1077.25	981.293	239.541	229.19	286.285	298.109	274.369	314.384	254.391	292.042	268.229	275.096	271.128	214.064
FRYL	O94915	sp|O94915|FRYL_HUMAN	2	148.926	140.217	129.884	421.022	431.925	406.219	270.73	268.591	287.769	312.279	311.933	325.813	222.665	207.496	227.925
CRNKL1	Q9BZJ0	sp|Q9BZJ0|CRNL1_HUMAN	15	1713.55	1533.6	1887.22	2852.06	2936.12	2929.67	1592.53	1470.38	1565.63	1776.39	1876.43	1920.5	2184.28	2000.25	2193.24
PTPN12	Q05209	sp|Q05209|PTN12_HUMAN	16	1206.74	1117.97	1344.98	2973.58	2945	2706.84	3743.11	3687.44	3721.21	3505.27	3415.99	3656.8	3166.76	3296.87	3380.02
ITGA2	P17301	sp|P17301|ITA2_HUMAN	5	411.442	495.114	436.04	32.7911	56.411	63.1954	152.603	166.669	164.139	47.052	49.4893	46.6093	104.639	93.0386	81.4419
AGO1	Q9UL18	sp|Q9UL18|AGO1_HUMAN	8	511.337	516.151	550.854	91.5286	64.5334	77.1109	791.644	759.449	799.159	552.432	609.683	593.513	880.255	870.159	950.753
AGO2	Q9UKV8	sp|Q9UKV8|AGO2_HUMAN	15	1642.46	1505.34	1839.26	945.505	769.803	801.171	2383.86	2251.84	2331.66	1634.59	1741.94	1854.42	1615.54	1641.64	1738
MDH1	P40925	sp|P40925-3|MDHC_HUMAN	18	2147.1	1686.27	2100.68	1544.19	1698.84	1785.95	4969.5	5003.68	4843.86	4516.99	4354.73	4414.04	3930.5	4095.81	4087.42
[truncated: 5,353 more rows]

## Sheet: Mouse
Gene.Symbol	Uniprot	Protein.Id	Number.of.peptides	mNaive_p_rep1	mNaive_p_rep2	mNaive_p_rep3	mPrimed_p_rep1	mPrimed_p_rep2	mPrimed_p_rep3	mEarly_p_rep1	mEarly_p_rep2	mEarly_p_rep3	mLate_p_rep1	mLate_p_rep2	mLate_p_rep3
A2m	Q6GQT1	sp|Q6GQT1|A2MG_MOUSE	1	10.5563	14.0668	11.3335	9.82482	12.4852	13.2993	56.7481	37.3341	22.5308	482.144	689.111	401.774
A4galt	Q67BJ4	sp|Q67BJ4|A4GAT_MOUSE	1	208.552	187.836	177.007	36.4912	35.7039	37.1665	204.598	170.182	202.675	24.8137	34.6806	33.8678
Aaas	P58742	sp|P58742|AAAS_MOUSE	14	1277.49	1254.05	1243.39	1162.39	1247.48	1192.1	2901.54	2876.89	3007.73	1167.98	1144.33	1188.33
Aacs	Q9D2R0	sp|Q9D2R0|AACS_MOUSE	17	1466.55	1495.93	1435.79	1673.19	1851.36	1607.28	557.672	465.517	585.037	1955.4	1989.99	1948.54
Aagab	Q8R2R3	sp|Q8R2R3|AAGAB_MOUSE	11	786.906	771.269	763.983	918.101	910.176	893.502	383.206	460.266	464.611	816.062	844.819	795.736
Aak1	Q3UHJ0	sp|Q3UHJ0|AAK1_MOUSE	12	1860.56	1937.48	1914.5	2028.04	1854.99	2059.01	962.021	1141.72	1135.46	3437.83	3497.54	3317.04
Aamdc	Q8R0P4	sp|Q8R0P4|AAMDC_MOUSE	2	196.568	201.615	185.655	123.474	104.658	130.218	69.2311	81.2104	61.8046	242.077	222.469	124.185
Aar2	Q9D2V5	sp|Q9D2V5|AAR2_MOUSE	8	595.778	675.897	634.997	746.177	724.511	721.301	193.77	227.16	252.874	594.398	615.767	599.413
Aars1	Q8BGQ7	sp|Q8BGQ7|SYAC_MOUSE	34	5352.02	5414.69	5490.13	4311.16	4535.81	4471.88	1238.98	1237.8	1369.57	2483.36	2637.43	2513.39
Aars2	Q14CH7	sp|Q14CH7|SYAM_MOUSE	14	1011.98	1064.09	1036.11	745.117	808.963	762.684	1995.12	1965.99	1695.2	1039.25	1066.59	1074.32
Aarsd1	Q3THG9	sp|Q3THG9|AASD1_MOUSE	10	1060.11	980	1128.89	1107.79	1171.92	1080.35	322.019	309.647	340.076	999.521	1100.53	1020.61
Aasdh	Q80WC9	sp|Q80WC9|ACSF4_MOUSE	1	55.0939	63.2956	55.1086	136.563	137.792	132.423	64.6877	55.6727	57.667	119.173	121.697	113.182
Aasdhppt	Q9CQF6	sp|Q9CQF6|ADPPT_MOUSE	7	512.875	489.992	478.854	726.823	745.394	671.942	432.818	491.234	418.14	488.988	486.119	533.44
Aatf	Q9JKX4	sp|Q9JKX4|AATF_MOUSE	18	1287.84	1368.51	1412.32	1300.4	1405.34	1252.5	2460.91	2322.32	2342.37	753.963	783.565	814.548
Abat	P61922	sp|P61922|GABT_MOUSE	3	30.8777	32.8211	22.2959	38.0083	36.306	33.9793	28.2312	29.5967	30.9321	77.5522	84.1086	98.7595
Abca1	P41233	sp|P41233|ABCA1_MOUSE	1	29.5278	25.6046	26.9929	0.165054	1	1	23.4463	21.5645	19.4291	6.16893	6.71664	5.94395
Abca2	P41234	sp|P41234|ABCA2_MOUSE	3	92.8533	88.0133	82.8318	136.24	150.727	146.277	224.841	201.288	211.875	117.144	119.935	107.649
Abca3	Q8R420	sp|Q8R420|ABCA3_MOUSE	1	7.29357	5.00518	12.3515	14.5931	17.0091	10.6728	24.7483	21.7887	40.6194	12.4037	12.5543	11.2969
Abca5	Q8K448	sp|Q8K448|ABCA5_MOUSE	2	69.0851	85.6694	88.9377	75.2235	74.6206	70.9136	73.3981	88.0579	79.241	62.0761	70.8905	73.5964
Abcb10	Q9JI39	sp|Q9JI39|ABCBA_MOUSE	10	718.597	656.054	656.234	843.005	930.016	832.895	1778.68	1805.09	1941.71	1099.97	1126.32	1250.78
Abcb11	Q9QY30	sp|Q9QY30|ABCBB_MOUSE	1	28.5892	24.8874	27.2098	14.1885	15.3048	24.1051	48.1257	47.718	47.5416	11.2437	8.75435	12.0744
Abcb1b	P06795	sp|P06795|MDR1B_MOUSE	17	2062.82	2144.97	2209.51	1715.92	1726.93	1796.47	4720.34	4438.07	4975.33	551.313	550.11	622.16
Abcb6	Q9DC29	sp|Q9DC29|ABCB6_MOUSE	5	325.649	326.162	314.929	289.487	335.475	313.161	898.814	796.615	977.72	355.97	383.071	434.917
Abcb7	Q61102	sp|Q61102|ABCB7_MOUSE	20	1915.06	1876.17	1903.06	1567.8	1682.3	1611.53	3580.32	3479.29	3769.08	1141.96	1184.47	1337.72
Abcb8	Q9CXJ4	sp|Q9CXJ4|MITOS_MOUSE	5	567.268	573.07	594.39	382.121	372.318	396.059	909.067	911.339	839.761	431.057	501.14	568.011
Abcc1	O35379	sp|O35379|MRP1_MOUSE	7	317.256	281.37	326.968	536.076	544.671	527.183	738.106	656.278	724.033	292.818	293.918	331.282
Abcc5	Q9R1X5	sp|Q9R1X5|MRP5_MOUSE	4	183.628	178.857	180.736	332.244	336.645	336.57	453.496	443.729	387.357	275.881	296.477	350.455
Abcd1	P48410	sp|P48410|ABCD1_MOUSE	2	67.4171	69.2	58.7578	51.5977	50.8763	40.0519	126.944	104.491	131.374	39.8408	36.7468	38.5312
Abcd3	P55096	sp|P55096|ABCD3_MOUSE	10	1073.28	989.491	918.357	809.327	844.954	812.835	1252.05	1163.62	1440.86	804.479	738.802	851.617
Abcd4	O89016	sp|O89016|ABCD4_MOUSE	5	344.692	306.362	319.246	699.945	759.483	724.389	1308.54	1264.98	1404.4	522.923	532.592	652.957
Abce1	P61222	sp|P61222|ABCE1_MOUSE	30	5506.44	5365.96	5267.66	5896.48	6114.91	6001.84	1836.84	2077.32	2195.85	4072.03	4211.53	4148.66
Abcf1	Q6P542	sp|Q6P542|ABCF1_MOUSE	31	3345.5	3450.34	3839.94	4580.84	4161.71	4450.95	2736.8	3008.25	3030.87	2926.29	2996.06	3110.38
Abcf2	Q99LE6	sp|Q99LE6|ABCF2_MOUSE	36	6877.11	7015.07	6886.54	8592.96	8985.52	8178.59	3714.08	4150.18	4087.79	4234.44	4264.12	4144.3
Abcf3	Q8K268	sp|Q8K268|ABCF3_MOUSE	17	1950.26	2090.78	1932.21	1744.64	1899.13	1808.29	984.959	1300.26	1160.75	1864.23	1743.65	1825.77
Abcg1	Q64343	sp|Q64343|ABCG1_MOUSE	5	103.32	104.854	114.979	152.67	158.742	143.882	689.142	609.217	753.406	169.933	188.145	217.149
Abcg2	Q7TMS5	sp|Q7TMS5|ABCG2_MOUSE	4	401.606	388.709	416.577	701.184	844.522	742.214	918.807	808.037	904.39	558.633	561.627	626.819
Abhd10	Q6PE15	sp|Q6PE15|ABHDA_MOUSE	8	1084.7	1003.28	1122	1033.13	1103.72	971.461	3332.2	2985.71	2874.75	787.891	948.729	1012.9
Abhd11	Q8K4F5	sp|Q8K4F5|ABHDB_MOUSE	6	671.291	664.406	690.732	927.451	829.44	901.004	1996.56	1965.02	1706.18	357.565	330.855	367.746
Abhd12	Q99LR1	sp|Q99LR1|ABD12_MOUSE	6	277.868	243.681	309.959	256.642	228.569	245.18	512.206	447.107	528.836	242.918	327.704	363.494
Abhd13	Q80UX8	sp|Q80UX8|ABHDD_MOUSE	2	124.501	122.507	127.194	196.135	189.911	165.432	277.983	255.212	283.901	170.908	179.316	212.78
Abhd14a	Q922Q6	sp|Q922Q6|ABHEA_MOUSE	2	30.8348	32.7179	29.4295	58.3238	50.841	51.7702	108.106	91.5565	106.077	34.6747	35.14	32.2717
Abhd16a	Q9Z1Q2	sp|Q9Z1Q2|ABHGA_MOUSE	3	213.42	181.057	217.542	218.725	220.137	193.824	328.441	296.31	347.782	222.104	236.333	292.82
Abhd17b	Q7M759	sp|Q7M759|AB17B_MOUSE	4	139.983	146.212	150.106	104.441	92.6641	117.909	161.454	137.569	155.726	144.473	128.289	125.499
Abhd18	Q8C1A9	sp|Q8C1A9|ABD18_MOUSE	2	226.061	225.26	222.05	189.225	184.992	186.811	250.904	232.389	223.251	217.777	223.082	230.892
Abhd4	Q8VD66	sp|Q8VD66|ABHD4_MOUSE	6	265.43	249.708	259.562	258.645	271.624	255.256	414.19	500.005	462.733	291.181	313.371	308.937
Abhd5	Q9DBL9	sp|Q9DBL9|ABHD5_MOUSE	4	220.958	225.185	201.788	215.265	181.514	185.972	704.801	789.869	758.861	202.469	202.869	215.992
Abhd6	Q8R2Y0	sp|Q8R2Y0|ABHD6_MOUSE	7	933.695	913.955	911.226	577.482	633.211	646.385	1317.65	1233.15	1311.71	923.115	925.055	1010.65
Abi1	Q8CBW3	sp|Q8CBW3-4|ABI1_MOUSE	6	1013.62	1009.35	1103.22	719.65	708.042	722.556	503.625	562.545	554.629	945.012	958.745	905.376
Abi2	P62484	sp|P62484|ABI2_MOUSE	6	402.514	397.289	454.908	739.345	644.101	658.469	193.573	214.556	239.85	745.831	786.613	764.809
Abitram	Q80ZQ9	sp|Q80ZQ9|ABITM_MOUSE	6	765.404	784.139	839.515	537.061	547.592	568.693	258.256	295.223	279.954	1143.26	1157.57	1207.27
Abl1	P00520	sp|P00520-4|ABL1_MOUSE	6	1019.54	992.154	980.769	818.87	891.236	839.279	532.14	657.257	694.186	1659.58	1642.56	1683.83
Abl2	Q4JIM5	sp|Q4JIM5|ABL2_MOUSE	9	845.166	833.202	794.899	1184.56	1141.46	1158.52	404.124	475.22	570.566	730.571	783.005	850.682
Ablim1	Q8K4G5	sp|Q8K4G5|ABLM1_MOUSE	6	891.61	929.681	856.12	194.131	226.877	257.931	853.591	955.172	770.624	570.276	552.169	566.803
Abr	Q5SSL4	sp|Q5SSL4-2|ABR_MOUSE	14	1863.17	1819	1696.02	1516.47	1544.05	1503.77	1113.58	1213.9	1275.58	1713.8	1620.99	1686.5
Abracl	Q4KML4	sp|Q4KML4|ABRAL_MOUSE	4	107.66	113.872	97.7309	195.445	207.031	210.944	38.4096	55.2617	58.0077	518.324	507.987	394.942
Abraxas1	Q8BPZ8	sp|Q8BPZ8|ABRX1_MOUSE	6	356.333	365.917	390.853	459.327	450.959	419.204	649.599	594.706	597.24	327.436	346.839	336.386
Abraxas2	Q3TCJ1	sp|Q3TCJ1|ABRX2_MOUSE	7	331.449	333.35	346.785	369.868	377.028	357.351	177.731	173.789	182.2	494.021	487.669	510.512
Abt1	Q9QYL7	sp|Q9QYL7|ABT1_MOUSE	7	662.991	647.628	683.504	645.56	685.415	587.577	1187.29	1073.63	1064.28	482.371	418.313	458.96
Abtb1	Q99LJ2	sp|Q99LJ2|ABTB1_MOUSE	2	65.9971	53.0906	59.6399	42.4575	37.421	43.7584	21.1196	24.0633	24.7425	49.9239	36.9207	39.3191
Acaa1a	Q921H8	sp|Q921H8|THIKA_MOUSE	25	2818.17	2870.82	2930.5	1498.94	1562.96	1606	4439.95	4258.4	4045.24	2341.47	2342.24	2432.25
Acaa2	Q8BWT1	sp|Q8BWT1|THIM_MOUSE	22	2191.87	2223.15	2498.16	968.82	829.223	1025.98	2732.25	2559.77	2332.06	2964.7	3090.23	3082.81
Acaca	Q5SWU9	sp|Q5SWU9-2|ACACA_MOUSE	34	3772.98	3746.7	3439.53	5052.47	5414.06	5114.43	1270.59	1423.72	1728.69	5799.04	5460.8	5552.63
Acacb	E9Q4Z2	sp|E9Q4Z2|ACACB_MOUSE	17	3408.04	3376.58	3139.45	2254.46	2175.43	2400.65	850.321	912.204	978.801	2368.84	2176.99	2211.39
Acad10	Q8K370	sp|Q8K370|ACD10_MOUSE	12	304.104	372.366	314.804	466.918	490.94	470.854	1877.82	1943.24	1646.02	767.622	769.963	808.73
Acad11	Q80XL6	sp|Q80XL6|ACD11_MOUSE	18	1156.44	1161.31	1102.56	1153.57	1198.92	1086.85	3716.14	3568.2	3877.69	847.469	923.573	982.249
Acad8	Q9D7B6	sp|Q9D7B6|ACAD8_MOUSE	14	903.972	956.555	1010.16	610.207	569.442	603.61	2047.43	1930.72	1856.13	1205.38	1307.54	1280.76
Acad9	Q8JZN5	sp|Q8JZN5|ACAD9_MOUSE	14	1959.85	1857.17	2005.95	1874.95	1956.5	1826.97	3309.03	3298.87	3347.04	2037.74	2076.03	2135.24
Acadl	P51174	sp|P51174|ACADL_MOUSE	11	384.363	378.182	397.752	685.006	717.191	643.732	2784.45	2537.84	2475.17	1089.38	1193.49	1230.4
Acadm	P45952	sp|P45952|ACADM_MOUSE	21	2516.32	2523.94	2852.41	1392.03	1388.11	1441.36	5165.73	4521.24	4371.03	972.447	1001.46	1013.87
Acads	Q07417	sp|Q07417|ACADS_MOUSE	22	2296.28	2251.78	2503.25	1299.18	1286.97	1303.09	5716.38	5286.15	4832.9	1642.82	1659.56	1768.7
Acadsb	Q9DBL1	sp|Q9DBL1|ACDSB_MOUSE	12	1187.05	1293.63	1240.38	933.722	927.683	976.405	3764.87	3717.48	2951.39	1668.8	1604.98	1689.5
Acadvl	P50544	sp|P50544|ACADV_MOUSE	19	1534.41	1516.72	1533.08	1929.07	1873.39	1857.88	4028.76	3987.17	3670.2	1564.62	1628.51	1761.27
Acap2	Q6ZQK5	sp|Q6ZQK5|ACAP2_MOUSE	10	938.248	943.386	907.379	756.122	804.417	707.351	427.073	548.119	525.698	1409.2	1394.61	1420.4
Acat1	Q8QZT1	sp|Q8QZT1|THIL_MOUSE	10	775.544	813.842	829.061	897.536	803.336	878.114	4667.2	4276.85	3973.93	2573.86	2607.05	2652.61
Acat2	Q8CAY6	sp|Q8CAY6|THIC_MOUSE	18	1222.94	1275.65	1359.23	1536.9	1378.74	1548.94	303.023	308.372	336.365	2099.24	2298.27	2122.26
Acbd3	Q8BMP6	sp|Q8BMP6|GCP60_MOUSE	8	803.05	836.049	813.828	828.834	676.519	849.774	1423.13	1485.35	1460.71	861.015	785.318	818.703
Acbd5	Q5XG73	sp|Q5XG73|ACBD5_MOUSE	6	780.646	753.888	680.072	545.279	485.777	552.421	1578.81	1463.74	1449.63	681.593	633.936	693.287
Acbd6	Q9D061	sp|Q9D061|ACBD6_MOUSE	5	635.236	586.539	591.369	745.115	729.925	716.273	255.031	291.031	341.852	950.241	849.739	747.805
Accs	A2AIG8	sp|A2AIG8|1A1L1_MOUSE	1	21.6274	22.3171	11.9493	14.8962	15.3201	13.3184	3.74543	4.74206	3.12844	30.0582	30.3617	32.8694
Acd	Q5EE38	sp|Q5EE38|ACD_MOUSE	8	503.676	511.048	519.443	377.131	357.527	343.462	842.59	873.252	772.313	473.369	420.975	395.407
Acin1	Q9JIX8	sp|Q9JIX8-4|ACINU_MOUSE	25	2049.11	2068.81	2203.45	1957.57	1877.91	1838.68	4504.39	4242.55	4221.56	2269.74	2354.94	2470.31
Acly	Q91V92	sp|Q91V92|ACLY_MOUSE	34	5284.53	5222.02	4985.13	4252.98	4582.41	4314.43	1104.81	1116.69	1282.1	3197.43	3378.66	3377.54
Aco1	P28271	sp|P28271|ACOC_MOUSE	25	4103.47	4163.22	4061.8	3829	3848.69	3851.17	1139.78	1152.52	1205.44	4695.63	4710.41	4556.06
Aco2	Q99KI0	sp|Q99KI0|ACON_MOUSE	22	1901.34	1974.86	2085.23	1584.18	1511.1	1536.51	5388.62	5029.82	4266.21	1602.31	1690.71	1753.58
Acot11	Q8VHQ9	sp|Q8VHQ9|ACO11_MOUSE	1	13.3339	9.79985	13.2459	37.7169	38.6055	38.9319	43.637	56.4054	40.6509	42.5062	36.6276	38.407
Acot13	Q9CQR4	sp|Q9CQR4|ACO13_MOUSE	3	355.692	354.817	394.252	120.123	112.523	123.112	1592.88	1566.88	1466.96	540.862	547.452	579.756
Acot2	Q9QYR9	sp|Q9QYR9|ACOT2_MOUSE	6	711.218	710.372	670.825	1614.47	1590.96	1584.07	1727.97	1693.15	1595.78	1685.22	1726.17	1771.64
Acot3	Q9QYR7	sp|Q9QYR7|ACOT3_MOUSE	1	27.3619	22.5978	15.4829	51.0825	52.0484	43.7547	10.2639	18.0949	13.5244	24.1113	24.3071	28.7967
Acot7	Q91V12	sp|Q91V12|BACH_MOUSE	11	1468.52	1441	1424.62	1549.54	1477.49	1503.48	536.332	491.012	533.941	482.284	486.286	475.888
Acot8	P58137	sp|P58137|ACOT8_MOUSE	11	1734.01	1658.58	1629.51	1554.04	1508.29	1533.04	4641.43	4482.75	4448.25	900.958	876.741	1027.31
Acot9	Q9R0X4	sp|Q9R0X4|ACOT9_MOUSE	28	4510.46	4561.06	4508.17	1726.62	1739.87	1987.57	10503.8	9806.79	8672.84	701.312	746.547	943.998
Acox1	Q9R0H0	sp|Q9R0H0-2|ACOX1_MOUSE	12	842.094	840.863	805.896	932.756	955.304	924.561	2422.72	2148.05	2399.35	879.102	882.315	1024.35
Acox3	Q9EPL9	sp|Q9EPL9|ACOX3_MOUSE	15	1670.76	1879.74	1601.77	388.934	395.293	462.343	2585.05	2516.94	2690.95	440.184	442.966	549.723
Acp1	Q9D358	sp|Q9D358|PPAC_MOUSE	13	1435.19	1445.68	1509.85	1460.92	1295.23	1393.94	347.72	349.087	362.494	1582.6	1615.35	1575.98
Acp2	P24638	sp|P24638|PPAL_MOUSE	6	462.842	495.045	459.759	487.34	506.473	490.146	971.597	913.728	951.204	1814.97	1822.32	1986.59
Acp5	Q05117	sp|Q05117|PPA5_MOUSE	1	65.9566	62.2854	51.6677	98.6013	99.6423	102.301	144.858	137.244	126.991	72.3331	68.6877	73.5197
Acp6	Q8BP40	sp|Q8BP40|PPA6_MOUSE	15	2476.05	2422.31	2498.44	1525.86	1484.75	1620.14	4087.97	3655.52	3766.46	533.114	504.877	621.577
Acsf2	Q8VCW8	sp|Q8VCW8|ACSF2_MOUSE	19	1712.79	1734.92	1756.9	713.806	712.303	731.309	4331.89	3904.66	3762.94	961.751	1013.58	1088.63
Acsf3	Q3URE1	sp|Q3URE1|ACSF3_MOUSE	9	234.512	212.643	223.263	237.452	230.312	244.971	656.899	604.829	533.5	329.683	380.028	367.713
Acsl1	P41216	sp|P41216|ACSL1_MOUSE	20	1906.85	1965.52	1795.29	1266.44	1393.89	1319.06	3402.68	3437.96	3477.14	873.161	833.159	949.898
Acsl3	Q9CZW4	sp|Q9CZW4|ACSL3_MOUSE	22	2907.83	2664.22	2703.55	3161.86	3211.5	3186.5	4945.34	4345.46	5061.87	3704.02	3906.82	4163.59
Acsl4	Q9QUJ7	sp|Q9QUJ7|ACSL4_MOUSE	23	1591.15	1673.17	1546.76	4513.56	4504.73	4510.13	3856.42	3575.2	3880.55	1752.79	1751.59	1787.99
Acsl5	Q8JZR0	sp|Q8JZR0|ACSL5_MOUSE	8	240.331	217.22	200.08	1317.17	1292.39	1293.08	1059.67	1084.89	1036.06	490.893	415.135	542.349
Acsl6	Q91WC3	sp|Q91WC3-2|ACSL6_MOUSE	1	45.3161	44.8824	37.2746	41.7859	34.0932	36.4478	100.184	80.0166	84.5315	26.1839	30.7713	27.365
Acss1	Q99NB1	sp|Q99NB1|ACS2L_MOUSE	6	545.054	570.809	565.865	195.021	186.66	203.657	2797.72	2702.45	2330.7	343.492	326.066	386.384
Acss2	Q9QXG4	sp|Q9QXG4|ACSA_MOUSE	8	1214.6	1192.31	1177.75	784.906	826.785	804.189	405.674	365.365	383.309	716.257	757.552	748.061
Actb	P60710	sp|P60710|ACTB_MOUSE	29	2188.43	2374.35	2280.11	2392.42	2099.84	2419.39	2082.76	1905.79	1888.35	2386.71	2699.71	2221.43
Actc1	P68033	sp|P68033|ACTC_MOUSE	68	7219.65	7953.68	6483.68	7664.28	7978.86	7341.11	6980.74	6468.7	6498.11	8102.4	8840.16	7920.75
Actl6a	Q9Z2N8	sp|Q9Z2N8|ACL6A_MOUSE	18	2109.07	2062.36	2270.01	1807.18	1734.07	1836.01	1822.75	1826.35	1777.9	1847.79	1953.88	1796.19
Actn1	Q7TPR4	sp|Q7TPR4|ACTN1_MOUSE	24	5442.33	5666.22	5297.94	2938.66	2922.25	3088	1633.33	1881.29	1821.11	6291.69	6068.99	6413.93
Actn3	O88990	sp|O88990|ACTN3_MOUSE	4	78.2087	70.6326	71.8781	394.119	429.987	400.432	74.798	54.6487	92.7421	81.9395	76.9632	87.3943
Actn4	P57780	sp|P57780|ACTN4_MOUSE	45	5634.26	5831.6	5751.95	9188.15	8824.43	9041.94	5469.05	5517.42	5287.25	4332.88	4600.84	4394.67
Actr10	Q9QZB7	sp|Q9QZB7|ARP10_MOUSE	8	2014.85	1993.25	1860.01	1942.67	2107.92	1925.64	565.102	567.182	694.813	2436.96	2391.07	2429.79
Actr1a	P61164	sp|P61164|ACTZ_MOUSE	5	157.527	171.778	177.277	191.782	212.627	170.71	89.8213	93.3328	90.3096	268.448	253.652	282.51
Actr1b	Q8R5C5	sp|Q8R5C5|ACTY_MOUSE	17	2629.11	2589.24	2623.73	2809.92	2851.19	2798.51	873.833	947.356	1024	3212.32	3343.39	3178.09
Actr2	P61161	sp|P61161|ARP2_MOUSE	16	2243.49	2262	2201.04	2050.11	2130.81	1993.93	962.116	895.289	1068.35	2321.79	2422.15	2333.07
Actr3	Q99JY9	sp|Q99JY9|ARP3_MOUSE	18	4053.79	4141.19	3889.19	3719.79	3899.8	3625.51	1967.76	1861.24	1998.67	4530.43	4522.03	4602.93
Actr3b	Q641P0	sp|Q641P0|ARP3B_MOUSE	4	602.931	593.73	558.721	637.178	594.155	609.556	327.268	312.065	317.111	296.915	295.14	313.322
Actr5	Q80US4	sp|Q80US4|ARP5_MOUSE	11	1104.34	1114.44	1137.42	1353.81	1393.36	1377.07	2005.12	1988.33	1874.69	1002.31	961.258	1064.07
Actr6	Q9D864	sp|Q9D864|ARP6_MOUSE	8	401.863	411.712	398.507	381.376	382.804	375.147	670.775	624.413	643.697	429.495	444.478	497.519
Actr8	Q8R2S9	sp|Q8R2S9|ARP8_MOUSE	17	1770.58	1742.19	1680.97	1789.11	1861.36	1788.68	2140.81	2204.7	2258.59	1740.29	1709.61	1758.22
Acvr1	P37172	sp|P37172|ACVR1_MOUSE	1	17.709	13.2672	13.717	12.4128	11.8573	11.2316	14.7099	16.8605	11.3812	21.609	25.9294	21.4295
Acvr2a	P27038	sp|P27038|AVR2A_MOUSE	1	10.3163	9.83048	13.5098	6.61121	9.25674	11.9304	17.589	18.0451	18.4109	36.6309	40.8764	32.7826
Acvr2b	P27040	sp|P27040|AVR2B_MOUSE	2	145.017	144.815	139.445	224.344	207.147	206.504	301.192	250.076	291.916	543.346	567.649	620.754
Acy1	Q99JW2	sp|Q99JW2|ACY1_MOUSE	15	2061.36	1945.84	1416.7	1530.85	1345.27	1636.93	505.869	535.042	405.427	1567.62	1669.92	1041.1
Acy3	Q91XE4	sp|Q91XE4|ACY3_MOUSE	6	473.206	482.927	463.233	455.999	465.547	439.132	195.953	218.518	200.055	424.567	462.726	407.094
Acyp1	P56376	sp|P56376|ACYP1_MOUSE	5	788.834	831.152	862.923	648.859	646.493	639.877	231.968	218.769	224.962	782.549	790.987	779.211
Acyp2	P56375	sp|P56375|ACYP2_MOUSE	3	443.587	470.005	507.387	477.153	401.527	472.13	79.0693	76.0077	94.6289	139.005	157.106	157.613
Ada	P03958	sp|P03958|ADA_MOUSE	11	1578.65	1592.54	1718.4	1167.14	1184.62	1133.67	275.253	276.919	309.552	1217.06	1247.28	1159.72
Adal	Q80SY6	sp|Q80SY6|ADAL_MOUSE	4	554.471	557.643	514.363	311.654	332.027	338.787	137.665	143.811	130.779	379.069	377.98	398.065
Adam10	O35598	sp|O35598|ADA10_MOUSE	6	252.128	239.2	267.085	168.051	178.936	177.602	368.747	339.791	395.289	491.734	586.071	554.615
Adam15	O88839	sp|O88839|ADA15_MOUSE	1	45.1159	55.4137	46.4294	41.611	40.4038	38.4052	101.132	75.5317	94.3145	26.6953	29.8039	30.101
Adam17	Q9Z0F8	sp|Q9Z0F8|ADA17_MOUSE	11	583.788	567.486	629.894	559.244	611.546	595.223	1228.51	1204.99	1167.09	611.337	668.412	733.813
Adam19	O35674	sp|O35674|ADA19_MOUSE	4	174.255	166.629	170.785	107.282	118.007	122.619	190.54	147.277	179.414	52.0226	64.6225	77.0051
Adam9	Q61072	sp|Q61072|ADAM9_MOUSE	6	268.57	254.796	276.381	203.466	222.98	199.628	412.664	354.984	423.137	302.754	323.442	340.193
Adar	Q99MU3	sp|Q99MU3|DSRAD_MOUSE	16	1076.03	1227.01	1034.11	1663.18	1882.18	1604.44	1795.55	1724.18	1861.24	859.372	919.268	1127.14
Adarb1	Q91ZS8	sp|Q91ZS8-6|RED1_MOUSE	5	331.964	304.22	344.288	372.464	307.319	362.114	338.895	332.285	395.265	196.94	187.882	228.363
Adat1	Q9JHI2	sp|Q9JHI2|ADAT1_MOUSE	10	484.521	521.532	520.721	560.26	607.432	551.793	197.013	243.131	231.5	587.912	617.377	597.297
Adat2	Q6P6J0	sp|Q6P6J0|ADAT2_MOUSE	4	691.532	676.677	770.592	406.804	288.691	459.304	139.647	154.748	170.866	302.555	303.629	305.571
Adat3	Q6PAT0	sp|Q6PAT0|ADAT3_MOUSE	8	491.813	469.5	471.008	412.337	402.24	447.459	116.143	111.223	122.328	247.853	242.407	250.537
Adck1	Q9D0L4	sp|Q9D0L4|ADCK1_MOUSE	8	215.768	228.732	220.232	142.111	155.26	154.727	330.264	331.246	351.609	153.996	176.363	208.918
Adck2	Q6NSR3	sp|Q6NSR3|ADCK2_MOUSE	1	54.064	53.8906	49.1666	58.8505	61.0925	49.5879	106.764	106.853	127.761	79.5818	74.7955	97.5014
Adck5	Q80V03	sp|Q80V03|ADCK5_MOUSE	1	27.1138	21.4454	15.4057	18.2765	16.7323	22.072	16.8212	17.3692	20.3723	19.1453	18.9647	22.3096
Add1	Q9QYC0	sp|Q9QYC0|ADDA_MOUSE	18	2204.54	2233.93	2123.7	1278.82	1246.61	1281.24	2081.13	2135.51	2018.7	4136.79	4121.76	4063.51
Add3	Q9QYB5	sp|Q9QYB5|ADDG_MOUSE	12	1627.44	1520.25	1443.46	858.801	874.822	908.225	1611.33	1594.59	1501.69	2762.94	2700.52	2810.91
Adgra3	Q7TT36	sp|Q7TT36|AGRA3_MOUSE	6	147.77	147.484	158.901	193.814	183.002	186.732	231.21	205.224	238.98	495.041	466.904	532.744
Adgre5	Q9Z0M6	sp|Q9Z0M6|AGRE5_MOUSE	6	260.611	265.251	250.14	119.311	114.831	123.573	708.049	649.468	581.608	69.2697	75.3026	71.5474
Adgrl1	Q80TR1	sp|Q80TR1|AGRL1_MOUSE	2	25.0208	32.7269	28.7543	105.425	88.3163	96.3097	137.974	132.792	121.665	94.0183	90.6846	102.536
Adgrl2	Q8JZZ7	sp|Q8JZZ7-2|AGRL2_MOUSE	10	81.3966	128.661	101.59	671.005	682.362	617.714	508.529	572.198	499.68	772.427	782.416	712.713
Adh5	P28474	sp|P28474|ADHX_MOUSE	18	4126.69	3993.67	4158.15	3259.15	3493.47	3288.21	1170.6	1087.57	1099.56	3286.19	3467.24	3296.74
Adi1	Q99JT9	sp|Q99JT9|MTND_MOUSE	7	1498.93	1399.56	1221.63	1332.14	1167.52	1373.76	383.109	453.601	415.271	822.769	860.258	488.596
Adk	P55264	sp|P55264|ADK_MOUSE	15	1931.19	1801.67	1803.62	3466.68	3680.69	3387.54	730.708	764.26	927.304	5150.38	5485.19	5148.41
Adnp	Q9Z103	sp|Q9Z103|ADNP_MOUSE	24	2253.77	2245.95	2420.97	2231.28	2277.66	2128.64	4319.64	4181.5	4037.77	4185.08	4262.12	4234.82
Adnp2	Q8CHC8	sp|Q8CHC8|ADNP2_MOUSE	14	2233.74	2039.76	1985.48	1931.59	1808.37	1923.51	5090.21	5031.06	5016.79	2065.36	2054.07	2266.77
Ado	Q6PDY2	sp|Q6PDY2|AEDO_MOUSE	10	839.59	902.609	971.537	995.516	897.964	969.038	520.259	529.78	500.858	1218.46	1338.85	1232.37
Adpgk	Q8VDL4	sp|Q8VDL4|ADPGK_MOUSE	10	1976.93	1981.21	1815.52	1776.94	1829.19	1901.31	3808.05	3666.96	3615.65	1503.76	1587.69	1829.96
Adprh	P54923	sp|P54923|ADPRH_MOUSE	15	1856.45	1865.9	1717.4	1432.84	1517.75	1438.88	488.403	552.659	545.863	2382.99	2489.52	2223.19
Adprm	Q99KS6	sp|Q99KS6|ADPRM_MOUSE	2	138.557	147.128	144.257	157.223	151.481	180.146	39.4986	38.1236	44.9873	96.7218	85.8009	72.0602
Adprs	Q8CG72	sp|Q8CG72|ADPRS_MOUSE	11	1200.24	1206.8	1241.26	1268.67	1176.7	1206.45	502.387	630.805	535.582	1447.65	1429.23	1493.63
Adrm1	Q9JKV1	sp|Q9JKV1|ADRM1_MOUSE	10	1659.6	1529.74	1542.5	1611.01	1521.88	1688.08	561.066	708.291	695.111	1130.33	1061.52	1106.44
Adsl	P54822	sp|P54822|PUR8_MOUSE	19	1424.57	1449.21	1379.91	1953.94	2056.95	2002.66	367.564	342.571	380.274	1245.63	1313.81	1318.27
Adss1	P28650	sp|P28650-2|PURA1_MOUSE	5	864.729	916.773	811.915	1030.85	1055.1	1038.98	384.459	358.145	377.526	683.016	649.754	747.277
Adss2	P46664	sp|P46664|PURA2_MOUSE	19	3611.74	3666.95	3664.2	4085.46	4246.43	4144.43	576.194	565.928	718.665	1531.16	1654.24	1661.49
Aebp2	Q9Z248	sp|Q9Z248|AEBP2_MOUSE	7	449.405	479.531	469.229	572.22	482.605	536.743	810.003	807.408	805.864	403.666	420.245	432.813
Aen	Q9CZI9	sp|Q9CZI9|AEN_MOUSE	11	1520.15	1463.56	1558.42	1658.01	1745.82	1636.46	2545.71	2523.8	2641.13	1006.65	947.432	914.392
Afap1	Q80YS6	sp|Q80YS6|AFAP1_MOUSE	4	119.588	114.488	109.13	124.94	120.273	115.568	410.604	393.622	409.596	465.29	486.159	495.168
Afdn	Q9QZQ1	sp|Q9QZQ1-2|AFAD_MOUSE	28	1841.6	1829.77	1886.35	2444.63	2504.33	2394.72	1656.37	1579.06	1739.35	2112.4	2166.38	2128.79
Aff1	O88573	sp|O88573|AFF1_MOUSE	3	426.093	431.853	427.629	110.522	98.7231	139.162	275.43	262.553	308.373	94.7126	78.657	96.8135
Aff3	P51827	sp|P51827|AFF3_MOUSE	3	27.1059	26.3785	17.9481	163.175	126.421	170.753	81.4472	88.3065	96.3933	253.817	259.971	276.174
Aff4	Q9ESC8	sp|Q9ESC8|AFF4_MOUSE	11	1297.76	1327.23	1414.15	1167	1155.68	1175.13	1813.55	1763.67	1824.91	1177.41	1190.82	1204.55
Afg1l	Q3V384	sp|Q3V384|AFG1L_MOUSE	4	337.609	351.747	345.074	183.624	186.538	192.032	1249.61	1186.01	1066.54	232.8	242.397	291.324
Afg3l1	Q920A7	sp|Q920A7|AFG31_MOUSE	15	1090.3	1114.24	1242.75	1357.11	1347.29	1320.94	2987.53	2882.63	2641.21	969.207	1084.64	1198.58
Afg3l2	Q8JZQ2	sp|Q8JZQ2|AFG32_MOUSE	25	2417.1	2501.93	2711.95	2477.45	2561.59	2454.74	5902.7	5649.6	5390.82	2046.17	2214.12	2411.39
Afm	O89020	sp|O89020-3|AFAM_MOUSE	1	8.54357	9.72178	7.57779	7.13682	10.8044	7.47315	30.9543	8.10009	1	409.086	360.485	358.2
Aftph	Q80WT5	sp|Q80WT5|AFTIN_MOUSE	11	1637.93	1599.69	1689.71	1704.86	1529.76	1676.25	941.684	1063.41	1018.76	1159.04	1153.62	1159.76
Agap1	Q8BXK8	sp|Q8BXK8|AGAP1_MOUSE	4	275.783	242.262	254.915	190.478	211.711	184.037	206.63	233.665	220.004	344.242	360.878	319.987
Agap3	Q8VHH5	sp|Q8VHH5|AGAP3_MOUSE	3	399.417	398.418	383.797	342.715	347.659	338.188	243.543	272.698	301.053	559.846	539.433	522.744
Agfg1	Q8K2K6	sp|Q8K2K6|AGFG1_MOUSE	9	1287.76	1170.96	1367.41	924.629	942.828	926.914	753.604	767.638	772.321	841.329	819.025	836.352
Agfg2	Q80WC7	sp|Q80WC7|AGFG2_MOUSE	5	200.218	195.879	222.359	378.089	354.073	356.534	150.789	155.812	189.525	207.873	197.442	215.564
Aggf1	Q7TN31	sp|Q7TN31|AGGF1_MOUSE	3	593.114	550.22	600.068	601.78	587.901	615.848	398.174	414.228	401.837	487.72	475.509	505.086
Agk	Q9ESW4	sp|Q9ESW4|AGK_MOUSE	13	2360.68	2445.48	2811.73	1331.93	1314.25	1349.64	5159.22	4881.39	4456.22	1538.03	1658.6	1866.01
Ago1	Q8CJG1	sp|Q8CJG1|AGO1_MOUSE	10	651.866	619.244	607.767	688.798	607.423	697.843	526.075	504.715	523.567	618.167	665.334	694.956
Ago2	Q8CJG0	sp|Q8CJG0|AGO2_MOUSE	25	3035.09	3086.7	2750.43	2558.98	2723.17	2625.28	1981.25	1961.51	2114.97	1994.19	2029.75	2055.98
Ago3	Q8CJF9	sp|Q8CJF9|AGO3_MOUSE	5	720.952	748.924	694.29	820.333	875.189	805.07	585.689	621.889	675.433	686.168	694.952	725.432
Agpat1	O35083	sp|O35083|PLCA_MOUSE	3	481.597	409.795	491.531	342.119	324.446	362.743	678.494	601.077	720.218	399.142	400.686	444.694
Agpat2	Q8K3K7	sp|Q8K3K7|PLCB_MOUSE	2	267.557	221.403	268.715	246.582	205.536	251.787	619.185	515.139	606.513	171.547	179.581	195.249
Agpat3	Q9D517	sp|Q9D517|PLCC_MOUSE	7	744.413	704.429	790.217	1009.37	1027.9	974.683	1965.68	1785.27	2048.45	814.817	859.532	1080.43
Agpat4	Q8K4X7	sp|Q8K4X7|PLCD_MOUSE	8	380.457	321.769	380.944	621.052	680.748	613.25	1301.98	1084.2	1424.68	761.759	787.314	1071.77
Agpat5	Q9D1E8	sp|Q9D1E8|PLCE_MOUSE	8	676.499	672.633	728.267	508.973	514.227	495.785	1170.35	1178.46	1279.99	485.316	560.063	583.043
Agps	Q8C0I1	sp|Q8C0I1|ADAS_MOUSE	20	979.185	953.439	917.147	1240.06	1269.15	1194.96	2270	2105.65	2272.59	1245.09	1251.88	1393.66
Agrn	A2ASQ1	sp|A2ASQ1|AGRIN_MOUSE	15	1301.51	1332.88	1427.63	859.257	821.473	863.624	2561.78	2277.31	2277.64	1115.26	1168.43	1193.47
Agtpbp1	Q641K1	sp|Q641K1|CBPC1_MOUSE	2	31.3702	30.8611	27.1537	72.8988	53.5195	49.9218	14.5254	18.1079	23.1476	83.241	95.1348	94.7457
Ahctf1	Q8CJF7	sp|Q8CJF7|ELYS_MOUSE	37	4223.66	3613.94	4163.73	4609.44	4620.86	4568.28	7923.81	7725.11	7728.56	4266.45	4167.35	4782.49
Ahcy	P50247	sp|P50247|SAHH_MOUSE	30	7175.89	7333.83	7087.12	5805.35	6025.44	5797.38	1098.91	1119.77	1114.96	4347.61	4605.77	4464.82
Ahcyl1	Q80SW1	sp|Q80SW1|SAHH2_MOUSE	12	1085.08	1103.78	1043.96	1176.7	1126.04	1149.28	717.612	713.358	730.772	1099.6	1110.47	1079.72
Ahcyl2	Q68FL4	sp|Q68FL4|SAHH3_MOUSE	23	3793.32	3838.48	3625.64	3532.04	3671.9	3618.76	2257.13	2190.25	2255.18	3302.6	3374.89	3354.7
Ahdc1	Q6PAL7	sp|Q6PAL7|AHDC1_MOUSE	19	1118.29	1083.6	1211.62	2655.9	2246.98	2669.88	3262.85	3341.18	3400.62	1456.67	1436.01	1519.8
Ahi1	Q8K3E5	sp|Q8K3E5|AHI1_MOUSE	1	49.7553	43.4625	51.118	93.0694	64.8702	95.5881	63.064	61.3363	67.352	94.6914	99.2082	99.5172
Ahsa1	Q8BK64	sp|Q8BK64|AHSA1_MOUSE	22	2306.6	2372.95	2282.72	2400.56	2395.48	2455.65	729.437	992.4	936.761	1589.7	1523	1592.74
Ahsa2	Q8N9S3	sp|Q8N9S3|AHSA2_MOUSE	10	1066.48	1037.21	1045.66	1647.26	1679.49	1648.54	490.369	513.244	589.337	1588.73	1682.04	1576.49
Aida	Q8C4Q6	sp|Q8C4Q6|AIDA_MOUSE	4	283.125	283.783	283.411	253.964	260.666	254.719	138.887	134.948	130.824	539.404	512.638	517.597
Aif1l	Q9EQX4	sp|Q9EQX4|AIF1L_MOUSE	12	195.363	199.486	214.338	687.22	606.108	675.489	357.373	320.882	333.767	2944.07	2902.95	2686.24
Aifm1	Q9Z0X1	sp|Q9Z0X1|AIFM1_MOUSE	28	4175.33	4472.74	4590.27	2962.35	3057.52	2979.02	7923.65	8055.03	7455.48	1614.85	1634.46	1796.27
Aifm2	Q8BUE4	sp|Q8BUE4-2|FSP1_MOUSE	1	43.413	43.634	36.533	17.1467	18.6725	20.7301	49.3266	54.7479	69.9982	6.8791	8.29804	7.04132
Aim2	Q91VJ1	sp|Q91VJ1|AIM2_MOUSE	12	2705.62	2676.43	2900.81	2246.77	1880.75	2110.12	2180.7	2331.25	2377.43	558.058	532.386	570.028
Aimp1	P31230	sp|P31230|AIMP1_MOUSE	20	1973.39	1991.38	2146.61	2006.66	1921.97	1957.53	1116.8	1232.74	1061.76	2008.58	2036.91	2004.16
Aimp2	Q8R010	sp|Q8R010|AIMP2_MOUSE	12	1479.76	1535.17	1443.61	1505.03	1388.96	1547.73	628.18	768.286	741.848	1273.35	1339.24	1369.16
Aip	O08915	sp|O08915|AIP_MOUSE	11	1924.12	1958.96	2035.39	1847.78	1791.86	1894.07	712.31	925.143	829.035	2672.34	2708.17	2348.48
Ajuba	Q91XC0	sp|Q91XC0|AJUBA_MOUSE	9	546.877	586.718	514.792	1045.09	1031.92	956.595	767.566	699.803	752.242	807.347	698.635	841.327
Ak1	Q9R0Y5	sp|Q9R0Y5-2|KAD1_MOUSE	10	1875.63	2124.88	1947.32	906.478	939.125	936.464	1104.67	1305.77	963.049	1088.51	985	1075.98
Ak2	Q9WTP6	sp|Q9WTP6|KAD2_MOUSE	17	2825.39	2605.52	2659.84	1923.4	1718.8	2051.71	5377.45	4873.52	4601.74	1942.39	2034.97	1857.26
Ak3	Q9WTP7	sp|Q9WTP7|KAD3_MOUSE	7	180.068	172.755	193.062	218.995	202.296	167.441	799.76	791.404	718.261	2620.39	2561.88	2674.63
Ak4	Q9WUR9	sp|Q9WUR9|KAD4_MOUSE	8	2940.7	3004.11	3071.97	345.46	369.239	486.3	1839.41	1696.06	1490.76	423.517	429.672	385.941
Ak6	Q8VCP8	sp|Q8VCP8|KAD6_MOUSE	6	643.043	658.236	624.849	785.859	771.653	761.242	342.963	386.863	366.377	693.753	662.005	662.739
Akap1	O08715	sp|O08715-4|AKAP1_MOUSE	18	1791.78	1863.71	1810.59	984.749	980.041	1061.1	2980.28	2655.31	2874.26	696.759	693.253	752.168
Akap10	O88845	sp|O88845|AKA10_MOUSE	9	1131.29	1095.47	1042.54	1333.11	1236.92	1279.2	588.241	660.258	712.586	877.964	877.261	860.683
Akap12	Q9WTQ5	sp|Q9WTQ5|AKA12_MOUSE	33	2218.01	2223.79	2533.77	2364.97	2129.32	2385.69	3761.3	3517.38	3547.11	504.735	555.966	509.411
Akap13	E9Q394	sp|E9Q394|AKP13_MOUSE	25	2089.96	2090.53	1973.9	2322.99	2103.51	2246.75	1315.34	1476.99	1448.02	4516.15	4230.53	3971.23
Akap17b	A2A3V1	sp|A2A3V1|AK17B_MOUSE	5	200.512	172.458	227.016	182.004	75.1461	164.544	388.439	342.097	386.865	48.313	56.6683	74.1147
Akap2	O54931	sp|O54931-2|AKAP2_MOUSE	14	1067.97	1044.48	1130.81	594.217	509.287	566.492	639.435	608.214	602.421	1043.41	1038.67	1038.42
Akap5	D3YVF0	sp|D3YVF0|AKAP5_MOUSE	1	4.83376	6.19618	8.78604	14.8432	4.52507	16.3576	15.5036	13.6791	13.6521	54.6466	59.2135	52.6104
Akap7	Q7TN79	sp|Q7TN79|AKA7G_MOUSE	2	368.814	358.032	355.052	315.213	327.904	284.92	330.095	313.556	326.428	233.378	227.19	254.563
Akap8	Q9DBR0	sp|Q9DBR0|AKAP8_MOUSE	15	1887.34	1907.03	2114.51	1724.49	1677.74	1673.38	2132.94	2105.76	2044.59	1521.17	1563.71	1568.14
Akap8l	Q9R0L7	sp|Q9R0L7|AKP8L_MOUSE	14	959.078	964.306	1047.68	1699.53	1618.7	1666.09	2667.82	2509.56	2761.86	915.919	933.104	1018.28
Akap9	Q70FJ1	sp|Q70FJ1|AKAP9_MOUSE	27	1150.51	1265.06	1204.66	1816.29	1831.99	1759.06	2833.07	2836.29	2786.76	2249.55	2306.45	2356.11
Akirin2	B1AXD8	sp|B1AXD8|AKIR2_MOUSE	7	386.957	349.115	322.042	428.058	359.548	409.668	156.324	162.949	163.709	364.012	323.03	249.779
Akna	Q80VW7	sp|Q80VW7|AKNA_MOUSE	1	102.82	110.049	125.906	106.428	98.4277	102.568	204.046	198.676	201.324	99.4017	90.3585	91.5376
Akr1a1	Q9JII6	sp|Q9JII6|AK1A1_MOUSE	13	1808.72	1797.82	1782.64	2464.41	2253.3	2449.55	596.098	553.431	661.144	1969.42	2066.25	1791.36
Akr1b1	P45376	sp|P45376|ALDR_MOUSE	21	5853.54	5851.84	5823.23	5728.19	5885.56	5763.82	1110.65	1080.33	1291.5	2240.3	2220.74	2147.86
Akr1b7	P21300	sp|P21300|ALD1_MOUSE	4	666.424	603.822	606.107	914.122	1071.49	986.548	473.012	492.545	446.828	660.353	627.658	631.341
Akr1b8	P45377	sp|P45377|ALD2_MOUSE	8	550.572	600.27	623.043	1078.73	987	991.838	207.353	179.29	199.908	256.9	285.812	278.207
Akr1c13	Q8VC28	sp|Q8VC28|AK1CD_MOUSE	4	170.741	168.277	161.037	276.123	310.245	268.523	66.0678	51.0986	65.3939	607.414	612.504	623.472
Akr1e2	Q9DCT1	sp|Q9DCT1|AKCL2_MOUSE	2	121.261	130.165	147.243	156.439	159.601	140.658	52.5285	58.8473	65.24	317.429	337.652	313.915
Akr7a2	Q8CG76	sp|Q8CG76|ARK72_MOUSE	11	1082.48	1115.58	1118.1	957.013	1059.62	964.011	910.947	946.177	889.239	1483.5	1478.89	1464.12
Akt1	P31750	sp|P31750|AKT1_MOUSE	8	409.186	418.09	375.633	406.233	394.925	420.475	281.635	312.747	311.827	1773.05	1576.13	1780.91
Akt1s1	Q9D1F4	sp|Q9D1F4|AKTS1_MOUSE	3	986.599	884.478	752.402	597.69	525.68	624.777	328.742	367.885	308.805	983.64	1052.43	605.211
Akt2	Q60823	sp|Q60823|AKT2_MOUSE	13	1767.35	1722.27	1624.9	940.377	1051.12	946.964	570.827	691.263	716.049	2922.65	3027.56	2984.62
Akt3	Q9WUA6	sp|Q9WUA6|AKT3_MOUSE	2	36.524	41.5227	28.3508	95.1789	89.5839	78.5639	21.5043	15.999	23.6826	146.63	160.609	153.673
Alad	P10518	sp|P10518|HEM2_MOUSE	7	1042.48	1018.34	1123.73	828.941	659.913	917.355	152.518	173.389	205.076	1421.94	1434.42	1350.49
Alas1	Q8VC19	sp|Q8VC19|HEM1_MOUSE	6	345.524	339.985	373.994	400.497	354.528	353.335	822.234	741.228	733.557	247.489	239.464	266.68
Alcam	Q61490	sp|Q61490|CD166_MOUSE	2	11.3578	15.8013	10.6679	50.7372	54.4599	38.8136	37.6721	52.6855	45.3905	251.211	286.666	239.896
Aldh16a1	Q571I9	sp|Q571I9|A16A1_MOUSE	10	697.406	661.872	623.763	477.56	456.291	511.789	116.302	130.473	122.515	364.329	381.809	384.28
Aldh18a1	Q9Z110	sp|Q9Z110|P5CS_MOUSE	35	3911.13	4065.73	3843.73	2469.56	2563.21	2544.34	8934.94	8540.85	7795.06	3200.37	3333.67	3386.2
Aldh18a1-2	Q9Z110	sp|Q9Z110-2|P5CS_MOUSE	2	79.7615	89.2376	90.8778	58.1905	65.4879	56.2338	168.913	156.234	149.024	60.8873	69.5164	68.0706
Aldh1a1	P24549	sp|P24549|AL1A1_MOUSE	3	427.654	531.299	594.079	38.9603	49.3749	62.2574	46.8907	38.6173	41.1048	67.9911	72.2941	56.4439
Aldh1a2	Q62148	sp|Q62148|AL1A2_MOUSE	12	129.242	136.841	127.478	68.1452	74.7779	53.1433	59.7433	53.4401	95.792	3554.25	3666.58	3770.65
Aldh1b1	Q9CZS1	sp|Q9CZS1|AL1B1_MOUSE	12	484.186	499.902	523.608	696.652	683.686	656.156	3117.75	2713.99	2595.11	1005.71	942.541	998.723
Aldh1l1	Q8R0Y6	sp|Q8R0Y6|AL1L1_MOUSE	24	8689.52	8733.05	8362.7	1505.06	1487.43	1804.22	2108.28	2329.75	1922.18	2235.06	2302.73	2322.36
Aldh1l2	Q8K009	sp|Q8K009|AL1L2_MOUSE	9	1641.45	1967.24	1692.88	767.761	834.843	802.924	1697.82	1454.88	1578.05	480.861	527.59	562.07
Aldh2	P47738	sp|P47738|ALDH2_MOUSE	35	2694.84	2722.02	2939.82	3335.97	3249.18	3290.84	13644.5	12970.6	11061.5	2728.9	2838.7	2936.56
Aldh3a2	P47740	sp|P47740|AL3A2_MOUSE	5	488.153	482.433	517.457	425.999	418.082	438.926	954.083	839.797	930.14	346.136	319.064	357.13
Aldh4a1	Q8CHT0	sp|Q8CHT0|AL4A1_MOUSE	20	1454.8	1377.15	1557.41	1064.94	1007.05	1088	4509.57	4232.68	3771.97	940.157	961.437	1051.38
Aldh5a1	Q8BWF0	sp|Q8BWF0|SSDH_MOUSE	11	706.462	728.409	704.138	697.431	694.315	686.242	2933.65	2685.05	2411.77	1853.13	1998.9	1993.8
Aldh6a1	Q9EQ20	sp|Q9EQ20|MMSA_MOUSE	19	2356.77	2355.07	2444	1490.5	1583.47	1598.44	9228.21	8068.14	7786.38	1890.2	2052.26	2078.37
Aldh7a1	Q9DBF1	sp|Q9DBF1|AL7A1_MOUSE	19	1588.31	1525.76	1480.18	2464.66	2697.31	2507.03	1962.9	1841.07	1751.46	2430.61	2695.4	2666.47
Aldh8a1	Q8BH00	sp|Q8BH00|AL8A1_MOUSE	1	53.2624	62.8042	82.8568	1	1	1	6.72418	4.39069	7.72328	14.9903	14.4478	9.64454
Aldh9a1	Q9JLJ2	sp|Q9JLJ2|AL9A1_MOUSE	24	2724.55	3065.6	3308.54	2822.55	2779.75	2847.84	2249.93	2081.54	1948.66	2931.96	3100.78	3222.48
Aldoa	P05064	sp|P05064|ALDOA_MOUSE	42	9001.99	9236.91	9635.12	7356.26	7774.82	7383.61	2485.26	2471.14	2432.58	4212.75	4594.02	4206.12
Aldob	Q91Y97	sp|Q91Y97|ALDOB_MOUSE	5	580.319	637.766	590.229	360.441	293.49	335.821	123.44	128.928	117.062	399.367	372.717	400.036
Aldoc	P05063	sp|P05063|ALDOC_MOUSE	9	904.326	879.308	1006.56	402.795	401.201	422.691	247.113	217.061	256.538	377.871	366.55	370.215
Alg1	Q921Q3	sp|Q921Q3|ALG1_MOUSE	4	559.617	466.885	563.728	628.236	662.278	632.368	1175.93	935.551	1198.25	331.055	333.789	440.559
Alg10b	Q3UGP8	sp|Q3UGP8|AG10B_MOUSE	3	149.866	121.739	133.263	198.5	189.166	198.691	341.401	315.673	351.221	261.456	270.65	341.622
Alg11	Q3TZM9	sp|Q3TZM9|ALG11_MOUSE	7	596.341	484.523	570.89	444.713	439.759	444.84	946.953	849.065	986.255	642.476	592.836	721.379
Alg13	Q9D8C3	sp|Q9D8C3|ALG13_MOUSE	20	5613.56	5533.94	5850.99	1558.31	1744.08	1812.57	3544.14	3456.29	3558.76	1044.06	1136.81	1072.03
Alg2	Q9DBE8	sp|Q9DBE8|ALG2_MOUSE	14	1421.69	1413.46	1409.14	1081.19	1060.86	1160.51	2285.26	2168.24	2390.04	2761.18	2757.69	2952.21
Alg3	Q8K2A8	sp|Q8K2A8|ALG3_MOUSE	2	223.761	192.609	223.314	287.696	310.106	293.633	628.941	561.15	654.99	156.628	191.408	248.699
Alg5	Q9DB25	sp|Q9DB25|ALG5_MOUSE	6	618.497	505.971	600.628	542.853	481.147	553.198	788.149	644.22	837.448	485.667	512.864	650.685
Alg8	Q6P8H8	sp|Q6P8H8|ALG8_MOUSE	1	96.5467	85.4075	103.592	117.153	117.764	122.346	225.178	187.336	242.57	170.875	195.837	299.552
Alg9	Q8VDI9	sp|Q8VDI9|ALG9_MOUSE	1	108.561	89.3287	103.59	119.409	120.808	124.866	215.829	175.876	249.13	74.8129	101.78	150.797
Alkbh1	P0CB42	sp|P0CB42|ALKB1_MOUSE	4	303.06	333.323	368.043	325.705	338.725	285.302	459.937	446.248	421.574	266.959	289.882	257.579
Alkbh2	Q6P6J4	sp|Q6P6J4|ALKB2_MOUSE	2	489.383	486.189	503.733	791.674	734.256	763.616	415.343	446.033	440.833	118.737	122.781	116.01
Alkbh3	Q8K1E6	sp|Q8K1E6|ALKB3_MOUSE	3	333.308	313.226	308.759	436.358	402.423	426.303	102.539	121.873	116.511	200.214	200.496	198.715
Alkbh4	Q9D8F1	sp|Q9D8F1|ALKB4_MOUSE	3	183.765	184.683	193.824	119.947	108.949	112.503	40.6109	52.3148	49.0876	137.359	146.699	113.863
Alkbh5	Q3TSG4	sp|Q3TSG4|ALKB5_MOUSE	6	527.356	559.408	600.516	540.227	484.744	514.918	537.42	542.861	571.32	489.514	556.593	575.412
Alkbh6	Q8K2U2	sp|Q8K2U2|ALKB6_MOUSE	4	384.894	394.742	362.183	241.903	237.243	254.518	106.062	109.858	119.113	309.594	287.003	302.818
Alkbh7	Q9D6Z0	sp|Q9D6Z0|ALKB7_MOUSE	2	241.413	244.626	237.039	187.324	172.441	202.217	476.149	458.064	421.258	115.931	111.68	115.871
Alkbh8	Q80Y20	sp|Q80Y20|ALKB8_MOUSE	11	1014.87	1022.42	1072.31	855.409	772.899	876.342	386.034	497.201	435.159	1152.85	1157.25	1174.78
Alms1	Q8K4E0	sp|Q8K4E0|ALMS1_MOUSE	19	1774.09	1662.79	1896.55	2260.48	2001.77	2174.03	1523.44	1550.22	1620.11	1403.05	1412.43	1429.69
Alox15	P39654	sp|P39654|LOX15_MOUSE	4	17.7955	15.2373	13.5084	429.445	443.573	432.61	56.3842	122.626	94.9771	432.587	416.984	443.053
Alpk3	Q924C5	sp|Q924C5|ALPK3_MOUSE	2	236.923	233.487	225.207	63.3415	49.8572	63.7329	44.7415	41.6762	47.0333	53.5041	50.2593	43.0321
Alpl	P09242	sp|P09242|PPBT_MOUSE	16	5289.9	5598.2	6328.55	799.938	837.546	1105.31	2855.61	2669.4	2674.06	924.91	944.101	1069.49
Als2	Q920R0	sp|Q920R0|ALS2_MOUSE	14	988.121	948.373	948.151	1622.43	1459.8	1636.03	539.375	664.411	738.003	1422.74	1388.49	1519.06
Als2cl	Q60I26	sp|Q60I26|AL2CL_MOUSE	1	20.2373	10.7725	13.4012	26.5802	21.4178	17.4482	9.67494	7.4975	10.2007	1.78475	1	4.00264
Alx1	Q8C8B0	sp|Q8C8B0|ALX1_MOUSE	1	4.98214	3.99093	6.3323	12.157	11.1948	12.4197	11.2286	15.6396	13.4963	298.937	297.387	291.08
Alyref	O08583	sp|O08583|THOC4_MOUSE	17	2127.82	2217.88	2777.28	1742.15	1713.06	1843.48	3688.41	3066.43	3093.45	1933.07	2137.06	2089.18
Alyref2	Q9JJW6	sp|Q9JJW6|ALRF2_MOUSE	1	15.5916	13.4369	19.2052	29.048	25.775	32.0547	48.9884	43.1689	42.5402	35.4612	36.5023	35.0872
Amacr	O09174	sp|O09174|AMACR_MOUSE	12	1626.01	1649.64	1644.02	688.308	684.83	690.788	3321.35	3154.45	3058.58	1150.97	1193.38	1278.41
Ambra1	A2AH22	sp|A2AH22|AMRA1_MOUSE	11	796.216	850.477	902.994	789.704	792.381	789.192	621.761	696.732	672.546	890.254	904.819	915.752
Amd1	P0DMN7	sp|P0DMN7|DCAM1_MOUSE	4	678.73	658.961	650.015	697.96	685.789	672.439	158.543	126.879	162.229	656.668	497.955	410.392
Amdhd2	Q8JZV7	sp|Q8JZV7|NAGA_MOUSE	5	2022.37	2029.96	1956.74	933.002	971.682	954.484	552.334	594.914	509.372	1131.87	1170.11	1128
Amer1	Q7TS75	sp|Q7TS75|AMER1_MOUSE	3	124.412	121.557	135.446	177.68	167.053	169.087	257.204	258.271	251.611	287.434	288.874	277.501
Amfr	Q9R049	sp|Q9R049|AMFR_MOUSE	6	160.151	138.787	138.009	404.593	415.308	349.967	460.122	400.861	482.63	323.089	315.415	376.26
Ammecr1	Q9JHT5	sp|Q9JHT5|AMMR1_MOUSE	3	392.543	422.344	434.578	566.535	591.615	561.261	206.048	244.893	260.273	571.309	595.266	608.718
Ammecr1l	Q8JZZ6	sp|Q8JZZ6|AMERL_MOUSE	5	345.37	374.071	341.818	354.888	359.431	346.577	267.917	288.156	270.21	586.062	549.905	577.721
Amot	Q8VHG2	sp|Q8VHG2|AMOT_MOUSE	14	80.1591	78.3178	88.4771	103.07	107.064	103.637	152.154	222.461	197.823	2186.04	2125.43	2243.06
Amotl1	Q9D4H4	sp|Q9D4H4|AMOL1_MOUSE	2	318.13	362.329	399.239	181.098	168.096	176.431	619.384	538.047	556.95	803.709	808.582	810.994
Amotl2	Q8K371	sp|Q8K371|AMOL2_MOUSE	6	777.296	725.916	849.233	706.01	621.428	625.357	271.748	252.032	321.775	188.883	213.273	203.225
Ampd2	Q9DBT5	sp|Q9DBT5|AMPD2_MOUSE	10	1092.39	1105.59	927.199	1716.62	1742.85	1711.01	398.557	424.209	464.504	1295.63	1183.83	1214.05
Ampd3	O08739	sp|O08739|AMPD3_MOUSE	5	298.552	310.247	285.335	482.771	492.836	475.896	128.152	108.339	145.295	154.687	144.685	148.189
Amph	Q7TQF7	sp|Q7TQF7|AMPH_MOUSE	10	741.543	721.774	853.603	1375.21	1224.65	1317.87	329.644	436.195	447.318	2097.06	1931.59	1740.89
Amt	Q8CFA2	sp|Q8CFA2|GCST_MOUSE	22	4050.02	4164.16	4424.59	1981.81	2083.71	1980.14	7220.13	6729.53	6513.32	1090.31	1194.29	1197.51
Amz2	Q400C8	sp|Q400C8|AMZ2_MOUSE	1	20.443	19.0917	12.6017	14.3307	18.9789	20.014	9.56375	7.76639	11.2385	27.3647	33.9318	29.1378
Anapc1	P53995	sp|P53995|APC1_MOUSE	32	2478.28	2472.06	2248.19	2584.8	2703.08	2695.89	1284.13	1377.23	1469.37	4598.96	4392.24	4588.47
Anapc10	Q8K2H6	sp|Q8K2H6|APC10_MOUSE	6	809.675	866.866	808.482	668.552	589.676	685.093	435.076	418.557	421.951	747.062	690.008	739.593
Anapc11	Q9CPX9	sp|Q9CPX9|APC11_MOUSE	2	95.6157	96.8045	74.1942	102.708	87.7675	100.318	79.4891	71.9295	81.2536	169.279	168.437	154.755
Anapc2	Q8BZQ7	sp|Q8BZQ7|ANC2_MOUSE	13	1814.44	1906.62	1684.47	1842.77	1847.58	1855.17	795.182	790.381	881.127	3008.08	2731.74	3109.07
Anapc4	Q91W96	sp|Q91W96|APC4_MOUSE	15	921.483	877.534	817.411	933.788	975.463	966.455	384.63	397.862	444.571	1387.13	1399.69	1515.39
Anapc5	Q8BTZ4	sp|Q8BTZ4|APC5_MOUSE	21	1499.11	1475.63	1381.83	1462.72	1551.09	1538.66	993.526	998.868	1116.34	2575.98	2431.03	2497.44
Anapc7	Q9WVM3	sp|Q9WVM3|APC7_MOUSE	22	3888.77	3864.04	3672.46	2894.81	2891.39	2932.22	2858.7	3202.12	2993.65	4200	4328.44	4621.99
Angel1	Q8VCU0	sp|Q8VCU0|ANGE1_MOUSE	1	22.5976	22.1714	22.4743	26.6189	16.4745	26.0061	39.1185	39.3805	40.6094	10.2598	13.3983	18.8511
Angel2	Q8K1C0	sp|Q8K1C0|ANGE2_MOUSE	12	2406.52	2413.34	2440.4	2393.14	2332.92	2363.11	2243.21	2309.28	2140.72	3302.88	3251.22	3269.56
Angptl3	Q9R182	sp|Q9R182|ANGL3_MOUSE	1	9.21159	8.24355	8.37256	25.4191	19.0478	17.5212	196.851	107.118	101.556	512.4	349.445	256.03
Ank2	Q8C8R3	sp|Q8C8R3-4|ANK2_MOUSE	13	498.921	506.637	506.138	1055.77	993.131	1066.15	739.714	716.183	702.906	800.141	806.956	819.898
Ank3	G5E8K5	sp|G5E8K5|ANK3_MOUSE	18	1150.53	1109.96	1106.99	1017.31	981.737	1043.31	2081.44	2124.82	1994.94	1818.34	1815.48	1834.33
Ankef1	Q9D2J7	sp|Q9D2J7|ANKE1_MOUSE	2	64.1725	110.652	56.0659	78.636	104.651	65.6577	76.9607	58.6802	65.0305	59.068	84.9005	44.1836
Ankfy1	Q810B6	sp|Q810B6|ANFY1_MOUSE	17	3092.67	3070.37	2910.7	3770.84	3434.41	3813.24	1791.96	1894.1	1921.4	3683.3	3575.23	3838.68
Ankib1	Q6ZPS6	sp|Q6ZPS6|AKIB1_MOUSE	2	101.11	91.5506	103.089	63.1616	44.3047	58.9375	153.045	149.574	132.723	103.807	104.472	114.375
Ankle2	Q6P1H6	sp|Q6P1H6|ANKL2_MOUSE	19	2092.49	2090.41	2185.78	2157.04	1983.17	2221.07	4446.9	3984.24	3897.22	1909.44	1967.28	2043.79
Ankmy2	Q3TPE9	sp|Q3TPE9|ANKY2_MOUSE	11	1418.18	1404.88	1462.61	1015.91	1062.09	1022.55	780.168	912.079	882.912	883.469	933.118	901.744
Ankra2	Q99PE2	sp|Q99PE2|ANRA2_MOUSE	1	36.7125	26.857	17.3354	35.7503	19.0622	36.4576	113.79	146.321	84.3068	55.3127	48.737	21.492
Ankrd10	Q99LW0	sp|Q99LW0|ANR10_MOUSE	3	259.887	232.608	198.31	149.257	149.415	173.783	211.576	296.834	220.438	437.336	354.068	253.247
Ankrd11	E9Q4F7	sp|E9Q4F7|ANR11_MOUSE	22	2645.11	2682.56	3003.16	2761.2	2633.63	2674.41	3039.56	3056.9	2947.14	2474.02	2407.82	2557.94
Ankrd13a	Q80UP5	sp|Q80UP5|AN13A_MOUSE	5	537.719	560.323	490.084	460.366	479.874	497.399	384.767	386.245	455.415	427.649	388.96	435.936
Ankrd13c	Q3UX43	sp|Q3UX43|AN13C_MOUSE	4	208.13	233.676	217.801	172.318	164.762	163.957	222.33	226.648	235.546	125.411	127.174	123.308
Ankrd16	A2AS55	sp|A2AS55|ANR16_MOUSE	2	128.863	132.295	127.88	133.079	142.873	135.007	87.0447	75.5758	96.4888	139.877	143.484	129.89
Ankrd17	Q99NH0	sp|Q99NH0|ANR17_MOUSE	31	4107.02	3985.54	4328.22	5080.59	4945.03	5043.82	2273.34	2724.32	2725.04	3501.07	3598.16	3677.87
Ankrd26	Q811D2	sp|Q811D2|ANR26_MOUSE	7	626.862	676.053	705.146	566.399	552.646	557.123	1217.92	1246.69	1167.91	573.99	551.987	605.165
Ankrd27	Q3UMR0	sp|Q3UMR0|ANR27_MOUSE	8	864.644	825.217	797.638	1075	986.982	1073.26	832.053	884.39	898.813	1118.97	1111.94	1132.61
Ankrd28	Q505D1	sp|Q505D1|ANR28_MOUSE	22	3612.1	3750.86	3690.13	4147.5	3750.92	4069.65	1548.8	1826.84	1729.98	3020.65	2893.19	3086.3
Ankrd39	Q9D2X0	sp|Q9D2X0|ANR39_MOUSE	1	186.969	159.011	139.765	245.692	197.012	230.54	85.1487	92.1091	91.792	170.324	128.135	55.0858
Ankrd40	Q5SUE8	sp|Q5SUE8|ANR40_MOUSE	2	75.3985	78.7138	67.5087	116.749	93.4944	123.324	74.7371	64.1661	61.0639	103.632	105.563	83.0248
Ankrd45	Q810N6	sp|Q810N6|ANR45_MOUSE	1	153.416	162.567	164.854	81.8862	81.9187	85.9465	74.6391	74.9521	80.2476	43.6956	45.795	52.1901
Ankrd46	Q8BTZ5	sp|Q8BTZ5|ANR46_MOUSE	2	164.46	132.834	164.357	133.148	124.993	107.247	268.299	254.51	233.891	165.337	196.029	160.574
Ankrd49	Q8VE42	sp|Q8VE42|ANR49_MOUSE	2	235.336	145.907	83.3144	215.112	94.5449	233.78	83.4855	127.335	90.0922	343.743	325.599	89.2842
Ankrd52	Q8BTI7	sp|Q8BTI7|ANR52_MOUSE	2	38.2443	37.3466	39.1257	43.1607	44.1979	33.4065	20.8373	21.5167	25.0281	100.548	97.817	93.7366
Ankrd54	Q91WK7	sp|Q91WK7|ANR54_MOUSE	3	176.249	184.829	172.523	157.125	180.214	168.641	138.619	133.498	131.065	275.566	259.543	246.817
Anks1a	P59672	sp|P59672-2|ANS1A_MOUSE	16	1164.77	1326.78	1109.28	777.471	725.255	791.309	512.885	608.897	618.578	1496.36	1439.15	1503.58
Anks3	Q9CZK6	sp|Q9CZK6|ANKS3_MOUSE	4	293.652	308.167	342.452	322.821	337.193	322.149	184.698	206.818	194.127	735.766	758.021	696.233
Anks6	Q6GQX6	sp|Q6GQX6|ANKS6_MOUSE	2	31.5156	28.3587	30.0222	72.6146	73.9192	63.577	41.3974	55.8798	44.5427	162.084	170.373	161.619
Ankzf1	Q80UU1	sp|Q80UU1|ANKZ1_MOUSE	14	1321.74	1355.39	1346.48	1107.37	1061.91	1120.21	828.257	872.638	866.363	1119.08	1156.58	1144.91
Anln	Q8K298	sp|Q8K298|ANLN_MOUSE	26	5253.49	5257.68	5236.77	4566.77	4678.47	4687.62	2027.7	2319.5	2158.41	1749.92	1707.47	1701.52
Ano10	Q8BH79	sp|Q8BH79-4|ANO10_MOUSE	2	141.097	123.878	145.078	207.208	193.141	181.151	503.346	404.049	473.997	773.497	814.879	783.975
Ano6	Q6P9J9	sp|Q6P9J9|ANO6_MOUSE	3	82.2945	76.9835	79.7426	130.99	141.932	127.618	195.814	166.774	205.869	77.8203	86.438	94.7529
Anp32a	O35381	sp|O35381|AN32A_MOUSE	12	2589.64	2694.87	2971.29	677.702	650.018	774.507	604.041	596.377	600.259	2375.43	2365.48	2315
Anp32b	Q9EST5	sp|Q9EST5-2|AN32B_MOUSE	13	2508.52	2416.94	2612.26	1792.55	1891.72	1816.23	855.706	874.07	882.324	2477.48	2603.63	2103.75
Anp32e	P97822	sp|P97822|AN32E_MOUSE	4	841.026	718.011	810.713	858.888	819.238	871.112	384.897	393.33	415.04	1542.64	1994.91	1623.31
Anpep	P97449	sp|P97449|AMPN_MOUSE	16	298.383	321.71	330.967	911.147	927.202	906.41	1588.67	1588.39	1582.86	779.49	718.734	802.503
Antxr2	Q6DFX2	sp|Q6DFX2|ANTR2_MOUSE	1	10.2904	10.6216	10.1178	14.8731	14.0467	15.1553	13.5274	16.2683	16.1474	289.652	295.015	304.655
Anxa1	P10107	sp|P10107|ANXA1_MOUSE	8	2279.92	2218.06	2143.62	765.635	814.691	835.962	428.72	466.137	530.504	280.092	275.914	279.857
Anxa11	P97384	sp|P97384|ANX11_MOUSE	16	907.776	889.559	932.854	1589.85	1697.42	1621.97	944.999	1117.59	1102.57	581.232	617.897	655.431
Anxa2	P07356	sp|P07356|ANXA2_MOUSE	5	552.304	533.74	512	1083.48	1134.46	1067.31	1138.73	1157.03	1224.71	1443.05	1366.66	1404.77
Anxa3	O35639	sp|O35639|ANXA3_MOUSE	5	116.754	133.447	126.027	707.352	723.897	653.277	72.5636	55.9393	140.796	549.293	618.668	570.289
Anxa4	P97429	sp|P97429|ANXA4_MOUSE	20	1721.81	1773.36	1740.63	2884.43	2742.51	2742.98	1351.48	1220.48	1568.63	2250.45	2409.04	2487.7
Anxa5	P48036	sp|P48036|ANXA5_MOUSE	13	534.258	461.971	485.685	559.217	603.066	573.76	378.422	368.525	465.146	5259.64	5601.98	5499.44
Anxa6	P14824	sp|P14824|ANXA6_MOUSE	29	4225.25	4223.1	4423.05	3027.3	3192.13	3149.16	1941.06	1618.25	1975.38	3220.17	3472.93	3423.89
Anxa7	Q07076	sp|Q07076|ANXA7_MOUSE	15	2582.76	2450.85	2478.29	2711.33	2727.33	2764.61	1750.05	2024.33	2035.19	1248.88	1293.5	1294.27
Anxa8	O35640	sp|O35640|ANXA8_MOUSE	2	64.053	71.4136	68.5942	51.6636	68.2918	51.2962	120.669	162.612	134.361	23.9489	27.0015	40.725
Aox1	O54754	sp|O54754|AOXA_MOUSE	1	40.1404	57.8167	65.9423	1	1	5.15703	3.46017	2.81224	1	6.0306	6.80868	3.92104
Aox3	G3X982	sp|G3X982|AOXC_MOUSE	2	129.907	111.824	84.5631	25.3005	35.0779	28.6489	14.7254	9.14996	9.86003	8.04071	12.9362	3.73106
Ap1b1	O35643	sp|O35643|AP1B1_MOUSE	23	2661.64	2754.09	2474.81	2957.67	2976.39	3020.37	1969.51	2074.08	2204.29	2588.53	2328.63	2442.65
Ap1g1	P22892	sp|P22892|AP1G1_MOUSE	22	2156.58	2192.23	1912.97	2194.75	2272.3	2334.35	1553.3	1651.47	1804.13	2691.62	2456.64	2683.38
Ap1g2	O88512	sp|O88512|AP1G2_MOUSE	4	513.984	538.201	498.511	274.748	240.282	290.136	288.317	317.387	300.849	640.165	609.864	647.903
Ap1m1	P35585	sp|P35585|AP1M1_MOUSE	10	1156.02	1176.29	1134.49	1015.42	1026.36	1073.58	827.19	798.728	875.425	1605.55	1582.98	1568.85
Ap1m2	Q9WVP1	sp|Q9WVP1-2|AP1M2_MOUSE	10	283.877	316.828	281.203	495.244	582.436	501.478	916.944	1011.04	884.027	582.196	547.087	589.284
Ap1s1	P61967	sp|P61967|AP1S1_MOUSE	3	95.3304	88.4899	73.2238	82.8205	96.6545	63.9533	47.1319	51.694	62.0941	121.439	114.883	107.831
Ap1s2	Q9DB50	sp|Q9DB50|AP1S2_MOUSE	3	194.066	199.248	176.647	161.409	177.78	148.376	185.112	166.995	196.742	169.392	171.686	177.396
Ap1s3	Q7TN05	sp|Q7TN05|AP1S3_MOUSE	2	11.5614	12.5711	8.92791	106.671	101.771	91.0952	60.2206	49.8945	63.4306	114.735	118.139	112.753
Ap2a1	P17426	sp|P17426|AP2A1_MOUSE	35	4548.18	4618.13	4236.41	4105.98	4332.7	4160.84	3612.43	3751.78	3963.4	3337.11	3063.66	3287.16
Ap2a2	P17427	sp|P17427|AP2A2_MOUSE	23	3320.5	3562.11	3302.09	3202.32	3352.71	3258.93	2582.7	2551.61	2847.43	2803.93	2751.19	2854.93
Ap2b1	Q9DBG3	sp|Q9DBG3-2|AP2B1_MOUSE	39	6213.37	6238.21	5887.54	5799.62	6289.61	6083.3	5853.35	5749.8	6080.84	6632.52	6616.39	6473.1
Ap2m1	P84091	sp|P84091|AP2M1_MOUSE	15	3350.07	3306.52	3128.57	3192.72	3258.82	3204.6	2742.3	2828.75	2949.44	2424.36	2487.25	2555.72
Ap2s1	P62743	sp|P62743|AP2S1_MOUSE	8	987.184	931.11	920.48	857.602	848.852	886.916	861.454	808.216	944.672	861.447	822.511	862.429
Ap3b1	Q9Z1T1	sp|Q9Z1T1|AP3B1_MOUSE	30	4459.44	4440.9	4092.38	2998.46	3148.59	3229.47	1551.17	1854.38	1935.83	3414.23	3399.71	3441.44
Ap3b2	Q9JME5	sp|Q9JME5|AP3B2_MOUSE	11	483.694	493.469	472.057	882.068	895.962	863.145	1225.42	1789.57	1483.79	818.725	855.186	853.547
Ap3d1	O54774	sp|O54774|AP3D1_MOUSE	21	3498.91	3687.46	3330.04	2911.66	2691.31	3088.15	1377.49	1448.18	1624.04	3238.95	2839.06	3259.9
Ap3m1	Q9JKC8	sp|Q9JKC8|AP3M1_MOUSE	10	1717.92	1642.06	1590.63	1344.54	1337.5	1363.66	773.964	939.484	906.348	1514.47	1551.94	1580.58
Ap3m2	Q8R2R9	sp|Q8R2R9|AP3M2_MOUSE	1	503.777	439.999	489.251	151.418	114.214	149.383	69.6753	107.281	105.786	203.348	218.38	224.652
Ap3s1	Q9DCR2	sp|Q9DCR2|AP3S1_MOUSE	3	313.43	351.284	308.93	282.615	293.473	295.813	151.586	186.951	206.38	491.078	478.854	437.755
Ap3s2	Q8BSZ2	sp|Q8BSZ2|AP3S2_MOUSE	5	927.092	941.178	805.161	647.701	693.27	629.767	328.685	410.24	398.934	436.04	427.073	451.526
Ap4b1	Q9WV76	sp|Q9WV76|AP4B1_MOUSE	8	882.984	844.908	815.644	746.179	708.443	730.413	299.881	322.073	361.521	995.063	969.917	1043.92
Ap4e1	Q80V94	sp|Q80V94|AP4E1_MOUSE	12	1438.06	1410.55	1323.5	1403.55	1465.59	1370.84	385.992	438.71	520.199	1484.65	1452.06	1502.01
Ap4m1	Q9JKC7	sp|Q9JKC7|AP4M1_MOUSE	5	686.508	697.112	669.994	488.484	417.927	515.624	196.036	222.805	256.346	845.139	833.5	840.534
Ap4s1	Q9WVL1	sp|Q9WVL1|AP4S1_MOUSE	1	306.248	307.517	301.662	334.284	311.916	309.126	102.638	132.796	143.571	390.057	371.932	407.998
Ap5b1	Q3TAP4	sp|Q3TAP4|AP5B1_MOUSE	1	94.577	84.0595	76.659	220.827	235.325	218.325	121.939	119.681	133.881	147.604	149.967	147.91
Ap5m1	Q8BJ63	sp|Q8BJ63|AP5M1_MOUSE	1	23.5422	31.0853	22.5359	29.2467	33.0204	30.6905	13.481	18.0613	21.5245	26.02	28.6569	25.4871
Ap5s1	Q9D742	sp|Q9D742|AP5S1_MOUSE	2	330.825	332.327	296.086	193.113	166.282	191.021	120.056	120.043	137.638	263.974	276.214	258.879
Ap5z1	Q3U829	sp|Q3U829|AP5Z1_MOUSE	4	309.405	291.342	288.244	270.314	282.939	288.541	158.924	163.653	163.106	217.979	203.932	208.477
Apaf1	O88879	sp|O88879|APAF_MOUSE	15	1366.8	1278.96	1196.87	1165.48	1252.47	1157.59	754.417	786.237	768.421	2141.99	2115.34	2250.27
Apbb1	Q9QXJ1	sp|Q9QXJ1|APBB1_MOUSE	2	232.063	204.953	204.877	217.983	175.618	223.872	81.8126	94.6637	86.2365	286.271	257.767	207.058
Apbb1ip	Q8R5A3	sp|Q8R5A3|AB1IP_MOUSE	2	107.631	121.042	81.0794	30.0008	31.8901	35.1403	62.4288	41.449	67.1478	37.5323	35.66	46.0113
Apbb2	Q9DBR4	sp|Q9DBR4|APBB2_MOUSE	6	590.781	559.691	551.764	258.253	289.312	287.483	658.173	667.523	640.575	383.805	389.114	384.463
Apc	Q61315	sp|Q61315|APC_MOUSE	11	475.453	483.475	494.496	374.372	397.94	394.563	554.931	578.117	587.961	495.778	478.713	503.281
Apc2	Q9Z1K7	sp|Q9Z1K7|APCL_MOUSE	1	14.9163	13.2495	14.033	19.011	18.4481	16.8778	26.5095	26.6004	20.9142	17.1051	15.1639	19.2052
Apeh	Q8R146	sp|Q8R146|APEH_MOUSE	20	2140.15	2137.36	2035.34	1499.63	1606.82	1539.4	705.288	719.77	687.967	2554.64	2541.03	2517.76
Apex1	P28352	sp|P28352|APEX1_MOUSE	13	2175.36	2132.02	2152.38	2201.56	1916.81	2205.19	662.044	660.168	706.935	1771.16	1700.87	1744.05
Apex2	Q68G58	sp|Q68G58|APEX2_MOUSE	4	253.094	275.851	262.353	250.1	254.304	243.191	127.348	153.002	161.099	260.207	257.624	287.08
Api5	O35841	sp|O35841|API5_MOUSE	26	4937.15	5068.37	4854.37	5924.9	5787.41	5964.31	3036.93	3220.62	3111.95	4357.09	4459.98	4351.86
Apip	Q9WVQ5	sp|Q9WVQ5|MTNB_MOUSE	10	2372.44	2395.64	2544.9	1594.03	1518.08	1645.68	555.335	532.099	575.503	2258.55	2335.79	2226.45
Aplf	Q9D842	sp|Q9D842|APLF_MOUSE	5	957.06	924.589	1014.63	695.36	713.243	682.601	768.536	745.899	718.121	850.128	832.555	840.735
Aplp2	Q06335	sp|Q06335|APLP2_MOUSE	5	502.323	570.144	657.255	811.036	676.511	787.258	1084.39	1242.55	975.685	623.802	608.999	737.028
Apmap	Q9D7N9	sp|Q9D7N9|APMAP_MOUSE	8	809.75	739.317	830.649	518.684	549.054	506.36	1660.85	1412.87	1524.37	863.09	977.382	1088.2
Apoa1	Q00623	sp|Q00623|APOA1_MOUSE	5	8.28625	23.9899	29.2965	22.6009	27.9778	19.4427	1227.09	532.467	506.31	4919.94	1129.98	189.371
Apob	E9Q414	sp|E9Q414|APOB_MOUSE	2	45.7693	48.9011	35.2175	51.2242	114.284	45.3186	197.579	164.364	135.888	953.714	792.732	825.153
Apobec2	Q9WV35	sp|Q9WV35|ABEC2_MOUSE	5	984.92	980.606	979.556	272.864	292.975	299.544	387.065	444.239	397.976	329.484	331.528	346.92
Apobec3	Q99J72	sp|Q99J72|ABEC3_MOUSE	10	1470.8	1482.48	1518.64	913.482	918.195	1026.35	810.552	747.88	871.344	293.954	295.051	308.858
Apobr	Q8VBT6	sp|Q8VBT6|APOBR_MOUSE	3	224.446	217.477	221.746	193.019	172.93	197.554	531.981	537.488	448.695	40.4872	38.979	52.5082
Apoc1	P34928	sp|P34928|APOC1_MOUSE	2	164.994	144.782	130.928	87.1141	62.2495	105.369	305.076	342.33	427.716	33.246	10.3727	21.2894
Apoe	P08226	sp|P08226|APOE_MOUSE	22	1256.76	1256.42	1360.66	489.231	567.708	522.694	5351.55	5171.45	5340.12	919.165	740.587	1025.42
Apom	Q9Z1R3	sp|Q9Z1R3|APOM_MOUSE	1	15.1493	14.6404	11.9832	12.3887	11.7104	14.3344	42.7007	35.3359	36.8689	191.226	181.788	168.821
Apoo	Q9DCZ4	sp|Q9DCZ4-3|MIC26_MOUSE	4	570.779	480.318	554.909	546.068	408.855	632.803	994.701	1138.74	1106.1	190.507	192.016	246.657
Apool	Q78IK4	sp|Q78IK4|MIC27_MOUSE	9	1719.22	1748.72	1881.06	1349.78	1330.02	1382.59	4177.44	4324.64	3805.39	1345.03	1576.51	1759.24
App	P12023	sp|P12023|A4_MOUSE	4	13.6268	24.615	16.6399	83.129	67.8943	80.1497	85.9273	93.4611	86.371	262.74	257.854	287.975
Appbp2	Q9DAX9	sp|Q9DAX9|APBP2_MOUSE	8	1083.28	1089.81	1030.4	737.325	800.01	779.546	323.991	313.283	348.48	930.02	911.999	1005.16
Appl1	Q8K3H0	sp|Q8K3H0|DP13A_MOUSE	15	1650.19	1732.31	1637.12	1520.33	1440.95	1484.48	661.361	957.961	810.608	1625.01	1530.41	1609.18
Appl2	Q8K3G9	sp|Q8K3G9|DP13B_MOUSE	13	1442.43	1518.2	1456.11	1083.76	1122.36	1080.65	856.453	996.105	970.365	2190.92	2166.62	2196.33
Aprt	P08030	sp|P08030|APT_MOUSE	12	1600.24	1684.97	1461.63	1489.42	1431.79	1545.29	407.617	426.386	458.08	1181.59	1189.25	1153.81
Aptx	Q7TQC5	sp|Q7TQC5|APTX_MOUSE	4	826.899	840.285	824.56	1134.17	1097.97	1128.12	1303.41	1397.7	1246.83	1188.24	1151.64	1271.34
Aqr	Q8CFQ3	sp|Q8CFQ3|AQR_MOUSE	19	1435.17	1374.54	1243.83	1620.74	1699.19	1577.52	1487.7	1408.01	1584.7	1637.8	1593.67	1686.56
Araf	P04627	sp|P04627|ARAF_MOUSE	9	764.305	736.388	770.337	883.472	870.585	873.021	590.016	615.39	621.098	747.848	734.798	733.467
Arap1	Q4LDD4	sp|Q4LDD4|ARAP1_MOUSE	11	630.28	619.545	587.177	548.789	557.597	532.396	795.08	935.08	851.468	524.005	539.81	582.613
Arap2	Q8BZ05	sp|Q8BZ05|ARAP2_MOUSE	2	121.322	110.355	113.466	124.266	124.001	110.152	197.497	223.87	198.253	109.849	110.559	107.068
Arcn1	Q5XJY5	sp|Q5XJY5|COPD_MOUSE	30	4605.66	4584.44	4356.5	4704.02	4890.68	4593.34	2674.78	2997.41	2788.28	4979.02	4884.61	4881.55
Arel1	Q8CHG5	sp|Q8CHG5|AREL1_MOUSE	1	65.1053	40.6427	49.7477	54.6343	57.226	49.1236	137.709	103.057	128.313	87.1732	93.5235	102.68
Arf1	P84078	sp|P84078|ARF1_MOUSE	14	2379.31	2268.61	2158.85	2224.12	2368.29	2328.65	1173.52	1160.24	1241.7	2422.28	2496.22	2264.64
Arf2	Q8BSL7	sp|Q8BSL7|ARF2_MOUSE	1	233.093	203.791	248.792	217.347	191.479	224.884	122.491	130.252	129.695	315.819	288.532	269.161
Arf4	P61750	sp|P61750|ARF4_MOUSE	4	713.273	823.497	617.643	728.734	677.337	749.451	280.492	312.629	298.352	1346.48	1079.85	1232.42
Arf5	P84084	sp|P84084|ARF5_MOUSE	4	562.422	508.03	444.601	437.087	482.101	478.234	325.296	326.327	332.513	832.957	776.108	795.905
Arf6	P62331	sp|P62331|ARF6_MOUSE	6	724.541	732.806	704.275	553.351	597.009	577.769	356.756	374.715	385.784	483.172	414.611	449.861
Arfgap1	Q9EPJ9	sp|Q9EPJ9|ARFG1_MOUSE	10	1525.87	1512.56	1716.2	1261.38	1271.45	1240.32	1132.38	1360.41	1438.24	1211.71	1336.54	1253.76
Arfgap2	Q99K28	sp|Q99K28-2|ARFG2_MOUSE	16	1567.7	1633.08	1491.84	1673.3	1585.69	1708.76	946.238	1318.84	1209.75	2387	2176.3	2438.06
Arfgap3	Q9D8S3	sp|Q9D8S3|ARFG3_MOUSE	7	999.021	954.465	1020.76	278.666	258.482	307.968	757.358	796.529	828.745	1192.62	1248.32	1239.19
Arfgef1	G3X9K3	sp|G3X9K3|BIG1_MOUSE	14	1490.11	1470.94	1362.3	1422.22	1387.09	1380.86	555.627	572.521	696.173	2052.12	2003.42	2093.35
Arfgef2	A2A5R2	sp|A2A5R2|BIG2_MOUSE	14	2303.03	2175.32	2086.56	1601.84	1908.18	1613.67	861.443	891.1	1055.85	1253.37	1296.32	1301.94
Arfip2	Q8K221	sp|Q8K221|ARFP2_MOUSE	4	640.475	688.219	652.074	836.954	900.374	819.256	479.503	516.895	484.153	680.175	718.427	701.585
Arfrp1	Q8BXL7	sp|Q8BXL7|ARFRP_MOUSE	4	750.707	741.961	734.975	797.589	894.418	804.499	1490.14	1507.26	1426.36	875.708	897.686	948.35
Arg1	Q61176	sp|Q61176|ARGI1_MOUSE	9	50.2032	46.0988	63.2353	63.7261	70.7346	57.1823	41.6541	32.6252	62.2926	7145.31	7233	7463.87
Arglu1	Q3UL36	sp|Q3UL36|ARGL1_MOUSE	7	726.273	725.275	726.393	546.767	599.015	534.186	1254.54	1085.09	1091.05	638.649	654.635	672.35
Arhgap1	Q5FWK3	sp|Q5FWK3|RHG01_MOUSE	14	2863.59	2901.45	2809.16	2046.03	2080.78	2134.78	839.199	993.351	1078.04	3682.19	3566.93	3777.33
Arhgap10	Q6Y5D8	sp|Q6Y5D8|RHG10_MOUSE	8	149.604	148.383	143.619	478.157	471.728	482.083	435.875	454.663	483.807	1501.44	1579.04	1493.69
Arhgap11a	Q80Y19	sp|Q80Y19|RHGBA_MOUSE	11	590.662	521.701	627.049	610.504	528.44	591.735	877.799	866.361	865.282	540.791	558.708	589.412
Arhgap12	Q8C0D4	sp|Q8C0D4|RHG12_MOUSE	12	1046.79	1029.2	1062.09	1057.61	995.694	1035.77	574.139	633.687	663.533	925.446	955.356	924.777
Arhgap17	Q3UIA2	sp|Q3UIA2|RHG17_MOUSE	14	1687.33	1667.61	1784.95	996.478	971.373	1050.52	544.13	678.627	676.044	1295.57	1301.62	1326.07
Arhgap18	Q8K0Q5	sp|Q8K0Q5|RHG18_MOUSE	1	12.1991	20.8711	19.4999	50.6581	43.4819	41.4364	9.23692	7.97658	8.75706	68.4405	96.676	58.8807
Arhgap19	Q8BRH3	sp|Q8BRH3|RHG19_MOUSE	5	777.757	731.943	750.909	1214.35	1059.51	1190.67	447.873	446.849	529.56	657.625	605.041	662.575
Arhgap21	Q6DFV3	sp|Q6DFV3|RHG21_MOUSE	13	756.401	748.751	753.691	733.838	761.866	721.977	1123.55	1073.7	1086.9	611.179	626.608	650.335
Arhgap22	Q8BL80	sp|Q8BL80|RHG22_MOUSE	4	22.9276	29.8023	29.7197	159.334	159.643	144.46	204.994	220.855	207.014	32.445	34.0736	36.4413
Arhgap23	Q69ZH9	sp|Q69ZH9|RHG23_MOUSE	7	359.001	364.569	415.939	236.786	246.581	236.967	547.697	525.217	524.31	169.102	160.588	162.516
Arhgap26	Q6ZQ82	sp|Q6ZQ82|RHG26_MOUSE	6	520.656	510.558	486.202	314.483	305.904	309.591	613.831	598.454	599.007	320.316	317.569	332.169
Arhgap27	A2AB59	sp|A2AB59|RHG27_MOUSE	4	79.7963	79.8381	73.5727	215.934	188.471	221.178	58.6813	61.6953	79.908	115.752	116.283	113.797
Arhgap28	Q8BN58	sp|Q8BN58|RHG28_MOUSE	8	221.517	218.276	183.963	401.972	421.957	382.349	135.422	190.82	219.802	1665.8	1582.83	1744.07
Arhgap29	Q8CGF1	sp|Q8CGF1|RHG29_MOUSE	5	69.1683	97.7855	77.0478	337.136	338.038	342.155	67.1851	78.9559	85.592	836.906	829.982	838.921
Arhgap31	A6X8Z5	sp|A6X8Z5|RHG31_MOUSE	1	1	1	0.00018029	0.00217794	1	0.0275514	1	1	2.6899	50.5673	52.9198	48.7805
Arhgap32	Q811P8	sp|Q811P8|RHG32_MOUSE	12	1721.5	1796.71	1783.97	1284.92	1232.66	1321.12	760.732	875.902	904.042	611.084	586.31	634.275
Arhgap35	Q91YM2	sp|Q91YM2|RHG35_MOUSE	21	1448.6	1503.07	1488.09	1855.67	1805.6	1811.78	996.885	1262.94	1138.02	3046.77	3191.91	3289.53
Arhgap39	P59281	sp|P59281|RHG39_MOUSE	10	791.008	787.725	850.68	1043.33	825.808	1025.65	989.775	1026.23	1058.46	618.091	619.263	642.661
Arhgap42	B2RQE8	sp|B2RQE8|RHG42_MOUSE	6	446.601	450.158	415.016	303.242	304.524	282.191	728.667	693.946	714.224	798.107	756.223	768.456
Arhgap44	Q5SSM3	sp|Q5SSM3|RHG44_MOUSE	1	109.701	109.337	114.255	87.1948	85.2302	86.1677	55.3174	72.2062	70.8349	101.546	113.221	87.6251
Arhgap5	P97393	sp|P97393|RHG05_MOUSE	16	1634.04	1632.2	1628.41	1702.48	1576.48	1675.16	886.173	990.747	1085.58	1350.6	1414.91	1435.33
Arhgap6	O54834	sp|O54834|RHG06_MOUSE	1	8.13317	6.5538	6.75531	24.7131	24.7387	19.0767	14.7227	7.58712	14.4038	168.959	163.195	147.902
Arhgap8	Q9CXP4	sp|Q9CXP4|RHG08_MOUSE	1	28.4711	26.3291	35.4185	82.9188	67.5527	93.1444	25.3511	29.7604	35.6155	28.8038	25.7887	37.5302
Arhgdia	Q99PT1	sp|Q99PT1|GDIR1_MOUSE	14	1265.72	1388.36	1294.4	1407.25	1331.95	1413.39	347.123	404.202	365.258	1357.14	1373.22	1483.21
Arhgdib	Q61599	sp|Q61599|GDIR2_MOUSE	4	346.381	347.355	391.486	1535.92	1455.12	1455.24	81.701	47.2499	96.6036	349.837	331.18	333.184
Arhgef1	Q61210	sp|Q61210-5|ARHG1_MOUSE	16	2534.27	2803.76	2310.32	2960.75	3225.16	2927.75	1151.07	1510.65	1535.09	2305.18	2350.27	2422.15
Arhgef10	Q8C033	sp|Q8C033|ARHGA_MOUSE	2	47.5138	54.6456	54.3731	121.203	117.331	114.718	61.9787	61.2268	82.9212	567.12	555.303	606.639
Arhgef10l	A2AWP8	sp|A2AWP8|ARGAL_MOUSE	5	479.084	480.615	503.558	125.971	141.63	168.043	90.4108	109.498	123.898	366.528	332.469	365.944
Arhgef12	Q8R4H2	sp|Q8R4H2|ARHGC_MOUSE	11	350.256	348.184	351.624	392.087	331.077	381.386	521.338	512.106	446.297	955.511	933.555	905.428
Arhgef16	Q3U5C8	sp|Q3U5C8|ARHGG_MOUSE	5	170.888	173.111	174.353	1029.29	896.556	998.98	600.936	715.748	707.12	756.771	802.809	839.866
Arhgef17	Q80U35	sp|Q80U35|ARHGH_MOUSE	7	155.507	149.216	154.289	237.13	210.39	212.927	408.722	418.015	387.112	842.457	809.947	834.287
Arhgef18	Q6P9R4	sp|Q6P9R4|ARHGI_MOUSE	11	2013.81	1964.5	1968.51	1201.88	1076.11	1326.61	1103.97	1584.02	1388.82	840.639	828.846	929.452
Arhgef2	Q60875	sp|Q60875|ARHG2_MOUSE	23	984.933	996.419	940.033	1826.07	1769.43	1854.16	1050.51	1111.13	1293.67	2863.1	2715.14	2949.2
Arhgef25	Q9CWR0	sp|Q9CWR0|ARHGP_MOUSE	4	64.5619	72.8444	62.0465	476.007	444.524	462.588	121.12	155.235	159.856	328.465	339.398	346.159
Arhgef28	P97433	sp|P97433|ARG28_MOUSE	3	53.2248	366.146	52.4719	273.623	449.174	293.901	330.63	379.252	375.5	249.969	268.767	382.417
Arhgef39	Q66JY6	sp|Q66JY6|ARG39_MOUSE	1	33.3795	43.1911	34.1521	43.8766	48.9406	55.1767	14.4464	14.812	16.3941	20.5897	22.6142	26.4352
Arhgef40	Q3UPH7	sp|Q3UPH7-2|ARH40_MOUSE	14	88.8182	96.0762	92.0694	206.154	229.027	185.927	151.935	195.487	173.297	1796.31	1849.21	1832.12
Arhgef5	E9Q7D5	sp|E9Q7D5|ARHG5_MOUSE	3	25.5968	26.2362	33.3604	49.6806	63.7773	51.4613	34.0679	59.0618	48.3234	80.901	83.1565	79.8631
Arhgef7	Q9ES28	sp|Q9ES28|ARHG7_MOUSE	13	1513.3	1622.03	1710.25	1555.75	1640.66	1585.22	933.279	1114.92	1086.74	2709.57	2620.19	2666.59
Arid1a	A2BH40	sp|A2BH40|ARI1A_MOUSE	34	3694.16	3628.83	3578.98	5726.64	5621.47	5453.83	4788.47	4731.83	4950.45	4840.58	4907.59	4782.57
Arid1b	E9Q4N7	sp|E9Q4N7|ARI1B_MOUSE	17	1978.42	1976.39	1866.25	989.903	984.754	1055.25	1821.81	1864.83	1804.93	2868.92	2739.24	2404.68
Arid2	E9Q7E2	sp|E9Q7E2|ARID2_MOUSE	20	1272.71	1292.18	1272.52	1972.55	2068.26	2059.98	2131.49	2223.89	2082.65	2192.91	2224.44	2170
Arid3a	Q62431	sp|Q62431|ARI3A_MOUSE	10	483.076	461.715	486.818	252.751	255.571	283.862	666.554	771.19	709.52	2572.77	2397.18	2501.82
Arid3b	Q9Z1N7	sp|Q9Z1N7|ARI3B_MOUSE	14	692.404	808.795	717.722	846.389	802.422	889.568	1139.83	1307.3	1138.4	1941.08	1773.23	1742.56
Arid4a	F8VPQ2	sp|F8VPQ2|ARI4A_MOUSE	15	1134.79	1157.35	1279.64	1327.29	1351.54	1224.01	2586.65	2274.32	2414.84	962.587	973.371	1017.62
Arid4b	A2CG63	sp|A2CG63|ARI4B_MOUSE	15	1286.07	1316.61	1364.45	1533.26	1603.22	1452.17	2870.78	2688.76	2635.12	2376.39	2337.18	2476.23
Arid5b	Q8BM75	sp|Q8BM75|ARI5B_MOUSE	8	1661.87	1612.18	1860	343.636	325.092	399.66	2045.22	1957.51	1887.39	410.893	394.971	421.553
Arih1	Q9Z1K5	sp|Q9Z1K5|ARI1_MOUSE	13	1793.17	1776.3	1746.86	1747.92	1901.71	1722.21	656.191	760.735	738.241	2095.18	2207.54	2223.78
Arih2	Q9Z1K6	sp|Q9Z1K6|ARI2_MOUSE	16	2097.2	2081.61	2063.08	1054.67	1093.36	1088.42	686.346	669.187	767.711	922.521	976.526	974.671
Arl1	P61211	sp|P61211|ARL1_MOUSE	9	1205.48	1126.09	1102.21	1180.03	1141.44	1202.47	834.326	895.457	939.273	1762.5	1622.92	1776.43
Arl10	Q9QXJ4	sp|Q9QXJ4|ARL10_MOUSE	1	118.537	115.433	115.897	113.406	98.6032	120.387	104.887	92.8995	104.651	214.273	218.55	229.517
Arl13b	Q640N2	sp|Q640N2|AR13B_MOUSE	3	241.062	231.332	241.647	169.603	134.055	194.066	505.015	472.931	450.622	424.666	432.644	474.338
Arl14ep	Q8BIX3	sp|Q8BIX3|AL14E_MOUSE	5	742.506	789.031	778.849	1256.53	1281.68	1191.18	873.495	862.663	922.859	965.538	964.469	1031.18
Arl15	Q8BGR6	sp|Q8BGR6|ARL15_MOUSE	7	374.584	367.152	318.922	275.393	226.642	284.679	583.983	571.033	514.74	250.439	247.139	157.761
Arl2	Q9D0J4	sp|Q9D0J4|ARL2_MOUSE	8	1436.71	1402.36	1401.98	1534.26	1525.75	1611.55	731.805	908.37	833.62	1563.63	1528.93	1564.8
Arl2bp	Q9D385	sp|Q9D385|AR2BP_MOUSE	2	441.69	475.864	389.712	518.514	552.488	490.984	174.918	165.783	139.648	1166.73	1058.58	638.191
Arl3	Q9WUL7	sp|Q9WUL7|ARL3_MOUSE	9	1516.6	1540.51	1624.95	924.243	760.769	957.606	403.025	434.236	462.193	2443.45	2652.73	2461.15
Arl4c	P61208	sp|P61208|ARL4C_MOUSE	3	34.6508	39.1155	45.6506	380.929	276.571	345.487	102.828	129.487	144.954	458.023	456.966	468.097
Arl5a	Q80ZU0	sp|Q80ZU0|ARL5A_MOUSE	3	372.534	353.037	350.96	418.584	400.256	404.942	311.159	333.132	372.71	856.904	798.821	824.988
Arl5b	Q9D4P0	sp|Q9D4P0|ARL5B_MOUSE	1	63.7244	60.1844	62.3259	71.0957	53.2601	67.9282	47.3677	47.8296	56.2818	122.874	131.136	126.64
Arl6	O88848	sp|O88848|ARL6_MOUSE	6	673.595	728.083	637.437	778.239	708.137	821.772	552.26	752.598	631.347	978.052	899.019	980.885
Arl6ip1	Q9JKW0	sp|Q9JKW0|AR6P1_MOUSE	2	418.8	416.811	363.685	296.472	307.955	314.715	418.687	413.026	423.098	222.094	213.994	258.635
Arl6ip4	Q9JM93	sp|Q9JM93|AR6P4_MOUSE	2	136.552	183.332	174.016	153.719	131.111	167.092	87.7042	106.239	108.516	134.451	129.415	153.405
Arl6ip5	Q8R5J9	sp|Q8R5J9|PRAF3_MOUSE	2	65.6143	46.8866	65.794	81.9233	68.1787	76.0525	148.775	123.562	139.429	132.725	135.816	142.496
Arl6ip6	Q8BH07	sp|Q8BH07|AR6P6_MOUSE	2	155.388	126.821	160.978	120.569	150.694	126.136	309.644	235.704	302.534	93.6652	117.227	172.494
Arl8a	Q8VEH3	sp|Q8VEH3|ARL8A_MOUSE	10	880.689	818.612	871.209	651.988	712.986	695.283	2011.15	1712.4	2034.72	805.114	790.137	882.578
Arl8b	Q9CQW2	sp|Q9CQW2|ARL8B_MOUSE	5	81.6306	114.203	88.2355	66.6706	78.3369	86.6283	155.387	171.066	150.31	103.638	99.1689	118.747
Armc1	Q9D7A8	sp|Q9D7A8|ARMC1_MOUSE	8	1009.71	979.238	938.874	1052.22	1037.93	1075.66	1424.83	1544.48	1419.33	764.602	754.85	812.971
Armc10	Q9D0L7	sp|Q9D0L7|ARM10_MOUSE	7	494.171	524.414	457.75	541.215	537.009	524.197	825.877	833.861	837.669	445.399	485.258	526.118
Armc5	Q5EBP3	sp|Q5EBP3|ARMC5_MOUSE	4	110.791	103.481	102.888	129.86	138.221	116.632	61.1331	54.6756	54.4925	108.525	105.36	109.625
Armc6	Q8BNU0	sp|Q8BNU0|ARMC6_MOUSE	10	992.057	939.448	935.211	1183.46	1139.22	1193.47	505.886	575.696	625.347	942.777	951.058	877.416
Armc7	Q3UJZ3	sp|Q3UJZ3|ARMC7_MOUSE	1	78.7191	77.7934	66.5433	60.3532	60.6532	59.2566	42.811	38.1777	76.0344	90.9381	42.4796	31.5703
Armc8	Q9DBR3	sp|Q9DBR3|ARMC8_MOUSE	12	2961.77	2845.99	2632.1	3357.91	3681.34	3368.21	1493.53	1536.87	1687.01	1721.76	1779.66	1860.98
Armc9	Q9D2I5	sp|Q9D2I5-3|ARMC9_MOUSE	8	897.239	900.927	848.948	434.455	430.815	442.926	316.611	360.677	404.188	928.508	866.876	930.903
Armcx1	Q9CX83	sp|Q9CX83|ARMX1_MOUSE	4	549.7	548.259	518.581	304.662	346.368	368.114	834.52	818.888	855.042	316.279	279.251	367.23
Armcx2	Q6A058	sp|Q6A058|ARMX2_MOUSE	10	1001.25	973.271	1072.58	1241.61	1132.72	1251.69	1664.24	1785.63	1692.89	1466.06	1534.85	1634.35
Armcx5	Q3UZB0	sp|Q3UZB0|ARMX5_MOUSE	2	476.77	437.778	462.718	592.763	603.08	558.132	255.417	292.977	293.002	591.478	548.838	587.353
Armh3	Q6PD19	sp|Q6PD19|ARMD3_MOUSE	6	691.885	649.419	640.937	696.82	653.323	724.147	454.75	473.899	510.849	803.304	694.967	821.066
Armt1	A6H630	sp|A6H630|ARMT1_MOUSE	8	1102.91	1052.55	954.641	1179.75	1333.46	1233.95	293.603	296.817	346.312	679.541	636.724	628.585
Arnt	P53762	sp|P53762|ARNT_MOUSE	7	708.925	645.016	643.22	751.962	639.322	728.651	415.929	418.992	471.59	413.978	391.571	427.739
Arntl	Q9WTL8	sp|Q9WTL8|BMAL1_MOUSE	2	106.875	113.46	134.478	40.1959	52.211	39.6869	122.199	92.4485	86.9903	530.249	499.145	465.963
Arpc1a	Q9R0Q6	sp|Q9R0Q6|ARC1A_MOUSE	14	828.119	732.881	756.686	1063.59	1149.88	1045.62	408.935	372.715	430.421	2081.03	2133.11	1996.98
Arpc1b	Q9WV32	sp|Q9WV32|ARC1B_MOUSE	10	2026.03	1892.29	1834.09	1371.27	1347.53	1391.19	1015.03	891.186	1059.38	1015.72	1074.09	1043.46
Arpc2	Q9CVB6	sp|Q9CVB6|ARPC2_MOUSE	16	1756.91	1757.85	1792.83	1578.38	1741.62	1644.85	942.681	884.548	929.542	2148.26	2211.11	2150.53
Arpc3	Q9JM76	sp|Q9JM76|ARPC3_MOUSE	5	972.178	980.079	856.399	780.26	835.763	813.26	453.413	432.66	451.539	1031.69	1036.33	919.671
Arpc4	P59999	sp|P59999|ARPC4_MOUSE	8	379.65	382.263	356.651	334.993	322.611	304.755	176.737	180.389	178.612	375.682	482.177	410.506
Arpc5	Q9CPW4	sp|Q9CPW4|ARPC5_MOUSE	8	816.732	788.668	886.643	511.549	508.773	551.262	321.282	283.175	283.8	780.888	803.589	781.864
Arpc5l	Q9D898	sp|Q9D898|ARP5L_MOUSE	10	1895.53	2051.97	1968.65	2717.21	2624.09	2470.8	1234.64	1250.09	1354.41	2705.68	2613.86	2725.07
Arpp19	P56212	sp|P56212|ARP19_MOUSE	2	292.01	288.274	300.563	322.513	339.032	304.938	67.9361	53.0566	67.8375	261.22	275.175	285.613
Arrb1	Q8BWG8	sp|Q8BWG8|ARRB1_MOUSE	6	51.2074	62.6713	62.0965	269.444	197.205	264.325	170.332	166.572	181.631	997.211	971.876	983.636
Arrb2	Q91YI4	sp|Q91YI4-2|ARRB2_MOUSE	11	1359.34	1403.67	1262.69	1558.28	1508.81	1543.26	903.964	951.446	932.491	1271.74	1231.38	1279.03
Arrdc1	Q99KN1	sp|Q99KN1|ARRD1_MOUSE	3	146.514	148.263	129.631	396.49	403.442	366.753	154.452	155.209	156.584	216.787	186.804	191.267
Arsa	P50428	sp|P50428|ARSA_MOUSE	1	212.28	214.055	174.696	173.155	136.713	180.514	816.82	756.693	655.539	623.104	653.883	488.114
Arsb	P50429	sp|P50429|ARSB_MOUSE	2	41.3399	34.4019	37.584	55.7194	58.8099	39.53	69.2181	69.1189	63.8637	435.41	426.304	433.353
Arvcf	P98203	sp|P98203|ARVC_MOUSE	22	1555.8	1533.15	1565.46	1531.83	1525.51	1504.1	2400.86	2200.24	2258.09	1588.99	1608.86	1782.73
Arxes2	C0HK80	sp|C0HK80|ARXS2_MOUSE	3	255.122	225.146	218.129	225.954	258.519	223.305	448.189	392.18	398.107	198.654	233.887	284.462
As3mt	Q91WU5	sp|Q91WU5|AS3MT_MOUSE	3	991.23	979.5	1049.76	1341.23	1233.07	1283.08	342.007	439.965	425.477	174.002	161.588	175.348
Asah1	Q9WV54	sp|Q9WV54|ASAH1_MOUSE	15	1266.53	1227.3	1268.04	801.994	833.138	796.424	2200.43	2032.47	2276.72	1090.86	1027.21	1123.13
Asap1	Q9QWY8	sp|Q9QWY8|ASAP1_MOUSE	9	713.727	678.292	704.369	509.898	439.714	519.405	319.945	381.104	371.429	1046.24	1061.2	1203.84
Asap2	Q7SIG6	sp|Q7SIG6|ASAP2_MOUSE	6	685.583	623.206	631.347	539.6	445.747	524.622	360.163	427.836	478.697	1270.64	1273.59	1314.29
Asap3	Q5U464	sp|Q5U464|ASAP3_MOUSE	2	49.0059	47.6658	55.5	21.1406	15.4537	20.8216	20.8153	23.4972	19.5108	23.4903	24.2095	27.5292
Asb1	Q9WV74	sp|Q9WV74|ASB1_MOUSE	1	20.5447	20.5892	16.354	35.432	43.519	36.8212	11.0235	12.6749	14.2687	19.3531	16.8313	9.96334
Asb3	Q9WV72	sp|Q9WV72|ASB3_MOUSE	5	303.365	355.436	320.114	516.182	523.688	567.692	214.017	199.971	240.505	587.048	661.782	803.832
Asb6	Q91ZU1	sp|Q91ZU1|ASB6_MOUSE	4	134.428	127.127	129.639	227.133	259.539	229.272	56.0336	66.9047	58.8843	153.533	158.073	167.015
Asb7	Q91ZU0	sp|Q91ZU0|ASB7_MOUSE	1	48.0255	47.7027	43.1464	24.4442	24.2914	23.9927	46.1655	52.3982	40.9059	110.682	99.6593	118.355
Ascc1	Q9D8Z1	sp|Q9D8Z1|ASCC1_MOUSE	9	1289.72	1271.22	1297.39	1398.59	1412.69	1447.21	1085.46	1106.31	1152.99	1385.2	1420.17	1570.86
Ascc2	Q91WR3	sp|Q91WR3-3|ASCC2_MOUSE	8	615.822	616.044	597.119	787.487	698.124	787.88	404.777	416.058	481.678	594.234	573.31	610.376
Ascc3	E9PZJ8	sp|E9PZJ8|ASCC3_MOUSE	29	4091.54	4050.05	3763.23	5433.13	5679.29	5568.54	3309.67	3554.81	3782.73	4530.3	4378.61	4588.65
Asf1a	Q9CQE6	sp|Q9CQE6|ASF1A_MOUSE	8	635.876	587.669	593.495	701.958	707.4	671.367	583.806	587.205	573.47	1009.5	1038.84	936.524
Asf1b	Q9DAP7	sp|Q9DAP7|ASF1B_MOUSE	1	361.556	355.13	320.984	166.912	221.783	185.701	133.35	157.336	148.554	259.538	246.386	241.781
Ash1l	Q99MY8	sp|Q99MY8|ASH1L_MOUSE	1	18.3267	19.5784	22.756	9.31104	11.2242	11.5442	18.1307	13.2908	12.086	62.4694	71.9797	78.9558
Ash2l	Q91X20	sp|Q91X20|ASH2L_MOUSE	17	1945.41	1804.77	1994.06	2834.78	2750.25	2701.48	1783.22	1802.57	1787.67	1708.8	1743.86	1672.45
ASHWN	Q922M7	sp|Q922M7|ASHWN_MOUSE	8	710.993	753.625	779.008	723.433	660.203	664.087	1106.86	849.767	725.421	2808.34	2721.37	2521.08
Asl	Q91YI0	sp|Q91YI0|ARLY_MOUSE	16	3160.91	3369.4	3193.33	2319.05	2605.01	2483.84	418.32	464.847	542.47	2105.34	1998.67	2083.18
Asns	Q61024	sp|Q61024|ASNS_MOUSE	27	11603.6	11594.4	9027.38	3570.98	4032.61	3864.39	2478.88	2394.16	2529.96	2517.56	2636.54	2670.16
Asnsd1	Q8BFS9	sp|Q8BFS9|ASND1_MOUSE	6	373.235	412.66	364.581	684.384	685.475	654.393	216.209	213.365	237.496	673.633	692.683	688.276
Asph	Q8BSY0	sp|Q8BSY0|ASPH_MOUSE	17	1757.88	1641.22	1922.31	1328.55	1408.98	1301.9	4586.34	4167.59	4443.7	4068.78	4392.65	4582.96
Aspm	Q8CJ27	sp|Q8CJ27|ASPM_MOUSE	12	1022.08	1021.2	988.967	1095.11	1122.2	1115.95	593.506	607.027	617.739	769.79	701.28	735.04
Aspn	Q99MQ4	sp|Q99MQ4|ASPN_MOUSE	1	22.0561	17.3456	20.2119	13.9815	9.12018	15.078	575.573	346.527	519.021	426.376	406.971	431.952
Aspscr1	Q8VBT9	sp|Q8VBT9|ASPC1_MOUSE	18	2515.12	2619.04	2578.42	1719.86	1858.41	1748.84	656.871	828.917	771.12	1139.14	1169.38	1176.49
Asrgl1	Q8C0M9	sp|Q8C0M9|ASGL1_MOUSE	11	2254.48	2356.89	2443.92	2737.74	2605.68	2590.6	938.576	937.526	922.521	1576.11	1564.05	1548.35
Ass1	P16460	sp|P16460|ASSY_MOUSE	25	5977.72	6266.28	5872.95	2452.93	2817.51	2662.12	1857.85	1977.94	2006.66	1274.05	1240.2	1505.36
Aste1	Q8BIR2	sp|Q8BIR2|ASTE1_MOUSE	3	258.607	234.964	258.775	137.84	163.089	146.097	85.4495	83.8604	95.9595	150.925	152.651	189.574
Astl	Q6HA09	sp|Q6HA09|ASTL_MOUSE	1	18.1267	22.5871	18.49	19.2638	23.6738	23.7009	17.0019	17.3582	15.9891	30.3986	19.1678	25.0674
Asxl1	P59598	sp|P59598|ASXL1_MOUSE	5	284.188	269.844	298.517	350.396	347.116	305.84	169.816	202.695	201.205	332.097	331.283	318.811
Asxl2	Q8BZ32	sp|Q8BZ32|ASXL2_MOUSE	8	459.406	443.771	522.402	280.324	261.913	312.549	552.172	560.211	561.267	270.793	264.348	291.113
Atad1	Q9D5T0	sp|Q9D5T0|ATAD1_MOUSE	7	633.367	647.118	636.358	1256.93	1371.44	1331	2110.4	1994.21	1868.12	933.101	891.569	972.635
Atad2	Q8CDM1	sp|Q8CDM1|ATAD2_MOUSE	22	2891.92	2888.27	2870.15	1889.53	1950.51	1938.18	5228.88	5182.27	4953.8	2994.81	2991.19	3224.03
Atad3	Q925I1	sp|Q925I1|ATAD3_MOUSE	24	2111.78	2063.47	2355.82	2036.41	2092.93	2033.3	5555.79	5534.03	5193.1	1575.86	1766.17	1810.06
Atad5	Q4QY64	sp|Q4QY64|ATAD5_MOUSE	29	2024.73	1676.65	2066.22	1725.64	1572.18	1661.44	3750.32	3751.69	3406.11	2379.83	2387.08	2586.07
Atat1	Q8K341	sp|Q8K341|ATAT_MOUSE	2	242.889	278.249	284.171	166.185	163.729	163.43	214.081	257.532	273.735	1087.12	1116.93	1183.63
Ate1	Q9Z2A5	sp|Q9Z2A5|ATE1_MOUSE	12	1524.56	1512.47	1624.15	1978.3	1992.79	1957.97	481.089	436.248	543.653	1259.38	1353.74	1371.66
Atf1	P81269	sp|P81269|ATF1_MOUSE	4	319.023	300.044	336.129	378.336	287.63	392.736	464.321	405.629	413.591	222.388	206.035	228.783
Atf2	P16951	sp|P16951|ATF2_MOUSE	8	457.356	429.561	438.923	399.471	380.404	407.108	795.479	814.099	747.87	585.98	515.164	586.61
Atf3	Q60765	sp|Q60765|ATF3_MOUSE	2	122.183	122.014	119.405	584.781	409.469	560.26	542.03	511.343	597.098	136.981	134.129	154.965
Atf6	F6VAN0	sp|F6VAN0|ATF6A_MOUSE	1	106.71	104.062	114.437	292.274	313.882	298.155	308.33	309.014	304.15	97.0303	85.9236	73.0129
Atf7	Q8R0S1	sp|Q8R0S1|ATF7_MOUSE	4	363.358	371.189	419.452	193.451	161.774	206.776	506.978	489.062	442.082	394.368	379.561	393.188
Atf7ip	Q7TT18	sp|Q7TT18|MCAF1_MOUSE	19	1620.3	1707.59	1702.71	2418.56	2263.22	2335.61	1394.07	1565.29	1404.26	1719.59	1662.96	1697.3
Atf7ip2	Q3UL97	sp|Q3UL97|MCAF2_MOUSE	3	251.028	252.412	249.169	364.438	364.608	335.386	403.191	383.592	421.704	152.732	156.237	144.175
Atg10	Q8R1P4	sp|Q8R1P4|ATG10_MOUSE	1	5.0367	12.5511	9.09198	6.37024	8.20819	12.9536	5.24154	3.53356	5.79647	32.9739	24.9996	22.5472
Atg101	Q9D8Z6	sp|Q9D8Z6|ATGA1_MOUSE	6	478.569	471.851	450.937	289.24	253.612	309.331	299.582	300.36	284.045	301.423	314.365	313.527
Atg12	Q9CQY1	sp|Q9CQY1|ATG12_MOUSE	4	860.933	864.609	815.066	887.974	878.868	888.519	226.102	299.989	292.155	647.932	629.536	589.447
Atg13	Q91YI1	sp|Q91YI1|ATG13_MOUSE	5	706.594	778.043	898.179	552.873	428.21	568.979	341.08	357.436	367.513	454.856	559.111	462.446
Atg14	Q8CDJ3	sp|Q8CDJ3|BAKOR_MOUSE	2	51.0373	44.429	47.3286	50.1624	41.8618	38.9811	17.6408	23.449	29.5545	33.0395	35.1245	35.4558
Atg16l1	Q8C0J2	sp|Q8C0J2|A16L1_MOUSE	11	1309.59	1375.43	1425.17	1414.85	1345.85	1354.76	510.962	608.176	545.844	839.283	895.41	876.175
Atg2a	Q6P4T0	sp|Q6P4T0|ATG2A_MOUSE	7	654.172	647.525	654.713	535.041	526.816	528.083	217.482	227.493	247.62	318.825	299.391	316.72
Atg2b	Q80XK6	sp|Q80XK6|ATG2B_MOUSE	20	2118.41	2326.86	1967.29	2447.26	2618.55	2435.86	1325.28	1419.21	1369.52	1363.64	1506.66	1402.8
Atg3	Q9CPX6	sp|Q9CPX6|ATG3_MOUSE	5	230.997	241.714	248.917	219.609	249.87	230.886	93.5	98.7496	85.6936	217.863	249.678	192.456
Atg4b	Q8BGE6	sp|Q8BGE6|ATG4B_MOUSE	9	801.412	755.276	711.994	636.165	656.378	668.207	371.383	436.77	431.415	1463.43	1448.54	1460.86
Atg4d	Q8BGV9	sp|Q8BGV9|ATG4D_MOUSE	2	187.727	185.474	169.959	114.434	128.872	110.659	108.405	98.6587	119.988	87.3796	87.2111	102.009
Atg5	Q99J83	sp|Q99J83|ATG5_MOUSE	7	811.052	751.615	763.889	856.702	842.474	845.725	243.928	284.991	308.524	517.956	571.148	536.324
Atg7	Q9D906	sp|Q9D906|ATG7_MOUSE	9	1591.33	1557.97	1531.09	946.027	997.903	948.153	364.648	425.381	441.517	1677.08	1699.1	1716.36
Atic	Q9CWJ9	sp|Q9CWJ9|PUR9_MOUSE	29	3835.29	3758.9	3867.15	3907.38	3827.45	3846.37	1096.75	1080.33	1114.55	2993.53	3074.91	3004.93
Atl1	Q8BH66	sp|Q8BH66|ATLA1_MOUSE	1	69.7116	55.575	52.975	72.8819	80.3483	59.6095	150.981	130.698	162.578	66.1288	70.6053	78.9742
Atl2	Q6PA06	sp|Q6PA06|ATLA2_MOUSE	12	669.374	620.5	635.353	972.579	1044.24	955.128	1577.28	1400.07	1523.71	658.853	666.427	730.854
Atl3	Q91YH5	sp|Q91YH5|ATLA3_MOUSE	11	693.599	570.99	652.875	828.254	837.112	815.599	2208.06	1800.54	2182.57	881.219	920.861	1023.72
Atm	Q62388	sp|Q62388|ATM_MOUSE	22	2642.52	2630.27	2348.25	2968.65	2949.35	2974.14	1115.73	1178.17	1298.02	3051.14	2961.99	3227.33
Atmin	Q6P9S1	sp|Q6P9S1|ATMIN_MOUSE	2	128.265	138.951	136.334	153.76	122.134	133.302	109.249	116.382	91.6899	67.4692	70.5844	86.9425
Atn1	O35126	sp|O35126|ATN1_MOUSE	2	150.727	183.101	147.563	107.021	111.381	128.576	45.2713	53.8547	67.7656	164.751	167.549	177.328
Atox1	O08997	sp|O08997|ATOX1_MOUSE	5	2008.42	1543.76	1157.02	1926.03	1382.8	2095.18	512.064	650.007	645.655	2227.35	1220.65	295.735
Atp11a	P98197	sp|P98197|AT11A_MOUSE	2	141.477	137.357	140.551	164.385	196.004	162.872	302.267	255.948	273.746	166.773	174.808	199.12
Atp11c	Q9QZW0	sp|Q9QZW0|AT11C_MOUSE	9	519.348	544.142	559.458	641.672	658.911	633.649	930.608	796.527	963.899	710.986	709.874	821.878
Atp12a	Q9Z1W8	sp|Q9Z1W8|AT12A_MOUSE	5	792.234	880.479	875.598	886.413	981.032	881.186	1349.71	1243.69	1485.46	530.542	547.753	587.443
Atp13a1	Q9EPE9	sp|Q9EPE9|AT131_MOUSE	20	1771.59	1381.76	1701.07	2263.87	2231.52	2170.28	3329.03	2857	3438.66	1747.51	1972.32	2413.06
Atp13a3	Q5XF89	sp|Q5XF89-2|AT133_MOUSE	11	529.172	555.429	531.953	877.555	905.206	920.884	956.287	818.581	968.128	362.642	358.115	416.067
Atp1a1	Q8VDN2	sp|Q8VDN2|AT1A1_MOUSE	26	2431.09	2318.68	2347.92	2079.98	2186.59	2060.54	3362.46	2915.75	3479.2	1333.53	1335.76	1650.42
Atp1a2	Q6PIE5	sp|Q6PIE5|AT1A2_MOUSE	7	109.07	120.525	112.722	164.789	150.254	147.178	891.727	787.217	917.46	227.978	254.583	303.247
Atp1a3	Q6PIC6	sp|Q6PIC6|AT1A3_MOUSE	9	138.132	144.051	116.991	1688.59	1790.12	1635.96	1499.03	1295.56	1708.93	162.825	142.45	194.658
Atp1b1	P14094	sp|P14094|AT1B1_MOUSE	8	1332.05	1425.83	1554.48	1028.17	1108.02	1009.39	1926.69	1574.66	1996.21	301.551	315.69	403.08
Atp1b2	P14231	sp|P14231|AT1B2_MOUSE	1	19.0817	21.8984	21.7139	39.366	37.3474	33.3645	52.7256	34.5569	45.5622	76.3282	85.5613	90.4181
Atp1b3	P97370	sp|P97370|AT1B3_MOUSE	15	1377.56	1431.53	1505.33	1964.16	1909.38	2003.3	3514.29	3301.09	3416.95	3183.86	3325.76	3865.43
Atp23	Q9CWQ3	sp|Q9CWQ3|ATP23_MOUSE	2	199.454	207.024	194.151	143.742	169.779	155.591	430.518	450.074	432.753	103.203	100.567	113.367
Atp2a2	O55143	sp|O55143|AT2A2_MOUSE	38	5887.99	4390.73	5399.17	6136.13	6412.76	6208.12	9877.39	8296.35	10387.4	4769.16	5112.4	6731.4
Atp2a3	Q64518	sp|Q64518-1|AT2A3_MOUSE	1	250.69	189.774	222.32	145.818	157.137	157.194	307.021	236.212	348.976	51.4538	67.7754	96.3732
Atp2b1	G5E829	sp|G5E829|AT2B1_MOUSE	17	1580.79	1558.96	1723.03	1011.85	1161.39	1081.81	2446.97	2120.48	2507.73	1430.4	1415.42	1585.46
Atp2b4	Q6Q477	sp|Q6Q477|AT2B4_MOUSE	6	795.775	786.514	755.674	415.926	498.369	430.543	1170.76	1034.75	1168.94	307.49	297.695	346.72
Atp2c1	Q80XR2	sp|Q80XR2|AT2C1_MOUSE	8	548.936	493.624	482.845	446.293	455.13	480.919	984.971	881.717	1094.4	578.174	606.09	708.156
Atp5f1a	Q03265	sp|Q03265|ATPA_MOUSE	46	3651.13	3677.02	3875.91	2977.86	3130.11	2948.21	10110.7	9844.99	8720.06	3309.96	3437.96	3500.62
Atp5f1b	P56480	sp|P56480|ATPB_MOUSE	40	3227.56	3600.67	3764.37	2763.27	2794.53	2781.91	8949.72	8743.68	7630.54	2837.6	3252.36	3028.1
Atp5f1c	Q91VR2	sp|Q91VR2|ATPG_MOUSE	22	3629.75	3291.65	3700.9	2745.32	2924.06	2780.58	9956.14	9414.9	9225.57	3032.71	3279.63	3307.77
Atp5f1d	Q9D3D9	sp|Q9D3D9|ATPD_MOUSE	3	70.3318	61.8175	62.5257	46.4424	33.0225	45.4541	200.072	219.935	180.396	86.8577	60.7476	18.8232
Atp5f1e	P56382	sp|P56382|ATP5E_MOUSE	4	305.52	312.174	290.403	249.588	265.433	235.1	820.519	745.829	692.565	262.392	261.511	268.572
Atp5if1	O35143	sp|O35143|ATIF1_MOUSE	4	311.064	320.088	343.967	312.842	338.369	339.628	1119.85	926.948	979.915	326.384	417.436	366.628
Atp5md	Q78IK2	sp|Q78IK2|ATPMD_MOUSE	1	16.7626	17.3097	13.1757	11.3997	19.6778	20.2946	42.0468	31.1309	37.0772	14.5147	17.0054	14.7195
Atp5me	Q06185	sp|Q06185|ATP5I_MOUSE	13	1880.34	1832.62	2028.96	1055.17	988.419	1109.79	4446.88	4464.93	4104.47	1498.78	1596.25	1589.99
Atp5mf	P56135	sp|P56135|ATPK_MOUSE	1	17.1217	18.4382	19.0087	9.75302	14.865	15.1689	27.2923	29.0854	30.6816	10.8263	9.58918	13.1632
Atp5mg	Q9CPQ8	sp|Q9CPQ8|ATP5L_MOUSE	7	1086.95	1097.76	1206.35	862.862	764.431	892.681	1683.95	1798.18	1597.11	664.377	761.815	813.437
Atp5mpl	P56379	sp|P56379|ATP68_MOUSE	1	57.9222	47.04	52.9659	62.4583	58.4946	50.5715	107.477	99.3239	118.057	38.1071	46.0597	57.0294
Atp5pb	Q9CQQ7	sp|Q9CQQ7|AT5F1_MOUSE	19	2387.77	2285.6	2311.69	1608.16	1838.12	1601.08	5068	4969.03	4673.23	1825.42	1993.23	1893.16
Atp5pd	Q9DCX2	sp|Q9DCX2|ATP5H_MOUSE	14	1919.79	1703.71	1454.59	1263.08	1059.65	1390.62	4677.21	5272.76	3579.72	1584.02	1522.11	880.484
Atp5pf	P97450	sp|P97450|ATP5J_MOUSE	8	1307.1	1043.94	725.245	838.323	653.047	949.724	5860.49	8000.21	7450.3	2738.63	903.788	361.134
Atp5po	Q9DB20	sp|Q9DB20|ATPO_MOUSE	25	3164.58	3134.48	3554.75	2479.01	2526.74	2422.49	7422.41	7656.27	7587.43	2343.42	2529.39	2605.7
Atp6ap1	Q9R1Q9	sp|Q9R1Q9|VAS1_MOUSE	5	307.547	264.458	318.631	178.154	184.795	172.454	470.579	394.846	479.946	121.224	107.588	149.681
Atp6ap2	Q9CYN9	sp|Q9CYN9|RENR_MOUSE	10	799.175	717.44	692.265	318.503	276.899	354.728	1605.75	1708.23	1360.12	263.993	243.041	186.056
Atp6v0a1	Q9Z1G4	sp|Q9Z1G4-2|VPP1_MOUSE	11	1006.51	1004.85	973.486	1007.94	1132.4	949.299	1850.81	1571.39	1858.66	1043.99	933.5	909.24
Atp6v0a2	P15920	sp|P15920|VPP2_MOUSE	2	110.592	110.204	87.7719	90.9431	94.6768	76.7082	245.501	195.256	229.462	95.0358	116.212	124.741
Atp6v0a4	Q920R6	sp|Q920R6|VPP4_MOUSE	1	61.2876	55.0166	68.1897	32.9379	28.9267	21.7911	388.092	342.538	367.748	18.9677	24.9344	20.4129
Atp6v0c	P63082	sp|P63082|VATL_MOUSE	3	165.107	137.697	135.914	138.141	124.585	145.032	380.252	341.497	409.384	157.231	163.502	197.348
Atp6v0d1	P51863	sp|P51863|VA0D1_MOUSE	10	484.413	481.716	423.517	353.496	362.578	359.543	1178.82	1211.16	1175.62	350.233	297.797	309.517
Atp6v1a	P50516	sp|P50516|VATA_MOUSE	24	3525.18	3668.04	3532.19	2974.19	3202.96	3012.28	2987.1	2884	2876.83	2303.94	2288.56	2307.23
Atp6v1b2	P62814	sp|P62814|VATB2_MOUSE	28	3659.42	3680.15	3612.47	2990.67	2843.01	3046.9	3095.64	2966.29	3093.58	2601.63	2736.18	2676.55
Atp6v1c1	Q9Z1G3	sp|Q9Z1G3|VATC1_MOUSE	11	4604.44	4476.36	4339.77	3016.97	3077.59	3147.9	1986.43	1952.77	2074.11	2267.27	2122.37	2292.77
Atp6v1d	P57746	sp|P57746|VATD_MOUSE	6	644.01	596.717	628.63	513.715	590.58	550.287	607.811	492.344	536.855	375.804	375.738	453.397
[truncated: 8,059 more rows]
