# Supplementary material for: The proteomic landscape and temporal dynamics of mammalian gastruloid development
Source: bioRxiv. 2024 Sep 7:2024.09.05.609098. Preprint. [Version 1] doi: 10.1101/2024.09.05.609098 (PMC11398484; doi:10.1101/2024.09.05.609098)
Supplement: Supplement 1 — Supplementary Table 1- Quantified protein intensities across human and mouse gastruloid development datasets Supplementary Table 2- Gene Ontology (GO) enrichments of protein clusters with similar temporal profiles Supplementary Table 3- Pairwise protein correlation network Supplementary Table 4- Summary statistics of the protein correlation network Supplementary Table 5- Cooperative proteins of protein complexes Supplementary Table 6- Jaccard index matrix of cooperative protein pair overlap Supplementary Table 7- Protein-RNA discordance across the entire dataset Supplementary Table 8- Protein-RNA correlation across protein complexes and pathways Supplementary Table 9- Stage-specific GO enrichments for discordant gene sets across mouse gastruloid development Supplementary Table 10- Quantified phosphosite intensities across human and mouse gastruloid development datasets Supplementary Table 11- Phosphosites of proteins downstream of pluripotency markers POU5F1, NANOG, and POU5F1 Supplementary Table 12- Disease associated genes and complexes quantified in the human dataset [file media-1.zip › Sup_Table2.xlsx]

## Sheet: Protein clusters
Cluster	Proteins	Cluster_size
1	P36578 Q6SPF0 Q9P258 Q9H3U1 Q9Y6Q9 P52701 P55036 P55036 Q99755 O15357 Q96P70 P30260 Q01780 Q9Y490 P18621 Q9P0V3 Q96P11 P23381 Q8WXA3 P31948 P35251 Q14498 P26641 P31350 Q8TF74 O95801 Q9H2M9 O95429 Q9UNS1 Q96P48 Q9UKJ3 Q99733 P55209 Q7KZF4 P18206 P42858 Q9UBF2 Q9Y678 Q96F24 P55060 Q13889 Q9NZJ9 O95989 Q14651 Q9HC38 P08237 P17858 Q05086 Q92616 Q9UNF0 Q9NXH9 Q5TCQ9 P06753 P49916 Q6P1J9 P51452 Q86VP6 …	2600
10	P80723 P78559 O00151 P09525 Q5VWN6 O95757 Q16881 O00458 P12429 P40121 Q7Z4S6 P41225 Q9NPH2 P22748 P98164 P53778 O95340 Q15274 Q5VV41 P00918 Q96CG8 Q9H334 O94768 P47712	24
2	O76031 P07954 O94826 Q96L58 Q9H9Y2 Q8N4T8 P51970 Q96NB2 Q8TAE8 Q6JQN1 Q9Y4W6 Q9NX63 Q92506 P08559 Q8N1S5 P19404 P13995 Q53H12 P43304 Q7Z3D6 P98194 Q92673 P30038 Q08357 P07948 Q1KMD3 Q08379 Q9NVV4 Q2T9J0 P53985 Q9P032 Q10471 Q5JTZ9 P05091 P30837 Q86UP2 Q8TCJ2 P46977 Q9BQ69 Q5T653 Q2TAY7 Q8NB49 P98196 P20020 Q9Y2W6 P35232 Q5TZA2 Q9HA77 P54920 P34897 O95319 Q92879 P49590 P22570 Q3ZAQ7 P42765 P55084 …	1144
3	Q9ULW3 Q8WUQ7 Q9BQE4 Q9NP50 P02786 P35221 Q13423 Q12955 O60885 P25440 Q15059 P19338 Q9UK73 Q8NCN4 Q7Z6E9 P17544 P15336 O95785 Q96T58 Q96ST3 Q12888 Q9Y2T7 Q1ED39 Q6Y7W6 P12931 Q00536 Q9NYV4 P09496 Q0IIM8 Q9UHB6 Q9NW13 O94906 P51957 O76021 O95104 Q9UPN6 Q13123 Q9UKD2 Q96GM5 P16401 P16402 P10412 P56182 O75446 Q6N043 O14646 Q9HCK8 P23634 Q9UGY1 Q15075 Q9P2E9 Q8N4C6 Q9NQG6 Q96I25 Q9BV73 Q13428 Q9H0D6 …	946
4	Q15596 A1X283 Q5TCZ1 Q9Y4G6 Q16643 P49006 P29966 O95336 Q8TDX7 P46937 P09493 P07951 P09493 P67936 Q9NQX3 O75155 Q92805 Q00534 P11802 P06241 P41240 O00512 P20962 Q9P2B4 Q9BT23 Q5U5Q3 Q86XN8 Q6ZN04 O60282 Q16877 Q8NFP9 O94788 Q9UEW8 Q6STE5 Q3LXA3 P35712 Q13576 Q14315 Q9H0N5 P61457 Q9P2D1 Q8WZA9 Q96RK4 P35580 P46821 Q16555 Q15102 Q8TAQ2 Q9BRX8 Q13332 O43432 Q07954 Q96DX7 O14920 Q99856 Q8IVW6 Q96JP5 …	699
5	Q9Y5V3 Q96T51 P50502 P20810 Q92618 O94973 P24941 O14964 Q9Y5A7 Q9UI15 O95747 Q9UN79 Q15785 Q7Z3J2 P09417 P34896 Q14980 O96013 Q13509 Q86UY6 Q8WXI9 O94868 Q9NWB7 P06132 Q96B54 P22314 P09884 O95825 O94819 Q5TGY3 O95248 Q4KMP7 Q9NZD2 P47897 Q567U6 O43295 Q9NVA2 O00214 Q96RU3 Q9BUJ2 P33908 P05204 Q99569 Q9UQB3 P11532 Q15276 Q9NQ48 Q9H008 Q7Z6J9 Q14203 Q9Y6G5 Q9NRY5 Q14697 Q9HAB8 Q16656 Q15025 P15586 …	260
6	O95551 Q7LG56 P31327 P07947 Q63HN8 Q9NVZ3 P00352 P15311 Q8IZT6 Q9BVA1 P09972 P19367 P52789 P61981 Q96GX9 P00558 P00390 P28838 Q5VVJ2 Q15014 Q969T9 Q6L8Q7 Q86T82 Q6P1N0 Q9UHY7 O95486 Q9UKK3 P41252 Q12965 Q9UDY2 Q9NQW6 Q14435 Q9H7D0 P05388 O14841 Q5JSZ5 Q8TDY4 Q08257 Q9H8V3 O15530 Q9UJ70 P60520 P51530 O43324 P48163 P04080 P48637 Q14161 Q9Y3L3 P35520 Q9C0I1 O75688 O00115 Q14258 P00492 O94760 P27816 …	154
7	Q9BUP0 Q96C19 P13796 P13797 P16989 P25391 Q15149 P58107 Q9H9Y6 P04350 Q9H2K8 P07942 Q92796 Q9Y2J4 Q02952 Q9Y4I1 P06733 P02545 Q15326 P49407 Q9BXI6 Q9NZM1 P02452 P02458 P20908 P35237 Q5UIP0 Q3SY69 P02787 Q01804 P04040 Q9H0H5 P54652 Q8WUH1 Q8N5F7 P07237 O94804 Q92766 P30622 Q16831 P11047 O43439 Q96RU2 Q7Z333 Q9BQE3 Q8NCC3 P51531 Q8N392 Q13541 Q9P2D6 Q9NSY1 Q02241 Q96JB3 Q9UGT4 Q9NNW7 Q9H993 Q0ZGT2 …	204
8	Q01484 Q96JM2 Q9UKS6 Q4KMQ2 O95786 Q3L8U1 Q08043 P13637 Q7L8L6 Q03052 Q13308 P16422 Q8TCG2 Q07157 Q9NRD5 Q9UHN6 P50895 Q96AY3 P08648 Q7Z2K6 Q9Y4B5 Q9H4B0 Q9H9Z2 Q16647 Q9NXA8 Q9BQG2 P29317 P09038 Q9Y6K1 Q9UBC3 Q9P2K5 Q9HCE3 O60488 Q9UIF7 Q9BXP2 Q9Y6M7 Q9H8Y1 Q9P2M7 Q10589 O14745 O60437 P57735 Q9UIW2 P28062 P53355 Q14249 P49753 Q00765 P08240 P01130 P17302 O14975 O75084 Q8WUY9 Q9UM47 Q5ZPR3 Q5T5X7 …	98
9	Q9P1Y5 Q01813 Q96QZ7 P11362 Q9NUQ6 Q8IWK6 Q96L96 Q8IUC4 Q14195 P20248 Q12756 Q14534 Q6PCE3 Q969I6 Q9P289 Q96SZ4 Q15058 Q96KC2 Q9HCJ6 P04626 A2VDJ0 O60566 Q15262 Q86X52 Q01860 P61764 Q9Y3S1 Q14244 P53396 Q99523 P05067 Q9H223 Q92833 Q9UNY4 Q9Y446 Q13572 Q8IXQ5 Q7L3B6 Q7L190 O00291 Q9Y467 Q96T25 O95409 Q6P1M3 Q9Y4F5 Q9Y6A5 Q9BZG1 Q8TEV9 O15344 P42892 O95864 Q96K58 Q96GN5 Q9NQ84 P68366 Q9BVL4 P53350 …	209

## Sheet: Protein clusters GO enrichments
ONTOLOGY	ID	Description	GeneRatio	BgRatio	pvalue	p.adjust	qvalue	geneID	Count	Cluster
BP	GO:0006281	DNA repair	239/2497	405/6928	2.89559896452656e-22	2.33559012478712e-19	2.07568725772904e-19	P52701/P35251/Q9UNS1/Q13889/P49916/P50750/P06493/Q08211/Q8WUB8/Q9HCS7/Q9C0C2/P28340/Q9NS91/Q7Z6Z7/Q92925/Q92499/Q99459/O95714/O14497/Q9Y230/P35637/Q92922/Q9Y5B9/Q9P287/P53041/P78527/Q14191/Q6KC79/P46063/P54132/Q7L7X3/O95071/Q14683/Q9NUW8/Q86WJ1/Q9BYW2/P15927/Q68E01/A6NHR9/Q9Y2K7/P00519/P23396/O95243/Q96HA7/Q149N8/Q14669/Q9H2F5/Q8N3C0/Q9UBU8/Q96RL1/Q16594/Q92900/P49959/Q08945/Q9HAW4/Q6NS38/P49848/…	239	1
BP	GO:0051276	chromosome organization	230/2497	433/6928	5.2631971194521e-14	1.9296794529773e-11	1.71494604705592e-11	P30260/Q01780/P35251/Q6VMQ6/P06493/Q08211/Q8WUB8/Q5JVF3/Q9C0C2/Q92925/Q92499/O14497/P21333/Q9Y230/Q9H444/P78371/Q92922/Q9P287/P78527/Q9UJX2/Q14191/Q8N3U4/Q8WVM7/Q6KC79/Q15398/P46063/P54132/Q7Z5K2/Q15003/Q14683/P49321/Q14974/Q8WVB6/Q86WJ1/P15927/P49368/A6NHR9/P00519/Q9Y6R4/Q8NG31/P08238/P07900/Q8N3C0/Q9Y6D9/Q9HC35/Q92900/P49959/O43633/Q14566/P12004/Q9Y6G9/Q9UQE7/Q9UBB9/P11387/P33991/Q49MG5/Q86US8/…	230	1
BP	GO:0051301	cell division	225/2497	426/6928	2.24832401307286e-13	6.97499288055603e-11	6.19882045709561e-11	Q9P258/Q9Y6Q9/P30260/Q9UNS1/P49916/P67809/P06493/Q00535/Q96CS2/P40818/P42338/Q96CT7/P46940/Q9H444/P35579/Q69YQ0/Q9UJX2/Q8N3U4/Q8WVM7/P54132/Q7Z5K2/P31947/Q15003/Q14683/Q14204/Q99871/Q8WUM4/Q9BYW2/P23396/Q7RTP6/Q00610/Q9H4A3/Q8NG31/O75116/Q2NKX8/Q9Y6D9/Q9HC35/Q16181/Q15019/Q96Q89/Q13432/O43633/Q8TEW0/Q9Y6G9/Q9UQE7/P11387/O14578/Q49MG5/Q96GX5/P61158/P63244/Q9NZZ3/P18858/O14908/Q9H1H9/O15066/Q14008/…	225	1
BP	GO:0006302	double-strand break repair	127/2497	211/6928	3.91567281433558e-13	1.12799346144396e-10	1.00247112276787e-10	Q9UNS1/P49916/Q8WUB8/Q9C0C2/Q92925/Q92499/O14497/Q9Y230/P35637/Q92922/P53041/P78527/Q14191/Q6KC79/P46063/P54132/Q9NUW8/Q9BYW2/P15927/Q68E01/A6NHR9/Q9Y2K7/P00519/Q96HA7/Q9H2F5/Q9UBU8/Q96RL1/P49959/Q14566/Q9UBB9/Q9UGN5/P33991/P61088/Q5MIZ7/Q9NPF5/P55072/Q14839/P13010/Q7Z4V5/Q02880/Q96EB6/Q96T76/P33993/P33992/P49736/Q9NZC9/O96019/P60510/O60216/Q6PIW4/Q9Y4A5/P40692/P25205/P28715/Q08AE8/Q9Y265/Q8NB91/…	127	1
BP	GO:0016567	protein ubiquitination	198/2497	372/6928	2.73444996934507e-12	6.48708042727569e-10	5.76520256694735e-10	P30260/Q05086/Q86VP6/Q00535/Q13356/Q9P253/O94822/Q9NS91/Q6UWE0/Q7Z6Z7/Q5VTR2/O95714/Q86UK7/Q9C0C9/P48506/Q9UJX2/Q9UL15/O95071/Q96GG9/Q13155/Q9UKB1/Q13107/O95155/Q5T4S7/P32121/A0AVT1/Q6PIJ6/P00519/P23396/Q13191/P22681/Q149N8/Q9H4A3/P08238/P07900/P68036/Q14669/Q9Y4B6/Q7Z6J8/P25686/P62913/Q8N5U6/P62837/P61088/P63244/Q9UBS8/Q9NWX5/Q9UPN9/P55072/P21675/Q13618/P15880/Q9Y3C7/Q8WW12/Q9NZJ0/P98170/Q96EB6/…	198	1
BP	GO:0034248	regulation of amide metabolic process	181/2497	334/6928	3.20432088454869e-12	7.17945895965825e-10	6.38053369116273e-10	Q96P11/Q92616/P67809/P16989/P55884/Q08211/Q9C0C2/P04406/O75175/Q92499/Q9UQ80/Q86UK7/Q5PRF9/Q15024/P78527/Q04637/P05455/Q92945/P23588/P52758/P11940/P42345/P23396/P52298/Q9NRA0/O60506/O75116/P61221/P07814/P62263/Q92900/O15116/Q92574/Q9NZI8/P49588/Q96B26/Q0PNE2/P14618/Q9UI10/Q15418/Q12906/P63244/Q9H9A5/Q7L1Q6/Q9Y6E2/O95163/P13639/Q8ND56/Q9BX40/P05198/A5YKK6/P51116/P51114/O00571/P57772/Q92615/Q9UL18/…	181	1
BP	GO:0071103	DNA conformation change	57/2497	77/6928	1.00054035083413e-11	2.12377854469161e-09	1.88744592498073e-09	Q08211/Q92499/Q9Y230/Q14191/P46063/P54132/Q8WVB6/Q86WJ1/P00519/Q8N3C0/Q92900/P49959/Q14566/P11387/P33991/P13010/Q13283/Q02880/P33993/P33992/P49736/O00571/P25205/P35249/Q96S55/Q9Y265/P12956/P35250/P40938/P40937/O94762/Q14691/Q8N9N2/Q9H2U1/O60934/Q13472/Q8TEA8/Q7L2E3/P18074/Q9Y620/P53999/Q96FC9/Q92878/Q9BVC3/Q9BX63/Q9H1I8/Q9BRT9/P38935/O75419/P09429/Q9BRX5/Q9UJA3/Q9NZ71/O95985/Q9Y248/Q06609/O94761	57	1
BP	GO:0032508	DNA duplex unwinding	51/2497	67/6928	2.11868975943263e-11	4.0688932379961e-09	3.61610958940758e-09	Q08211/Q92499/Q9Y230/Q14191/P46063/P54132/Q8WVB6/Q86WJ1/Q8N3C0/Q92900/P49959/Q14566/P33991/P13010/Q13283/P33993/P33992/P49736/O00571/P25205/P35249/Q96S55/Q9Y265/P12956/P35250/P40938/P40937/O94762/Q14691/Q8N9N2/Q9H2U1/O60934/Q8TEA8/Q7L2E3/P18074/Q9Y620/P53999/Q96FC9/Q92878/Q9BVC3/Q9BX63/Q9H1I8/Q9BRT9/P38935/O75419/Q9BRX5/Q9UJA3/Q9NZ71/Q9Y248/Q06609/O94761	51	1
BP	GO:0010564	regulation of cell cycle process	229/2497	453/6928	4.60192899604957e-11	8.06938245263823e-09	7.17142710826032e-09	Q9P258/P30260/P31350/Q9UNS1/Q7KZF4/Q6P1J9/P06493/Q8WUB8/Q5JVF3/Q9NS91/Q92925/Q99459/O14497/Q9H444/O14744/P35241/Q92922/P78527/Q04637/Q9UJX2/Q15398/P54132/Q7L2J0/Q9UL54/Q7L7X3/Q7Z5K2/Q6NXR4/Q15003/Q14204/Q8WUM4/Q8N163/Q9BYW2/P15927/Q68E01/Q00610/Q9H4A3/Q8NG31/O75116/Q9Y6D9/Q96RL1/P49959/Q96Q89/Q9HAW4/O43633/Q9Y6G9/O14578/Q49MG5/Q9UHD1/Q9NZZ3/Q96SN8/O14908/Q9H1H9/O15066/P21675/Q13618/Q9HBM1/Q9UNZ2/…	229	1
BP	GO:0000725	recombinational repair	79/2497	122/6928	7.72988266259584e-11	1.29894236576038e-08	1.15439695026925e-08	Q9UNS1/P49916/Q9Y230/P35637/Q14191/Q6KC79/P46063/P54132/Q9BYW2/P15927/Q68E01/A6NHR9/P00519/Q96HA7/Q9H2F5/Q9UBU8/P49959/Q14566/P33991/P61088/Q9NPF5/Q14839/P13010/Q7Z4V5/Q96T76/P33993/P33992/P49736/O96019/P60510/O60216/Q6PIW4/Q9Y4A5/P25205/P28715/Q9Y265/Q8NB91/P12956/Q15906/Q68DK2/Q96SB8/O94762/Q96MG7/Q8IY18/O00311/O60341/O60934/Q13472/P27694/P35244/O00487/P39748/Q8N2W9/Q6NTE8/Q99708/Q9H9A7/P61160/…	79	1
BP	GO:0000724	double-strand break repair via homologous recombination	77/2497	119/6928	1.42114561641291e-10	2.20441548884357e-08	1.95910964529796e-08	Q9UNS1/P49916/Q9Y230/P35637/Q14191/Q6KC79/P46063/P54132/Q9BYW2/P15927/Q68E01/A6NHR9/P00519/Q96HA7/Q9H2F5/Q9UBU8/P49959/Q14566/P33991/P61088/Q9NPF5/Q14839/Q7Z4V5/Q96T76/P33993/P33992/P49736/O96019/P60510/O60216/Q6PIW4/Q9Y4A5/P25205/P28715/Q9Y265/Q8NB91/Q15906/Q68DK2/Q96SB8/O94762/Q96MG7/Q8IY18/O00311/O60341/O60934/Q13472/P27694/P35244/O00487/P39748/Q8N2W9/Q6NTE8/Q99708/Q9H9A7/P61160/Q6ZRQ5/Q96B01/…	77	1
BP	GO:0007059	chromosome segregation	161/2497	300/6928	1.47997746551516e-10	2.21064782163801e-08	1.96464844837392e-08	Q9P258/P30260/Q96SB4/P06493/Q96CS2/Q8WUB8/Q5JVF3/Q9NS91/Q92925/O14497/P21333/Q9H444/Q92922/Q9P287/Q9UJX2/Q8N3U4/Q8WVM7/Q6KC79/Q15398/Q7Z5K2/Q15003/Q14683/Q14204/Q14974/Q99871/P23396/Q8NG31/Q9Y6D9/Q9HC35/P49959/O43633/Q9Y6G9/Q9UQE7/P11387/Q49MG5/Q9UKI8/Q86UE8/P61158/Q9NZZ3/Q96SN8/O15066/Q13618/Q9HBM1/Q9P2S5/Q02880/Q8ND56/Q96T76/Q15691/Q15555/Q9UPY8/O00571/P46379/O96019/O60216/O75351/Q9UN37/Q6IPU0/…	161	1
BP	GO:0032392	DNA geometric change	52/2497	72/6928	3.76777901041294e-10	5.42694741035549e-08	4.82304042498348e-08	Q08211/Q92499/Q9Y230/Q14191/P46063/P54132/Q8WVB6/Q86WJ1/Q8N3C0/Q92900/P49959/Q14566/P33991/P13010/Q13283/P33993/P33992/P49736/O00571/P25205/P35249/Q96S55/Q9Y265/P12956/P35250/P40938/P40937/O94762/Q14691/Q8N9N2/Q9H2U1/O60934/Q8TEA8/Q7L2E3/P18074/Q9Y620/P53999/Q96FC9/Q92878/Q9BVC3/Q9BX63/Q9H1I8/Q9BRT9/P38935/O75419/P09429/Q9BRX5/Q9UJA3/Q9NZ71/Q9Y248/Q06609/O94761	52	1
BP	GO:0045116	protein neddylation	21/2497	21/6928	4.67278974387647e-10	6.49840035760475e-08	5.77526282319396e-08	P61201/Q96GG9/P62913/Q13098/Q8TBC4/Q9BT78/Q9UNS2/Q7L5N1/Q9H9Q2/Q9UBF6/Q13564/P46777/P61081/Q9BTE7/Q92564/Q15843/Q969M7/Q9UBW8/Q99627/Q92905/P62877	21	1
BP	GO:0006260	DNA replication	117/2497	207/6928	9.06539473737168e-10	1.17937861212323e-07	1.04813816912566e-07	P35251/P31350/Q9UNS1/P55209/P49916/P50750/P06493/Q08211/P28340/Q99543/Q9Y230/Q9Y5B9/Q14191/P46063/P54132/Q7Z5K2/P49321/Q8WVB6/Q9BQ67/P15927/Q96HA7/Q92900/P49959/Q08945/Q14566/P12004/Q9UQE7/P11387/P33991/P18858/Q86X55/Q9NZJ0/P33993/P33992/P49736/Q9NZC9/O96019/P25205/O75312/Q14181/P35249/O75717/Q96S55/Q9Y265/P35250/P49427/P40938/Q29RF7/P40937/P49005/O95251/Q3V6T2/O94762/O60264/Q15054/Q14691/O75179/…	117	1
BP	GO:0061157	mRNA destabilization	55/2497	80/6928	2.3037223856334e-09	2.81542799432106e-07	2.50212909827168e-07	P67809/Q08211/Q9C0C2/O75175/Q5PRF9/Q15024/Q92945/P52758/P11940/O60506/O75116/Q92900/O15116/Q9NZI8/Q96B26/Q9H9A5/A5YKK6/P51116/P51114/Q9UKV8/P40692/Q7Z739/Q9BYJ9/Q9Y5A9/O95628/Q14671/Q8TB72/Q06265/Q86W50/Q9NQT5/Q9H074/Q00839/Q86U44/Q9H2U1/O75534/P47974/Q9NQT4/Q86TB9/Q5TAX3/Q5VYS8/Q8IU60/Q14444/Q9Y2L1/Q96C86/Q9UPQ9/Q58A45/Q9HCE5/Q92600/Q9NZN8/Q5TC82/Q96LI5/Q8NDV7/Q9UKZ1/Q13868/Q9UIV1	55	1
BP	GO:0006310	DNA recombination	113/2497	201/6928	2.71281975722972e-09	3.12594345168785e-07	2.77809060853149e-07	P52701/Q9UNS1/P49916/Q9Y230/P35637/P78527/Q14191/Q6KC79/P46063/P54132/Q9BYW2/P15927/Q68E01/A6NHR9/P00519/Q96HA7/Q9H2F5/Q9Y4B6/Q9UBU8/P49959/Q14566/P33991/P61088/Q9NPF5/Q14839/P13010/Q7Z4V5/Q02880/Q96T76/P33993/P33992/P49736/O96019/P60510/O60216/Q6PIW4/Q9Y4A5/P40692/P25205/Q6ZW49/P28715/Q7KZ85/Q9Y265/Q8NB91/P12956/Q15906/P43246/Q68DK2/Q96SB8/Q8IWV8/Q9NQT5/O94762/Q9H4L7/Q9UJU2/Q96MG7/Q8IY18/O00311/…	113	1
BP	GO:0071826	protein-RNA complex organization	107/2497	188/6928	2.83759910537023e-09	3.17889921998837e-07	2.82515349525896e-07	Q6P1J9/P78362/Q96SB4/P55884/Q08211/Q9HCS7/P33176/Q9UHI6/Q92499/Q9Y230/O14744/O75533/Q12872/P78527/Q13107/P16383/Q15020/P08238/P07900/P08865/Q16594/P62263/P41214/Q6P2Q9/Q9Y383/Q9NQ29/O43719/Q9UBB9/P62913/Q07866/Q9BW85/Q9NWS0/P55072/P13010/Q15393/O75643/Q9UL18/Q9UKV8/Q8TCF1/Q02878/P83731/Q14152/P39019/Q9UHX1/Q7L014/Q9Y265/Q9NVM4/P55010/Q9Y3F4/P46782/Q15459/Q8WWY3/Q7Z478/Q7L2E3/Q09161/O95232/Q15637/…	107	1
BP	GO:0000280	nuclear division	134/2497	250/6928	6.07912554780461e-09	5.99047067449507e-07	5.32385520682154e-07	P06493/Q5JVF3/P21333/Q9H444/O14744/Q9P287/Q9UJX2/Q8N3U4/Q8WVM7/Q6KC79/Q15398/Q7Z5K2/Q15003/Q14683/Q14974/Q8NG31/Q9Y6D9/Q9HC35/P49959/Q96Q89/O43633/Q9Y6G9/Q9UQE7/Q49MG5/Q96GX5/P61158/Q9NZZ3/Q96SN8/O15066/Q13618/Q9HBM1/Q9UNZ2/Q9P2S5/Q02880/Q8ND56/Q15691/P46379/O60216/O75351/Q6PIW4/Q9UBP0/Q9UN37/P40692/Q15021/Q9NXR1/Q9UJX3/P83731/Q08AE8/Q9Y5B0/O95347/Q96EA4/O43670/O43264/O14777/Q16531/Q9HD42/Q9UNM6/…	134	1
BP	GO:0006282	regulation of DNA repair	89/2497	151/6928	6.08999002366223e-09	5.99047067449507e-07	5.32385520682154e-07	Q9UNS1/P50750/Q08211/Q8WUB8/Q92925/O14497/Q9Y230/P35637/Q92922/P78527/Q9BYW2/P15927/A6NHR9/P00519/P23396/Q9H2F5/Q9UBU8/Q96RL1/Q16594/P49848/P12004/Q9UBB9/P61088/Q5MIZ7/Q9NPF5/Q7Z4V5/Q02880/Q96EB6/Q96T76/Q15393/O96019/P60510/Q6PIW4/Q9Y4A5/Q08AE8/Q9Y265/Q8NB91/Q15906/Q9NPA8/O95251/O94762/Q13263/Q969G3/O60341/Q9NWV8/Q8IWD4/Q8N2W9/Q6NTE8/P61160/Q00613/Q96B01/Q9BRJ7/Q96EZ8/Q96E14/Q9BUR4/Q8WXE1/Q15545/…	89	1
BP	GO:0050779	RNA destabilization	55/2497	82/6928	9.2586433068454e-09	8.48638828556988e-07	7.54202881813602e-07	P67809/Q08211/Q9C0C2/O75175/Q5PRF9/Q15024/Q92945/P52758/P11940/O60506/O75116/Q92900/O15116/Q9NZI8/Q96B26/Q9H9A5/A5YKK6/P51116/P51114/Q9UKV8/P40692/Q7Z739/Q9BYJ9/Q9Y5A9/O95628/Q14671/Q8TB72/Q06265/Q86W50/Q9NQT5/Q9H074/Q00839/Q86U44/Q9H2U1/O75534/P47974/Q9NQT4/Q86TB9/Q5TAX3/Q5VYS8/Q8IU60/Q14444/Q9Y2L1/Q96C86/Q9UPQ9/Q58A45/Q9HCE5/Q92600/Q9NZN8/Q5TC82/Q96LI5/Q8NDV7/Q9UKZ1/Q13868/Q9UIV1	55	1
BP	GO:0051052	regulation of DNA metabolic process	178/2497	354/6928	1.30008168942418e-08	1.11558073477611e-06	9.91439675809479e-07	P52701/Q01780/Q9UNS1/P49916/P50750/P06493/Q08211/Q8WUB8/O00273/Q92925/Q99543/O14497/Q9Y230/P78371/P35637/O14744/Q92922/P78527/Q14191/P54132/Q7Z5K2/O95983/Q8WVB6/Q9BYW2/P15927/P49368/A6NHR9/P00519/P23396/Q9Y6R4/P08238/P07900/Q9H2F5/Q9UBU8/Q96RL1/Q16594/Q92900/P49959/P49848/Q14566/P12004/Q9UQE7/Q9UBB9/P33991/Q86US8/P61088/Q5MIZ7/Q9NPF5/P17987/P13010/Q96Q15/Q7Z4V5/Q02880/Q96EB6/Q96T76/P33993/P33992/…	178	1
BP	GO:0022618	protein-RNA complex assembly	102/2497	181/6928	1.37289092786682e-08	1.15351439835144e-06	1.02515210732161e-06	Q6P1J9/P78362/Q96SB4/P55884/Q08211/Q9HCS7/Q9UHI6/Q92499/Q9Y230/O14744/O75533/Q12872/P78527/Q13107/P16383/Q15020/P08238/P07900/P08865/Q16594/P62263/P41214/Q6P2Q9/Q9Y383/Q9NQ29/O43719/P62913/Q9BW85/Q9NWS0/P13010/Q15393/O75643/Q9UL18/Q9UKV8/Q02878/P83731/Q14152/P39019/Q9UHX1/Q7L014/Q9Y265/Q9NVM4/P55010/Q9Y3F4/P46782/Q15459/Q8WWY3/Q7Z478/Q7L2E3/Q09161/O95232/Q15637/Q8WXD5/O00303/P40429/O15371/Q12874/…	102	1
BP	GO:0022613	ribonucleoprotein complex biogenesis	208/2497	427/6928	2.09704359117317e-08	1.72599526595947e-06	1.53392769665835e-06	Q01780/Q96P11/Q6P1J9/P78362/Q96SB4/P55884/Q08211/Q9HCS7/Q96D46/Q9UHI6/Q92499/Q9Y230/Q9UQ80/O14744/O75533/Q12872/Q15024/P78527/O75691/Q96GA3/Q68CQ4/Q9NRR4/P78346/Q13107/Q8NB90/Q9BQ67/Q8IZL8/P61247/Q9Y2W2/P16383/Q15020/P62241/P08238/P07900/P08865/P61221/Q13895/Q16594/P62263/P41214/Q6P2Q9/Q9Y383/Q9NQ29/Q92574/O43719/Q9NRX1/P62913/Q99547/Q96B26/Q9BW85/Q14684/Q9NWS0/Q9H6Y2/P13010/Q9BQG0/O43709/P18124/…	208	1
BP	GO:0034660	ncRNA metabolic process	228/2497	477/6928	3.23796575249462e-08	2.46390865656808e-06	2.18972659130967e-06	Q01780/Q96P11/P23381/Q7KZF4/Q9NXH9/P56192/Q9NSD9/Q92499/Q9UQ80/P12081/Q15024/P78527/Q8IZ69/Q96EY9/Q9BV44/Q9UBP6/Q7L2J0/O75691/Q68CQ4/P05455/Q92945/Q9NRR4/P26640/Q9UJA5/Q9UPT8/P78346/P54136/P42345/Q8IZL8/Q68E01/Q12789/P52298/Q9Y2W2/Q8N201/P14868/P62241/Q13895/P07814/P26639/P62263/Q7Z2T5/P49588/P62913/Q99547/Q96B26/Q0PNE2/Q9NVR2/Q32P41/Q8NCE0/Q6NZY4/Q14684/Q9NWS0/Q9H6Y2/Q9NV88/P52747/P54577/O95163/…	228	1
BP	GO:0090148	membrane fission	28/2497	34/6928	3.75339903862245e-08	2.80323302273413e-06	2.49129117475817e-06	Q9H444/O43633/Q9NZZ3/O75351/Q9UBP0/Q9UN37/Q92783/O75886/Q9ULV4/Q9UPT5/Q9BRG1/Q9NV70/O00429/Q9HD42/Q9UK41/Q99816/Q9Y371/Q86VN1/Q96A65/Q8TAG9/Q8IYI6/O60645/O00471/Q8WUX9/Q96KP1/Q9NZ09/Q96H20/Q8NEZ2	28	1
BP	GO:1903313	positive regulation of mRNA metabolic process	66/2497	107/6928	4.95855243623103e-08	3.50839332900347e-06	3.11798172582949e-06	Q6P1J9/P67809/Q08211/Q9C0C2/O75175/O14744/Q5PRF9/Q15024/Q92945/P52758/P11940/P52298/O60506/O75116/Q92900/O15116/P11142/Q9NZI8/Q8N0Z6/Q96B26/Q9H9A5/A5YKK6/P51116/P51114/Q9UKV8/P40692/Q7Z739/Q9BYJ9/Q9Y5A9/O95628/Q14671/Q8TB72/Q06265/Q86W50/Q9NQT5/Q9H074/Q00839/Q86U44/Q9H2U1/Q09161/O75534/P47974/Q9NQT4/Q86TB9/Q5TAX3/Q5VYS8/P08621/O00178/Q8IU60/P30041/Q14444/Q9Y2L1/Q96C86/Q9UPQ9/Q9BQA1/Q58A45/Q9HCE5/…	66	1
BP	GO:0051123	RNA polymerase II preinitiation complex assembly	28/2497	35/6928	1.23044896177888e-07	8.27066777142371e-06	7.350313534837e-06	Q86VP6/Q6VMQ6/P62333/Q16594/O95402/P49848/O75448/P21675/Q9Y3C7/Q15528/Q96RN5/P52657/O60244/Q9ULK4/Q6P2C8/Q9Y2X0/Q15545/Q15542/Q9H204/Q9NVC6/Q9Y6J9/Q01658/P09429/Q71SY5/Q6P1X5/Q9H944/A0JLT2/Q16514	28	1
BP	GO:0034249	negative regulation of amide metabolic process	88/2497	156/6928	1.28390636803816e-07	8.35160384241594e-06	7.42224309536489e-06	P67809/Q08211/Q9C0C2/P04406/O75175/Q86UK7/Q5PRF9/Q15024/Q04637/Q92945/P52758/P11940/P23396/O60506/O75116/P07814/Q92900/O15116/Q92574/Q9NZI8/Q96B26/Q12906/P63244/Q9H9A5/Q8ND56/P05198/A5YKK6/P51116/P51114/O00571/Q9UL18/Q9UKV8/P40692/Q7Z739/Q9BYJ9/Q9Y5A9/O95628/Q96PZ0/Q14671/Q8TB72/Q06265/Q86W50/Q9NQT5/Q8IZH2/Q9H074/Q00839/Q86U44/O43293/Q9H2U1/O75534/Q9NZ52/P38919/P47974/Q9NQT4/Q9P2K8/Q86TB9/Q5TAX3/…	88	1
BP	GO:0140014	mitotic nuclear division	107/2497	199/6928	1.7184146120446e-07	1.07204405843861e-05	9.52747730952135e-06	P06493/Q5JVF3/P21333/Q9H444/O14744/Q9P287/Q9UJX2/Q8N3U4/Q8WVM7/Q6KC79/Q15398/Q7Z5K2/Q15003/Q14683/Q14974/Q8NG31/Q9Y6D9/Q9HC35/Q96Q89/O43633/Q9Y6G9/Q9UQE7/Q49MG5/Q9NZZ3/Q96SN8/O15066/Q13618/Q9HBM1/Q9UNZ2/Q9P2S5/Q8ND56/Q15691/O60216/O75351/Q9UBP0/Q9UN37/Q15021/Q9NXR1/Q9UJX3/P83731/Q9Y5B0/O95347/Q96EA4/O43670/O43264/O14777/Q9HD42/Q9UJX4/Q9NTJ3/O60264/Q00839/Q96SB3/Q99661/O00139/Q9ULW0/O43293/Q9BVA0/…	107	1
BP	GO:0006399	tRNA metabolic process	94/2497	170/6928	1.7419802146293e-07	1.07204405843861e-05	9.52747730952135e-06	Q01780/P23381/Q9NXH9/P56192/Q9NSD9/Q92499/P12081/Q15024/Q8IZ69/Q96EY9/Q9BV44/Q9UBP6/P05455/P26640/Q9UJA5/P78346/P54136/Q12789/P14868/P07814/P26639/Q7Z2T5/P49588/Q96B26/Q0PNE2/Q32P41/Q8NCE0/P54577/O95163/Q9NXG2/Q9NVU0/Q9Y224/Q9BQ52/Q8WUA4/Q96PZ0/Q06265/O43776/P49589/Q9NWX6/Q9BTE6/Q6YHU6/Q96G46/Q9P2J5/Q9NQT5/Q9Y606/Q8N1G4/Q8NCA5/Q96EB1/Q8TEA8/Q96Q11/Q8WWH5/P57081/Q15046/O95707/Q2VPK5/Q9UKN8/Q6P1R4/…	94	1
BP	GO:0016073	snRNA metabolic process	35/2497	48/6928	2.01640169430833e-07	1.21375343778291e-05	1.07868778776431e-05	Q01780/Q15024/Q7L2J0/Q68E01/Q8N201/Q96B26/Q9NVR2/Q6NZY4/Q9NV88/P52747/Q9Y2F5/Q6P9B9/Q4G0J3/P42285/Q06265/Q96CB8/Q9NVH2/Q86W50/Q9NQT5/P50613/Q96HW7/Q96GM8/Q9NQT4/Q8N5P1/Q9UL03/Q9H6E5/Q9H0H0/Q8IXW5/Q9BQ65/Q5SXM2/Q96SY0/Q13868/Q92966/Q9Y580/Q13487	35	1
BP	GO:0048285	organelle fission	141/2497	278/6928	2.31734948584649e-07	1.37439271712042e-05	1.22145123828286e-05	P06493/Q5JVF3/P21333/Q9H444/O14744/Q9P287/Q9UJX2/Q8N3U4/Q8WVM7/Q6KC79/Q15398/Q7Z5K2/Q15003/Q14683/Q14974/Q8NG31/Q9Y6D9/Q9HC35/P49959/Q96Q89/O43633/Q9Y6G9/Q9UQE7/Q96QK1/Q49MG5/Q96GX5/P61158/Q9NZZ3/Q96SN8/O15066/Q13618/Q9HBM1/Q9UNZ2/Q9P2S5/Q02880/Q8ND56/Q15691/P46379/O60216/O75351/Q6PIW4/Q9UBP0/Q9UN37/P40692/Q9ULV4/Q15021/Q9NXR1/Q9UJX3/P83731/Q08AE8/Q9Y5B0/O95347/Q96EA4/O43670/O43264/O14777/O00429/…	141	1
BP	GO:0080135	regulation of cellular response to stress	176/2497	361/6928	2.5426266348108e-07	1.48614684321622e-05	1.32076944188112e-05	Q9UNS1/P51452/P16989/P50750/Q13188/Q08211/Q8WUB8/P42338/P78318/Q92925/Q99543/O14497/P21333/Q9Y230/P35637/Q92922/P10586/P78527/Q04637/Q9Y6E0/Q9UL54/Q7L7X3/Q6NXR4/Q99615/P06733/Q8N163/Q9Y4E8/P42345/Q9BYW2/P15927/A6NHR9/P00519/P23396/Q9Y6R4/Q06830/O60346/O75116/Q9H2F5/Q9UBU8/Q96RL1/Q16594/P49848/P12004/Q9UBB9/Q9BW85/P61088/Q9UHD1/P63244/O95819/Q8N4C8/Q5MIZ7/Q9NPF5/Q09472/Q92793/P09211/Q7Z4V5/Q02880/…	176	1
BP	GO:0098813	nuclear chromosome segregation	114/2497	217/6928	3.43328175163655e-07	1.95020074709158e-05	1.73318374563713e-05	Q9P258/P30260/P06493/Q8WUB8/Q5JVF3/Q92925/O14497/P21333/Q9H444/Q92922/Q9P287/Q9UJX2/Q8N3U4/Q8WVM7/Q6KC79/Q15398/Q7Z5K2/Q15003/Q14683/Q14204/Q14974/Q8NG31/Q9Y6D9/Q9HC35/P49959/O43633/Q9Y6G9/Q9UQE7/Q49MG5/P61158/Q9NZZ3/Q96SN8/O15066/Q13618/Q9HBM1/Q9P2S5/Q02880/Q8ND56/Q15691/P46379/O96019/O60216/O75351/Q9UN37/P40692/Q15021/Q9UJX3/Q66K74/O95347/Q96EA4/O43670/O43264/O14777/Q16531/Q9HD42/Q9UJX4/Q9NTJ3/…	114	1
BP	GO:0000070	mitotic sister chromatid segregation	84/2497	151/6928	5.58202542400144e-07	3.04220385608079e-05	2.70366949768491e-05	P06493/Q5JVF3/P21333/Q9H444/Q9P287/Q9UJX2/Q8N3U4/Q8WVM7/Q6KC79/Q15398/Q7Z5K2/Q15003/Q14683/Q14974/Q8NG31/Q9Y6D9/Q9HC35/O43633/Q9Y6G9/Q9UQE7/Q49MG5/Q9NZZ3/Q96SN8/O15066/Q13618/Q9HBM1/Q9P2S5/Q8ND56/Q15691/O60216/O75351/Q9UN37/Q15021/Q9UJX3/O95347/Q96EA4/O43670/O43264/O14777/Q9HD42/Q9UJX4/Q9NTJ3/O60264/Q00839/Q99661/O00139/Q9ULW0/Q9BVA0/Q9H410/P30153/P06400/P50748/Q969U7/Q15645/Q9Y266/Q96R06/P42695/…	84	1
BP	GO:0008033	tRNA processing	66/2497	112/6928	5.69774217417151e-07	3.06386589179116e-05	2.72292099691986e-05	Q9NXH9/Q92499/Q8IZ69/Q96EY9/Q9BV44/Q9UBP6/P05455/Q9UJA5/P78346/Q7Z2T5/P49588/Q0PNE2/Q32P41/Q8NCE0/O95163/Q9NXG2/Q9Y224/Q9BQ52/Q96PZ0/Q9NWX6/Q6YHU6/Q96G46/Q9Y606/Q8NCA5/Q96EB1/Q96Q11/Q8WWH5/P57081/Q15046/O95707/Q2VPK5/Q6P1R4/P78345/P49591/Q08J23/Q6IA86/Q86U90/Q8TE02/Q9NX74/Q96FX7/Q9Y3I0/Q9NUP7/Q9BZE2/Q9H9T3/Q96BT7/Q92989/Q9BTF0/Q8WW01/Q7Z7A3/Q14657/Q9UI30/Q8N5C7/Q5D0E6/Q9NPF4/Q8TBZ6/O75818/Q9H974/…	66	1
BP	GO:2000434	regulation of protein neddylation	14/2497	14/6928	6.09819891402373e-07	3.23605739740233e-05	2.87595114989623e-05	P61201/Q96GG9/P62913/Q13098/Q9BT78/Q9UNS2/Q7L5N1/Q9H9Q2/P46777/Q9BTE7/Q92564/Q9UBW8/Q99627/Q92905	14	1
BP	GO:0051248	negative regulation of protein metabolic process	222/2497	479/6928	1.01606727912393e-06	5.25358889321385e-05	4.66897312471927e-05	P23381/P51452/P67809/Q00535/Q08211/P40818/P42338/Q5JVF3/P78318/Q9C0C2/P04406/O75175/P21333/Q86UK7/Q92922/Q5PRF9/Q15024/P78527/Q04637/P48506/Q9UGJ0/Q9UL15/Q92945/P13861/P62258/P31946/P31947/O95684/Q8NB14/Q8N163/P52758/Q13107/P11940/P32121/P00519/P23396/Q13191/P22681/Q9H4A3/O60506/O75116/P08238/P07814/Q16594/Q92900/O15116/Q92574/Q8TEW0/Q9NZI8/P62913/Q96B26/Q96QK1/Q15418/Q86UE8/Q96GX5/O94992/Q12906/…	222	1
BP	GO:0000819	sister chromatid segregation	98/2497	185/6928	1.40490065742401e-06	6.99501771776671e-05	6.21661694415693e-05	P30260/P06493/Q8WUB8/Q5JVF3/Q92925/O14497/P21333/Q9H444/Q92922/Q9P287/Q9UJX2/Q8N3U4/Q8WVM7/Q6KC79/Q15398/Q7Z5K2/Q15003/Q14683/Q14974/Q8NG31/Q9Y6D9/Q9HC35/O43633/Q9Y6G9/Q9UQE7/Q49MG5/Q9NZZ3/Q96SN8/O15066/Q13618/Q9HBM1/Q9P2S5/Q02880/Q8ND56/Q15691/O96019/O60216/O75351/Q9UN37/Q15021/Q9UJX3/O95347/Q96EA4/O43670/O43264/O14777/Q9HD42/Q9UJX4/Q9NTJ3/O60264/Q00839/Q99661/O00139/Q9ULW0/Q9BVA0/Q9H410/Q969G3/…	98	1
BP	GO:0007346	regulation of mitotic cell cycle	149/2497	304/6928	1.47981385892311e-06	7.27815767443525e-05	6.46824928065878e-05	Q9P258/P30260/P31350/Q6P1J9/P51452/P06493/Q8WUB8/Q5JVF3/Q92925/O14497/P46940/O14744/P35241/Q92922/P78527/Q04637/Q9UJX2/Q15398/P54132/Q7L2J0/Q9UL54/Q7L7X3/P62258/P15927/Q68E01/P00519/Q8NG31/Q9Y6D9/Q96RL1/P49959/Q96Q89/Q9HAW4/Q9Y6G9/Q96SN8/Q14166/Q13618/Q9HBM1/Q9NZJ0/Q96EB6/O00571/Q9BTC8/O96019/Q9UKG1/Q14676/Q13620/O60216/P43034/O75351/Q9UN37/Q9H6S0/Q15910/Q9UJX3/Q96EA4/O43670/O43264/O14777/P43246/…	149	1
BP	GO:0033044	regulation of chromosome organization	107/2497	206/6928	1.60968496461548e-06	7.82151742445086e-05	6.95114433039404e-05	P30260/Q01780/Q6VMQ6/P06493/Q8WUB8/Q5JVF3/Q92925/O14497/Q9Y230/P78371/Q92922/Q9UJX2/Q15398/Q7Z5K2/Q15003/P49368/Q9Y6R4/Q8NG31/Q9Y6D9/Q92900/P49959/Q9Y6G9/Q86US8/Q96SN8/P17987/Q13618/P13010/Q96Q15/Q9HBM1/P40227/O96019/P50990/O60216/Q15021/Q9UJX3/Q93009/O95347/Q99832/Q9Y265/Q96EA4/O43670/O43264/P50991/P48643/O14777/Q96SB8/Q9UJX4/P41227/Q9NTJ3/O60264/P28482/Q8IZH2/Q13263/Q8WVT3/Q00839/Q96MG7/Q8IY18/…	107	1
BP	GO:0031647	regulation of protein stability	110/2497	213/6928	1.65582986403398e-06	7.94995457339173e-05	7.06528908149839e-05	O95429/P42858/Q6P1J9/Q6VMQ6/Q13188/Q13043/P40818/P04406/P21333/Q9Y230/P78371/P78527/Q9UL15/Q68CQ4/Q6NXR4/Q9UKB1/Q8N163/Q13107/P51610/P42345/P49368/P08238/P07900/Q8N371/Q16594/Q92574/P11142/P62913/Q96QK1/O75146/Q9NWS0/Q09472/Q92793/O14908/P17987/P21675/Q13618/Q9P219/O94763/Q96EB6/P40227/P83436/P46379/P50990/Q9BXJ9/Q6N069/P62081/Q9H2J4/Q93009/Q9Y4R8/Q99832/Q9UNE7/Q9P275/Q9Y265/Q9H6T3/O43670/Q93008/…	110	1
BP	GO:0051321	meiotic cell cycle	69/2497	121/6928	1.71427291086078e-06	8.13372076411942e-05	7.22860589657083e-05	P52701/P30260/P35579/Q9UJX2/Q8N3U4/Q15003/Q14683/P49959/Q9UQE7/Q96GX5/P61158/Q02880/P46379/O60216/Q6PIW4/P40692/Q9H6S0/Q15021/Q9Y5A9/Q9UJX3/Q08AE8/Q5VUA4/O95347/O43264/O14777/Q16531/Q9UNM6/Q9UJX4/Q9NTJ3/Q8IWV8/Q86U44/O60934/Q13472/P27694/Q9BXW9/P30153/Q9H1A4/Q99708/Q9H9A7/P61160/Q96B01/Q15645/Q9BWT6/Q9Y620/P27797/Q92878/P42695/Q9UJX6/Q9BX63/Q08J23/Q9UJX5/Q12768/P51587/Q96RT8/Q6IBW4/Q9Y657/Q13042/…	69	1
BP	GO:0035303	regulation of dephosphorylation	37/2497	55/6928	2.27832865093742e-06	0.00010441476646853	9.27955628760993e-05	P42858/P78318/P46940/P62258/P31946/P42345/O75116/P08238/P14625/Q92574/Q86US8/Q96GX5/O94763/P62937/P26599/Q15172/Q15257/Q92540/Q96QG7/Q15435/Q13614/Q5H9R7/O14974/Q9UPN7/O75663/Q69YH5/Q13613/Q13526/Q13615/Q9NYA4/O43768/Q9UH65/Q9UPR3/P41236/P62942/Q9C0C7/Q12972	37	1
BP	GO:0051656	establishment of organelle localization	149/2497	307/6928	3.02102811225266e-06	0.000134524251591207	0.000119554485147027	Q9P258/P42858/Q9UBF2/Q9Y678/Q00535/P33176/Q12840/Q96D46/Q9H444/P35579/O43747/O43896/Q9UJX2/Q96GA3/P63104/O43707/Q14204/Q14974/Q8WUM4/Q9UKB1/P22681/Q7Z392/Q9NRA0/Q8TD16/Q96G01/Q8NG31/P61221/Q9Y6D9/Q9HC35/O43633/O95721/Q8TEW0/Q7Z3E2/Q9NZZ3/Q96SN8/Q9H1H9/O15066/Q9Y496/Q13618/Q9HBM1/Q9UNZ2/P12036/Q9Y296/Q15691/P43034/O75351/Q9UBP0/Q9UN37/Q92783/P40692/O14980/Q86VS8/Q92572/Q9NXR1/P50570/Q5T0N5/Q66K74/…	149	1
BP	GO:0000209	protein polyubiquitination	72/2497	129/6928	3.03538479910733e-06	0.000134524251591207	0.000119554485147027	P30260/Q05086/Q13356/Q6UWE0/Q7Z6Z7/Q5VTR2/Q86UK7/Q9C0C9/Q9UJX2/O95071/Q9UKB1/O95155/Q6PIJ6/Q149N8/P68036/Q14669/Q7Z6J8/P62837/P61088/Q9UBS8/P21675/Q13618/Q9NZJ0/P98170/Q9ULT8/O00571/Q96J02/Q12933/P62253/Q9UJX3/Q9UNE7/P49427/P62937/Q9UJX4/Q9NPD8/O94885/P51965/P46934/Q9Y4X5/Q13490/Q96EP0/Q9H1A4/Q9BV68/Q9Y4K3/Q9BQ70/Q14139/Q9Y508/P63208/Q9UJX6/Q9UJX5/Q7Z7E8/Q9C040/P61086/Q9Y263/Q66K64/Q13042/Q5TC82/…	72	1
BP	GO:0051983	regulation of chromosome segregation	64/2497	112/6928	3.68330746724209e-06	0.000159728806617068	0.000141954294577921	Q9P258/P30260/P06493/Q8WUB8/Q5JVF3/Q9NS91/Q92925/O14497/Q92922/Q9UJX2/Q15398/Q15003/Q8NG31/Q9Y6D9/Q9Y6G9/Q96SN8/Q13618/Q9HBM1/O96019/O60216/Q15021/Q9UJX3/P19784/O95347/Q14671/Q8TB72/Q96EA4/O43670/O43264/O14777/Q96SB8/Q9UJX4/Q9NTJ3/Q00839/Q99661/Q8IY18/Q969G3/P06400/P50748/Q9H1A4/Q969U7/Q15645/Q96E14/P42695/Q9UJX6/Q02224/Q9UJX5/Q69YH5/Q13257/O43683/Q6IBW4/Q13042/Q8NBT2/Q14457/Q9BVS4/Q86XI2/Q9BZD4/…	64	1
BP	GO:0043487	regulation of RNA stability	73/2497	132/6928	4.0958447597208e-06	0.00017387938858899	0.000154530209494175	P67809/P16989/Q08211/Q5JVF3/Q9C0C2/O75175/P35637/Q5PRF9/Q15024/Q9UBP6/Q92945/P52758/P11940/O60506/O75116/Q92900/O15116/Q9NZI8/Q96B26/Q9H9A5/P57723/Q9H814/A5YKK6/P51116/P51114/Q12933/Q92615/Q9UKV8/P40692/Q7Z739/Q9BYJ9/Q9Y5A9/O95628/Q14671/Q8TB72/Q06265/Q86W50/Q9NQT5/Q9H074/Q00839/Q86U44/Q9H2U1/Q9Y2V2/O75534/P47974/Q9NQT4/Q86TB9/Q5TAX3/Q5VYS8/Q6PKG0/Q8IU60/Q8NC51/Q96HR8/Q08J23/Q14444/Q9Y2L1/Q96C86/…	73	1
BP	GO:0034470	ncRNA processing	172/2497	364/6928	4.27791171407753e-06	0.000177864102503863	0.000158071507177797	Q01780/Q96P11/Q9NXH9/Q92499/Q9UQ80/Q15024/P78527/Q8IZ69/Q96EY9/Q9BV44/Q9UBP6/O75691/Q68CQ4/P05455/Q9NRR4/Q9UJA5/P78346/Q8IZL8/Q68E01/P52298/Q9Y2W2/Q8N201/P62241/Q13895/P62263/Q7Z2T5/P49588/P62913/Q99547/Q96B26/Q0PNE2/Q9NVR2/Q32P41/Q8NCE0/Q6NZY4/Q14684/Q9NWS0/Q9H6Y2/Q9NV88/O95163/Q9NXG2/Q6P9B9/O43709/P18124/O60287/Q92841/O00571/Q9Y224/P62424/P18077/Q9BQ52/Q9UL18/Q9UKV8/Q4G0J3/P62081/Q9Y5A9/P42285/…	172	1
BP	GO:0006261	DNA-templated DNA replication	72/2497	130/6928	4.43329971860442e-06	0.000182443854746241	0.000162141627731988	P35251/Q9UNS1/P49916/P50750/P28340/Q14191/P46063/P54132/Q8WVB6/Q96HA7/Q92900/P49959/Q14566/P12004/P33991/P18858/Q86X55/P33993/P33992/P49736/Q9NZC9/P25205/O75312/Q14181/P35249/O75717/Q96S55/P35250/P49427/P40938/P40937/P49005/O95251/O94762/Q15054/Q14691/O00311/O60934/Q07864/P27694/P39748/Q99708/Q6ZRQ5/Q9BTE3/Q9NR33/Q9UBU7/Q96FC9/Q92878/Q9BVC3/P06746/P56282/P51587/Q9BRT9/P49642/O75419/Q9Y294/Q96NB3/…	72	1
BP	GO:0045787	positive regulation of cell cycle	95/2497	182/6928	4.69566950880942e-06	0.00019128924372756	0.000170002707894695	Q9P258/P31350/Q6P1J9/P51452/P78362/P06493/Q5JVF3/Q9NS91/P35241/Q04637/Q9UJX2/Q15398/Q7L2J0/Q15003/Q14204/P51610/P00519/Q9H4A3/O75116/Q9Y6D9/Q96Q89/Q9Y6G9/O14578/O14908/O15066/Q13618/Q9UNZ2/Q9NZJ0/Q9UPY8/O00571/Q9BTC8/Q13620/O60216/P43034/O75351/Q9UBP0/Q9H6S0/Q15021/Q15910/O75312/Q9UJX3/O95347/O14777/Q16513/Q96SB8/Q9UJX4/Q9NTJ3/O75179/Q00839/Q8IY18/O00311/P54725/P39748/P06400/P60953/Q00613/Q9UKF6/…	95	1
BP	GO:0043488	regulation of mRNA stability	68/2497	122/6928	6.062377232932e-06	0.000240168052909417	0.000213442316717753	P67809/P16989/Q08211/Q5JVF3/Q9C0C2/O75175/P35637/Q5PRF9/Q15024/Q92945/P52758/P11940/O60506/O75116/Q92900/O15116/Q9NZI8/Q96B26/Q9H9A5/P57723/A5YKK6/P51116/P51114/Q12933/Q92615/Q9UKV8/P40692/Q7Z739/Q9BYJ9/Q9Y5A9/O95628/Q14671/Q8TB72/Q06265/Q86W50/Q9NQT5/Q9H074/Q00839/Q86U44/Q9H2U1/Q9Y2V2/O75534/P47974/Q9NQT4/Q86TB9/Q5TAX3/Q5VYS8/Q6PKG0/Q8IU60/Q8NC51/Q14444/Q9Y2L1/Q96C86/Q9UPQ9/Q5VTE6/Q58A45/Q9HCE5/…	68	1
BP	GO:0008380	RNA splicing	175/2497	373/6928	6.0741734184876e-06	0.000240168052909417	0.000213442316717753	Q14498/P78362/Q96SB4/P67809/Q14004/Q08211/Q13356/Q9HCS7/Q9UHI6/Q92499/Q99459/P35637/O14744/O75533/Q12872/Q8WVV9/O60306/Q92945/Q96BP3/Q8N163/Q13107/P11940/P52272/P52298/Q6NYC1/Q9Y2W2/P16383/Q15020/O60506/Q16594/O15116/Q6P2Q9/Q9Y383/Q9NQ29/P11142/O43719/Q9UBB9/P24928/Q9BW85/Q8NCE0/Q2TBE0/Q8IX01/Q6NZY4/Q14684/P57723/Q15029/Q9UJV9/Q5VTL8/O95218/Q15393/P51116/P51114/Q92841/O75643/Q9Y224/O43143/Q4G0J3/…	175	1
BP	GO:0051304	chromosome separation	43/2497	69/6928	7.37857439341767e-06	0.00028891058765683	0.000256760815631959	Q5JVF3/Q9UJX2/Q15398/Q15003/Q8NG31/Q9Y6D9/Q9Y6G9/Q96SN8/Q13618/Q9HBM1/O60216/Q15021/Q9UJX3/P19784/O95347/Q96EA4/O43670/O43264/O14777/Q9UJX4/Q9NTJ3/O94762/Q9H4L7/Q13472/P30153/P06400/P50748/Q969U7/Q15645/P42695/Q13257/O43683/Q6IBW4/Q13042/Q8NBT2/Q86XI2/Q9BZD4/Q9H900/Q96EP1/O00762/Q9UKT4/Q9NYG5/Q15013	43	1
BP	GO:0010569	regulation of double-strand break repair via homologous recombination	35/2497	53/6928	8.12133651527344e-06	0.000314936059289402	0.000279890190632653	Q9UNS1/Q9Y230/P35637/Q9BYW2/P15927/A6NHR9/P00519/Q9H2F5/Q9UBU8/Q9NPF5/Q7Z4V5/Q96T76/O96019/P60510/Q6PIW4/Q9Y4A5/Q9Y265/Q8NB91/Q15906/O94762/O60341/Q8N2W9/Q6NTE8/P61160/Q96B01/Q96E14/Q9BUR4/Q03468/O14757/Q9NY27/Q8N6T7/Q92993/Q9NZ71/Q06609/Q9NXR8	35	1
BP	GO:0000226	microtubule cytoskeleton organization	173/2497	370/6928	8.86444992738633e-06	0.000340479300544277	0.000302590997521308	P42858/P06493/Q00535/Q96CS2/Q5T5Y3/P04406/P21333/Q9H444/P35579/Q9Y2I6/Q9P287/Q9BUF5/Q13885/P68371/Q8N3U4/Q8WVM7/Q15398/Q7L7X3/Q9BTW9/O95359/Q14683/Q14204/Q14974/Q99871/O95684/Q8WUM4/Q9UKB1/Q15813/Q86Y56/Q99996/Q9BYW2/P00519/P23396/Q00610/Q8IWC1/Q8TD16/Q96G01/O75116/Q16254/Q9HC35/O43633/Q02790/Q8TEW0/Q9Y6G9/Q9UQE7/Q9H2G2/Q49MG5/Q9UHD1/Q9NZZ3/Q96SN8/Q5VU43/P55072/O15066/Q9Y496/Q14008/Q9P219/Q9HBM1/…	173	1
BP	GO:0006470	protein dephosphorylation	61/2497	108/6928	1.03033809509761e-05	0.000392014484672514	0.000348391381708774	P42858/P51452/P10586/P53041/P62258/P31946/Q9UKB1/P42345/Q13362/O75116/P08238/P14625/Q92574/Q96GX5/Q5MIZ7/Q6IN85/P16298/P62714/Q05209/P49593/Q9Y5B0/O15355/P35813/P62937/P16333/P26599/Q8TF05/Q15172/P30153/P30154/Q15257/O00743/Q9H0C8/Q15435/Q9Y217/Q13614/Q5H9R7/P63151/O14974/Q9UPN7/O75663/Q69YH5/Q16537/Q76I76/P36873/P62136/P62140/O75319/Q9UNI6/Q13526/Q13615/Q9NYA4/P63098/O43768/Q9UH65/Q06124/Q15831/…	61	1
BP	GO:0050821	protein stabilization	76/2497	142/6928	1.3086231465437e-05	0.000477631174887267	0.000424480705362638	O95429/Q6VMQ6/Q13188/Q13043/P04406/P21333/Q9Y230/P78371/Q9UL15/Q6NXR4/P51610/P49368/P08238/P07900/Q16594/Q92574/P62913/O75146/Q9NWS0/Q09472/P17987/P21675/O94763/P40227/P83436/P46379/P50990/Q9BXJ9/Q6N069/P62081/Q9H2J4/Q93009/Q9Y4R8/Q99832/Q9UNE7/Q9P275/Q9Y265/Q9H6T3/O43670/Q93008/P50991/P48643/P19388/Q92997/O15027/Q9UBE8/P50613/Q2M2I8/Q9UBK9/Q96QG7/Q16543/P07737/P27797/Q96MX6/P23284/P46777/P50749/…	76	1
BP	GO:0006457	protein folding	82/2497	156/6928	1.48320816326467e-05	0.00052936093118995	0.000470454009866438	Q9H3U1/O95801/O95429/Q13356/O00273/Q99543/Q0VDF9/O14976/Q9Y230/P78371/Q9UL15/Q13952/Q92945/Q9BTW9/Q99615/Q15814/Q15813/P49368/P08238/P07900/P14625/P25686/Q02790/P11142/O75347/Q9UHD1/P34932/Q92598/P17987/P30414/O60925/P40227/P50990/Q08752/Q9UNP9/Q99614/P25685/Q9H2J4/Q9NYU2/Q99832/Q9NZL4/Q13451/P50991/P48643/P62937/Q99426/Q8WVJ2/P61758/O14737/O43447/O95433/Q16543/P31689/Q8IVD9/Q9Y266/P08621/Q6UX04/…	82	1
BP	GO:0140694	non-membrane-bounded organelle assembly	133/2497	276/6928	1.6212189392141e-05	0.0005735417527939	0.000509718419946815	Q14651/Q96CS2/P21333/Q9Y520/Q9H444/P26038/Q9P287/P78527/Q8N3U4/Q8WVM7/Q15398/Q14683/Q14204/Q14974/Q99871/Q9HBF4/P23396/Q6NYC1/Q9H4A3/Q9BYP7/Q12802/Q96G01/P08865/Q13045/Q16254/P62263/Q12774/O43633/Q9UQE7/P62913/Q49MG5/Q9NZZ3/Q96SN8/O15066/P13010/Q9UN86/Q13283/Q9P2S5/Q96F86/Q8ND56/P68032/P05198/A5YKK6/P51114/Q15691/Q15555/Q9UPY8/O00571/O43379/P62266/O75351/P40692/Q8TCU4/Q7Z739/Q9BYJ9/Q9Y5A9/Q02878/…	133	1
BP	GO:0031396	regulation of protein ubiquitination	65/2497	119/6928	2.33671302605711e-05	0.000812410658111063	0.000722006157325269	Q05086/Q00535/Q7Z6Z7/P48506/Q9UL15/Q96GG9/Q13155/Q13107/P32121/P00519/P23396/Q13191/Q9H4A3/P08238/P07900/P68036/P25686/P62913/P61088/P21675/Q13618/P15880/P98170/O00571/P62081/Q6ZW49/Q9UNE7/Q9NZL4/P62937/Q9UK41/O15379/O94885/Q96MG7/O60341/P45984/Q13490/O60678/Q96PM5/Q9Y4K3/Q9BQ70/P31689/O95999/O75592/Q6DKJ4/P63208/O75113/P46777/P49840/Q9NVI1/Q13257/O75340/Q9UBV8/Q9Y263/Q13526/Q04323/Q9H1Y0/Q96EP1/…	65	1
BP	GO:0016180	snRNA processing	20/2497	26/6928	2.46761566904222e-05	0.000843380846885364	0.000749530004735841	Q15024/Q68E01/Q8N201/Q96B26/Q9NVR2/Q9NV88/Q6P9B9/Q06265/Q96CB8/Q9NVH2/Q9NQT5/Q96HW7/Q96GM8/Q9NQT4/Q9UL03/Q9H6E5/Q9H0H0/Q9BQ65/Q96SY0/Q13868	20	1
BP	GO:0016579	protein deubiquitination	37/2497	59/6928	2.60504051007666e-05	0.000882867930852031	0.000784622993083682	P40818/Q8NB14/Q9Y4E8/Q13107/P55072/Q96J02/P54252/Q93009/Q9P275/Q93008/Q9NPA8/Q70CQ2/Q96JH7/P54578/P45974/Q96G74/O00487/O00303/Q9UPU5/Q14694/Q9UPT9/Q9Y5T5/Q9NZM5/Q9Y5K5/P46736/Q6GQQ9/Q96FW1/P09936/Q92560/Q9NXR7/O94782/Q04323/P15374/Q92905/Q8N6M0/O94966/Q96BN8	37	1
BP	GO:0018105	peptidyl-serine phosphorylation	79/2497	151/6928	2.6387988109652e-05	0.000886856300385221	0.000788167539590922	O95429/P78362/Q96SB4/P06493/Q13043/Q00535/Q9C0C2/P78527/Q04637/O15111/P42345/Q99996/Q9H4A3/O75116/P08238/P07900/Q9HAW4/P11387/Q15418/Q9UKI8/Q86UE8/Q96GX5/O15021/P63244/P21675/Q96Q15/Q13557/P49593/P19784/P51817/Q16644/Q8N335/P49674/P48730/Q16512/Q16513/Q9UHD2/Q6R327/P28482/Q9UBE8/P16333/O43639/P04049/P15056/P10398/Q9Y2I7/O00311/Q99986/P45983/P45984/P41743/Q9Y376/Q13153/Q13177/P10599/Q9H3C7/P48729/…	79	1
BP	GO:0000075	cell cycle checkpoint signaling	75/2497	142/6928	2.74181073242523e-05	0.000913861378832311	0.000812167511431746	Q9UNS1/P06493/Q5JVF3/Q99459/P78527/P54132/Q9UL54/Q7L7X3/Q6NXR4/Q8N163/P15927/Q68E01/Q8NG31/Q9Y6D9/Q96RL1/P49959/Q9HAW4/Q9Y6G9/Q96SN8/Q9HBM1/Q9NZJ0/Q14676/Q9UN37/Q9Y4R8/Q96EA4/O43670/O43264/O14777/P43246/Q9NVH2/O60934/Q9BXW9/Q9NWV8/Q9P2K8/P50748/Q6NTE8/Q99708/Q6IQ49/Q969U7/Q15645/Q13564/Q8WXE1/P61254/Q03468/Q92878/O75663/Q13838/Q9BX63/Q08J23/O14757/Q13257/P51587/Q01831/Q9NZM5/O43683/P46736/Q8NBT2/…	75	1
BP	GO:0034063	stress granule assembly	21/2497	28/6928	2.98203870230939e-05	0.000969884039226918	0.00086195600860471	Q9Y520/Q14204/Q96G01/Q9UN86/Q13283/Q8ND56/P05198/O00571/P62266/Q7Z739/Q9BYJ9/Q9Y5A9/Q8TB72/Q8WWM7/Q99700/O75534/Q14444/Q14694/Q13131/P26196/Q8N543	21	1
BP	GO:0006268	DNA unwinding involved in DNA replication	17/2497	21/6928	3.24128328132591e-05	0.00103141815683263	0.000916642651810749	Q14191/P46063/P54132/Q14566/P33991/P33993/P33992/P49736/P25205/O94762/Q14691/Q9BRT9/O75419/Q9BRX5/Q9Y248/Q06609/O94761	17	1
BP	GO:0034472	snRNA 3'-end processing	17/2497	21/6928	3.24128328132591e-05	0.00103141815683263	0.000916642651810749	Q15024/Q8N201/Q96B26/Q9NV88/Q6P9B9/Q06265/Q96CB8/Q9NVH2/Q9NQT5/Q96GM8/Q9NQT4/Q9UL03/Q9H6E5/Q9H0H0/Q9BQ65/Q96SY0/Q13868	17	1
BP	GO:0006397	mRNA processing	182/2497	399/6928	3.24795700267157e-05	0.00103141815683263	0.000916642651810749	Q14498/Q6P1J9/P78362/Q96SB4/P67809/Q14004/P50750/Q08211/Q13356/Q9HCS7/Q9UHI6/Q92499/Q99459/O14744/O75533/Q12872/Q8WVV9/Q8IZ69/O60306/Q92945/Q96BP3/Q8N163/Q13107/P11940/P52272/P52298/Q6NYC1/Q9Y2W2/P16383/Q15020/O60506/Q8N1G2/O15116/Q6P2Q9/Q9Y383/Q9NQ29/Q5T8P6/P11142/O43719/Q9UBB9/Q9BW85/Q8NCE0/Q2TBE0/Q8IX01/Q6NZY4/Q14684/Q8IXZ2/P57723/Q15029/Q9UJV9/Q9NWH9/Q5VTL8/O95218/O43865/Q15393/P51116/P51114/…	182	1
BP	GO:0000727	double-strand break repair via break-induced replication	10/2497	10/6928	3.65672410428184e-05	0.00115215377441943	0.00102394289268747	Q14566/P33991/P33993/P33992/P49736/P25205/O00311/Q9BRT9/O75419/Q9Y248	10	1
BP	GO:2000779	regulation of double-strand break repair	54/2497	96/6928	3.83756333151361e-05	0.00119975914077476	0.00106625076652826	Q9UNS1/Q8WUB8/Q92925/O14497/Q9Y230/P35637/Q92922/P78527/Q9BYW2/P15927/A6NHR9/P00519/Q9H2F5/Q9UBU8/Q9UBB9/P61088/Q5MIZ7/Q9NPF5/Q7Z4V5/Q02880/Q96EB6/Q96T76/O96019/P60510/Q6PIW4/Q9Y4A5/Q08AE8/Q9Y265/Q8NB91/Q15906/O94762/Q969G3/O60341/Q8N2W9/Q6NTE8/P61160/Q00613/Q96B01/Q9BRJ7/Q96E14/Q9BUR4/Q8WXE1/Q03468/Q96FC9/O14757/Q9NY27/Q8N6T7/P35659/Q96FW1/Q92993/Q9NZ71/Q15819/Q06609/Q9NXR8	54	1
BP	GO:1905818	regulation of chromosome separation	39/2497	64/6928	4.10196131661941e-05	0.00126374794237585	0.00112311893817839	Q5JVF3/Q9UJX2/Q15398/Q15003/Q8NG31/Q9Y6D9/Q9Y6G9/Q96SN8/Q13618/Q9HBM1/O60216/Q15021/Q9UJX3/P19784/O95347/Q96EA4/O43670/O43264/O14777/Q9UJX4/Q9NTJ3/P06400/P50748/Q969U7/Q15645/P42695/Q13257/O43683/Q6IBW4/Q13042/Q8NBT2/Q86XI2/Q9BZD4/Q9H900/Q96EP1/O00762/Q9UKT4/Q9NYG5/Q15013	39	1
BP	GO:1990173	protein localization to nucleoplasm	12/2497	13/6928	4.10490901193248e-05	0.00126374794237585	0.00112311893817839	P78371/Q7L2J0/P49368/P17987/P40227/P50990/Q4G0J3/Q99832/P50991/P48643/Q9BUR4/Q9NZM5	12	1
BP	GO:0031398	positive regulation of protein ubiquitination	36/2497	58/6928	4.61523063019361e-05	0.0013994906113963	0.00124375625609887	Q05086/Q7Z6Z7/Q13155/Q13191/P68036/P61088/Q13618/P15880/P98170/O00571/Q6ZW49/Q9UNE7/Q9NZL4/O15379/Q96MG7/O60341/P45984/Q13490/Q96PM5/Q9Y4K3/O95999/O75592/P63208/P49840/Q9NVI1/O75340/Q9UBV8/Q13526/Q96EP1/O00762/Q15819/Q13404/Q13309/O43353/P62877/Q9BUL5	36	1
BP	GO:0051054	positive regulation of DNA metabolic process	100/2497	202/6928	4.80625732279381e-05	0.00144653998379309	0.00128557000660746	Q9UNS1/P06493/Q08211/Q8WUB8/Q92925/O14497/Q9Y230/P78371/P35637/Q92922/P78527/Q14191/Q8WVB6/P49368/A6NHR9/P23396/Q9Y6R4/P08238/P07900/Q9H2F5/Q9UBU8/Q96RL1/P49959/P12004/P61088/Q9NPF5/P17987/P13010/Q7Z4V5/Q02880/Q96EB6/Q96T76/P40227/O96019/P50990/Q9Y4A5/P40692/P35249/Q6ZW49/Q93009/Q08AE8/Q99832/Q9Y265/Q93008/P50991/P48643/Q8NB91/P35250/P40938/Q15906/P43246/P40937/O95251/Q9NQT5/O60264/P28482/Q13263/…	100	1
BP	GO:0072344	rescue of stalled ribosome	19/2497	25/6928	5.33444671463783e-05	0.00159361656297291	0.00141628000493893	Q92616/O94822/O60524/Q86UK7/P61221/Q8N3C0/P63244/Q9UBS8/Q9H8Y5/Q9Y450/Q9BRX2/Q96Q11/Q96PM5/Q9BQ70/O60573/Q14694/Q15650/Q9H1I8/Q96BH1	19	1
BP	GO:0032200	telomere organization	67/2497	126/6928	5.5044900901524e-05	0.00162040938201348	0.00144009133745439	Q01780/P35251/Q9C0C2/Q9Y230/P78371/P78527/Q14191/P54132/P15927/P49368/Q9Y6R4/P08238/P07900/Q92900/P49959/P12004/Q9UBB9/Q86US8/P17987/P13010/Q96Q15/P40227/Q9NZC9/O96019/P50990/Q15910/Q93009/Q9Y4R8/Q99832/Q9Y265/P50991/P48643/P12956/Q96SB8/P28482/Q8IZH2/Q00839/Q96MG7/Q8IY18/Q9H2U1/O60934/P27694/P35244/P39748/O14929/Q96EZ8/Q9BUR4/Q8IU60/Q92878/Q96HR8/Q8IW41/P51587/Q8N6T7/Q15185/Q9Y5K5/Q9H981/P84243/…	67	1
BP	GO:0016311	dephosphorylation	78/2497	152/6928	7.06581906114811e-05	0.00199944147903109	0.00177694500270163	O15357/P42858/P51452/P78318/P46940/P10586/Q9H3S7/P53041/P62258/P31946/Q9UKB1/P42345/Q13362/O75116/P08238/P14625/Q92574/Q86US8/Q96GX5/Q5MIZ7/Q6IN85/O94763/P16298/P62714/Q05209/P49593/Q9Y5B0/O15355/P35813/Q8TCD5/P62937/P16333/P26599/Q8TF05/Q15172/P30153/P30154/Q15257/Q92540/Q96QG7/O00743/Q9H0C8/Q15435/Q9Y217/Q13614/O60942/Q5H9R7/P63151/O14974/Q9UPN7/O75663/P32019/Q8NCE2/Q69YH5/Q13613/Q16537/Q76I76/…	78	1
BP	GO:0000723	telomere maintenance	64/2497	120/6928	7.13616581893125e-05	0.00199944147903109	0.00177694500270163	Q01780/P35251/Q9C0C2/Q9Y230/P78371/P78527/Q14191/P54132/P15927/P49368/Q9Y6R4/P08238/P07900/Q92900/P49959/P12004/Q9UBB9/Q86US8/P17987/P13010/Q96Q15/P40227/Q9NZC9/O96019/P50990/Q93009/Q9Y4R8/Q99832/Q9Y265/P50991/P48643/P12956/Q96SB8/P28482/Q8IZH2/Q00839/Q96MG7/Q8IY18/Q9H2U1/O60934/P27694/P35244/P39748/Q96EZ8/Q9BUR4/Q8IU60/Q92878/Q96HR8/Q8IW41/P51587/Q8N6T7/Q15185/Q9Y5K5/Q9H981/Q9BSI4/Q8WV22/Q9UPR3/…	64	1
BP	GO:0019220	regulation of phosphate metabolic process	220/2497	499/6928	7.41682685306047e-05	0.00204877141769814	0.0018207855396302	P23381/O95429/P42858/P51452/Q13043/P42338/P78318/Q9C0C2/P46940/Q9P287/P78527/Q04637/P54132/P54619/Q9UGJ0/Q9UL54/P13861/P62258/P31946/P31947/O95684/P06733/P32121/P42345/Q99996/P00519/P23396/Q13191/P22681/Q9Y6R4/Q9BYP7/Q9NRA0/O75116/P08238/P07900/P14625/Q12774/P49959/Q9HAW4/Q13432/Q92574/Q8TEW0/Q86US8/Q96GX5/O94992/P63244/Q9NWS0/O95373/O60271/P55072/P09211/Q6PJG6/P13010/Q9P219/O94763/Q86Y37/Q96EB6/…	220	1
BP	GO:0051174	regulation of phosphorus metabolic process	220/2497	499/6928	7.41682685306047e-05	0.00204877141769814	0.0018207855396302	P23381/O95429/P42858/P51452/Q13043/P42338/P78318/Q9C0C2/P46940/Q9P287/P78527/Q04637/P54132/P54619/Q9UGJ0/Q9UL54/P13861/P62258/P31946/P31947/O95684/P06733/P32121/P42345/Q99996/P00519/P23396/Q13191/P22681/Q9Y6R4/Q9BYP7/Q9NRA0/O75116/P08238/P07900/P14625/Q12774/P49959/Q9HAW4/Q13432/Q92574/Q8TEW0/Q86US8/Q96GX5/O94992/P63244/Q9NWS0/O95373/O60271/P55072/P09211/Q6PJG6/P13010/Q9P219/O94763/Q86Y37/Q96EB6/…	220	1
BP	GO:0044786	cell cycle DNA replication	25/2497	37/6928	9.24542032421228e-05	0.00248578534450321	0.00220916885641704	Q14191/P54132/Q92900/Q14566/P12004/P33991/P18858/P49736/P25205/O75312/O94762/Q14691/O00311/P39748/Q9UBU7/P51587/O75419/Q96NB3/Q9BVW5/Q9BRX5/Q9NZ71/Q9UKT4/Q9BY42/Q06609/Q9NYP3	25	1
BP	GO:0006298	mismatch repair	17/2497	22/6928	9.45859482923825e-05	0.00252625913551774	0.00224513875172926	P52701/Q9BYW2/P15927/P00519/P12004/P18858/P40692/P43246/Q15054/P27694/P35244/P20585/Q8TDP1/Q01831/O75792/P09429/Q9UJA3	17	1
BP	GO:0031047	regulatory ncRNA-mediated gene silencing	52/2497	94/6928	9.65871439169969e-05	0.0025627365224819	0.00227755696009262	Q01780/Q7KZF4/Q08211/O75175/Q04637/O95793/Q9NRR4/P11940/P52298/Q9H9A5/Q9HAV4/A5YKK6/P51114/Q92841/O00571/Q9UL18/Q9UKV8/Q4G0J3/Q15796/Q14671/Q8TB72/Q9NQT5/P42694/Q86U44/Q8WYQ5/Q8WWH5/Q09161/Q9NQT4/Q5TAX3/Q5VYS8/O60573/Q15370/Q9UPQ9/P26196/Q01085/Q92600/Q15631/Q96IF1/Q15633/A7E2V4/Q9NZN8/Q15369/Q96LI5/Q13546/Q92989/Q8IV48/Q8NDV7/Q9H7Z3/P62826/Q9UKZ1/Q13868/Q9UIV1	52	1
BP	GO:1903405	protein localization to nuclear body	11/2497	12/6928	0.000105778460720531	0.00275228730378001	0.00244601466046457	P78371/Q7L2J0/P49368/P17987/P40227/P50990/Q4G0J3/Q99832/P50991/P48643/Q9BUR4	11	1
BP	GO:1904867	protein localization to Cajal body	11/2497	12/6928	0.000105778460720531	0.00275228730378001	0.00244601466046457	P78371/Q7L2J0/P49368/P17987/P40227/P50990/Q4G0J3/Q99832/P50991/P48643/Q9BUR4	11	1
BP	GO:0090068	positive regulation of cell cycle process	76/2497	149/6928	0.000112592845036062	0.00291081374378487	0.00258690038696217	Q9P258/P31350/Q6P1J9/P06493/Q5JVF3/Q9NS91/P35241/Q04637/Q9UJX2/Q15398/Q7L2J0/Q15003/Q14204/Q9H4A3/O75116/Q9Y6D9/Q96Q89/Q9Y6G9/O14578/O14908/O15066/Q13618/Q9UNZ2/Q9NZJ0/O00571/Q9BTC8/Q13620/O60216/O75351/Q9UBP0/Q15021/Q15910/Q9UJX3/O95347/O14777/Q16513/Q96SB8/Q9UJX4/Q9NTJ3/O75179/Q00839/Q8IY18/O00311/P39748/P06400/P60953/Q9UKF6/Q96B01/O43660/Q14186/Q96R06/Q9UBU7/Q96FC9/P42695/Q13838/Q13257/Q8N122/…	76	1
BP	GO:0036258	multivesicular body assembly	18/2497	24/6928	0.000114014892228618	0.00292880293221667	0.00260288775084442	Q9H444/Q8WUM4/O43633/Q9NZZ3/O75351/Q9UN37/Q92783/O75886/Q9BRG1/Q9HD42/Q9UK41/Q99816/Q86VN1/Q8WUX9/Q9NZ09/Q96H20/Q9NP79/Q8NEZ2	18	1
BP	GO:0051650	establishment of vesicle localization	72/2497	140/6928	0.000121287244092875	0.0030958952875099	0.00275138618345262	P42858/Q00535/P33176/Q12840/O43747/O43896/O43707/Q8WUM4/Q9UKB1/Q7Z392/O43633/O95721/Q7Z3E2/Q9H1H9/O15066/Q9Y496/Q13618/Q9Y296/P43034/O75351/Q9UN37/Q92783/Q92572/Q9NXR1/P50570/Q5T0N5/O14617/Q9UPT5/Q13492/P48730/Q9NV70/O43795/O15027/Q8WVT3/P23610/Q92845/Q99816/Q9NP61/Q15907/O00743/Q96A65/Q8TAG9/Q86SZ2/Q9Y5R8/Q8IYI6/Q658Y4/O60645/Q9BZH6/O75340/Q9UBV8/O00471/O15498/P48553/Q96Q05/P37840/Q9NR31/Q9Y6B6/…	72	1
BP	GO:0009411	response to UV	52/2497	95/6928	0.000139475037045414	0.00342989527075704	0.00304821887766133	P52701/P28340/Q9Y230/Q14191/Q8N163/O95155/Q9Y6R4/P12004/Q09472/Q92793/P21675/Q9NZJ0/Q96EB6/P05198/Q13620/Q08752/Q8IVH8/P28715/P43246/Q16531/Q15054/Q86U44/Q96MG7/Q9H2U1/O60341/P45983/P46934/P39748/Q9P2K8/Q6IQ49/P18074/P61254/Q03468/O75113/P55211/Q13131/P51587/Q8N6T7/Q01831/P07203/P27986/P42574/O00255/O94782/Q15831/Q9BVW5/Q9H9F9/Q9Y2K1/Q07812/O60921/O14733/P62877	52	1
BP	GO:0099022	vesicle tethering	20/2497	28/6928	0.000145620413230254	0.00355778712943009	0.00316187901802484	Q7Z392/Q9Y296/Q9UPT5/Q9NV70/Q8WVT3/Q96A65/Q8TAG9/Q86SZ2/Q9Y5R8/Q8IYI6/Q658Y4/O60645/Q9BZH6/O00471/P48553/Q96Q05/Q9UL33/Q8IUR0/Q96KP1/A5PLN9	20	1
BP	GO:1903311	regulation of mRNA metabolic process	106/2497	221/6928	0.000146440035577832	0.00355778712943009	0.00316187901802484	Q14498/O95429/Q6P1J9/P78362/Q96SB4/P67809/P16989/P50750/Q08211/Q5JVF3/Q9C0C2/O75175/P35637/O14744/Q5PRF9/Q12872/Q15024/Q92945/P52758/P11940/P52298/Q6NYC1/O60506/O75116/Q92900/O15116/P11142/Q9NZI8/Q8N0Z6/Q96B26/Q9H9A5/P57723/Q9NWH9/O43865/A5YKK6/P51116/P51114/Q92841/Q12933/Q92615/Q9UKV8/Q4G0J3/P40692/Q7Z739/Q9BYJ9/Q9Y5A9/O95628/Q9UHX1/Q7KZ85/Q14671/Q8TB72/Q06265/P61978/Q86W50/Q9NQT5/P21127/Q9H074/…	106	1
BP	GO:0010638	positive regulation of organelle organization	147/2497	321/6928	0.000148914557670332	0.0035962419825416	0.00319605464145906	Q9H2M9/O95429/P42858/Q6VMQ6/P06493/Q9Y2A7/Q6UWE0/P21333/Q9Y230/P78371/P26038/Q9UJX2/Q15398/Q15042/Q15003/Q14204/Q8WUM4/P42345/Q99996/P49368/P00519/P23396/Q9Y6R4/O75116/Q12774/P49959/Q16181/P62993/Q96QK1/O75146/Q96SN8/Q5VU43/P17987/Q14008/Q13618/P13010/Q9UN86/Q13283/Q9P2S5/Q9P270/P40227/A5YKK6/Q15691/O96019/P16298/P50990/O60216/O75351/Q9UBP0/P30419/P49593/Q15021/Q9UJX3/Q9Y2X7/Q08AE8/O95347/Q99832/…	147	1
BP	GO:0045739	positive regulation of DNA repair	51/2497	93/6928	0.000151401439295048	0.00363453574212457	0.00323008709774209	Q9UNS1/Q08211/Q8WUB8/Q92925/O14497/Q9Y230/P35637/Q92922/P78527/A6NHR9/P23396/Q9H2F5/Q9UBU8/Q96RL1/P12004/P61088/Q9NPF5/Q7Z4V5/Q02880/Q96EB6/Q96T76/O96019/Q9Y4A5/Q08AE8/Q9Y265/Q8NB91/Q15906/Q13263/Q969G3/Q9NWV8/Q8IWD4/Q8N2W9/Q6NTE8/P61160/Q96B01/Q96EZ8/Q9BUR4/Q03468/Q96FC9/Q8N6T7/Q9Y5K5/P46736/Q9H981/Q9NXR7/O94782/P09429/Q9H9F9/Q92993/Q15819/Q99504/Q9NXR8	51	1
BP	GO:0071985	multivesicular body sorting pathway	21/2497	30/6928	0.000157266927876095	0.00375300307765852	0.00333537146943695	Q9H444/Q9H3S7/O43633/Q9NZZ3/P55072/O75351/Q9UN37/Q92783/O75886/Q9BRG1/Q9HD42/Q9UK41/Q99816/Q86VN1/Q9BZV1/Q8TCE6/Q8WUX9/Q9NZ09/Q96H20/Q9NP79/Q8NEZ2	21	1
BP	GO:0010948	negative regulation of cell cycle process	94/2497	193/6928	0.000172362311721626	0.00401944756758118	0.00357216619928065	Q9UNS1/Q6P1J9/P06493/Q5JVF3/Q99459/P78527/P54132/Q9UL54/Q7L7X3/Q7Z5K2/Q6NXR4/Q8N163/P15927/Q68E01/Q8NG31/Q9Y6D9/Q96RL1/P49959/Q9HAW4/O43633/Q9Y6G9/Q96SN8/Q9HBM1/Q9NZJ0/Q14676/O60216/Q9UN37/Q15910/Q9Y4R8/Q96EA4/O43670/O43264/O14777/P43246/Q9Y3I1/Q9NVH2/P41227/O60264/O60934/Q9BXW9/Q8N6R0/Q9NWV8/P06400/P47974/Q9P2K8/P50748/Q6NTE8/Q99708/Q6IQ49/Q969U7/Q15645/Q13564/Q8WXE1/P61254/Q03468/Q92878/O75663/…	94	1
BP	GO:0006284	base-excision repair	23/2497	34/6928	0.000172418653407276	0.00401944756758118	0.00357216619928065	P49916/P28340/Q7Z6Z7/Q14191/P15927/P23396/O95243/P12004/Q9UGN5/P18858/P29372/Q96LA8/P28715/Q07864/P27694/P35244/P39748/Q03468/P06746/Q8N6T7/Q9NX46/Q86W56/P13051	23	1
BP	GO:0030032	lamellipodium assembly	26/2497	40/6928	0.000178082622775143	0.0040655319758291	0.00361312236618896	P18206/Q9Y2A7/Q9H4A6/P53365/P42345/P07900/P61158/Q9NQY0/Q3V6T2/O75044/P16333/O43639/O15144/Q7L576/P63000/P60953/Q6IBS0/P61160/P47756/P16591/P27986/Q96IF1/Q9Y6W5/P52735/O14639/Q8WXX7	26	1
BP	GO:0035304	regulation of protein dephosphorylation	26/2497	40/6928	0.000178082622775143	0.0040655319758291	0.00361312236618896	P42858/P62258/P31946/P42345/O75116/P08238/P14625/Q92574/Q96GX5/P62937/P26599/Q15172/Q15257/Q15435/Q5H9R7/O14974/Q9UPN7/O75663/Q69YH5/Q13526/O43768/Q9UH65/P41236/P62942/Q9C0C7/Q12972	26	1
BP	GO:0032886	regulation of microtubule-based process	74/2497	146/6928	0.000178427760902988	0.0040655319758291	0.00361312236618896	Q9UPN3/Q96CS2/P78318/Q5T5Y3/Q9H444/Q7L7X3/Q9BTW9/Q14204/Q99871/Q8WUM4/Q99996/P00519/P23396/Q00610/Q8TD16/Q96G01/O75116/O43633/Q02790/Q49MG5/O60610/Q9UHD1/Q9NZZ3/Q96SN8/Q5VU43/Q14008/Q9P270/Q96EB6/P12036/Q15691/Q15555/Q9UPY8/O43379/Q08AD1/P43034/O75351/Q9UBP0/Q8TCU4/O14980/Q9Y2X7/Q66K74/Q8IX90/P16949/Q86UU1/Q9HD42/Q9BT25/Q00839/Q9ULW0/Q9BVA0/Q9Y6A4/P63000/Q13153/Q9H6D7/P57076/Q96R06/Q68CZ6/Q13131/…	74	1
BP	GO:0051648	vesicle localization	74/2497	146/6928	0.000178427760902988	0.0040655319758291	0.00361312236618896	P42858/Q00535/P33176/Q12840/O43747/O43896/O43707/Q8WUM4/Q9UKB1/Q7Z392/O43633/O95721/Q7Z3E2/Q9H1H9/O15066/Q9Y496/Q13618/Q9Y296/P43034/O75351/Q9UN37/Q92783/Q92572/Q9NXR1/P50570/Q5T0N5/O14617/Q9UPT5/Q13492/P48730/Q9NV70/O43795/O15027/Q8WVT3/P23610/Q92845/Q99816/Q9NP61/Q15907/O00743/O60763/Q96A65/Q8TAG9/Q86SZ2/Q9Y5R8/Q8IYI6/Q658Y4/O60645/Q9BZH6/O75340/Q9UBV8/O00471/O15498/P48553/Q96Q05/P37840/Q9NR31/…	74	1
BP	GO:0043254	regulation of protein-containing complex assembly	115/2497	244/6928	0.000192087735705097	0.00430878876089406	0.00382930970306662	P23381/O95429/Q86VP6/Q6VMQ6/Q9Y2A7/Q96CS2/Q9P253/Q5T5Y3/P35241/P26038/Q04637/P31146/Q9BTW9/Q99871/P51610/Q9Y6D6/P42345/Q99996/P00519/P23396/Q6NYC1/P62333/P07900/Q13045/Q12774/Q02790/P11142/Q9UBB9/P62993/Q96QK1/O75146/P63244/Q09472/Q96SN8/Q5VU43/P55072/Q14008/Q9Y2F5/Q8WUH2/Q9P270/Q15691/Q9UPY8/O00571/Q08AD1/Q12933/O15511/Q9BPX5/Q9Y2X7/P16949/Q9UNE7/Q9Y5X1/Q6R327/Q9BT25/P16333/O43639/Q8WVT3/P04049/…	115	1
BP	GO:0046040	IMP metabolic process	12/2497	14/6928	0.00019230894544035	0.00430878876089406	0.00382930970306662	P07741/P22102/P22234/O15067/P00491/P31939/P30520/Q8N142/Q8TCD5/P30566/Q01433/P49902	12	1
BP	GO:0007093	mitotic cell cycle checkpoint signaling	56/2497	105/6928	0.0001984591767576	0.00442202132521216	0.00392994182529589	P06493/Q5JVF3/P78527/P54132/Q9UL54/Q7L7X3/P15927/Q68E01/Q8NG31/Q9Y6D9/Q96RL1/P49959/Q9HAW4/Q9Y6G9/Q96SN8/Q9HBM1/Q9NZJ0/Q14676/Q9UN37/Q96EA4/O43670/O43264/O14777/P43246/O60934/Q9BXW9/Q9NWV8/P50748/Q6NTE8/Q99708/Q6IQ49/Q969U7/Q15645/Q13564/P61254/Q92878/O14757/Q13257/Q01831/Q9NZM5/O43683/P46736/Q8NBT2/Q9NXR7/Q96NB3/Q9BZD4/Q9BVW5/Q9H900/Q96EP1/O60921/Q96K21/Q99728/Q9BTA9/Q9NYP3/O75943/Q15013	56	1
BP	GO:0033574	response to testosterone	16/2497	21/6928	0.000205500180098349	0.00453216803790659	0.00402783148735353	P27708/P26038/P49321/P22681/O75116/Q13126/Q96EB6/P06744/Q8IZH2/Q00613/P27797/P15559/Q9H446/P78330/P23443/P19419	16	1
BP	GO:0051640	organelle localization	176/2497	395/6928	0.000205650074618623	0.00453216803790659	0.00402783148735353	Q9P258/P42858/Q9UBF2/Q9Y678/P50750/Q00535/Q9P253/P33176/Q12840/Q96D46/Q9H444/P0CAP2/P35579/O43747/O43896/Q9UJX2/Q15398/Q96GA3/P63104/O43707/Q14204/Q14974/Q8WUM4/Q9UKB1/P42345/Q99996/P22681/Q7Z392/Q9NRA0/Q8TD16/Q96G01/Q8NG31/P61221/Q9Y6D9/Q9HC35/O43633/O95721/O75153/Q8TEW0/O15078/Q86UE8/P61158/Q7Z3E2/Q9NZZ3/Q96SN8/O60271/Q9H1H9/O15066/Q9Y496/Q13618/Q6PJG6/Q9HBM1/Q9UNZ2/Q96EB6/P12036/Q9Y296/O43865/…	176	1
BP	GO:0071897	DNA biosynthetic process	66/2497	128/6928	0.000208141397853937	0.00456214270404853	0.00405447059320742	Q01780/P35251/P49916/Q9C0C2/P28340/Q99543/P78371/Q14191/Q8WVB6/P49368/Q9Y6R4/P08238/P07900/P49959/P12004/Q86US8/P18858/P55072/P17987/P13010/Q9NZJ0/Q96EB6/P40227/P50990/P35249/Q96S55/Q9Y4R8/Q99832/P50991/P48643/P35250/P40938/P40937/P49005/O95251/Q15054/P28482/Q8IZH2/Q00839/Q07864/P27694/Q96PM5/Q9BUR4/Q14186/Q9NR33/Q8IU60/Q92878/Q9BVC3/Q96HR8/P06746/O14757/Q14694/Q5TKA1/Q8IW41/P56282/Q92613/Q15185/…	66	1
BP	GO:0045930	negative regulation of mitotic cell cycle	72/2497	142/6928	0.000213935905166244	0.00466380273262411	0.00414481796353377	Q6P1J9/P06493/Q5JVF3/P78527/P54132/Q9UL54/Q7L7X3/P15927/Q68E01/P00519/Q8NG31/Q9Y6D9/Q96RL1/P49959/Q9HAW4/Q9Y6G9/Q96SN8/Q9HBM1/Q9NZJ0/Q14676/O60216/Q9UN37/Q9H6S0/Q15910/Q96EA4/O43670/O43264/O14777/P43246/Q9Y3I1/O60934/Q9BXW9/Q9NWV8/P06400/P47974/P50748/Q6NTE8/Q99708/Q6IQ49/Q969U7/Q15645/Q13564/P61254/Q92878/Q6ZVM7/O14757/P30291/Q13257/Q5VTE6/Q01831/Q9NZM5/O43683/O75674/P46736/Q8NBT2/Q9NXR7/Q96NB3/…	72	1
BP	GO:0031123	RNA 3'-end processing	46/2497	83/6928	0.000226902473276923	0.00491987997164425	0.00437239910304427	Q01780/Q6P1J9/P50750/Q15024/P05455/P11940/P52298/Q8N201/Q96B26/Q8IXZ2/Q9NV88/Q6P9B9/O43865/Q9BQ52/Q4G0J3/Q06265/Q96CB8/Q9NQG5/Q9NVH2/Q9H0L4/Q9NQT5/Q9H2U1/Q96Q11/Q09161/Q92797/Q96GM8/Q9BWT3/P51003/Q9NQT4/Q5TAX3/Q5VYS8/Q69YN4/Q9UKF6/Q12996/Q9NP77/Q9UL03/Q9H6E5/Q9H0H0/Q92989/Q8IV48/Q9BQ65/Q96SY0/Q13868/Q14493/Q99728/P63220	46	1
BP	GO:0036257	multivesicular body organization	18/2497	25/6928	0.000270024556725808	0.00568782244925878	0.00505488546849704	Q9H444/Q8WUM4/O43633/Q9NZZ3/O75351/Q9UN37/Q92783/O75886/Q9BRG1/Q9HD42/Q9UK41/Q99816/Q86VN1/Q8WUX9/Q9NZ09/Q96H20/Q9NP79/Q8NEZ2	18	1
BP	GO:0000338	protein deneddylation	10/2497	11/6928	0.000270781529942397	0.00568782244925878	0.00505488546849704	P61201/Q13098/Q9BT78/Q9UNS2/Q7L5N1/Q9H9Q2/Q9UBW8/Q99627/Q92905/Q96LD8	10	1
BP	GO:0006474	N-terminal protein amino acid acetylation	10/2497	11/6928	0.000270781529942397	0.00568782244925878	0.00505488546849704	Q5VZE5/Q09472/Q92793/P61599/Q9BXJ9/Q6N069/Q14CX7/P41227/Q147X3/Q9GZZ1	10	1
BP	GO:1904869	regulation of protein localization to Cajal body	10/2497	11/6928	0.000270781529942397	0.00568782244925878	0.00505488546849704	P78371/Q7L2J0/P49368/P17987/P40227/P50990/Q4G0J3/Q99832/P50991/P48643	10	1
BP	GO:1904871	positive regulation of protein localization to Cajal body	10/2497	11/6928	0.000270781529942397	0.00568782244925878	0.00505488546849704	P78371/Q7L2J0/P49368/P17987/P40227/P50990/Q4G0J3/Q99832/P50991/P48643	10	1
BP	GO:0000018	regulation of DNA recombination	48/2497	88/6928	0.000278162383410036	0.00578219824374639	0.00513875918930833	P52701/Q9UNS1/Q9Y230/P35637/P54132/Q9BYW2/P15927/A6NHR9/P00519/Q9H2F5/Q9UBU8/P49959/Q9NPF5/Q7Z4V5/Q96T76/O96019/P60510/Q6PIW4/Q9Y4A5/P40692/Q6ZW49/Q7KZ85/Q9Y265/Q8NB91/Q15906/P43246/Q9NQT5/O94762/Q9H4L7/O60341/P20585/Q8N2W9/Q6NTE8/P61160/Q96B01/P18074/Q96E14/Q9BUR4/Q03468/Q92878/O14757/Q9NY27/Q8N6T7/Q8IW19/Q92993/Q9NZ71/Q06609/Q9NXR8	48	1
BP	GO:0050000	chromosome localization	48/2497	88/6928	0.000278162383410036	0.00578219824374639	0.00513875918930833	Q9P258/Q9H444/Q9UJX2/Q15398/Q14204/Q14974/Q8NG31/Q9Y6D9/Q9HC35/O43633/P61158/Q9NZZ3/Q13618/Q9HBM1/Q15691/O75351/Q9UN37/P40692/Q9NXR1/Q66K74/Q96EA4/O43670/O43264/O14777/Q9HD42/Q8WVT3/Q00839/Q99661/Q9BVA0/Q9H410/P06400/P60953/P50748/P61160/Q9Y266/Q96R06/Q02224/Q8WUX9/Q9H081/Q8NBT2/Q14457/Q14807/Q9H4H8/Q9Y448/Q9BZD4/Q9H900/Q92993/Q96FF9	48	1
BP	GO:0000413	protein peptidyl-prolyl isomerization	13/2497	16/6928	0.000282443107864627	0.00578219824374639	0.00513875918930833	Q96BP3/Q02790/P30414/Q08752/Q9UNP9/Q13451/P62937/O43447/P23284/Q9Y3C6/Q9H2H8/Q13526/P62942	13	1
BP	GO:0140861	DNA repair-dependent chromatin remodeling	13/2497	16/6928	0.000282443107864627	0.00578219824374639	0.00513875918930833	O95071/Q14669/Q9UGN5/Q7Z4V5/Q96EB6/O15379/O60341/Q9NWV8/Q8N6T7/Q8IW19/P46736/Q9Y294/Q92993	13	1
BP	GO:0051310	metaphase chromosome alignment	43/2497	77/6928	0.000287633136663083	0.00585870929374856	0.00520675614214673	Q9P258/Q9H444/Q9UJX2/Q14204/Q14974/Q8NG31/Q9Y6D9/Q9HC35/O43633/Q9NZZ3/Q13618/Q9HBM1/Q15691/O75351/Q9UN37/P40692/Q66K74/Q96EA4/O43670/O43264/O14777/Q9HD42/Q8WVT3/Q00839/Q99661/Q9H410/P06400/P60953/P50748/Q9Y266/Q96R06/Q02224/Q8WUX9/Q9H081/Q8NBT2/Q14457/Q14807/Q9H4H8/Q9Y448/Q9BZD4/Q9H900/Q92993/Q96FF9	43	1
BP	GO:0009156	ribonucleoside monophosphate biosynthetic process	21/2497	31/6928	0.00032242076156096	0.00643724223453145	0.00572091033410667	P27708/P07741/P50583/P22102/P11172/P22234/P49915/O15067/P31939/P30520/Q8N142/P20839/P27707/P30566/Q01433/Q9NWZ5/P11908/P60891/Q9BZX2/Q9HA47/Q96BW1	21	1
BP	GO:1905168	positive regulation of double-strand break repair via homologous recombination	21/2497	31/6928	0.00032242076156096	0.00643724223453145	0.00572091033410667	Q9UNS1/Q9Y230/P35637/Q9H2F5/Q9UBU8/Q9NPF5/Q7Z4V5/Q96T76/O96019/Q9Y4A5/Q9Y265/Q8NB91/Q15906/Q8N2W9/Q6NTE8/P61160/Q96B01/Q9BUR4/Q03468/Q92993/Q9NXR8	21	1
BP	GO:0016236	macroautophagy	109/2497	232/6928	0.000325397098505836	0.00646466255307406	0.00574527933841001	Q9H2M9/P42858/Q13188/Q00535/Q6UWE0/P50851/P04406/Q7Z6Z7/Q9Y5K8/Q9H444/Q15042/P53365/Q8WUM4/Q9HBF4/P42345/O43633/Q92574/O95721/Q96QK1/Q9NZZ3/P55072/Q96BY7/Q9UNZ2/Q96EB6/Q9H6K1/O75351/Q9UN37/Q92783/O75886/P21281/Q15382/Q9UPT5/Q9P275/Q9Y5X3/Q9UNH7/Q9BRG1/Q9NV70/Q68DK2/Q9UHD9/Q9HD42/P08754/Q9UK41/Q9UHD2/Q9Y2I7/P21283/Q99816/P45983/Q8TDY2/Q9Y371/P46934/P49754/Q86VN1/Q8NEB9/Q96EP0/Q709C8/Q6PKG0/Q9BZV1/…	109	1
BP	GO:0022616	DNA strand elongation	22/2497	33/6928	0.000329375869067127	0.00651163176444962	0.00578702184816082	P49916/Q9Y230/P49959/P12004/P33991/P18858/P33993/O96019/P25205/P35249/Q9Y265/P40938/P49005/Q15054/Q14691/O60934/Q07864/Q96EZ8/Q92878/Q9Y5K5/Q9H981/Q9H9F9	22	1
BP	GO:0033260	nuclear DNA replication	23/2497	35/6928	0.000332073784653969	0.00653294426102175	0.00580596270473307	Q14191/P54132/Q92900/Q14566/P12004/P33991/P18858/P49736/P25205/O94762/Q14691/O00311/P39748/Q9UBU7/P51587/O75419/Q96NB3/Q9BVW5/Q9BRX5/Q9NZ71/Q9BY42/Q06609/Q9NYP3	23	1
BP	GO:0034250	positive regulation of amide metabolic process	57/2497	109/6928	0.000344891392898569	0.00672096494395364	0.00597306057503547	Q96P11/P67809/P16989/Q08211/P78527/Q04637/P05455/P11940/P42345/Q9NRA0/O60506/O75116/Q9NZI8/P14618/P13639/P51116/P51114/O00571/Q92615/Q9UKV8/Q7Z739/Q9BYJ9/Q9Y5A9/Q71RC2/Q9P2X3/Q9BRP8/Q13492/P49674/Q9H074/P16333/O43639/Q00839/Q86U44/Q96RG2/Q9H2U1/Q7Z478/Q99873/O75534/P38919/Q9P2K8/Q6PKG0/O15371/P62633/O75794/P61254/P78344/P46777/P49840/Q9Y5T5/Q9HCE5/P62701/P42574/P60228/P23443/Q13144/Q9NRN9/P63241	57	1
BP	GO:0045786	negative regulation of cell cycle	106/2497	225/6928	0.000344963982989934	0.00672096494395364	0.00597306057503547	Q9UNS1/Q6P1J9/P06493/Q00535/Q5JVF3/Q99459/P78527/P54132/Q9UL54/Q7L7X3/Q7Z5K2/Q6NXR4/Q8N163/P15927/Q68E01/P00519/Q8NG31/Q9Y6D9/Q96RL1/P49959/Q9HAW4/O43633/P49848/Q9Y6G9/O94992/Q96SN8/O95373/Q9HBM1/Q9NZJ0/Q96EB6/Q14676/O60216/Q9UN37/Q9H6S0/Q15910/Q9Y4R8/Q96EA4/O43670/O43264/O14777/P43246/Q9Y3I1/Q9NVH2/P41227/O60264/O60934/O00410/Q9BXW9/Q8N6R0/Q9NWV8/P06400/P47974/Q9P2K8/P50748/Q6NTE8/Q99708/Q6IQ49/…	106	1
BP	GO:0033962	P-body assembly	14/2497	18/6928	0.000366957933602641	0.00698085540669552	0.00620403060534753	Q14204/Q96F86/Q8ND56/A5YKK6/Q99700/Q86TB9/P26196/Q58A45/Q9NZN8/Q5TC82/Q96LI5/P62310/Q9UIV1/Q9Y4Z0	14	1
BP	GO:0090670	RNA localization to Cajal body	14/2497	18/6928	0.000366957933602641	0.00698085540669552	0.00620403060534753	Q01780/Q9Y230/P78371/P49368/P17987/P40227/P50990/Q99832/Q9Y265/P50991/P48643/Q9BUR4/Q8IU60/Q96HR8	14	1
BP	GO:0090671	telomerase RNA localization to Cajal body	14/2497	18/6928	0.000366957933602641	0.00698085540669552	0.00620403060534753	Q01780/Q9Y230/P78371/P49368/P17987/P40227/P50990/Q99832/Q9Y265/P50991/P48643/Q9BUR4/Q8IU60/Q96HR8	14	1
BP	GO:0090672	telomerase RNA localization	14/2497	18/6928	0.000366957933602641	0.00698085540669552	0.00620403060534753	Q01780/Q9Y230/P78371/P49368/P17987/P40227/P50990/Q99832/Q9Y265/P50991/P48643/Q9BUR4/Q8IU60/Q96HR8	14	1
BP	GO:0090685	RNA localization to nucleus	14/2497	18/6928	0.000366957933602641	0.00698085540669552	0.00620403060534753	Q01780/Q9Y230/P78371/P49368/P17987/P40227/P50990/Q99832/Q9Y265/P50991/P48643/Q9BUR4/Q8IU60/Q96HR8	14	1
BP	GO:0006900	vesicle budding from membrane	37/2497	65/6928	0.000453936088475938	0.00855478619076382	0.00760281545135547	Q9H4A6/Q9H4A5/Q9H444/O43747/Q7Z392/Q15437/Q15436/Q9NZZ3/Q13618/Q9Y296/Q9UN37/Q92572/Q5T0N5/O14617/Q13492/P48730/O15027/Q8WVT3/O94979/Q96CW1/P41743/Q9NP61/O00743/Q86SZ2/Q9Y5R8/O75340/Q9UBV8/Q8WUX9/P48553/Q96Q05/Q9NR31/Q9Y6B6/Q9UL33/Q8IUR0/O60493/O00401/A5PLN9	37	1
BP	GO:0070507	regulation of microtubule cytoskeleton organization	57/2497	110/6928	0.000467866093180653	0.00870889616753008	0.00773977617561432	Q96CS2/Q5T5Y3/Q9H444/Q7L7X3/Q9BTW9/Q14204/Q99871/Q99996/P00519/P23396/Q00610/Q8TD16/Q96G01/O43633/Q02790/Q49MG5/Q9NZZ3/Q96SN8/Q5VU43/Q14008/Q9P270/Q15691/Q15555/Q9UPY8/Q08AD1/P43034/O75351/Q9UBP0/Q9Y2X7/Q66K74/Q8IX90/P16949/Q86UU1/Q9HD42/Q9BT25/Q00839/Q9ULW0/Q9BVA0/P63000/Q13153/Q9H6D7/Q96R06/Q68CZ6/Q13131/Q9NVX0/Q8WUX9/P37840/Q9HC77/Q96BD8/P36404/P61586/Q86TP1/Q6UVJ0/Q9Y295/Q9GZR1/Q9BTV5/Q8WVK7	57	1
BP	GO:0034502	protein localization to chromosome	46/2497	85/6928	0.000468591735272509	0.00870889616753008	0.00773977617561432	Q9P258/P50750/P06493/Q9Y230/P78371/Q6KC79/Q7Z5K2/Q9BYW2/P15927/P49368/Q96HA7/Q8NG31/P55072/P17987/P13010/P40227/P50990/O60216/Q15910/Q99832/Q96EA4/O43264/P50991/P48643/P43246/Q9UJU2/Q8WVT3/Q96JH7/Q8IY18/Q99986/P27694/P06400/Q8N2W9/P50748/Q6NTE8/Q6ZRQ5/Q9BUR4/P51587/Q8N6T7/Q8WUX9/Q8IW19/Q9BSI4/Q13426/Q9H900/Q9UJA3/Q96ES7	46	1
BP	GO:0010591	regulation of lamellipodium assembly	16/2497	22/6928	0.000501271464914256	0.00923117725113788	0.00820393817848134	Q9Y2A7/P42345/P07900/P61158/Q9NQY0/O15144/Q7L576/P63000/P60953/Q6IBS0/P61160/P47756/P16591/P27986/Q9Y6W5/Q8WXX7	16	1
BP	GO:0045070	positive regulation of viral genome replication	16/2497	22/6928	0.000501271464914256	0.00923117725113788	0.00820393817848134	P78362/Q96SB4/O95793/P11940/Q02880/O00571/Q08752/Q9UNP9/Q16513/Q16531/P62937/P54725/Q6PKG0/O43447/Q15633/Q9UIV1	16	1
BP	GO:0033045	regulation of sister chromatid segregation	48/2497	90/6928	0.000554343520547082	0.0101304689704591	0.00900315733211872	P30260/P06493/Q8WUB8/Q5JVF3/Q92925/O14497/Q92922/Q9UJX2/Q15398/Q8NG31/Q9Y6D9/Q9Y6G9/Q96SN8/Q13618/Q9HBM1/O96019/O60216/Q9UJX3/Q96EA4/O43670/O43264/O14777/Q9UJX4/Q00839/Q969G3/P06400/P50748/Q9H1A4/Q969U7/Q15645/Q96E14/Q9UJX6/Q02224/Q9UJX5/Q13257/O43683/Q13042/Q8NBT2/Q14457/Q9BVS4/Q9BZD4/Q9H900/Q96EP1/O00762/Q92993/Q9UKT4/Q9NYG5/Q15013	48	1
BP	GO:0051303	establishment of chromosome localization	44/2497	81/6928	0.00055512859967058	0.0101304689704591	0.00900315733211872	Q9P258/Q9H444/Q9UJX2/Q14204/Q14974/Q8NG31/Q9Y6D9/Q9HC35/O43633/Q9NZZ3/Q13618/Q9HBM1/Q15691/O75351/Q9UN37/P40692/Q9NXR1/Q66K74/Q96EA4/O43670/O43264/O14777/Q9HD42/Q8WVT3/Q00839/Q99661/Q9H410/P06400/P60953/P50748/Q9Y266/Q96R06/Q02224/Q8WUX9/Q9H081/Q8NBT2/Q14457/Q14807/Q9H4H8/Q9Y448/Q9BZD4/Q9H900/Q92993/Q96FF9	44	1
BP	GO:0031929	TOR signaling	55/2497	106/6928	0.000560147427649306	0.0101760116022957	0.00904363201112322	Q9P0V3/Q05086/Q9H4A6/Q12980/P63104/Q13107/P42345/Q92574/Q15418/P61088/Q9NWS0/Q09472/Q13618/Q96EB6/P54252/Q15382/Q93009/Q9Y4R8/Q93008/Q9UHD2/Q8IWV8/O15379/Q9P2J5/Q3V6T2/Q6R327/Q9UBE8/P10398/Q96G74/Q6PKG0/Q8IWV7/O75663/Q96A49/P48729/P49840/Q8TEA7/P62753/Q13131/O75340/Q8IW41/Q8N122/Q96B36/Q96FW1/Q9H4H8/Q15831/P23443/P40337/Q5T011/Q9Y2K2/Q8TF40/O43156/Q9Y6P5/Q969R8/Q9BTA9/P62877/O75140	55	1
BP	GO:0006271	DNA strand elongation involved in DNA replication	12/2497	15/6928	0.000644484173915688	0.0113697194995591	0.0101045049123673	P49916/P12004/P33991/P18858/P33993/P25205/P35249/P40938/P49005/Q15054/Q14691/Q07864	12	1
BP	GO:1902914	regulation of protein polyubiquitination	12/2497	15/6928	0.000644484173915688	0.0113697194995591	0.0101045049123673	P61088/P98170/O00571/P62937/O94885/Q13490/Q9BQ70/Q9Y263/Q15819/Q13404/Q13309/O43353	12	1
BP	GO:1902969	mitotic DNA replication	12/2497	15/6928	0.000644484173915688	0.0113697194995591	0.0101045049123673	Q14566/P33991/P18858/P49736/P25205/O94762/Q14691/P51587/O75419/Q9BRX5/Q9BY42/Q06609	12	1
BP	GO:0006903	vesicle targeting	32/2497	55/6928	0.000645590321199858	0.0113697194995591	0.0101045049123673	Q7Z392/O95721/Q13618/Q9Y296/Q9UPT5/P48730/Q9NV70/O15027/Q8WVT3/Q9NP61/O00743/Q96A65/Q8TAG9/Q86SZ2/Q9Y5R8/Q8IYI6/Q658Y4/O60645/Q9BZH6/O75340/Q9UBV8/O00471/O15498/P48553/Q96Q05/Q9NR31/Q9Y6B6/Q12851/Q9UL33/Q8IUR0/Q96KP1/A5PLN9	32	1
BP	GO:0051306	mitotic sister chromatid separation	32/2497	55/6928	0.000645590321199858	0.0113697194995591	0.0101045049123673	Q5JVF3/Q9UJX2/Q15398/Q8NG31/Q9Y6D9/Q9Y6G9/Q96SN8/Q13618/Q9HBM1/O60216/Q9UJX3/Q96EA4/O43670/O43264/O14777/Q9UJX4/P30153/P06400/P50748/Q969U7/Q15645/Q13257/O43683/Q6IBW4/Q13042/Q8NBT2/Q9BZD4/Q9H900/O00762/Q9UKT4/Q9NYG5/Q15013	32	1
BP	GO:0000077	DNA damage checkpoint signaling	46/2497	86/6928	0.000659869559598127	0.0115706692776489	0.0102830931369868	P06493/Q99459/P78527/P54132/Q9UL54/Q7L7X3/Q6NXR4/Q8N163/P15927/Q96RL1/P49959/Q9HAW4/Q9NZJ0/Q14676/Q9Y4R8/P43246/Q9NVH2/O60934/Q9BXW9/Q9NWV8/Q9P2K8/Q6NTE8/Q6IQ49/Q8WXE1/P61254/Q03468/O75663/Q13838/Q9BX63/O14757/P51587/Q01831/Q9NZM5/P46736/Q9NXR7/Q96NB3/Q06124/Q9BVW5/O60921/O60671/O43156/Q06609/Q99728/Q9BTA9/Q9NYP3/O75943	46	1
BP	GO:0043248	proteasome assembly	9/2497	10/6928	0.000687810991286902	0.0119566453787072	0.0106261180822682	O00231/O95456/Q16401/Q16186/Q969U7/O00233/Q5JS54/Q8N6M0/Q9BT73	9	1
BP	GO:1904851	positive regulation of establishment of protein localization to telomere	9/2497	10/6928	0.000687810991286902	0.0119566453787072	0.0106261180822682	P78371/P49368/P17987/P40227/P50990/Q99832/P50991/P48643/Q9BUR4	9	1
BP	GO:0065004	protein-DNA complex assembly	62/2497	123/6928	0.000699328285040848	0.0121046822899989	0.0107576815476128	Q99733/P55209/Q86VP6/Q6VMQ6/Q9Y5B9/Q15398/P49321/Q9BQ67/Q149N8/Q15020/P62333/Q16594/O95402/Q08945/P49848/O75448/P21675/Q9Y3C7/Q15528/P49736/Q96RN5/Q6IPU0/P52657/O60244/O60264/Q8WVT3/Q9ULK4/Q6P2C8/P06400/P50748/O14929/Q9Y2X0/Q13111/Q15545/Q02224/Q13112/Q15542/Q09028/Q53T94/Q9H204/Q01105/P84243/Q9H081/Q9NVC6/Q9Y2Z0/Q9Y6J9/O75419/Q9Y294/Q01658/Q9GZS1/P09429/Q92674/Q71SY5/Q6P1X5/Q15572/Q9NYV6/Q9GZR1/…	62	1
BP	GO:0032006	regulation of TOR signaling	49/2497	93/6928	0.000702884899993035	0.0121142512891962	0.010766185715143	Q9P0V3/Q05086/Q9H4A6/Q12980/P63104/Q13107/Q92574/Q15418/P61088/Q9NWS0/Q09472/Q13618/Q96EB6/P54252/Q15382/Q93009/Q9Y4R8/Q93008/Q9UHD2/Q8IWV8/O15379/Q9P2J5/Q6R327/Q9UBE8/P10398/Q96G74/Q8IWV7/P48729/P49840/Q8TEA7/Q13131/O75340/Q8IW41/Q8N122/Q96B36/Q96FW1/Q9H4H8/Q15831/P23443/P40337/Q5T011/Q9Y2K2/Q8TF40/O43156/Q9Y6P5/Q969R8/Q9BTA9/P62877/O75140	49	1
BP	GO:0044089	positive regulation of cellular component biogenesis	121/2497	266/6928	0.000773951947319278	0.0132260517099095	0.0117542657476456	P23381/Q9H2M9/O95429/Q96P48/P42858/Q86VP6/Q6VMQ6/Q9Y2A7/Q6UWE0/P21333/P26038/Q04637/Q8TDM6/Q15042/Q14204/Q8WUM4/P42345/Q99996/P00519/P23396/P62333/O75116/P07900/Q12774/Q16181/O43633/Q92574/P62993/O75146/P61158/P63244/O95819/Q96SN8/Q5VU43/P55072/Q14008/Q9Y2F5/Q9UN86/Q13283/Q9P2S5/Q9P270/A5YKK6/Q15691/O00571/O75351/Q9UN37/Q92783/P49593/Q5T0N5/Q9Y2X7/Q9UNE7/P49427/Q86UU1/Q9Y5X1/Q3V6T2/Q6R327/Q13263/…	121	1
BP	GO:1903046	meiotic cell cycle process	44/2497	82/6928	0.000785055399493925	0.013359191671557	0.0118725899856843	P52701/P35579/Q15003/P49959/Q96GX5/P61158/Q02880/P46379/O60216/Q6PIW4/P40692/Q15021/Q9Y5A9/Q08AE8/O95347/O14777/Q16531/Q9UNM6/Q9NTJ3/Q8IWV8/Q9BXW9/P30153/Q9H9A7/P61160/Q96B01/Q15645/Q9BWT6/Q9Y620/P27797/Q92878/P42695/Q9BX63/Q08J23/Q12768/P51587/Q6IBW4/Q9BZD4/Q9Y4F3/Q96EP1/Q9UPW0/O60921/O60671/Q9UKT4/Q06609	44	1
BP	GO:0001832	blastocyst growth	13/2497	17/6928	0.000803086654818847	0.0134392053065743	0.0119436997582799	P61201/Q8N201/O75312/Q92541/Q9BRX2/Q14691/O60934/Q6PD62/O14757/P51587/Q9BRT9/Q96NB3/Q86XI2	13	1
BP	GO:0010592	positive regulation of lamellipodium assembly	13/2497	17/6928	0.000803086654818847	0.0134392053065743	0.0119436997582799	Q9Y2A7/P42345/P07900/P61158/O15144/Q7L576/P63000/P60953/Q6IBS0/P61160/P27986/Q9Y6W5/Q8WXX7	13	1
BP	GO:0070979	protein K11-linked ubiquitination	13/2497	17/6928	0.000803086654818847	0.0134392053065743	0.0119436997582799	P30260/Q9UJX2/P68036/Q9UJX3/Q9UJX4/Q9NPD8/Q9H1A4/Q9UJX6/Q9UJX5/Q13042/O00762/Q9UM13/Q9NYG5	13	1
BP	GO:1904872	regulation of telomerase RNA localization to Cajal body	13/2497	17/6928	0.000803086654818847	0.0134392053065743	0.0119436997582799	Q01780/Q9Y230/P78371/P49368/P17987/P40227/P50990/Q99832/Q9Y265/P50991/P48643/Q8IU60/Q96HR8	13	1
BP	GO:0009161	ribonucleoside monophosphate metabolic process	28/2497	47/6928	0.000830062814551009	0.0137763100044618	0.0122432916766133	Q5TCQ9/P27708/P07741/P50583/P22102/P11172/P22234/P49915/O15067/P00491/Q9P2T1/P31939/P30520/Q8N142/Q8TCD5/P20839/P27707/P30566/Q01433/Q9NWZ5/Q16774/P11908/P60891/Q00013/Q9BZX2/Q9HA47/Q96BW1/P49902	28	1
BP	GO:0006325	chromatin organization	209/2497	489/6928	0.000900160715128145	0.0148784760824254	0.013222809469419	Q6SPF0/Q9Y6Q9/Q01780/Q99733/P55209/P78362/Q96SB4/Q6VMQ6/P50750/P06493/Q8WUB8/Q5JVF3/Q7Z6Z7/Q92925/Q5VTR2/Q99543/O14497/P82970/Q9Y230/Q8TD26/O14647/O14744/O75533/Q92922/Q9Y5B9/Q6KC79/Q15788/Q9Y4B4/O95071/P49321/Q9Y4E8/P51610/O95983/Q86WJ1/Q9BQ67/Q9BYW2/P26358/A6NHR9/Q9Y2K7/Q6NYC1/Q96HA7/Q149N8/Q9NRA0/Q15020/Q8N371/Q2NKX8/Q14669/Q9H2F5/Q9Y4B6/Q9UBU8/Q96RL1/Q16594/Q08945/O43149/P41229/P29375/Q86TU7/…	209	1
BP	GO:0031570	DNA integrity checkpoint signaling	49/2497	94/6928	0.000961399646007558	0.0156343740820503	0.0138945916581313	Q9UNS1/P06493/Q99459/P78527/P54132/Q9UL54/Q7L7X3/Q6NXR4/Q8N163/P15927/Q96RL1/P49959/Q9HAW4/Q9NZJ0/Q14676/Q9Y4R8/P43246/Q9NVH2/O60934/Q9BXW9/Q9NWV8/Q9P2K8/Q6NTE8/Q6IQ49/Q13564/Q8WXE1/P61254/Q03468/O75663/Q13838/Q9BX63/O14757/P51587/Q01831/Q9NZM5/P46736/Q9NXR7/O75419/Q96NB3/Q06124/Q9BVW5/O60921/O60671/O43156/Q06609/Q99728/Q9BTA9/Q9NYP3/O75943	49	1
BP	GO:0051653	spindle localization	25/2497	41/6928	0.000974094354192989	0.0157771989175114	0.0140215230438687	P42858/P35579/Q14204/Q14974/Q9UKB1/P61158/Q96SN8/Q9UNZ2/Q15691/P43034/Q9NXR1/Q08AE8/Q96EA4/O43264/O14777/O15379/P23528/P61160/Q96R06/Q13257/Q14CS0/Q9BXS6/Q92993/O00401/P63172	25	1
BP	GO:0048524	positive regulation of viral process	24/2497	39/6928	0.00101955129211595	0.0164474014444144	0.0146171458932833	P78362/Q96SB4/Q08211/O95793/P11940/Q02880/O00571/Q9UN37/Q08752/Q9UNP9/Q16513/Q16531/P62937/P54725/Q99816/Q6PKG0/O43447/O60684/Q15633/Q96F44/Q9H1Y0/P09429/Q06418/Q9UIV1	24	1
BP	GO:0007098	centrosome cycle	48/2497	92/6928	0.00105199677363651	0.0168361229685558	0.0149626107528501	P06493/Q96CS2/Q9H444/Q99871/Q8WUM4/O75116/O43633/Q49MG5/Q9UHD1/Q9NZZ3/Q96SN8/Q5VU43/O15066/Q9Y496/Q14008/Q9UNZ2/Q96EB6/O43379/Q9BYG5/O75351/Q8TCU4/O14980/Q9NXR1/P41208/O14777/Q9HD42/O15182/Q9BT25/Q9UBK9/Q9H6D7/O14974/O14757/Q68CZ6/P51587/Q9NVX0/O43303/P52732/Q14CS0/Q9HC77/Q86VV8/P36404/Q6P2H3/Q8TAP6/P43487/Q6UVJ0/Q96S94/Q9C0F1/Q9UJT0	48	1
BP	GO:0031109	microtubule polymerization or depolymerization	48/2497	92/6928	0.00105199677363651	0.0168361229685558	0.0149626107528501	Q96CS2/Q5T5Y3/Q7L7X3/Q9BTW9/Q99871/Q99996/P00519/P23396/Q8IWC1/Q02790/Q96SN8/Q5VU43/Q14008/Q9P270/Q15691/Q15555/Q9UPY8/Q08AD1/Q9UBP0/Q9NXR1/Q9Y2X7/Q66K74/Q8IX90/P16949/O43670/P48730/Q9BT25/Q99661/O00139/Q9ULW0/Q9BVA0/P63000/Q13153/Q9H6D7/Q68CZ6/Q9NVX0/Q96RT8/P37840/Q9HC77/Q96BD8/Q96S59/P36404/Q8NHV4/Q86TP1/Q9Y295/Q9UKT4/Q8WVK7/Q9UGJ1	48	1
BP	GO:0090329	regulation of DNA-templated DNA replication	23/2497	37/6928	0.00106187080207498	0.0169269760662783	0.015043353780176	Q9UNS1/P49916/P54132/Q8WVB6/Q14566/P12004/P33991/P33993/P33992/P49736/P25205/P35249/Q96S55/P35250/P40938/P40937/O95251/O00311/O60934/Q9UBU7/Q9BVC3/Q9BVW5/Q9UKT4	23	1
BP	GO:0007254	JNK cascade	36/2497	65/6928	0.00107937103625247	0.0171071297067124	0.0152034600470737	P51452/Q13188/Q9UL54/Q7L7X3/O60346/O95819/Q8N4C8/Q13098/P09211/P19838/P98170/Q96J02/Q12933/P43034/Q8IVH8/P46108/O15379/P45983/P45984/Q8TDY2/Q16890/Q99873/P31689/P45985/Q03468/O43318/P50749/P46109/O00255/Q12851/O43164/Q13546/P09429/Q92905/O14733/O43353	36	1
BP	GO:1902850	microtubule cytoskeleton organization involved in mitosis	63/2497	127/6928	0.00108165585797462	0.0171071297067124	0.0152034600470737	P42858/P06493/P21333/Q9H444/Q9P287/Q8N3U4/Q8WVM7/Q15398/O95359/Q14683/Q14204/Q14974/Q9UKB1/Q15813/Q9BYW2/Q00610/O43633/Q9UQE7/Q49MG5/Q9NZZ3/Q96SN8/P55072/O15066/Q14008/Q9HBM1/Q9UNZ2/Q9P2S5/Q8ND56/Q15691/O43379/P43034/O75351/Q9UBP0/Q9NXR1/Q66K74/P16949/Q96EA4/O43670/O43264/O14777/Q9HD42/O15379/Q00839/O00139/Q9ULW0/Q15257/Q9Y266/Q02224/Q13257/Q8WUX9/P52732/Q14CS0/Q9HC77/Q9BXS6/Q9BZD4/P61586/Q6UVJ0/…	63	1
BP	GO:0006901	vesicle coating	21/2497	33/6928	0.001130696549043	0.0177435765847875	0.0157690835531083	Q7Z392/Q13618/Q9Y296/Q92572/O14617/P48730/O15027/Q8WVT3/Q9NP61/O00743/Q86SZ2/Q9Y5R8/O75340/Q9UBV8/P48553/Q96Q05/Q9NR31/Q9Y6B6/Q9UL33/Q8IUR0/A5PLN9	21	1
BP	GO:0010965	regulation of mitotic sister chromatid separation	30/2497	52/6928	0.00114449796749675	0.0178905438097457	0.0158996963660809	Q5JVF3/Q9UJX2/Q15398/Q8NG31/Q9Y6D9/Q9Y6G9/Q96SN8/Q13618/Q9HBM1/O60216/Q9UJX3/Q96EA4/O43670/O43264/O14777/Q9UJX4/P06400/P50748/Q969U7/Q15645/Q13257/O43683/Q13042/Q8NBT2/Q9BZD4/Q9H900/O00762/Q9UKT4/Q9NYG5/Q15013	30	1
BP	GO:0006338	chromatin remodeling	174/2497	402/6928	0.00121835236307498	0.0189714867964532	0.0168603527586681	Q6SPF0/Q9Y6Q9/Q01780/Q99733/P55209/P78362/Q6VMQ6/P50750/P06493/Q8WUB8/Q5JVF3/Q7Z6Z7/Q92925/Q5VTR2/O14497/Q9Y230/Q8TD26/O14647/O14744/O75533/Q92922/Q9Y5B9/Q6KC79/Q15788/Q9Y4B4/O95071/P49321/Q9Y4E8/P51610/O95983/Q86WJ1/Q9BQ67/Q9BYW2/P26358/A6NHR9/Q9Y2K7/Q6NYC1/Q149N8/Q9NRA0/Q15020/Q8N371/Q2NKX8/Q14669/Q9H2F5/Q9Y4B6/Q16594/Q08945/P41229/P29375/Q86TU7/P11387/Q9UGN5/Q9NWS0/Q9NPF5/O14686/Q09472/Q92793/…	174	1
BP	GO:0000398	mRNA splicing, via spliceosome	116/2497	257/6928	0.00139268405549276	0.0215199034321927	0.0191251833391927	Q14498/P78362/Q96SB4/Q14004/Q08211/Q9HCS7/Q9UHI6/Q92499/Q99459/O14744/O75533/Q12872/O60306/Q96BP3/Q13107/P11940/P52272/P52298/Q6NYC1/P16383/Q15020/O60506/Q6P2Q9/Q9Y383/Q9NQ29/P11142/O43719/Q9UBB9/Q9BW85/Q2TBE0/Q6NZY4/P57723/Q15029/Q9UJV9/Q15393/P51116/P51114/Q92841/O75643/O43143/Q4G0J3/P42285/Q9UNP9/Q9UHX1/Q7L014/O43172/Q9NVM4/P61978/Q86W50/Q9Y3F4/Q9Y5B6/O60828/Q00839/P26599/Q15459/Q86U44/Q8IYB3/…	116	1
BP	GO:0006473	protein acetylation	41/2497	77/6928	0.00142812035560728	0.0219832419624586	0.0195369618756239	Q9Y230/O75533/Q7L7X3/Q13952/Q5VZE5/Q9UBU8/Q16594/Q9NPF5/Q09472/Q92793/P61599/Q9BQG0/Q96EB6/O00571/P46379/O96019/Q9BXJ9/Q6N069/Q9Y265/Q14CX7/P41227/Q92769/O95251/O60264/Q9P265/O14929/Q03468/Q9BVC3/Q13131/Q147X3/O43318/Q9GZZ1/P35659/Q01105/P25208/Q8WXX7/O75529/Q92993/Q9UNL4/P78537/Q96ES7	41	1
BP	GO:0031023	microtubule organizing center organization	51/2497	100/6928	0.00144871484309172	0.0221492237102292	0.0196844732883528	P06493/Q96CS2/Q9H444/Q99871/Q8WUM4/Q9UKB1/O75116/Q16254/O43633/Q49MG5/Q9UHD1/Q9NZZ3/Q96SN8/Q5VU43/O15066/Q9Y496/Q14008/Q9UNZ2/Q96EB6/O43379/Q9BYG5/P43034/O75351/Q8TCU4/O14980/Q9NXR1/P41208/O14777/Q9HD42/O15182/Q9BT25/Q9UBK9/Q9H6D7/O14974/O14757/Q68CZ6/P51587/Q9NVX0/O43303/P52732/Q14CS0/Q9HC77/Q86VV8/P36404/Q6P2H3/Q8TAP6/P43487/Q6UVJ0/Q96S94/Q9C0F1/Q9UJT0	51	1
BP	GO:1904874	positive regulation of telomerase RNA localization to Cajal body	11/2497	14/6928	0.00144988719551215	0.0221492237102292	0.0196844732883528	Q9Y230/P78371/P49368/P17987/P40227/P50990/Q99832/Q9Y265/P50991/P48643/Q96HR8	11	1
BP	GO:0019953	sexual reproduction	164/2497	378/6928	0.00147656102769267	0.0224715872629605	0.0199709644460518	P52701/P30260/Q05086/Q96SB4/P16989/P06493/Q9UHI6/O95714/P78371/P35579/Q9UJX2/Q8N3U4/O60879/P54619/O95793/P04075/Q15003/Q14683/Q9UKB1/Q8NB90/P42345/P49368/Q8NG31/Q9H2F5/P49959/Q16181/Q15019/Q9UQE7/Q96GX5/P61158/O14686/P17987/O95394/Q02880/Q96EB6/P52594/P51114/O00571/Q9Y696/P46379/Q14997/P50990/O60216/P43034/Q6PIW4/Q4G0J3/P40692/Q9H6S0/Q15021/Q9Y5A9/Q9UJX3/P19784/Q08AE8/Q5VUA4/O95347/Q14671/Q99832/…	164	1
BP	GO:2001252	positive regulation of chromosome organization	47/2497	91/6928	0.00156021940395988	0.0236555069780834	0.0210231383873502	Q6VMQ6/P06493/Q9Y230/P78371/Q15003/P49368/Q9Y6R4/P49959/P17987/P13010/P40227/O96019/P50990/O60216/Q15021/O95347/Q99832/Q9Y265/P50991/P48643/Q9NTJ3/P28482/Q13263/Q8IY18/Q9H2U1/O60934/P39748/Q15047/Q96EZ8/Q96FC9/Q92878/P42695/Q96HR8/Q8IW41/Q8N6T7/O43683/Q9Y5K5/Q6IBW4/Q9H981/Q9BSI4/Q86XI2/P49917/Q9H9F9/Q92993/Q9NZ71/O14733/Q15013	47	1
BP	GO:2000781	positive regulation of double-strand break repair	35/2497	64/6928	0.00169871695291835	0.025563154742984	0.0227185044174666	Q9UNS1/Q8WUB8/Q92925/O14497/Q9Y230/P35637/Q92922/P78527/A6NHR9/Q9H2F5/Q9UBU8/P61088/Q9NPF5/Q7Z4V5/Q02880/Q96EB6/Q96T76/O96019/Q9Y4A5/Q08AE8/Q9Y265/Q8NB91/Q15906/Q969G3/Q8N2W9/Q6NTE8/P61160/Q96B01/Q9BUR4/Q03468/Q96FC9/Q8N6T7/Q92993/Q15819/Q9NXR8	35	1
BP	GO:0043507	positive regulation of JUN kinase activity	12/2497	16/6928	0.00173060737206888	0.0256040839341938	0.0227548790363527	P23396/Q9Y6R4/Q12774/Q12933/O14641/Q92997/O94885/Q13153/Q9Y4K3/O43318/Q12851/O14733	12	1
BP	GO:0071025	RNA surveillance	12/2497	16/6928	0.00173060737206888	0.0256040839341938	0.0227548790363527	Q01780/Q15024/Q9UPT8/Q96B26/Q06265/Q9BRX2/Q9NQT5/Q8IZH2/Q96Q11/Q9NQT4/Q6UXN9/Q13868	12	1
BP	GO:0046785	microtubule polymerization	38/2497	71/6928	0.00186059008106183	0.0273859846603007	0.0243384910718999	Q96CS2/Q5T5Y3/Q9BTW9/Q99871/Q99996/P00519/P23396/Q8IWC1/Q02790/Q96SN8/Q5VU43/Q14008/Q9P270/Q15691/Q9UPY8/Q08AD1/Q9NXR1/Q9Y2X7/P16949/O43670/P48730/Q9BT25/Q9ULW0/P63000/Q13153/Q9H6D7/Q68CZ6/Q9NVX0/Q96RT8/P37840/Q9HC77/Q96S59/P36404/Q8NHV4/Q86TP1/Q9Y295/Q9UKT4/Q9UGJ1	38	1
BP	GO:0009226	nucleotide-sugar biosynthetic process	13/2497	18/6928	0.00193702132998099	0.0282021914217088	0.0250638709047512	O95394/Q16222/Q06210/Q9NR45/Q9Y5P6/O60701/Q13630/O15305/Q92871/Q8TDQ7/Q96EK6/O60547/P34949	13	1
BP	GO:0046755	viral budding	13/2497	18/6928	0.00193702132998099	0.0282021914217088	0.0250638709047512	Q6UWE0/Q9H444/Q8WUM4/O43633/Q9NZZ3/O75351/Q9UN37/Q9HD42/Q9UK41/Q99816/P46934/Q8WUX9/Q8NEZ2	13	1
BP	GO:0007131	reciprocal meiotic recombination	14/2497	20/6928	0.0020763201046219	0.0296943226309933	0.0263899587765493	P49959/Q02880/O60216/P40692/Q8IWV8/Q9BXW9/Q9H9A7/Q96B01/Q15645/Q9BWT6/Q9Y620/Q92878/Q9BX63/Q06609	14	1
BP	GO:0048207	vesicle targeting, rough ER to cis-Golgi	14/2497	20/6928	0.0020763201046219	0.0296943226309933	0.0263899587765493	Q7Z392/Q13618/Q9Y296/P48730/O15027/Q8WVT3/O00743/Q9Y5R8/O75340/Q9UBV8/Q9NR31/Q9Y6B6/Q9UL33/Q8IUR0	14	1
BP	GO:0048208	COPII vesicle coating	14/2497	20/6928	0.0020763201046219	0.0296943226309933	0.0263899587765493	Q7Z392/Q13618/Q9Y296/P48730/O15027/Q8WVT3/O00743/Q9Y5R8/O75340/Q9UBV8/Q9NR31/Q9Y6B6/Q9UL33/Q8IUR0	14	1
BP	GO:0140527	reciprocal homologous recombination	14/2497	20/6928	0.0020763201046219	0.0296943226309933	0.0263899587765493	P49959/Q02880/O60216/P40692/Q8IWV8/Q9BXW9/Q9H9A7/Q96B01/Q15645/Q9BWT6/Q9Y620/Q92878/Q9BX63/Q06609	14	1
BP	GO:0010458	exit from mitosis	15/2497	22/6928	0.00215853718247088	0.0304822346521415	0.0270901924884288	Q9H444/Q9UJX2/O43633/Q9UBP0/P83731/Q9Y5B0/O43264/Q96SB3/Q12929/P50748/Q66LE6/Q8WUX9/O00762/Q96FF9/Q15013	15	1
BP	GO:1903749	positive regulation of establishment of protein localization to mitochondrion	15/2497	22/6928	0.00215853718247088	0.0304822346521415	0.0270901924884288	Q7Z6Z7/P68036/P55786/P30419/P19784/Q9P275/Q9UBE0/P45983/Q9Y371/O14737/Q96EP0/P49840/Q13131/Q9H270/Q92560	15	1
BP	GO:0031648	protein destabilization	18/2497	28/6928	0.00216164619650693	0.0304822346521415	0.0270901924884288	P42858/Q6P1J9/P78527/Q68CQ4/Q9UKB1/P42345/Q8N371/Q96QK1/Q09472/Q92793/Q13618/Q9P219/Q96EB6/P54725/Q9NZ52/Q8N6T7/P37840/Q96EP1	18	1
BP	GO:0031113	regulation of microtubule polymerization	27/2497	47/6928	0.00217693677709032	0.030511941707763	0.0271165937632775	Q96CS2/Q5T5Y3/Q9BTW9/Q99871/Q99996/P00519/P23396/Q02790/Q96SN8/Q5VU43/Q14008/Q9P270/Q15691/Q9UPY8/Q08AD1/Q9Y2X7/P16949/Q9BT25/P63000/Q13153/Q9H6D7/Q68CZ6/Q9NVX0/P37840/P36404/Q86TP1/Q9Y295	27	1
BP	GO:1902117	positive regulation of organelle assembly	32/2497	58/6928	0.00218499688446555	0.030511941707763	0.0271165937632775	Q9H2M9/P42858/Q6UWE0/P26038/Q15042/Q14204/Q8WUM4/Q12774/Q16181/Q9UN86/Q13283/Q9P2S5/A5YKK6/O75351/Q3V6T2/P45984/Q9Y371/Q96R06/Q14444/Q2TAZ0/P48426/Q58A45/Q5VWJ9/O43303/Q9NZN8/Q9HC77/Q14457/Q96LI5/Q8TBX8/O95219/P61586/Q6UVJ0	32	1
BP	GO:1905820	positive regulation of chromosome separation	17/2497	26/6928	0.00219228420156233	0.030511941707763	0.0271165937632775	Q9UJX2/Q15398/Q15003/Q13618/Q15021/Q9UJX3/O95347/Q9UJX4/Q9NTJ3/P06400/P42695/Q6IBW4/Q13042/Q86XI2/O00762/Q9NYG5/Q15013	17	1
BP	GO:0006301	postreplication repair	16/2497	24/6928	0.00219401514883493	0.030511941707763	0.0271165937632775	P28340/Q9NS91/P12004/P61088/P55072/Q9NZJ0/P43246/P49005/Q15054/Q96PM5/Q14694/P56282/O94782/Q9Y2K1/Q15819/Q13404	16	1
BP	GO:0031110	regulation of microtubule polymerization or depolymerization	36/2497	67/6928	0.00221809195333891	0.0307407726729067	0.0273199605755797	Q96CS2/Q5T5Y3/Q7L7X3/Q9BTW9/Q99871/Q99996/P00519/P23396/Q02790/Q96SN8/Q5VU43/Q14008/Q9P270/Q15691/Q15555/Q9UPY8/Q08AD1/Q9UBP0/Q9Y2X7/Q66K74/Q8IX90/P16949/Q9BT25/Q9ULW0/Q9BVA0/P63000/Q13153/Q9H6D7/Q68CZ6/Q9NVX0/P37840/Q96BD8/P36404/Q86TP1/Q9Y295/Q8WVK7	36	1
BP	GO:0051168	nuclear export	63/2497	130/6928	0.00225697663426976	0.0311725574178423	0.0277036966102687	P55060/Q00535/Q08211/Q5JVF3/O60524/Q96D46/P35658/Q96GA3/P05455/P62258/P31947/Q9BYW2/P52298/P61970/Q9H4A3/P61221/Q9C0E2/Q92900/Q92574/Q86US8/P46060/Q9H814/Q96Q15/Q9HAU5/Q9HAV4/O43865/P52594/O14980/O43592/Q7KZ85/P35813/Q9H2T7/Q5SRE5/Q86U38/Q9UIA9/Q9NPA8/Q9Y3Y2/Q09161/P38919/Q96ST2/Q92540/P10599/Q2M389/P27797/P63279/Q13838/O00148/P06730/Q08J23/Q9NVU7/Q96QU8/P62841/Q9H6Z4/Q8N6T7/P82979/O95817/Q9BVS4/…	63	1
BP	GO:0043414	macromolecule methylation	68/2497	142/6928	0.0022666876309162	0.0311998334999489	0.0277279374286677	Q96P11/Q9NXH9/Q6VMQ6/O14744/Q8IZ69/Q9BV44/Q9UBP6/Q7L2J0/Q9UJA5/P51610/O95983/Q9BYW2/P26358/Q8N1G2/Q7Z2T5/Q86TU7/Q32P41/Q86X55/O43709/Q15291/Q96LA8/O94776/Q4G0J3/Q15910/P22061/Q9NVM4/Q86W50/Q6YHU6/Q9H7Z6/O60264/Q8NCA5/P61964/Q86U44/P57081/Q99873/Q4LE39/Q15047/P15170/Q9UNQ2/Q69YN4/P62306/Q96EZ8/O43148/Q96RS0/O15047/O95568/Q08J23/Q9UBL3/Q9BV86/Q9HCE5/Q96FX7/Q5JPI9/Q9NUP7/P18615/Q96BT7/Q9BTL3/P62495/…	68	1
BP	GO:0000910	cytokinesis	65/2497	135/6928	0.00237202808625199	0.0323460555712776	0.0287466086941157	P40818/P46940/Q9H444/P35579/Q8WUM4/Q9BYW2/Q9H4A3/O75116/Q16181/Q15019/Q96Q89/Q13432/O43633/O14578/Q49MG5/P61158/Q9NZZ3/O14908/Q9H1H9/O15066/Q13618/P50995/O75351/Q9UBP0/Q9UN37/Q9Y2X7/Q08AE8/Q9UPT5/P16949/P41208/Q9NR09/Q9NV70/Q68DK2/Q16513/Q9NQY0/Q9HD42/Q9Y5X1/Q9BXF3/Q9BST9/Q9Y371/P23528/P60953/Q8NEB9/P61160/Q96A65/P84077/O95235/Q8TAG9/Q8IYI6/O60645/Q12768/Q15286/P51587/O43303/O00471/Q8WUX9/Q13526/…	65	1
BP	GO:0009408	response to heat	31/2497	56/6928	0.00237402242724973	0.0323460555712776	0.0287466086941157	Q99543/P48506/P62258/Q99615/P42345/P08238/P07900/Q9UI10/Q9UHD1/Q09472/Q92793/P55072/Q96EB6/P05198/P54252/P25685/Q9UNE7/Q92769/Q14232/Q9H2U1/Q00613/P31689/O60884/O75340/Q16576/O95817/P49770/Q13144/P00441/Q53FT3/O14733	31	1
BP	GO:0097581	lamellipodium organization	31/2497	56/6928	0.00237402242724973	0.0323460555712776	0.0287466086941157	P18206/Q9Y2A7/Q9H4A6/Q13459/P53365/P42345/P07900/P61158/Q9BR76/Q9ULV4/Q8IZP0/Q9NQY0/O60749/Q3V6T2/O75044/P16333/O43639/O15144/Q7L576/P63000/P60953/Q6IBS0/P61160/P47756/P16591/P27986/Q96IF1/Q9Y6W5/P52735/O14639/Q8WXX7	31	1
BP	GO:0060623	regulation of chromosome condensation	9/2497	11/6928	0.00256444356733718	0.0345899695888657	0.0307408214989724	Q15003/Q15021/O95347/Q9NTJ3/O60264/P42695/Q6IBW4/P84243/Q86XI2	9	1
BP	GO:0070202	regulation of establishment of protein localization to chromosome	9/2497	11/6928	0.00256444356733718	0.0345899695888657	0.0307408214989724	P78371/P49368/P17987/P40227/P50990/Q99832/P50991/P48643/Q9BUR4	9	1
BP	GO:0070203	regulation of establishment of protein localization to telomere	9/2497	11/6928	0.00256444356733718	0.0345899695888657	0.0307408214989724	P78371/P49368/P17987/P40227/P50990/Q99832/P50991/P48643/Q9BUR4	9	1
BP	GO:0042254	ribosome biogenesis	129/2497	294/6928	0.00282522296864376	0.0379804141084677	0.0337539796780071	Q01780/Q96P11/Q96D46/Q9UQ80/Q15024/P78527/O75691/Q96GA3/Q68CQ4/Q9NRR4/P78346/Q8NB90/Q9BQ67/Q8IZL8/P61247/Q9Y2W2/P62241/P08865/P61221/Q13895/P62263/Q92574/Q9NRX1/P62913/Q99547/Q96B26/Q14684/Q9NWS0/Q9H6Y2/P13010/Q9BQG0/O43709/P18124/O60287/Q92841/O00571/P62424/P18077/Q13620/P62266/O14980/P62081/Q9Y5A9/P42285/Q02878/P83731/P39019/Q9P275/Q06265/Q7Z4Q2/P55010/Q86U38/Q86W50/P62249/Q9Y3C1/Q9Y4W2/Q9NQT5/…	129	1
BP	GO:0006611	protein export from nucleus	23/2497	39/6928	0.00287327091061714	0.0384980119020562	0.0342139795441558	P55060/Q00535/P35658/P62258/P31947/P61970/Q9C0E2/P46060/Q9HAV4/O43865/O14980/P35813/Q9H2T7/Q9UIA9/P10599/P27797/Q96QU8/Q9H6Z4/Q8N6T7/O95817/Q06124/P62826/Q99728	23	1
BP	GO:0006289	nucleotide-excision repair	33/2497	61/6928	0.00288364920693004	0.0385091299720161	0.0342238604029167	Q13889/Q8WUB8/Q9HCS7/P28340/Q92925/O14497/Q92922/P15927/Q96EB6/Q96T76/O96019/Q92759/P54252/P28715/Q93009/P41208/Q16531/O95251/Q15054/P54727/P54725/Q969G3/Q07864/P27694/P35244/P18074/Q03468/Q9BX63/P51587/Q01831/P49917/Q92993/O60921	33	1
BP	GO:0016241	regulation of macroautophagy	55/2497	112/6928	0.00289990871846358	0.0385984549886587	0.0343032453929772	Q9H2M9/P42858/Q00535/Q6UWE0/P04406/Q9Y5K8/Q15042/P42345/Q92574/Q96QK1/Q96EB6/P21281/Q15382/Q9UPT5/Q9P275/Q9Y5X3/Q9UNH7/Q9NV70/Q9UHD9/P08754/Q9UHD2/P21283/P45983/Q9Y371/P46934/Q8NEB9/Q96EP0/Q709C8/Q6PKG0/Q96A65/Q8IYI6/Q2TAZ0/O00267/P48426/O43318/Q5VWJ9/O75348/P42574/P09936/Q99570/Q14457/O75436/Q4G0F5/O95817/Q8TBX8/O95219/Q9H1Y0/Q9UI12/Q9C0C7/P04632/Q9Y6P5/O43353/Q9BTA9/Q9BUL5/Q9UHY8	55	1
BP	GO:0046328	regulation of JNK cascade	28/2497	50/6928	0.00303368933744083	0.0399832323460747	0.0355339256759065	P51452/Q13188/Q9UL54/Q7L7X3/O60346/O95819/Q8N4C8/P09211/P98170/Q96J02/Q12933/P43034/P46108/O15379/Q8TDY2/Q16890/Q99873/P31689/P45985/P50749/O00255/Q12851/O43164/Q13546/P09429/Q92905/O14733/O43353	28	1
BP	GO:0051293	establishment of spindle localization	22/2497	37/6928	0.0030614603827586	0.040217816689464	0.0357424056344695	P42858/P35579/Q14204/Q14974/Q9UKB1/Q96SN8/Q9UNZ2/Q15691/P43034/Q9NXR1/Q08AE8/Q96EA4/O43264/O14777/O15379/P23528/Q96R06/Q13257/Q14CS0/Q9BXS6/Q92993/P63172	22	1
BP	GO:0042325	regulation of phosphorylation	186/2497	440/6928	0.00309362009361833	0.0405083436284504	0.0360006029349638	P23381/O95429/P42858/P51452/Q13043/P42338/Q9C0C2/P46940/Q9P287/P78527/Q04637/P54132/P54619/Q9UGJ0/Q9UL54/P13861/P31947/O95684/P32121/P42345/Q99996/P00519/P23396/Q13191/P22681/Q9Y6R4/Q9BYP7/O75116/P08238/P07900/Q12774/P49959/Q9HAW4/Q13432/Q8TEW0/O94992/P63244/Q9NWS0/O95373/O60271/P09211/Q6PJG6/P13010/Q9P219/Q86Y37/Q96EB6/P33993/P51116/P51114/Q9UPY8/O00571/Q8TDZ2/Q9Y224/Q12933/Q92990/Q96M27/Q9ULV4/…	186	1
BP	GO:0033135	regulation of peptidyl-serine phosphorylation	32/2497	59/6928	0.00314594351951603	0.041060162505528	0.0364910157859039	O95429/Q13043/Q9C0C2/Q04637/Q99996/P08238/P07900/P63244/P49593/Q8N335/Q9UHD2/Q6R327/P16333/O43639/P04049/P15056/P10398/Q13153/P10599/Q9H3C7/P49840/Q13131/P50749/Q8N122/Q13610/Q92600/P37840/Q9BUL8/Q07812/Q8TF40/P14174/O43353	32	1
BP	GO:0035308	negative regulation of protein dephosphorylation	10/2497	13/6928	0.00320915313280026	0.0411301461971917	0.0365532117403625	P62258/P31946/O75116/Q96GX5/Q15257/O75663/O43768/Q9UH65/P62942/Q12972	10	1
BP	GO:0071027	nuclear RNA surveillance	10/2497	13/6928	0.00320915313280026	0.0411301461971917	0.0365532117403625	Q01780/Q15024/Q9UPT8/Q96B26/Q06265/Q9NQT5/Q8IZH2/Q9NQT4/Q6UXN9/Q13868	10	1
BP	GO:0006914	autophagy	157/2497	366/6928	0.00322269432142638	0.0411301461971917	0.0365532117403625	Q9P0V3/Q9H2M9/P42858/Q96F24/Q13188/Q00535/Q9P253/P42338/Q6UWE0/P50851/P04406/Q7Z6Z7/Q9Y5K8/Q9H444/Q12980/Q04637/Q15042/P53365/Q8WUM4/Q9HBF4/P42345/Q9BYW2/P00519/P42684/Q00610/Q9H4A3/P07900/O43633/Q92574/O95721/P11142/Q96QK1/Q86UE8/Q9NZZ3/Q09472/P55072/Q96BY7/Q9UNZ2/Q8WUH2/Q96EB6/Q9Y296/Q9H6K1/O75351/Q9UN37/Q92783/O75886/P21281/Q5T0N5/Q15382/Q66K74/P19784/Q9UPT5/Q9UNE7/Q9P275/Q9Y5X3/Q9UNH7/Q9BRG1/…	157	1
BP	GO:0061919	process utilizing autophagic mechanism	157/2497	366/6928	0.00322269432142638	0.0411301461971917	0.0365532117403625	Q9P0V3/Q9H2M9/P42858/Q96F24/Q13188/Q00535/Q9P253/P42338/Q6UWE0/P50851/P04406/Q7Z6Z7/Q9Y5K8/Q9H444/Q12980/Q04637/Q15042/P53365/Q8WUM4/Q9HBF4/P42345/Q9BYW2/P00519/P42684/Q00610/Q9H4A3/P07900/O43633/Q92574/O95721/P11142/Q96QK1/Q86UE8/Q9NZZ3/Q09472/P55072/Q96BY7/Q9UNZ2/Q8WUH2/Q96EB6/Q9Y296/Q9H6K1/O75351/Q9UN37/Q92783/O75886/P21281/Q5T0N5/Q15382/Q66K74/P19784/Q9UPT5/Q9UNE7/Q9P275/Q9Y5X3/Q9UNH7/Q9BRG1/…	157	1
BP	GO:0034314	Arp2/3 complex-mediated actin nucleation	21/2497	35/6928	0.00325145471505121	0.0413662992612035	0.0367630858533932	Q9Y2A7/P53365/O75146/P61158/Q9BR76/O15511/Q9BPX5/O15144/Q7L576/O15145/P61160/P84077/Q2M389/P13489/Q12768/Q9Y6W5/O15143/P59998/O60234/P60983/Q9Y3C0	21	1
BP	GO:0007051	spindle organization	71/2497	151/6928	0.00330298744761968	0.0418897747680822	0.0372283093649288	Q96CS2/P21333/Q9H444/P35579/Q9P287/Q8N3U4/Q8WVM7/Q15398/O95359/Q14683/Q14204/Q14974/Q99871/Q15813/P23396/Q00610/O43633/Q9UQE7/Q49MG5/Q9NZZ3/P55072/O15066/Q14008/Q9HBM1/Q9P2S5/Q8ND56/Q15691/Q15555/Q9UPY8/O43379/O75351/Q9UBP0/P40692/Q66K74/P16949/O43670/O14777/P48730/Q16531/Q9HD42/O15379/Q9BT25/Q00839/O00139/Q9ULW0/P30153/Q15257/Q9H6D7/Q9Y266/Q96R06/Q68CZ6/Q02224/Q9BV86/Q12768/Q9NVX0/Q8WUX9/P52732/…	71	1
BP	GO:0070534	protein K63-linked ubiquitination	20/2497	33/6928	0.00343999619132368	0.0434906101555122	0.0386510048884908	Q86UK7/Q9C0C9/P61088/P98170/Q9ULT8/O00571/Q96J02/Q12933/P62253/Q9UNE7/Q9NPD8/O94885/P46934/Q13490/Q9BV68/Q9Y4K3/Q9Y263/Q15819/Q13404/O43353	20	1
BP	GO:0019079	viral genome replication	38/2497	73/6928	0.00355138031078572	0.0445651347757212	0.0396059571460009	P78362/Q96SB4/O95793/P11940/Q9HBF4/P11142/O43719/Q12906/Q15366/Q15365/P55072/Q02880/O00571/Q9H6S0/Q08752/Q9UNP9/P56545/Q16513/Q96SB8/Q16531/P62937/Q13263/Q8IY18/P54725/Q8NEB9/Q9P2K8/Q15047/Q6PKG0/O43447/O75113/P23284/O75909/O60684/P35659/Q15633/P25098/Q9H1Y0/Q9UIV1	38	1
BP	GO:0009225	nucleotide-sugar metabolic process	19/2497	31/6928	0.00362270914025068	0.0450607275038766	0.0400464006553042	O95394/Q16851/Q9NYU2/Q16222/Q06210/Q9NR45/Q9Y5P6/O60701/Q13630/Q9Y223/P49840/P07902/O15305/Q92871/Q8TDQ7/Q96EK6/Q86W56/O60547/P34949	19	1
BP	GO:0030488	tRNA methylation	19/2497	31/6928	0.00362270914025068	0.0450607275038766	0.0400464006553042	Q9NXH9/Q8IZ69/Q9BV44/Q9UBP6/Q9UJA5/Q7Z2T5/Q32P41/Q6YHU6/P57081/Q08J23/Q96FX7/Q9NUP7/Q96BT7/Q9BTF0/Q9UI30/Q5D0E6/Q8TBZ6/Q6IPR3/Q7Z4G4	19	1
BP	GO:0045931	positive regulation of mitotic cell cycle	41/2497	80/6928	0.00363596988155062	0.0450607275038766	0.0400464006553042	Q9P258/P31350/P51452/P06493/P35241/Q04637/Q9UJX2/Q15398/Q7L2J0/P00519/Q13618/Q9NZJ0/O00571/Q9BTC8/Q13620/P43034/O75351/Q9UJX3/Q16513/Q9UJX4/O75179/O00311/P06400/Q00613/Q9UKF6/O43660/Q14186/P06730/Q9UPT9/P51587/Q8N122/Q13042/Q9HC77/Q06124/Q6UVJ0/P23443/O00762/Q96FF9/Q9UKT4/Q9NYG5/Q15013	41	1
BP	GO:0007076	mitotic chromosome condensation	11/2497	15/6928	0.00366474550490243	0.0450607275038766	0.0400464006553042	Q15003/Q15021/O95347/Q9HD42/Q9NTJ3/O60264/P42695/O43823/Q6IBW4/Q9BXS6/Q96FF9	11	1
BP	GO:0039702	viral budding via host ESCRT complex	11/2497	15/6928	0.00366474550490243	0.0450607275038766	0.0400464006553042	Q9H444/Q8WUM4/O43633/Q9NZZ3/O75351/Q9UN37/Q9HD42/Q9UK41/Q99816/Q8WUX9/Q8NEZ2	11	1
BP	GO:0009123	nucleoside monophosphate metabolic process	30/2497	55/6928	0.00374130696338092	0.0457233060100462	0.0406352478797832	Q5TCQ9/P27708/P07741/P50583/P22102/P11172/P22234/P49915/O15067/P00491/Q9P2T1/P31939/P30520/Q8N142/Q8TCD5/P20839/P27707/P30566/Q01433/Q9NWZ5/Q16774/P11908/P60891/Q00013/O43598/Q9BZX2/Q9HA47/Q96BW1/P49902/Q9Y3D8	30	1
BP	GO:0006513	protein monoubiquitination	18/2497	29/6928	0.00379379156802667	0.0462246567790077	0.0410808086790612	Q9NS91/Q7Z6Z7/Q86UK7/Q9C0C9/Q7Z6J8/Q8N5U6/Q13618/Q9NZJ0/Q96J02/Q9NPD8/Q13490/Q9BV68/O75340/Q9UBV8/Q5VTB9/Q3KNV8/Q8NFY9/P62877	18	1
BP	GO:0140013	meiotic nuclear division	37/2497	71/6928	0.00389261074548679	0.0472858407727356	0.0420239048458545	Q15003/P49959/Q96GX5/P61158/Q02880/P46379/O60216/Q6PIW4/P40692/Q08AE8/O95347/O14777/Q16531/Q9UNM6/Q9NTJ3/Q8IWV8/Q9BXW9/P30153/Q9H9A7/P61160/Q96B01/Q15645/Q9BWT6/Q9Y620/P27797/Q92878/Q9BX63/Q12768/P51587/Q6IBW4/Q9BZD4/Q9Y4F3/Q96EP1/Q9UPW0/O60671/Q9UKT4/Q06609	37	1
BP	GO:0035825	homologous recombination	17/2497	27/6928	0.00394562997672506	0.0474916608867868	0.0422068214387903	P49959/Q02880/O60216/P40692/Q8IWV8/O60934/Q9BXW9/Q99708/Q9H9A7/Q96B01/Q15645/Q9BWT6/Q9Y620/Q92878/Q9BX63/Q06609/Q99728	17	1
BP	GO:0009168	purine ribonucleoside monophosphate biosynthetic process	12/2497	17/6928	0.00395665709346897	0.0474916608867868	0.0422068214387903	P07741/P50583/P22102/P22234/P49915/O15067/P31939/P30520/Q8N142/P20839/P30566/Q01433	12	1
BP	GO:0035305	negative regulation of dephosphorylation	12/2497	17/6928	0.00395665709346897	0.0474916608867868	0.0422068214387903	P46940/P62258/P31946/O75116/Q96GX5/O94763/Q15257/O75663/O43768/Q9UH65/P62942/Q12972	12	1
BP	GO:0001934	positive regulation of protein phosphorylation	103/2497	231/6928	0.00400899198723958	0.0479770465416535	0.0426381937109192	O95429/Q13043/Q9C0C2/P46940/Q04637/P54619/Q9UGJ0/Q9UL54/P32121/P42345/Q99996/P00519/P23396/Q9Y6R4/Q9BYP7/O75116/P08238/P07900/Q12774/P49959/Q9HAW4/Q13432/P63244/Q9NWS0/Q6PJG6/P13010/Q86Y37/Q96EB6/P51116/P51114/Q9UPY8/O00571/Q12933/Q96M27/Q15910/Q96Q42/Q9Y4R8/Q8IZP0/P12956/P48730/Q05397/P62937/O14641/Q92997/Q9Y5X1/Q9UHD2/Q92769/O15379/Q3V6T2/Q6R327/P28482/P04049/P15056/P10398/O94885/Q9ULW0/O60934/…	103	1
BP	GO:0061077	chaperone-mediated protein folding	33/2497	62/6928	0.004061928997641	0.0483998733905892	0.0430139686781308	Q9H3U1/O00273/Q0VDF9/O14976/P78371/Q99615/P49368/P25686/Q02790/P11142/Q9UHD1/Q92598/P17987/O60925/P40227/P50990/Q08752/P25685/Q9H2J4/Q99832/Q13451/P50991/P48643/P61758/O14737/P23284/P13667/Q15185/O15212/Q9UHV9/P26885/Q99471/Q6P3W2	33	1
BP	GO:0051984	positive regulation of chromosome segregation	16/2497	25/6928	0.0040683255837862	0.0483998733905892	0.0430139686781308	Q9P258/P06493/Q9NS91/Q15003/Q15021/O95347/Q96SB8/Q9NTJ3/Q00839/Q8IY18/P42695/Q6IBW4/Q14457/Q86XI2/Q92993/Q15013	16	1
BP	GO:0009127	purine nucleoside monophosphate biosynthetic process	13/2497	19/6928	0.0041159481920364	0.0487123877976702	0.0432917066963517	P07741/P50583/P22102/P22234/P49915/O15067/P31939/P30520/Q8N142/P20839/P27707/P30566/Q01433	13	1
BP	GO:0070192	chromosome organization involved in meiotic cell cycle	15/2497	23/6928	0.00414912784669504	0.0487123877976702	0.0432917066963517	Q15003/P49959/P46379/P40692/Q15021/O95347/Q9NTJ3/Q9BXW9/Q15645/Q9BWT6/Q92878/P42695/Q9BX63/Q6IBW4/Q06609	15	1
BP	GO:0008608	attachment of spindle microtubules to kinetochore	24/2497	42/6928	0.00415498671024016	0.0487123877976702	0.0432917066963517	Q9P258/Q8NG31/Q9Y6D9/Q9HC35/Q9HBM1/Q15691/O43670/O43264/O14777/Q00839/Q99661/Q9H410/P06400/P60953/P50748/Q96R06/Q02224/Q9H081/Q8NBT2/Q14457/Q9Y448/Q9BZD4/Q9H900/Q92993	24	1
BP	GO:0045005	DNA-templated DNA replication maintenance of fidelity	24/2497	42/6928	0.00415498671024016	0.0487123877976702	0.0432917066963517	Q9UNS1/P50750/P28340/Q14191/P54132/Q96HA7/P49959/P12004/Q86X55/Q9NZC9/O60934/Q07864/Q99708/Q6ZRQ5/Q96FC9/Q92878/P51587/Q9Y294/Q9BVW5/Q9UJA3/Q9NZ71/Q06609/Q99728/Q9NYP3	24	1
BP	GO:0072666	establishment of protein localization to vacuole	24/2497	42/6928	0.00415498671024016	0.0487123877976702	0.0432917066963517	Q9H3S7/P11142/Q9UN37/Q92783/O75886/O14617/Q9BRG1/Q9UK41/Q99816/Q9NZ52/P46934/P49754/Q86VN1/Q8NEB9/Q709C8/Q8N3P4/O00189/Q99570/Q14457/Q9Y2T2/Q9NZ09/Q96H20/Q7L1V2/Q8NEZ2	24	1
BP	GO:0043506	regulation of JUN kinase activity	14/2497	21/6928	0.00417179374559204	0.0487676642781817	0.0433408320480271	P23396/Q9Y6R4/Q12774/P09211/Q12933/O14641/Q92997/O94885/Q13153/Q9Y4K3/P31689/O43318/Q12851/O14733	14	1
BP	GO:0001510	RNA methylation	36/2497	69/6928	0.00426697415738262	0.0497361467535379	0.0442015424578273	Q96P11/Q9NXH9/Q8IZ69/Q9BV44/Q9UBP6/Q7L2J0/Q9UJA5/Q8N1G2/Q7Z2T5/Q32P41/O43709/Q4G0J3/Q86W50/Q6YHU6/Q86U44/P57081/Q9UNQ2/Q69YN4/P62306/O43148/Q96RS0/Q08J23/Q9HCE5/Q96FX7/Q9NUP7/Q96BT7/Q9BTL3/Q9BTF0/P62308/Q9UI30/Q9NRN9/Q5D0E6/Q8TBZ6/P62314/Q6IPR3/Q7Z4G4	36	1
BP	GO:0140053	mitochondrial gene expression	120/1098	142/6928	3.98776627924917e-75	1.39691452762098e-71	1.28951768524773e-71	Q8TAE8/Q5JTZ9/Q5T653/P34897/Q6PI48/P49411/P42704/Q96QE5/Q96A35/Q9NSE4/O75879/Q96E29/P82933/Q9BW92/Q9BYN8/Q00059/Q9Y3D9/Q9NWU5/O15091/O75127/Q9BYD2/Q96RP9/Q9Y2Q9/Q9Y2Z4/Q96EY7/Q9Y3B7/O43716/Q969Z0/Q9BSH4/P43897/Q9NP81/Q9H2W6/Q567V2/Q92552/Q96RR1/P82930/P82932/Q96SZ6/Q9BYD1/Q96GC5/Q8IYB8/Q92665/P09001/Q9Y2Z2/O95182/Q9BYD6/Q5T160/Q9P0M9/Q9BYC9/Q53R41/Q9H0R6/O60783/P49406/P46199/O00411/Q9NYK5/Q969S9/…	120	2
BP	GO:0045333	cellular respiration	108/1098	157/6928	2.79871597076506e-51	3.26796734853e-48	3.0167212148036e-48	P07954/P51970/P08559/P19404/P43304/P34897/P08574/O75489/P56181/P09622/P13804/P36957/P31040/Q96QE5/O14548/Q12931/P31930/Q9UJS0/O75746/P14854/Q02218/Q9UJZ1/Q9H3K2/O96000/P40926/P09669/O75947/P13073/P06576/P04179/O43678/Q9P2R7/Q96I99/P28331/Q9NZ45/Q9Y6M9/Q9NX18/P25705/P50213/P30049/P24539/Q15070/P22695/O14521/O95182/O14949/P21912/Q99798/O75323/P11177/P14927/P10515/Q15526/O95169/O95139/Q96HY7/Q9NX14/…	108	2
BP	GO:0007005	mitochondrion organization	170/1098	346/6928	2.00947863562382e-50	1.75980091514756e-47	1.62450483385168e-47	O94826/P51970/Q9Y4W6/Q9NX63/Q53H12/Q9P032/P35232/P42765/O75489/Q99623/P09543/P10809/P12235/P05141/Q96RL7/Q99797/Q8NC60/Q14318/O14548/Q92692/Q9UQ90/O75439/Q9HAV7/Q9H300/Q70CQ3/P38646/Q9Y2S7/P51572/Q9UJZ1/Q6PML9/Q9H3K2/Q00059/O96000/Q9UDX5/Q9NVH1/Q96HS1/Q8N5G0/Q9Y5J7/Q16706/P36776/Q8TAA5/P04179/Q8IXI1/Q8IXI2/Q9BSH4/O43678/Q5TC12/O43615/O95831/O95202/O60313/Q5JRX3/O95140/Q8IWA4/P28331/Q96RR1/Q9BQ95/…	170	2
BP	GO:0009060	aerobic respiration	91/1098	133/6928	6.38236037588911e-43	4.47148167934791e-40	4.12770759468028e-40	P07954/P51970/P08559/P19404/P34897/P08574/O75489/P56181/P09622/P36957/P31040/Q96QE5/O14548/P31930/P14854/Q02218/Q9UJZ1/Q9H3K2/O96000/P40926/P09669/O75947/P13073/P06576/O43678/Q9P2R7/Q96I99/P28331/Q9Y6M9/Q9NX18/P25705/P50213/P30049/P24539/Q15070/P22695/O14521/O95182/O14949/P21912/Q99798/O75323/P11177/P14927/P10515/Q15526/O95169/O95139/Q96HY7/Q9NX14/P49821/O43181/Q9Y375/O95298/P47985/P56385/Q9H1K1/…	91	2
BP	GO:0006119	oxidative phosphorylation	72/1098	94/6928	1.57605318036246e-39	7.88702041544243e-37	7.28065469183982e-37	P51970/P19404/P34897/P08574/O75489/P56181/P09622/P31040/Q96QE5/O14548/P31930/P14854/Q9UJZ1/Q9H3K2/O96000/P09669/O75947/P13073/P06576/O43678/P28331/Q9Y6M9/Q9NX18/P25705/P30049/P24539/P22695/O14521/O95182/O14949/P21912/O75323/P14927/O95169/O95139/Q9NX14/P49821/O43181/Q9Y375/O95298/P47985/P56385/Q9H1K1/O43674/P36542/P17568/Q9P0J0/O00217/P07919/O43920/P18859/P56556/Q9UI09/O00483/O75306/P48047/O75251/…	72	2
BP	GO:0015980	energy derivation by oxidation of organic compounds	110/1098	200/6928	2.23577218988923e-38	9.78988747647749e-36	9.03722653597333e-36	P07954/P51970/P08559/P19404/P43304/P34897/P08574/O75489/P56181/P09622/P13804/P36957/P11310/P31040/Q96QE5/O14548/Q12931/P31930/Q9UJS0/O75746/P14854/Q02218/Q9UJZ1/Q9H3K2/O96000/P40926/P09669/O75947/P13073/P06576/P04179/O43678/P49748/Q9P2R7/Q96I99/P28331/Q9NZ45/Q9Y6M9/Q9NX18/P25705/P50213/P30049/P24539/Q15070/P22695/O14521/O95182/O14949/P21912/Q99798/O75323/P11177/P14927/P10515/Q15526/O95169/O95139/…	110	2
BP	GO:0033108	mitochondrial respiratory chain complex assembly	58/1098	68/6928	6.33126979782827e-37	2.46427090019916e-34	2.27481413086883e-34	P51970/Q9P032/O75489/Q00059/O96000/Q8N5G0/Q9BSH4/O43678/O95831/P28331/Q9BQ95/Q9Y6M9/Q9NX18/Q15070/Q9H845/Q6DKK2/Q96CU9/Q9H061/Q9Y512/Q7L592/Q8N8Q8/Q15526/O95169/O95139/Q96B77/Q9NVA1/Q9NW81/Q9BU61/O75880/Q9NX14/O43181/Q9Y375/O95298/Q8N183/Q86WW8/P47985/O43674/P17568/Q9P0J0/O00217/O43920/P56556/Q5TEU4/Q9Y2R0/Q9UI09/Q5VUM1/O75306/O75251/O95168/O43676/Q16718/Q16795/O95299/O43819/Q9P0S2/O95178/Q96I36/…	58	2
BP	GO:0042776	proton motive force-driven mitochondrial ATP synthesis	47/1098	49/6928	9.19626029920187e-36	2.92859089346402e-33	2.70343652049265e-33	P51970/P19404/O75489/P56181/P31040/Q9UJZ1/O96000/O75947/P06576/O43678/P28331/Q9Y6M9/P25705/P30049/P24539/O14521/O95182/P21912/O95169/O95139/Q9NX14/P49821/O43181/O95298/P56385/O43674/P36542/P17568/Q9P0J0/O00217/O43920/P18859/P56556/Q9UI09/O75306/P48047/O75251/O75964/O95168/O43676/Q16718/Q16795/O95299/O95178/Q99643/O75380/O95167	47	2
BP	GO:0015986	proton motive force-driven ATP synthesis	48/1098	52/6928	2.33916560124313e-34	6.82841425096223e-32	6.30343572545517e-32	P51970/P19404/O75489/P56181/P31040/Q9UJZ1/O96000/O75947/P06576/O43678/P28331/Q9Y6M9/P25705/P30049/P24539/O14521/O95182/P21912/O95169/O95139/Q9NX14/P49821/O43181/O95298/P56385/O43674/P36542/P17568/Q9P0J0/O00217/O43920/P18859/P56556/Q9UI09/O75306/P48047/O75251/O75964/O95168/O43676/Q16718/Q16795/O95299/P56378/O95178/Q99643/O75380/O95167	48	2
BP	GO:0006091	generation of precursor metabolites and energy	130/1098	301/6928	4.75583038237494e-31	1.04122961434121e-28	9.61178350964199e-29	P07954/P51970/P08559/P19404/P43304/P30038/P05091/P34897/P22570/P08574/O75489/P56181/P09622/Q99623/P13804/P36957/P11310/P12235/P31040/Q96QE5/O14548/Q12931/P31930/Q9UJS0/O75746/P14854/Q02218/Q9UJZ1/Q9H3K2/O96000/P40926/P09669/O75947/P13073/P06576/Q15067/P04179/O43678/P49748/Q9P2R7/Q96I99/P28331/P23368/P16435/Q9NZ45/Q9Y6M9/Q9NX18/P25705/P50213/P30049/P24539/Q15070/P22695/O14521/P55809/O95182/O14949/…	130	2
BP	GO:0006754	ATP biosynthetic process	51/1098	66/6928	1.38755212011943e-28	2.85917357457551e-26	2.63935610712501e-26	P51970/P19404/O75489/P56181/P31040/Q9UJS0/Q9UJZ1/O96000/O75947/P06576/O43678/P28331/Q9Y6M9/P25705/P30049/P24539/O14521/O95182/P21912/O95169/O95139/Q9NX14/P49821/O43181/O95298/P56385/O43674/P36542/P17568/Q9P0J0/Q99766/O00217/O43920/P18859/P56556/Q9UI09/O75306/P48047/O75251/O75964/O95168/O43676/Q16718/Q16795/Q9Y6N1/O95299/P56378/O95178/Q99643/O75380/O95167	51	2
BP	GO:0044255	cellular lipid metabolic process	151/1098	400/6928	3.21718041637706e-28	6.26099055476046e-26	5.77963639714054e-26	Q8N4T8/Q6JQN1/Q92506/Q53H12/Q92673/Q2T9J0/P42765/P55084/Q8NF37/Q92947/Q15120/Q15118/Q96E22/Q99623/Q9UBV2/Q96N66/P13804/A1L0T0/P22033/P11310/P48449/Q86UL3/Q9NP80/Q9BX95/Q99805/O95674/P30084/Q9HBH5/P05166/P26440/P16278/O43766/Q8NBX0/P23786/Q969N2/O95470/P43155/Q16822/P32189/Q9UKU0/P33121/Q15067/O15228/O14495/P49748/Q709F0/O95573/Q6IAN0/P06865/P40939/O15269/Q9NPH0/P05165/Q8IWA5/Q8NBN7/Q9H7Z7/O14832/…	151	2
BP	GO:0010257	NADH dehydrogenase complex assembly	40/1098	45/6928	2.95740241967774e-27	5.17989033806556e-25	4.78165275434211e-25	P51970/Q9P032/O75489/O96000/O43678/P28331/Q9BQ95/Q9Y6M9/Q15070/Q9H845/Q96CU9/Q9H061/Q7L592/O95169/O95139/Q96B77/Q9NW81/Q9BU61/Q9NX14/O43181/Q9Y375/O95298/Q8N183/O43674/P17568/Q9P0J0/O00217/O43920/P56556/Q5TEU4/Q9UI09/O75306/O75251/O95168/O43676/Q16718/Q16795/O95299/O95178/O95167	40	2
BP	GO:0032981	mitochondrial respiratory chain complex I assembly	40/1098	45/6928	2.95740241967774e-27	5.17989033806556e-25	4.78165275434211e-25	P51970/Q9P032/O75489/O96000/O43678/P28331/Q9BQ95/Q9Y6M9/Q15070/Q9H845/Q96CU9/Q9H061/Q7L592/O95169/O95139/Q96B77/Q9NW81/Q9BU61/Q9NX14/O43181/Q9Y375/O95298/Q8N183/O43674/P17568/Q9P0J0/O00217/O43920/P56556/Q5TEU4/Q9UI09/O75306/O75251/O95168/O43676/Q16718/Q16795/O95299/O95178/O95167	40	2
BP	GO:0009206	purine ribonucleoside triphosphate biosynthetic process	53/1098	74/6928	6.88506342949629e-27	1.14849415207264e-24	1.06019623335401e-24	P51970/P19404/O75489/P56181/P31040/Q9UJS0/Q9UJZ1/O96000/O75947/P06576/O43678/Q13232/P28331/Q9Y6M9/P25705/P30049/P24539/O14521/O95182/P21912/O95169/O95139/Q9NX14/P49821/O43181/O95298/P56385/O43674/P36542/P17568/Q9P0J0/Q99766/O00217/O43920/P18859/P56556/Q9UI09/O00746/O75306/P48047/O75251/O75964/O95168/O43676/Q16718/Q16795/Q9Y6N1/O95299/P56378/O95178/Q99643/O75380/O95167	53	2
BP	GO:0043436	oxoacid metabolic process	172/1098	498/6928	7.79114423070606e-27	1.24056264728015e-24	1.14518636730761e-24	P07954/Q8N4T8/Q6JQN1/Q92506/P08559/P13995/Q7Z3D6/P30038/Q2T9J0/P53985/Q5JTZ9/Q9HA77/P34897/P49590/P42765/P55084/P48728/Q92947/Q9H2U2/Q15120/Q15118/Q6UB35/P09622/P13804/P36957/A1L0T0/P22033/P11310/P51649/P31040/Q86UL3/Q6PI48/Q9NP80/P11498/Q9NSE4/Q9UJS0/O75746/O75879/P00505/Q9BW92/Q02252/Q02218/Q9UL01/P30084/P05166/P26440/Q9HCC0/P40926/O43766/Q8TD30/Q9Y2Z4/Q6NVY1/P23786/O95470/O15382/P43155/O43716/…	172	2
BP	GO:0019752	carboxylic acid metabolic process	169/1098	486/6928	9.59684723795669e-27	1.46164155976358e-24	1.34926840800929e-24	P07954/Q8N4T8/Q6JQN1/Q92506/P08559/P13995/Q7Z3D6/P30038/Q2T9J0/P53985/Q5JTZ9/Q9HA77/P34897/P49590/P42765/P55084/P48728/Q92947/Q15120/Q15118/Q6UB35/P09622/P13804/P36957/A1L0T0/P22033/P11310/P51649/P31040/Q86UL3/Q6PI48/Q9NP80/P11498/Q9NSE4/Q9UJS0/O75746/O75879/P00505/Q9BW92/Q02252/Q02218/Q9UL01/P30084/P05166/P26440/Q9HCC0/P40926/O43766/Q8TD30/Q9Y2Z4/Q6NVY1/P23786/O95470/O15382/P43155/O43716/Q16822/…	169	2
BP	GO:0006082	organic acid metabolic process	172/1098	499/6928	1.01922274251405e-26	1.4876405279278e-24	1.37326853728209e-24	P07954/Q8N4T8/Q6JQN1/Q92506/P08559/P13995/Q7Z3D6/P30038/Q2T9J0/P53985/Q5JTZ9/Q9HA77/P34897/P49590/P42765/P55084/P48728/Q92947/Q9H2U2/Q15120/Q15118/Q6UB35/P09622/P13804/P36957/A1L0T0/P22033/P11310/P51649/P31040/Q86UL3/Q6PI48/Q9NP80/P11498/Q9NSE4/Q9UJS0/O75746/O75879/P00505/Q9BW92/Q02252/Q02218/Q9UL01/P30084/P05166/P26440/Q9HCC0/P40926/O43766/Q8TD30/Q9Y2Z4/Q6NVY1/P23786/O95470/O15382/P43155/O43716/…	172	2
BP	GO:0009145	purine nucleoside triphosphate biosynthetic process	53/1098	75/6928	1.9964418465773e-26	2.79741431542411e-24	2.5823449906044e-24	P51970/P19404/O75489/P56181/P31040/Q9UJS0/Q9UJZ1/O96000/O75947/P06576/O43678/Q13232/P28331/Q9Y6M9/P25705/P30049/P24539/O14521/O95182/P21912/O95169/O95139/Q9NX14/P49821/O43181/O95298/P56385/O43674/P36542/P17568/Q9P0J0/Q99766/O00217/O43920/P18859/P56556/Q9UI09/O00746/O75306/P48047/O75251/O75964/O95168/O43676/Q16718/Q16795/Q9Y6N1/O95299/P56378/O95178/Q99643/O75380/O95167	53	2
BP	GO:1901137	carbohydrate derivative biosynthetic process	128/1098	327/6928	1.2600628130962e-25	1.69769232087538e-23	1.56717123960791e-23	Q96L58/P51970/P08559/P19404/Q08379/Q10471/Q8TCJ2/P46977/Q8N3Y3/O75489/Q92947/Q15120/Q15118/P56181/Q96E22/P09622/P22033/P31040/Q93063/Q9NS00/P61803/Q9UJS0/Q92542/Q96EU7/Q99805/Q9UJZ1/Q6ZXV5/Q9UL01/O96000/Q8NBI6/Q8NBX0/Q969N2/O75947/P06576/P32189/Q9UKU0/P33121/Q86SF2/O43678/O15118/Q13232/O95573/O75063/P06865/P28331/P04843/Q9Y6M9/Q13724/P25705/P39656/P30049/P24539/Q8TB61/Q14165/Q10472/O14521/Q8N0V5/…	128	2
BP	GO:0009201	ribonucleoside triphosphate biosynthetic process	53/1098	80/6928	2.64620937085288e-24	3.35281521888741e-22	3.09504585616002e-22	P51970/P19404/O75489/P56181/P31040/Q9UJS0/Q9UJZ1/O96000/O75947/P06576/O43678/Q13232/P28331/Q9Y6M9/P25705/P30049/P24539/O14521/O95182/P21912/O95169/O95139/Q9NX14/P49821/O43181/O95298/P56385/O43674/P36542/P17568/Q9P0J0/Q99766/O00217/O43920/P18859/P56556/Q9UI09/O00746/O75306/P48047/O75251/O75964/O95168/O43676/Q16718/Q16795/Q9Y6N1/O95299/P56378/O95178/Q99643/O75380/O95167	53	2
BP	GO:0046034	ATP metabolic process	56/1098	88/6928	2.67995507076356e-24	3.35281521888741e-22	3.09504585616002e-22	O76031/P51970/P19404/O75489/P56181/P50993/P31040/Q9UJS0/Q9UJZ1/O96000/O75947/P06576/O43678/P28331/Q9Y6M9/P25705/P30049/P24539/O14521/O95182/P21912/O95169/O95139/Q9UII2/Q9NX14/P49821/O43181/O95298/P56385/O43674/P36542/P17568/Q9P0J0/Q99766/O00217/O43920/P18859/P56556/Q9UI09/O75306/P48047/O75251/O75964/O95168/Q6KCM7/O43676/Q16718/Q16795/Q9Y6N1/O95299/P56378/Q92934/O95178/Q99643/O75380/O95167	56	2
BP	GO:0009150	purine ribonucleotide metabolic process	94/1098	212/6928	1.41178606708733e-23	1.70534020448514e-21	1.57423114268322e-21	O76031/P51970/P08559/P19404/O75489/Q92947/Q15120/Q15118/P56181/P09622/P36957/P50993/P22033/P31040/Q86UL3/Q9UJS0/Q02218/Q9UJZ1/O96000/Q9HCC0/O75947/P06576/Q9UKU0/P33121/O43678/O60313/Q9P2R7/Q13232/Q96I99/O95573/Q8IWA4/P28331/O60704/Q9Y6M9/P25705/P30049/P24539/P51659/O14521/O95182/Q4G176/P21912/P11177/Q9NZ01/Q96CM8/P24752/P10515/O95169/O95139/Q9Y305/Q9UII2/Q9NX14/P49821/O43181/Q9ULC3/O95298/P56385/…	94	2
BP	GO:0009205	purine ribonucleoside triphosphate metabolic process	61/1098	105/6928	2.51644715108503e-23	2.84358528072608e-21	2.6249662642218e-21	O76031/P51970/P19404/O75489/P56181/P50993/P31040/Q9UJS0/Q9UJZ1/O96000/O75947/P06576/O43678/O60313/Q13232/Q8IWA4/P28331/Q9Y6M9/P25705/P30049/P24539/O14521/O95182/P21912/O95169/O95139/Q9UII2/Q9NX14/P49821/O43181/Q9ULC3/O95298/P56385/O43674/P36542/P17568/Q9P0J0/Q99766/O00217/O43920/P18859/P56556/Q9UI09/O00746/O75306/P48047/O75251/O75964/O95168/Q6KCM7/O43676/Q16718/Q16795/Q9Y6N1/O95299/P56378/Q92934/…	61	2
BP	GO:0009152	purine ribonucleotide biosynthetic process	71/1098	136/6928	3.47284405715976e-23	3.68647658552443e-21	3.40305484644171e-21	P51970/P08559/P19404/O75489/Q92947/Q15120/Q15118/P56181/P09622/P22033/P31040/Q9UJS0/Q9UJZ1/O96000/O75947/P06576/Q9UKU0/P33121/O43678/Q13232/O95573/P28331/Q9Y6M9/P25705/P30049/P24539/O14521/O95182/Q4G176/P21912/P11177/Q9NZ01/P24752/P10515/O95169/O95139/Q9NX14/P49821/O43181/O95298/P56385/O43674/P36542/P17568/Q9P0J0/Q99766/O00217/O43920/P18859/P56556/Q9UI09/O00746/O75306/P48047/O75251/O75964/O95168/…	71	2
BP	GO:0009144	purine nucleoside triphosphate metabolic process	62/1098	111/6928	1.95533758430066e-22	1.90265209939034e-20	1.75637340905603e-20	O76031/P51970/P19404/O75489/P56181/P50993/P31040/Q9UJS0/Q9UJZ1/O96000/O75947/P06576/O43678/O60313/Q13232/Q8IWA4/P28331/Q9Y6M9/P25705/P30049/P24539/O14521/O95182/P21912/O95169/O95139/Q9UII2/Q9NX14/P49821/O43181/Q9ULC3/O95298/P56385/O43674/P36542/P17568/Q9P0J0/Q99766/O00217/O43920/P18859/P56556/Q9UI09/O00746/O75306/P48047/O75251/O75964/O95168/Q6KCM7/O43676/Q16718/Q16795/Q9Y6N1/O95299/P56378/Q92934/…	62	2
BP	GO:0009142	nucleoside triphosphate biosynthetic process	53/1098	87/6928	9.25049013948204e-22	8.75796404286638e-20	8.08463889288445e-20	P51970/P19404/O75489/P56181/P31040/Q9UJS0/Q9UJZ1/O96000/O75947/P06576/O43678/Q13232/P28331/Q9Y6M9/P25705/P30049/P24539/O14521/O95182/P21912/O95169/O95139/Q9NX14/P49821/O43181/O95298/P56385/O43674/P36542/P17568/Q9P0J0/Q99766/O00217/O43920/P18859/P56556/Q9UI09/O00746/O75306/P48047/O75251/O75964/O95168/O43676/Q16718/Q16795/Q9Y6N1/O95299/P56378/O95178/Q99643/O75380/O95167	53	2
BP	GO:0009259	ribonucleotide metabolic process	95/1098	228/6928	1.98234572342994e-21	1.82740975504608e-19	1.68691580675257e-19	O76031/P51970/P08559/P19404/O75489/Q92947/Q15120/Q15118/P56181/P09622/P36957/P50993/P22033/P31040/Q86UL3/Q9UJS0/Q02218/Q9UJZ1/O96000/Q9HCC0/O75947/P06576/Q9UKU0/P33121/O43678/O60313/Q9P2R7/Q13232/Q96I99/O95573/Q8IWA4/P28331/O60704/Q9Y6M9/P25705/P30049/P24539/P51659/O14521/O95182/Q4G176/P21912/P11177/Q9NZ01/Q96CM8/P24752/P10515/O95169/O95139/Q9Y305/Q9UII2/Q9NX14/P49821/O43181/Q9ULC3/O95298/P56385/…	95	2
BP	GO:0009199	ribonucleoside triphosphate metabolic process	61/1098	112/6928	2.54078005541497e-21	2.28214167541504e-19	2.10668726861938e-19	O76031/P51970/P19404/O75489/P56181/P50993/P31040/Q9UJS0/Q9UJZ1/O96000/O75947/P06576/O43678/O60313/Q13232/Q8IWA4/P28331/Q9Y6M9/P25705/P30049/P24539/O14521/O95182/P21912/O95169/O95139/Q9UII2/Q9NX14/P49821/O43181/Q9ULC3/O95298/P56385/O43674/P36542/P17568/Q9P0J0/Q99766/O00217/O43920/P18859/P56556/Q9UI09/O00746/O75306/P48047/O75251/O75964/O95168/Q6KCM7/O43676/Q16718/Q16795/Q9Y6N1/O95299/P56378/Q92934/…	61	2
BP	GO:0006631	fatty acid metabolic process	79/1098	174/6928	9.83918061040995e-21	8.61666241956651e-19	7.95420074609983e-19	Q8N4T8/Q6JQN1/Q92506/Q2T9J0/P42765/P55084/Q92947/Q15120/Q15118/P13804/A1L0T0/P22033/P11310/Q86UL3/Q9NP80/P30084/P05166/P26440/O43766/P23786/O95470/P43155/Q16822/Q9UKU0/P33121/Q15067/O15228/P49748/Q709F0/O95573/P40939/P05165/Q9H7Z7/O14832/P45954/Q9H845/P51659/Q13825/O75477/O94905/P42126/Q13011/Q4G176/Q8N2K0/Q9NUI1/P51648/Q9UJ83/Q9NZ01/O75521/Q96CM8/P24752/Q9BV79/P07099/Q99714/Q86WA8/P16219/Q16836/…	79	2
BP	GO:0009260	ribonucleotide biosynthetic process	72/1098	150/6928	1.02009979028696e-20	8.71563308628101e-19	8.04556240246864e-19	P51970/P08559/P19404/O75489/Q92947/Q15120/Q15118/P56181/P09622/P22033/P31040/Q9UJS0/Q9UJZ1/O96000/O75947/P06576/Q9UKU0/P33121/O43678/Q13232/O95573/P28331/Q9Y6M9/P25705/P30049/P24539/O14521/O95182/Q4G176/P21912/P11177/Q9NZ01/P24752/P10515/O95169/O95139/Q9NX14/P49821/O43181/O95298/P56385/Q02127/O43674/P36542/P17568/Q9P0J0/Q99766/O00217/O43920/P18859/P56556/Q9UI09/O00746/O75306/P48047/O75251/O75964/…	72	2
BP	GO:0006164	purine nucleotide biosynthetic process	73/1098	155/6928	2.21059415328972e-20	1.84374079023188e-18	1.70199128794637e-18	P51970/P08559/P19404/O75489/Q92947/Q15120/Q15118/P56181/P09622/P22033/P31040/Q9UJS0/Q9UJZ1/O96000/O75947/P06576/Q9UKU0/P33121/O43678/Q13232/O95573/Q4G0N4/P28331/Q9Y6M9/P25705/P30049/P24539/O14521/O95182/Q4G176/P21912/P11177/Q9NZ01/P24752/P10515/O95169/O95139/Q9NX14/P49821/O43181/O95298/P56385/O43674/P36542/P17568/Q9P0J0/Q99766/O00217/O43920/P18859/P56556/Q9UI09/O00746/O75306/P48047/O75251/O75964/…	73	2
BP	GO:0019693	ribose phosphate metabolic process	95/1098	235/6928	2.58843513071478e-20	2.10867168904509e-18	1.94655390980558e-18	O76031/P51970/P08559/P19404/O75489/Q92947/Q15120/Q15118/P56181/P09622/P36957/P50993/P22033/P31040/Q86UL3/Q9UJS0/Q02218/Q9UJZ1/O96000/Q9HCC0/O75947/P06576/Q9UKU0/P33121/O43678/O60313/Q9P2R7/Q13232/Q96I99/O95573/Q8IWA4/P28331/O60704/Q9Y6M9/P25705/P30049/P24539/P51659/O14521/O95182/Q4G176/P21912/P11177/Q9NZ01/Q96CM8/P24752/P10515/O95169/O95139/Q9Y305/Q9UII2/Q9NX14/P49821/O43181/Q9ULC3/O95298/P56385/…	95	2
BP	GO:0007006	mitochondrial membrane organization	48/1098	79/6928	9.51062967184603e-20	7.5717581228356e-18	6.9896302277299e-18	O94826/Q9Y4W6/Q9NX63/Q53H12/P42765/P09543/P12235/P05141/Q9UQ90/P38646/Q9H3K2/Q9NVH1/Q9Y5J7/Q8IXI1/Q8IXI2/O95202/O60313/O95140/O75431/Q3ZCQ8/Q9BRQ6/Q15070/Q5TGZ0/Q969V5/Q9Y512/Q8N8Q8/Q9UII2/Q13505/Q5T1C6/Q8WWC4/O96008/Q9P0J0/Q9NS69/P45880/Q9Y6C9/Q9P0U1/Q9NZJ7/Q6UXV4/Q9BUR5/P17152/Q15388/Q9Y5L4/Q12983/Q92934/Q5XKP0/Q9UBY8/Q9BT30/Q9BSF4	48	2
BP	GO:0072522	purine-containing compound biosynthetic process	74/1098	162/6928	1.12819186661897e-19	8.5914263234049e-18	7.93090483810865e-18	P51970/P08559/P19404/P34897/O75489/Q92947/Q15120/Q15118/P56181/P09622/P22033/P31040/Q9UJS0/Q9UJZ1/O96000/O75947/P06576/Q9UKU0/P33121/O43678/Q13232/O95573/Q4G0N4/P28331/Q9Y6M9/P25705/P30049/P24539/O14521/O95182/Q4G176/P21912/P11177/Q9NZ01/P24752/P10515/O95169/O95139/Q9NX14/P49821/O43181/O95298/P56385/O43674/P36542/P17568/Q9P0J0/Q99766/O00217/O43920/P18859/P56556/Q9UI09/O00746/O75306/P48047/O75251/…	74	2
BP	GO:0046390	ribose phosphate biosynthetic process	72/1098	156/6928	1.73316212102648e-19	1.29175891701187e-17	1.1924465925629e-17	P51970/P08559/P19404/O75489/Q92947/Q15120/Q15118/P56181/P09622/P22033/P31040/Q9UJS0/Q9UJZ1/O96000/O75947/P06576/Q9UKU0/P33121/O43678/Q13232/O95573/P28331/Q9Y6M9/P25705/P30049/P24539/O14521/O95182/Q4G176/P21912/P11177/Q9NZ01/P24752/P10515/O95169/O95139/Q9NX14/P49821/O43181/O95298/P56385/Q02127/O43674/P36542/P17568/Q9P0J0/Q99766/O00217/O43920/P18859/P56556/Q9UI09/O00746/O75306/P48047/O75251/O75964/…	72	2
BP	GO:0009141	nucleoside triphosphate metabolic process	62/1098	125/6928	6.66616411281339e-19	4.78944333668253e-17	4.4212238923896e-17	O76031/P51970/P19404/O75489/P56181/P50993/P31040/Q9UJS0/Q9UJZ1/O96000/O75947/P06576/O43678/O60313/Q13232/Q8IWA4/P28331/Q9Y6M9/P25705/P30049/P24539/O14521/O95182/P21912/O95169/O95139/Q9UII2/Q9NX14/P49821/O43181/Q9ULC3/O95298/P56385/O43674/P36542/P17568/Q9P0J0/Q99766/O00217/O43920/P18859/P56556/Q9UI09/O00746/O75306/P48047/O75251/O75964/O95168/Q6KCM7/O43676/Q16718/Q16795/Q9Y6N1/O95299/P56378/Q92934/…	62	2
BP	GO:0019637	organophosphate metabolic process	155/1098	499/6928	6.69947826141718e-19	4.78944333668253e-17	4.4212238923896e-17	O76031/P51970/P08559/P19404/P43304/O75489/Q8NF37/Q92947/Q15120/Q15118/P56181/Q96E22/P09622/Q99623/P09543/Q96N66/P36957/P50993/P22033/P31040/Q86UL3/Q9NP80/P11498/Q9UJS0/Q9BX95/Q02218/Q9UJZ1/O95674/O96000/Q9HCC0/P40926/Q969S2/Q969N2/O75947/P06576/P32189/Q9UKU0/P33121/O15228/O14495/O43678/O60313/Q9P2R7/Q13232/Q96I99/O95573/Q6IAN0/P40939/Q8IWA4/Q4G0N4/O15269/P28331/P23368/Q9NPH0/O60704/Q9Y6M9/Q8IWA5/…	155	2
BP	GO:0006163	purine nucleotide metabolic process	99/1098	264/6928	2.21817311150127e-18	1.52358047246842e-16	1.40644536605405e-16	O76031/P51970/P08559/P19404/O75489/Q92947/Q15120/Q15118/P56181/P09622/P36957/P50993/P22033/P31040/Q86UL3/P11498/Q9UJS0/Q02218/Q9UJZ1/O96000/Q9HCC0/P40926/O75947/P06576/Q9UKU0/P33121/O43678/O60313/Q9P2R7/Q13232/Q96I99/O95573/Q8IWA4/Q4G0N4/P28331/P23368/O60704/Q9Y6M9/P25705/P30049/P24539/P51659/O14521/O95182/Q4G176/P21912/P11177/Q9NZ01/Q96CM8/P24752/P10515/O95169/O95139/Q9Y305/Q9UII2/Q9NX14/P49821/…	99	2
BP	GO:0072521	purine-containing compound metabolic process	102/1098	278/6928	3.99187707664003e-18	2.68914334605193e-16	2.48239805251785e-16	O76031/P51970/P08559/P19404/Q9BQ69/P34897/O75489/Q92947/Q15120/Q15118/P56181/P09622/P36957/P50993/P22033/P31040/Q86UL3/P11498/Q9UJS0/Q02218/Q9UJZ1/O96000/Q9HCC0/P40926/O75947/P06576/Q9UKU0/P33121/O43678/O60313/Q9P2R7/Q13232/Q96I99/O95573/Q8IWA4/Q4G0N4/P28331/P23368/O60704/Q9Y6M9/P25705/P30049/P24539/P51659/O14521/O95182/Q4G176/P21912/P11177/Q9NZ01/Q96CM8/P24752/P10515/O95169/O95139/Q9Y305/Q9UII2/…	102	2
BP	GO:0032787	monocarboxylic acid metabolic process	101/1098	284/6928	7.24131997115422e-17	4.61206251980968e-15	4.25748037347096e-15	Q8N4T8/Q6JQN1/Q92506/P08559/Q2T9J0/P53985/P42765/P55084/Q92947/Q15120/Q15118/Q6UB35/P09622/P13804/A1L0T0/P22033/P11310/P51649/Q86UL3/Q9NP80/P11498/Q02218/Q9UL01/P30084/P05166/P26440/O43766/P23786/O95470/P43155/Q16822/Q9UKU0/P33121/Q15067/O15228/Q9NUJ1/P49748/Q709F0/O15118/O95573/P06865/P40939/P23368/Q9BXW6/P05165/Q9H7Z7/O14832/P45954/Q9H845/P51659/Q13825/O75477/O94905/P42126/Q13011/Q4G176/Q8N2K0/…	101	2
BP	GO:0009081	branched-chain amino acid metabolic process	21/1098	22/6928	2.52296170553336e-16	1.55051488675147e-14	1.43130902297294e-14	P09622/A1L0T0/Q02252/P30084/P05166/P26440/Q9HCC0/Q6NVY1/O15382/P05165/P11182/P45954/P12694/Q13825/Q9UKU7/Q96RQ3/P31937/P35914/P24752/Q99714/P21953	21	2
BP	GO:0009165	nucleotide biosynthetic process	74/1098	183/6928	4.82953833579143e-16	2.91687461901334e-14	2.69262101044488e-14	P51970/P08559/P19404/O75489/Q92947/Q15120/Q15118/P56181/P09622/P22033/P31040/Q9UJS0/Q9UJZ1/O96000/O75947/P06576/Q9UKU0/P33121/O43678/Q13232/O95573/Q4G0N4/P28331/Q9Y6M9/P25705/P30049/P24539/O14521/O95182/Q4G176/P21912/P11177/Q9NZ01/P24752/P10515/O95169/O95139/Q9NX14/P49821/O43181/O95298/P56385/Q02127/O43674/P36542/P17568/Q9P0J0/Q99766/O00217/O43920/P18859/P56556/Q9UI09/O00746/O75306/P48047/O75251/…	74	2
BP	GO:0090407	organophosphate biosynthetic process	108/1098	321/6928	5.3598062274952e-16	3.18227139235859e-14	2.93761368971726e-14	P51970/P08559/P19404/O75489/Q8NF37/Q92947/Q15120/Q15118/P56181/Q96E22/P09622/Q96N66/P22033/P31040/Q86UL3/Q9UJS0/Q9UJZ1/O95674/O96000/Q969N2/O75947/P06576/P32189/Q9UKU0/P33121/O15228/O43678/Q13232/O95573/Q6IAN0/Q4G0N4/O15269/P28331/Q9NPH0/Q9Y6M9/Q8IWA5/Q9NZB8/P25705/P30049/P24539/Q9NTJ5/Q9BXW7/O14521/Q9P0L0/O95182/Q4G176/P21912/Q9Y697/P11177/Q9NZ01/P24752/Q9H490/P10515/O95169/O95139/Q6P1A2/O60762/…	108	2
BP	GO:0006635	fatty acid beta-oxidation	33/1098	49/6928	6.58266927808767e-16	3.78017876740018e-14	3.48955306683094e-14	Q6JQN1/Q2T9J0/P42765/P55084/Q92947/P13804/P11310/P30084/P26440/P23786/P43155/Q15067/P49748/Q709F0/P40939/P51659/Q13825/P42126/Q13011/Q9NUI1/O75521/P24752/Q99714/Q86WA8/P16219/Q16836/P22307/Q16134/P38117/P28288/Q8IVS2/O15254/O14734	33	2
BP	GO:1901293	nucleoside phosphate biosynthetic process	74/1098	184/6928	6.87423642146617e-16	3.88394357812839e-14	3.58534028637421e-14	P51970/P08559/P19404/O75489/Q92947/Q15120/Q15118/P56181/P09622/P22033/P31040/Q9UJS0/Q9UJZ1/O96000/O75947/P06576/Q9UKU0/P33121/O43678/Q13232/O95573/Q4G0N4/P28331/Q9Y6M9/P25705/P30049/P24539/O14521/O95182/Q4G176/P21912/P11177/Q9NZ01/P24752/P10515/O95169/O95139/Q9NX14/P49821/O43181/O95298/P56385/Q02127/O43674/P36542/P17568/Q9P0J0/Q99766/O00217/O43920/P18859/P56556/Q9UI09/O00746/O75306/P48047/O75251/…	74	2
BP	GO:0009117	nucleotide metabolic process	103/1098	306/6928	2.6128586352846e-15	1.40812981529261e-13	1.29987072511648e-13	O76031/P51970/P08559/P19404/O75489/Q92947/Q15120/Q15118/P56181/P09622/P09543/P36957/P50993/P22033/P31040/Q86UL3/P11498/Q9UJS0/Q02218/Q9UJZ1/O96000/Q9HCC0/P40926/Q969S2/O75947/P06576/Q9UKU0/P33121/O43678/O60313/Q9P2R7/Q13232/Q96I99/O95573/Q8IWA4/Q4G0N4/P28331/P23368/O60704/Q9Y6M9/P25705/P30049/P24539/P51659/O14521/O95182/Q4G176/P21912/P11177/Q9NZ01/Q96CM8/P24752/P10515/Q9H0P0/O95169/O95139/Q9Y305/…	103	2
BP	GO:0006753	nucleoside phosphate metabolic process	104/1098	311/6928	3.12608488902487e-15	1.65919323731123e-13	1.53163202218252e-13	O76031/P51970/P08559/P19404/O75489/Q92947/Q15120/Q15118/P56181/P09622/P09543/P36957/P50993/P22033/P31040/Q86UL3/P11498/Q9UJS0/Q02218/Q9UJZ1/O96000/Q9HCC0/P40926/Q969S2/O75947/P06576/Q9UKU0/P33121/O43678/O60313/Q9P2R7/Q13232/Q96I99/O95573/Q8IWA4/Q4G0N4/P28331/P23368/O60704/Q9Y6M9/P25705/P30049/P24539/O75354/P51659/O14521/O95182/Q4G176/P21912/P11177/Q9NZ01/Q96CM8/P24752/P10515/Q9H0P0/O95169/O95139/…	104	2
BP	GO:0019395	fatty acid oxidation	36/1098	61/6928	1.47277158951042e-14	7.26636461697889e-13	6.70771582353746e-13	Q6JQN1/Q2T9J0/P42765/P55084/Q92947/P13804/A1L0T0/P11310/P30084/P26440/P23786/P43155/Q15067/P49748/Q709F0/P40939/O14832/P51659/Q13825/P42126/Q13011/Q9NUI1/Q9UJ83/O75521/P24752/Q99714/Q86WA8/P16219/Q16836/P22307/Q16134/P38117/P28288/Q8IVS2/O15254/O14734	36	2
BP	GO:0034440	lipid oxidation	36/1098	62/6928	2.9855091236116e-14	1.45253311944603e-12	1.34086023797293e-12	Q6JQN1/Q2T9J0/P42765/P55084/Q92947/P13804/A1L0T0/P11310/P30084/P26440/P23786/P43155/Q15067/P49748/Q709F0/P40939/O14832/P51659/Q13825/P42126/Q13011/Q9NUI1/Q9UJ83/O75521/P24752/Q99714/Q86WA8/P16219/Q16836/P22307/Q16134/P38117/P28288/Q8IVS2/O15254/O14734	36	2
BP	GO:0000959	mitochondrial RNA metabolic process	29/1098	43/6928	3.72727439150408e-14	1.78858112238888e-12	1.65107237645285e-12	Q5JTZ9/Q6PI48/P42704/Q96QE5/Q96E29/Q9BW92/Q00059/O15091/Q9Y2Z4/Q969Z0/Q9NP81/Q96RR1/Q96SZ6/Q8IYB8/Q9Y2Z2/Q9GZT3/Q53R41/O00411/Q9NYY8/Q99714/Q7L0Y3/Q96CM3/Q12849/Q5JPH6/Q9H5Q4/Q7Z6M4/Q9UGM6/Q8WVM0/P52815	29	2
BP	GO:0007007	inner mitochondrial membrane organization	23/1098	29/6928	5.90025839003796e-14	2.79305474868959e-12	2.57832059376908e-12	O94826/Q9Y4W6/Q9NX63/Q53H12/P38646/Q9H3K2/Q9NVH1/Q9Y5J7/O95202/O60313/O75431/Q9BRQ6/Q5TGZ0/Q9Y512/Q13505/Q8WWC4/Q9P0J0/Q6UXV4/Q9BUR5/P17152/Q9Y5L4/Q5XKP0/Q9BSF4	23	2
BP	GO:0070585	protein localization to mitochondrion	43/1098	87/6928	2.04148965477515e-13	9.28745228659394e-12	8.57341930207689e-12	O94826/Q53H12/P10809/Q99797/Q14318/O75439/Q9HAV7/Q9H300/P51572/Q9Y5J7/Q8TAA5/O43615/O95831/Q5JRX3/O95140/O75431/Q3ZCQ8/Q15070/Q9Y512/O00165/Q10713/Q8N8Q8/Q96DA6/Q9UII2/Q13505/P11233/Q8WWC4/O96008/Q9P0J0/O43464/P49257/O14925/Q9NS69/Q9Y6C9/Q8N2K1/Q7Z6M4/Q9P0U1/Q9NZJ7/Q9NX47/Q15388/Q9GZY8/Q9Y5L4/Q9BSF4	43	2
BP	GO:0006626	protein targeting to mitochondrion	37/1098	68/6928	2.13297816364786e-13	9.49183103799439e-12	8.7620851146292e-12	O94826/Q53H12/P10809/Q99797/O75439/Q9HAV7/Q9H300/P51572/Q9Y5J7/Q8TAA5/O43615/O95831/Q5JRX3/O95140/O75431/Q3ZCQ8/Q9Y512/O00165/Q10713/Q96DA6/Q9UII2/Q13505/O96008/Q9P0J0/O43464/P49257/O14925/Q9NS69/Q9Y6C9/Q8N2K1/Q7Z6M4/Q9P0U1/Q9NZJ7/Q15388/Q9GZY8/Q9Y5L4/Q9BSF4	37	2
BP	GO:0055086	nucleobase-containing small molecule metabolic process	110/1098	356/6928	2.14060705681289e-13	9.49183103799439e-12	8.7620851146292e-12	O76031/P51970/P08559/P19404/Q9BQ69/P34897/O75489/Q92947/Q15120/Q15118/P56181/P09622/P09543/P36957/P50993/P22033/P31040/Q86UL3/P11498/Q9UJS0/Q02252/Q02218/Q9UJZ1/O96000/Q9HCC0/P40926/Q969S2/O75947/P06576/Q9UKU0/P33121/O43678/O60313/Q9P2R7/Q13232/Q96I99/O95573/Q8IWA4/Q4G0N4/P28331/P23368/O60704/Q9Y6M9/P25705/P30049/P24539/O75354/P51659/O14521/O95182/Q4G176/P21912/P11177/Q9NZ01/Q96CM8/P24752/P10515/…	110	2
BP	GO:0072655	establishment of protein localization to mitochondrion	41/1098	81/6928	2.6830313295143e-13	1.17483234341107e-11	1.08450950582473e-11	O94826/Q53H12/P10809/Q99797/O75439/Q9HAV7/Q9H300/P51572/Q9Y5J7/Q8TAA5/O43615/O95831/Q5JRX3/O95140/O75431/Q3ZCQ8/Q15070/Q9Y512/O00165/Q10713/Q8N8Q8/Q96DA6/Q9UII2/Q13505/P11233/Q8WWC4/O96008/Q9P0J0/O43464/P49257/O14925/Q9NS69/Q9Y6C9/Q8N2K1/Q7Z6M4/Q9P0U1/Q9NZJ7/Q15388/Q9GZY8/Q9Y5L4/Q9BSF4	41	2
BP	GO:0006520	amino acid metabolic process	68/1098	184/6928	1.3460402053775e-12	5.68093836076795e-11	5.24417946850944e-11	Q7Z3D6/P30038/Q5JTZ9/Q9HA77/P34897/P49590/P48728/Q92947/P09622/P13804/P36957/A1L0T0/P22033/P51649/Q6PI48/Q9NSE4/Q9UJS0/O75746/O75879/P00505/Q9BW92/Q02252/P30084/P05166/P26440/Q9HCC0/Q8TD30/Q9Y2Z4/Q6NVY1/O15382/O43716/P00367/Q96GW9/O43272/Q9NP81/Q96IR7/P05165/P11182/P45954/Q9UI32/Q5ST30/P12694/Q13825/Q9UKU7/Q5T160/P54886/P32322/Q96C36/Q96RQ3/Q9H0R6/O94925/Q96I59/Q86WA6/P31937/O95363/P35914/P24752/…	68	2
BP	GO:0008610	lipid biosynthetic process	91/1098	288/6928	7.51080702423022e-12	3.13218535784267e-10	2.89137834316231e-10	Q8N4T8/Q92506/Q53H12/P22570/P42765/Q8NF37/Q92947/Q96E22/Q96N66/P48449/Q86UL3/Q9NP80/Q9BX95/Q99805/O95674/O43766/Q8NBX0/Q969N2/O95470/Q16822/P32189/Q9UKU0/P33121/O15228/O14495/P49748/O95573/Q6IAN0/O15269/Q9NPH0/Q9BXW6/Q15738/Q8IWA5/P00387/Q9H7Z7/O00116/Q9NTJ5/Q9BXW7/O75477/O94905/Q9P0L0/Q4G176/Q9NUI1/Q5T2R2/Q9NZ01/P35914/P24752/Q9H490/Q14739/Q9BV79/Q99714/Q86YH6/Q8WTV0/Q6P1A2/O60762/Q9NUQ2/Q96S52/…	91	2
BP	GO:0051205	protein insertion into membrane	29/1098	51/6928	2.03040906019197e-11	8.1245725685869e-10	7.49994348624456e-10	O94826/Q53H12/Q8N766/Q9Y5J7/O75431/Q15070/Q5J8M3/O43402/Q9Y512/Q8N8Q8/Q969V3/Q96A33/Q13505/Q8WWC4/Q9BV81/O96008/Q9P0J0/P61619/Q9NS69/Q9Y6C9/Q9P0U1/Q9NZJ7/Q9UM00/Q15388/Q9Y5L4/Q9NPA0/Q9P0I2/P49069/Q9BSF4	29	2
BP	GO:0006637	acyl-CoA metabolic process	30/1098	54/6928	2.04100024560562e-11	8.1245725685869e-10	7.49994348624456e-10	P08559/Q92947/Q15120/Q15118/P09622/P36957/P22033/Q86UL3/Q02218/Q9UKU0/P33121/Q9P2R7/Q96I99/O95573/P51659/Q4G176/P11177/Q9NZ01/Q96CM8/P24752/P10515/Q9Y305/Q9P0Z9/P53597/P53007/O14734/Q53GQ0/Q9NWU1/Q96PE7/O95563	30	2
BP	GO:0035383	thioester metabolic process	30/1098	54/6928	2.04100024560562e-11	8.1245725685869e-10	7.49994348624456e-10	P08559/Q92947/Q15120/Q15118/P09622/P36957/P22033/Q86UL3/Q02218/Q9UKU0/P33121/Q9P2R7/Q96I99/O95573/P51659/Q4G176/P11177/Q9NZ01/Q96CM8/P24752/P10515/Q9Y305/Q9P0Z9/P53597/P53007/O14734/Q53GQ0/Q9NWU1/Q96PE7/O95563	30	2
BP	GO:0006790	sulfur compound metabolic process	59/1098	159/6928	3.5537918435712e-11	1.39875649753145e-09	1.29121804180375e-09	Q96L58/P08559/Q92947/Q15120/Q15118/P09622/P36957/P22033/Q93063/Q86UL3/P38646/Q99805/Q02218/Q9UL01/P16278/O43766/Q5T440/Q9UKU0/P33121/Q9P2R7/Q96I99/O95573/P06865/O60704/Q9BUE6/Q8TB61/P51659/Q4G176/Q96RQ3/Q9Y697/P11177/Q9H1B5/Q9NZ01/Q96CM8/P24752/P10515/Q9HD34/Q9Y305/Q86SX6/Q86U28/O43909/Q8IWL3/Q9H1K1/Q7LGA3/Q9UMS0/Q16762/Q9NX62/Q9UBX3/Q9P0Z9/P53597/P53007/O14734/Q53S33/Q53GQ0/O75027/Q9NWU1/Q96PE7/…	59	2
BP	GO:0009101	glycoprotein biosynthetic process	47/1098	115/6928	7.94298177474656e-11	3.09158501743747e-09	2.85389941661069e-09	Q96L58/Q08379/Q10471/Q8TCJ2/P46977/Q8N3Y3/Q96E22/Q93063/Q9NS00/P61803/Q92542/Q96EU7/Q99805/Q6ZXV5/Q9UL01/Q8NBI6/Q86SF2/O15118/O75063/P04843/Q13724/P39656/Q8TB61/Q14165/Q10472/Q8N0V5/Q9BT22/Q9H1B5/Q9UPV9/O60568/Q9Y673/O60762/Q9Y385/O43909/Q9UBV7/Q9H0U3/Q9HC07/P04844/Q7LGA3/Q9BVK2/Q4G148/O14734/Q8N6L1/Q9NRP0/P61165/Q86YN1/Q10469	47	2
BP	GO:0061024	membrane organization	123/1098	453/6928	1.46810647165097e-10	5.65140326394875e-09	5.21691507335083e-09	O94826/Q9Y4W6/Q9NX63/Q53H12/P98194/Q8NB49/P98196/P54920/P42765/O75694/P09543/P46459/Q92614/O75955/Q03252/P20700/P12235/P05141/Q8N766/Q92692/Q9UQ90/P38646/Q12981/Q9NQC3/Q9H3K2/Q86XL3/P16615/P55058/Q9NVH1/O43759/Q9Y5J7/Q15363/O15228/P50402/Q8IXI1/Q8IXI2/O00468/O15118/O95202/O60313/P57088/O95140/Q9BSJ8/O75431/O75396/Q3ZCQ8/P51149/P33527/Q5JRA6/Q9BRQ6/Q15070/Q8NC56/Q9UEU0/O43752/Q9P0L0/O95292/Q5TGZ0/…	123	2
BP	GO:0006486	protein glycosylation	37/1098	82/6928	2.89373709098001e-10	1.05591260726073e-08	9.74732493803793e-09	Q96L58/Q08379/Q10471/Q8TCJ2/P46977/Q8N3Y3/Q96E22/Q9NS00/P61803/Q96EU7/Q6ZXV5/Q8NBI6/Q86SF2/O15118/P04843/Q13724/P39656/Q14165/Q10472/Q8N0V5/Q9BT22/Q9UPV9/O60568/Q9Y673/O60762/Q9Y385/Q9UBV7/Q9H0U3/Q9HC07/P04844/Q9BVK2/Q4G148/Q8N6L1/Q9NRP0/P61165/Q86YN1/Q10469	37	2
BP	GO:0043413	macromolecule glycosylation	37/1098	82/6928	2.89373709098001e-10	1.05591260726073e-08	9.74732493803793e-09	Q96L58/Q08379/Q10471/Q8TCJ2/P46977/Q8N3Y3/Q96E22/Q9NS00/P61803/Q96EU7/Q6ZXV5/Q8NBI6/Q86SF2/O15118/P04843/Q13724/P39656/Q14165/Q10472/Q8N0V5/Q9BT22/Q9UPV9/O60568/Q9Y673/O60762/Q9Y385/Q9UBV7/Q9H0U3/Q9HC07/P04844/Q9BVK2/Q4G148/Q8N6L1/Q9NRP0/P61165/Q86YN1/Q10469	37	2
BP	GO:0006605	protein targeting	66/1098	196/6928	3.28234943308116e-10	1.18536804784364e-08	1.09423520981284e-08	O94826/Q53H12/Q92673/P10809/Q96RL7/Q99797/O43933/O75439/Q9HAV7/Q9H300/P51572/O43759/Q9Y5J7/Q8TAA5/Q9Y5M8/O43615/O95831/Q5JRX3/O95140/Q5W0Z9/O75431/Q3ZCQ8/Q9UGP8/P51149/Q99442/Q7Z3B4/Q9UJ83/Q9Y512/O00165/Q10713/Q14108/Q9UPV9/Q86WA8/Q96DA6/Q15005/P56589/Q9UII2/Q13505/O96008/Q9P0J0/O75381/O43464/P49257/P61619/O14925/Q15041/P43307/P60468/Q9NS69/Q9Y6C9/P57105/Q8N2K1/Q7Z6M4/Q9P0U1/Q9NZJ7/Q15388/Q9GZY8/…	66	2
BP	GO:0009100	glycoprotein metabolic process	53/1098	143/6928	3.80138851874553e-10	1.35880244705771e-08	1.25433571746362e-08	Q96L58/Q08379/Q10471/Q8TCJ2/P46977/Q8N3Y3/Q96E22/Q93063/Q9NS00/P61803/Q9UKM7/Q92542/Q96EU7/Q99805/Q6ZXV5/Q9UL01/Q8NBI6/P16278/Q16706/Q9BS26/Q86SF2/O15118/O75063/P06865/P04843/Q13724/P39656/Q8TB61/Q14165/Q10472/Q8N0V5/Q9BT22/Q9H1B5/Q9UPV9/O60568/Q9Y673/O60762/Q9Y385/O43909/Q9UBV7/Q9H0U3/Q9HC07/P04844/Q7LGA3/Q9BVK2/Q9NX62/Q4G148/O14734/Q8N6L1/Q9NRP0/P61165/Q86YN1/Q10469	53	2
BP	GO:0090150	establishment of protein localization to membrane	57/1098	162/6928	8.35850475494043e-10	2.95755981379357e-08	2.73017826764242e-08	O94826/Q53H12/P98194/Q92673/P46459/Q8N766/Q9Y5J7/Q9Y5M8/O15118/O95573/Q5W0Z9/O75431/Q9UGP8/P51149/Q15070/Q9HD20/Q99442/Q5J8M3/Q8NBU5/O43402/Q9Y512/Q13795/Q8N8Q8/Q969V3/Q15904/P56589/Q96A33/Q13505/Q8WWC4/Q9BV81/O96008/Q9P0J0/P61619/Q9BQQ3/Q15041/P43307/P60468/Q9NS69/Q6PJW8/Q9Y6C9/O94985/Q9P0U1/Q9NZJ7/Q9UM00/Q13277/Q15388/Q9GZY8/Q7Z5G4/Q9Y5L4/Q9H173/Q9NPA0/Q9P0I2/Q99828/Q9NQS3/O60725/P49069/Q9BSF4	57	2
BP	GO:0070085	glycosylation	39/1098	92/6928	9.23086497137127e-10	3.23357199947136e-08	2.98497023074237e-08	Q96L58/Q08379/Q10471/Q8TCJ2/P46977/Q8N3Y3/Q96E22/Q9NS00/P61803/Q96EU7/Q6ZXV5/Q8NBI6/Q86SF2/O15118/P04843/Q13724/P39656/Q14165/Q10472/Q8N0V5/Q9BT22/Q9UPV9/O60568/Q9Y673/O60762/Q9Y385/Q9HCG7/Q9UBV7/Q9H0U3/Q9HC07/P04844/P04062/Q9BVK2/Q4G148/Q8N6L1/Q9NRP0/P61165/Q86YN1/Q10469	39	2
BP	GO:0007029	endoplasmic reticulum organization	30/1098	61/6928	1.08971690812861e-09	3.77948349423219e-08	3.48891124728617e-08	Q8N766/Q12981/Q9NQC3/Q15363/Q9NZJ5/P57088/Q9BSJ8/Q9C0E8/Q5JRA6/Q9P0L0/O95292/Q5J8M3/O43402/Q969V3/Q6P1A2/Q96A33/Q9BV81/Q9H6H4/Q9P2W9/Q8NFQ8/P49257/P61619/Q9NP72/Q9NXE4/Q15041/A0FGR8/Q9UM00/Q9NPA0/Q9P0I2/P49069	30	2
BP	GO:0033865	nucleoside bisphosphate metabolic process	33/1098	72/6928	1.62818164443424e-09	5.4841541350511e-08	5.0625243033421e-08	P08559/Q92947/Q15120/Q15118/P09622/P36957/P22033/Q86UL3/Q02218/Q9HCC0/Q9UKU0/P33121/Q9P2R7/Q96I99/O95573/O60704/P51659/Q4G176/P11177/Q9NZ01/Q96CM8/P24752/P10515/Q9Y305/Q9P0Z9/P53597/P53007/O14734/Q8WVC6/Q53GQ0/Q9NWU1/Q96PE7/O95563	33	2
BP	GO:0033875	ribonucleoside bisphosphate metabolic process	33/1098	72/6928	1.62818164443424e-09	5.4841541350511e-08	5.0625243033421e-08	P08559/Q92947/Q15120/Q15118/P09622/P36957/P22033/Q86UL3/Q02218/Q9HCC0/Q9UKU0/P33121/Q9P2R7/Q96I99/O95573/O60704/P51659/Q4G176/P11177/Q9NZ01/Q96CM8/P24752/P10515/Q9Y305/Q9P0Z9/P53597/P53007/O14734/Q8WVC6/Q53GQ0/Q9NWU1/Q96PE7/O95563	33	2
BP	GO:0034032	purine nucleoside bisphosphate metabolic process	33/1098	72/6928	1.62818164443424e-09	5.4841541350511e-08	5.0625243033421e-08	P08559/Q92947/Q15120/Q15118/P09622/P36957/P22033/Q86UL3/Q02218/Q9HCC0/Q9UKU0/P33121/Q9P2R7/Q96I99/O95573/O60704/P51659/Q4G176/P11177/Q9NZ01/Q96CM8/P24752/P10515/Q9Y305/Q9P0Z9/P53597/P53007/O14734/Q8WVC6/Q53GQ0/Q9NWU1/Q96PE7/O95563	33	2
BP	GO:0062125	regulation of mitochondrial gene expression	17/1098	24/6928	2.56028556525465e-09	8.54160031913052e-08	7.88490953028801e-08	P34897/P42704/Q9BSH4/P43897/Q567V2/Q92552/Q96SZ6/O95900/Q9NYY8/Q7L0Y3/Q96CM3/Q6P087/Q9NPE2/Q96I51/Q9Y2R0/Q9BT17/Q96EH3	17	2
BP	GO:0006099	tricarboxylic acid cycle	19/1098	30/6928	5.17777301887999e-09	1.71110744199402e-07	1.57955498649447e-07	P07954/P08559/P36957/P31040/Q02218/P40926/Q9P2R7/Q96I99/Q9NX18/P50213/O14521/P21912/Q99798/P11177/P10515/Q96HY7/P53597/P82909/Q99643	19	2
BP	GO:0043648	dicarboxylic acid metabolic process	29/1098	62/6928	8.99036602294637e-09	2.94329459611039e-07	2.71700978086486e-07	P07954/P13995/Q7Z3D6/P30038/P34897/Q6UB35/P36957/P51649/P31040/P00505/Q02218/P40926/Q8TD30/Q16822/P00367/O43272/Q9P2R7/Q96I99/P23368/O14832/Q9UI32/Q4G176/P54886/O94925/Q9H2D1/Q9H9P8/O14734/P82909/Q8N465	29	2
BP	GO:0033539	fatty acid beta-oxidation using acyl-CoA dehydrogenase	10/1098	10/6928	9.65864713323735e-09	3.13280008404911e-07	2.89194580831434e-07	Q6JQN1/Q92947/P13804/P11310/P26440/P49748/Q709F0/P16219/Q16134/P38117	10	2
BP	GO:0017004	cytochrome complex assembly	16/1098	23/6928	1.16256807047897e-08	3.73621646870444e-07	3.44897065428431e-07	Q8N5G0/Q9BSH4/Q6DKK2/P53701/Q8N8Q8/Q15526/Q9NVA1/O75880/Q86WW8/P47985/P13498/Q9Y2R0/O43819/Q9P0S2/Q96I36/Q7KZN9	16	2
BP	GO:0046467	membrane lipid biosynthetic process	23/1098	43/6928	1.24996268499881e-08	3.98056298686438e-07	3.67453145293429e-07	Q53H12/Q9BX95/Q99805/Q8NBX0/Q969N2/O95470/O14495/O15269/Q9P0L0/Q9H490/O60762/Q96S52/O60906/O15121/Q9NXE4/Q9HA82/P04062/Q13510/Q9P035/Q06136/Q8N5B7/Q9UBY8/Q9NTG7	23	2
BP	GO:0051204	protein insertion into mitochondrial membrane	17/1098	27/6928	3.87037853136011e-08	1.18929263117144e-06	1.09785806540519e-06	O94826/Q53H12/Q9Y5J7/O75431/Q9Y512/Q8N8Q8/Q13505/Q8WWC4/O96008/Q9P0J0/Q9NS69/Q9Y6C9/Q9P0U1/Q9NZJ7/Q15388/Q9Y5L4/Q9BSF4	17	2
BP	GO:0090151	establishment of protein localization to mitochondrial membrane	18/1098	30/6928	4.49113582431981e-08	1.36803902544281e-06	1.26286217412453e-06	O94826/Q53H12/Q9Y5J7/O75431/Q15070/Q9Y512/Q8N8Q8/Q13505/Q8WWC4/O96008/Q9P0J0/Q9NS69/Q9Y6C9/Q9P0U1/Q9NZJ7/Q15388/Q9Y5L4/Q9BSF4	18	2
BP	GO:0006487	protein N-linked glycosylation	22/1098	43/6928	7.5201237055613e-08	2.25153789235737e-06	2.0784363493913e-06	Q8TCJ2/P46977/Q96E22/P61803/P04843/Q13724/P39656/Q14165/Q9BT22/Q9Y673/O60762/Q9Y385/Q9UBV7/Q9H0U3/Q9HC07/P04844/Q9BVK2/Q8N6L1/Q9NRP0/P61165/Q86YN1/Q10469	22	2
BP	GO:0006643	membrane lipid metabolic process	29/1098	67/6928	7.70903269328491e-08	2.28853741733704e-06	2.11259129650056e-06	Q53H12/Q9BX95/Q99805/P16278/Q8NBX0/Q969N2/O95470/O14495/P06865/O15269/Q9P0L0/Q9NZ01/Q9H490/O60762/Q96S52/Q9HCG7/O60906/O15121/O43464/Q92485/Q9NXE4/Q9HA82/P04062/Q13510/Q9P035/Q06136/Q8N5B7/Q9UBY8/Q9NTG7	29	2
BP	GO:0030150	protein import into mitochondrial matrix	10/1098	11/6928	9.10548783948354e-08	2.6580436584759e-06	2.45368935463978e-06	O94826/Q9HAV7/Q8TAA5/O43615/Q3ZCQ8/Q96DA6/O96008/O14925/Q9P0U1/Q15388	10	2
BP	GO:0042407	cristae formation	10/1098	11/6928	9.10548783948354e-08	2.6580436584759e-06	2.45368935463978e-06	Q9Y4W6/Q9NX63/Q9NVH1/O95202/Q9BRQ6/Q5TGZ0/Q9Y512/Q6UXV4/Q9BUR5/Q5XKP0	10	2
BP	GO:0055080	monoatomic cation homeostasis	61/1098	204/6928	2.27603067343336e-07	6.53519299101399e-06	6.03275774701233e-06	Q9Y4W6/P98194/P07948/P20020/Q9Y639/P50993/Q93063/Q12981/Q92544/P51572/Q9UJZ1/Q6PML9/Q9H3K2/P16615/P06576/Q96TC7/P04179/O95202/Q9H8M5/Q9P246/Q9NP58/Q93050/P51149/Q8NE01/Q9HD20/O95292/Q9BPX6/Q9Y487/Q14573/O76024/Q96NT0/P49768/Q8IYU8/P22830/P55011/P54709/Q9Y666/Q15904/Q8NEN9/Q86SX6/O75880/Q96A33/Q9NUM4/Q8WWC4/Q9H1K1/P02794/Q9HC07/Q8NE86/P13498/Q9ULF5/Q96HE7/Q53S33/Q9UM00/Q9Y6N1/Q8N511/O75027/P51790/…	61	2
BP	GO:0050801	monoatomic ion homeostasis	61/1098	208/6928	4.82023323032046e-07	1.32954937053642e-05	1.22733166046784e-05	Q9Y4W6/P98194/P07948/P20020/Q9Y639/P50993/Q93063/Q12981/Q92544/P51572/Q9UJZ1/Q6PML9/Q9H3K2/P16615/P06576/Q96TC7/P04179/O95202/Q9H8M5/Q9P246/Q9NP58/Q93050/P51149/Q8NE01/Q9HD20/O95292/Q9BPX6/Q9Y487/Q14573/O76024/Q96NT0/P49768/Q8IYU8/P22830/P55011/P54709/Q9Y666/Q15904/Q8NEN9/Q86SX6/O75880/Q96A33/Q9NUM4/Q8WWC4/Q9H1K1/P02794/Q9HC07/Q8NE86/P13498/Q9ULF5/Q96HE7/Q53S33/Q9UM00/Q9Y6N1/Q8N511/O75027/P51790/…	61	2
BP	GO:0046459	short-chain fatty acid metabolic process	9/1098	10/6928	5.26737736084327e-07	1.43035836395612e-05	1.32039031028238e-05	P22033/P05166/P43155/Q16822/P05165/O14832/P16219/Q9NWU1/Q96PE7	9	2
BP	GO:0061668	mitochondrial ribosome assembly	9/1098	10/6928	5.26737736084327e-07	1.43035836395612e-05	1.32039031028238e-05	Q8NC60/Q96E29/Q567V2/Q9NYY8/Q9NUL7/Q9NPE2/Q9Y399/Q7Z6M4/Q9UI43	9	2
BP	GO:0030148	sphingolipid biosynthetic process	18/1098	34/6928	6.0509921228797e-07	1.63050964664982e-05	1.50515366813656e-05	Q53H12/Q9BX95/Q99805/O95470/O14495/O15269/Q9P0L0/O60906/O15121/Q9NXE4/Q9HA82/P04062/Q13510/Q9P035/Q06136/Q8N5B7/Q9UBY8/Q9NTG7	18	2
BP	GO:0098771	inorganic ion homeostasis	53/1098	174/6928	7.54615325577271e-07	2.01787594312762e-05	1.86273867430565e-05	Q9Y4W6/P98194/P07948/P20020/Q9Y639/P50993/Q93063/Q12981/P51572/Q9UJZ1/Q6PML9/Q9H3K2/P16615/Q96TC7/P04179/O95202/Q9H8M5/Q9P246/Q9NP58/Q8NE01/Q9HD20/O95292/Q9BPX6/Q9Y487/Q14573/O76024/Q96NT0/P49768/Q8IYU8/P22830/P55011/P54709/Q9Y666/Q15904/Q8NEN9/Q86SX6/O75880/Q96A33/Q8WWC4/Q9H1K1/P02794/Q9HC07/Q8NE86/P13498/Q9ULF5/Q96HE7/Q53S33/Q9UM00/Q8N511/O75027/O43819/Q12983/Q13563	53	2
BP	GO:0006665	sphingolipid metabolic process	24/1098	55/6928	8.55346152556749e-07	2.25284028000473e-05	2.0796386075618e-05	Q53H12/Q9BX95/Q99805/P16278/O95470/O14495/P06865/O15269/Q9P0L0/Q9NZ01/Q9HCG7/O60906/O15121/O43464/Q92485/Q9NXE4/Q9HA82/P04062/Q13510/Q9P035/Q06136/Q8N5B7/Q9UBY8/Q9NTG7	24	2
BP	GO:0034976	response to endoplasmic reticulum stress	46/1098	144/6928	9.2970448061526e-07	2.43041402656362e-05	2.24356022344861e-05	Q8TCJ2/Q9UBV2/O75955/Q9UKM7/P27824/P51572/Q6ZXV5/P16615/Q8IXB1/Q9BS26/Q9GZP9/Q15363/Q9NZJ5/O95831/O60313/P57088/Q96DZ1/Q9Y4P3/O94874/Q8NBM4/O75477/O94905/O95292/P18031/Q96JB5/Q13148/O76024/Q9H3N1/Q96CS3/Q8TCT9/Q6P1A2/O14763/Q9Y385/O14967/Q96A33/Q96HY6/Q96HE7/P60468/Q4ZIN3/Q8N2K1/Q9Y679/Q9UM00/P61165/Q9BUN8/Q92575/Q6NTF9	46	2
BP	GO:0008053	mitochondrial fusion	13/1098	20/6928	9.67710651805258e-07	2.4925664803484e-05	2.30093430522117e-05	Q9Y4W6/Q9NX63/Q9H300/Q70CQ3/Q9UJZ1/O60313/O95140/Q8IWA4/Q969V5/Q96I51/Q9Y6C9/Q9GZY8/Q12983	13	2
BP	GO:0018279	protein N-linked glycosylation via asparagine	13/1098	20/6928	9.67710651805258e-07	2.4925664803484e-05	2.30093430522117e-05	Q8TCJ2/P46977/P61803/P04843/P39656/Q9Y673/O60762/Q9Y385/Q9H0U3/P04844/Q9BVK2/Q9NRP0/Q10469	13	2
BP	GO:0072657	protein localization to membrane	86/1098	333/6928	1.11307113386747e-06	2.84604976783778e-05	2.62724127794152e-05	O94826/Q53H12/P98194/Q92673/O75694/P46459/Q14BN4/O75955/Q8N766/Q99805/Q92544/P05556/Q9Y5J7/O14672/Q15363/Q9Y5M8/O00468/O15118/O95573/Q5W0Z9/O75431/Q9UGP8/P51149/Q15070/Q9UEU0/Q9HD20/Q99442/Q7Z3B4/O75915/Q12846/Q5J8M3/Q8NBU5/Q14254/Q9HD45/O00264/O43402/Q9Y512/Q13795/Q3SXY8/Q8N8Q8/Q969V3/P54709/Q6IQ22/P62834/P20340/Q9NRW1/Q15904/P56589/Q96A33/Q13505/P35613/Q6IAA8/O15400/Q8WWC4/Q9BV81/O96008/Q9P0J0/…	86	2
BP	GO:0035384	thioester biosynthetic process	17/1098	32/6928	1.1726149694278e-06	2.95515844453639e-05	2.72796151918379e-05	P08559/Q92947/Q15120/Q15118/P09622/P22033/Q9UKU0/P33121/O95573/Q4G176/P11177/Q9NZ01/P24752/P10515/P53007/Q53GQ0/O95563	17	2
BP	GO:0071616	acyl-CoA biosynthetic process	17/1098	32/6928	1.1726149694278e-06	2.95515844453639e-05	2.72796151918379e-05	P08559/Q92947/Q15120/Q15118/P09622/P22033/Q9UKU0/P33121/O95573/Q4G176/P11177/Q9NZ01/P24752/P10515/P53007/Q53GQ0/O95563	17	2
BP	GO:0030003	intracellular monoatomic cation homeostasis	55/1098	186/6928	1.33155693579472e-06	3.33174567577778e-05	3.07559617049727e-05	Q9Y4W6/P98194/P07948/P20020/Q9Y639/P50993/Q12981/Q92544/P51572/Q9UJZ1/Q6PML9/Q9H3K2/P16615/P06576/Q96TC7/O95202/Q9P246/Q9NP58/Q93050/P51149/Q9HD20/O95292/Q9BPX6/Q9Y487/Q14573/O76024/Q96NT0/P49768/Q8IYU8/P55011/P54709/Q15904/Q8NEN9/Q86SX6/O75880/Q96A33/Q9NUM4/Q8WWC4/Q9H1K1/P02794/Q9HC07/Q8NE86/P13498/Q9ULF5/Q96HE7/Q53S33/Q9UM00/Q9Y6N1/Q8N511/O75027/P51790/O43819/Q12983/Q13563/Q9P0T7	55	2
BP	GO:0006644	phospholipid metabolic process	49/1098	159/6928	1.35385540778386e-06	3.36351453437367e-05	3.10492259254351e-05	Q8NF37/Q96E22/Q99623/Q96N66/Q86UL3/Q9NP80/Q9BX95/O95674/Q969N2/O15228/O14495/O95573/Q6IAN0/P40939/O15269/Q9NPH0/Q8IWA5/Q9NTJ5/Q9BXW7/Q9P0L0/Q8N2K0/Q86T03/Q8N4L2/Q8IY17/Q9H490/Q96DA6/Q8WTV0/Q6P1A2/Q9BZF1/O60762/Q9NUQ2/Q96S52/O60906/Q92485/Q9NXE4/Q32NB8/Q9NX62/Q99943/Q96BW9/Q8WUK0/Q9UG56/Q14156/O95870/Q8WWI5/Q9Y2G0/O14735/Q86YN1/Q9UBY8/O60427	49	2
BP	GO:0006873	intracellular monoatomic ion homeostasis	55/1098	188/6928	1.92649267035793e-06	4.68646098907211e-05	4.32615897904939e-05	Q9Y4W6/P98194/P07948/P20020/Q9Y639/P50993/Q12981/Q92544/P51572/Q9UJZ1/Q6PML9/Q9H3K2/P16615/P06576/Q96TC7/O95202/Q9P246/Q9NP58/Q93050/P51149/Q9HD20/O95292/Q9BPX6/Q9Y487/Q14573/O76024/Q96NT0/P49768/Q8IYU8/P55011/P54709/Q15904/Q8NEN9/Q86SX6/O75880/Q96A33/Q9NUM4/Q8WWC4/Q9H1K1/P02794/Q9HC07/Q8NE86/P13498/Q9ULF5/Q96HE7/Q53S33/Q9UM00/Q9Y6N1/Q8N511/O75027/P51790/O43819/Q12983/Q13563/Q9P0T7	55	2
BP	GO:0010876	lipid localization	50/1098	167/6928	2.71217481188033e-06	6.55224025242538e-05	6.04849438990662e-05	Q8NB49/P98196/Q96E22/Q96RL7/Q9NP80/Q9UGL1/Q9BX95/P00505/Q9UJZ1/O95674/Q9H6V9/P55058/P23786/P33121/O15118/O95573/P06865/Q9BSJ8/Q9BXW6/P33527/P06756/Q9P0L0/O95292/Q02978/Q9NV96/Q14108/Q8WTV0/Q6P1A2/Q9BZF1/Q8NEN9/P22307/Q6IAA8/Q86Y82/P28288/Q8NHP6/P04062/P11166/O43772/Q9UBX3/O00746/A0FGR8/Q2LD37/Q9Y679/Q9UG56/Q9BUR5/O95772/O15260/Q9UBY8/Q9BT30/Q5K4L6	50	2
BP	GO:0051938	L-glutamate import	11/1098	16/6928	3.05396601219786e-06	7.32742667173225e-05	6.76408333775906e-05	P50993/Q9UJS0/O75746/Q96QD8/P05556/O60831/O75915/P49768/Q15041/Q9H936/Q9UBY8	11	2
BP	GO:0055082	intracellular chemical homeostasis	70/1098	262/6928	3.17659292036908e-06	7.56979931976386e-05	6.9878220203178e-05	Q9Y4W6/P98194/P07948/P20020/Q9Y639/Q15120/P50993/Q12981/Q92544/P51572/Q9UJZ1/Q9NQC3/Q6PML9/Q9H3K2/P16615/P06576/Q96TC7/Q16822/P04179/O95202/Q9P246/Q96RR1/O00186/Q9NP58/Q93050/P51149/P05362/Q9HD20/O95292/Q9BPX6/Q9Y487/Q14573/Q12846/O94925/O76024/Q96NT0/P49768/Q8IYU8/P55011/P54709/Q9Y666/Q15904/Q8NEN9/Q86SX6/O75880/Q96A33/Q9NUM4/Q8N183/Q8WWC4/Q9H1K1/P02794/Q9HC07/Q8NE86/P13498/Q9ULF5/Q96HE7/Q53S33/…	70	2
BP	GO:0046486	glycerolipid metabolic process	46/1098	150/6928	3.30700180433462e-06	7.82731575715147e-05	7.2255402154452e-05	Q53H12/Q92673/Q8NF37/Q99623/Q9UBV2/Q96N66/Q86UL3/Q9NP80/O95674/Q969N2/Q16822/P32189/P33121/O15228/O95573/Q6IAN0/P40939/Q9NPH0/Q8IWA5/Q9NTJ5/Q9BXW7/Q8N2K0/Q86T03/Q8N4L2/Q8IY17/Q9H490/Q96DA6/Q8WTV0/Q6P1A2/Q9BZF1/O60762/Q9NUQ2/Q96S52/Q9NXE4/Q32NB8/Q9NX62/Q99943/Q96BW9/Q8WUK0/Q9UG56/Q14156/O95870/Q8WWI5/Q9Y2G0/O14735/Q8N9A8	46	2
BP	GO:0006066	alcohol metabolic process	46/1098	151/6928	4.0432147467844e-06	9.50562500535957e-05	8.77481858150596e-05	Q8N4T8/P43304/P05091/P30837/P22570/P42765/Q96E22/P48449/Q9BX95/Q9HBH5/Q16822/P32189/O14495/P49748/O15118/O15269/Q9BXW6/Q15738/Q8NBN7/P00387/P50213/O75477/O94905/Q9BT22/Q9BTZ2/Q6NUM9/Q86T03/Q99798/Q9Y394/P51648/Q14739/P22830/Q8WTV0/Q6P1A2/O60762/Q9HCG7/Q8TC12/P04062/Q9BVK2/Q9UBM7/Q13510/Q9NZJ6/Q86YN1/Q9UBY8/Q9BY49/O76062	46	2
BP	GO:0006743	ubiquinone metabolic process	10/1098	14/6928	5.22257102763827e-06	0.000120359646775111	0.000111106220200171	P22570/Q5HYK3/Q5T2R2/Q86YH6/Q96D53/Q9BRQ8/Q9NZJ6/Q16795/O75208/Q99807	10	2
BP	GO:0007008	outer mitochondrial membrane organization	10/1098	14/6928	5.22257102763827e-06	0.000120359646775111	0.000111106220200171	O94826/O75431/Q9Y512/Q13505/O96008/Q9NS69/Q9Y6C9/Q9P0U1/Q9NZJ7/Q15388	10	2
BP	GO:0045040	protein insertion into mitochondrial outer membrane	10/1098	14/6928	5.22257102763827e-06	0.000120359646775111	0.000111106220200171	O94826/O75431/Q9Y512/Q13505/O96008/Q9NS69/Q9Y6C9/Q9P0U1/Q9NZJ7/Q15388	10	2
BP	GO:0044283	small molecule biosynthetic process	73/1098	283/6928	7.74386126604143e-06	0.000176147701395735	0.000162605207172107	Q8N4T8/Q92506/P34897/P22570/P42765/Q6UB35/Q96E22/Q9BYT8/A1L0T0/P11310/P48449/Q9NP80/P11498/Q9UJS0/O75746/P00505/Q9UL01/P40926/P55058/O43766/Q8TD30/O15382/Q16822/P00367/P49748/Q9P2R7/O15269/Q9BXW6/Q15738/P00387/Q9H7Z7/Q5HYK3/Q9UI32/O75477/O94905/Q4G176/Q02978/P54886/Q9NUI1/P32322/Q96C36/O94925/Q5T2R2/Q9NZ01/P35914/Q14739/Q9BV79/Q99714/O60568/Q86YH6/Q6P1A2/P22307/O15121/P28288/P04062/Q9UBM7/Q96D53/…	73	2
BP	GO:0006744	ubiquinone biosynthetic process	9/1098	12/6928	8.54429121750818e-06	0.000189434507183108	0.000174870503798702	P22570/Q5HYK3/Q5T2R2/Q86YH6/Q96D53/Q9NZJ6/Q16795/O75208/Q99807	9	2
BP	GO:1901663	quinone biosynthetic process	9/1098	12/6928	8.54429121750818e-06	0.000189434507183108	0.000174870503798702	P22570/Q5HYK3/Q5T2R2/Q86YH6/Q96D53/Q9NZJ6/Q16795/O75208/Q99807	9	2
BP	GO:0048878	chemical homeostasis	88/1098	360/6928	9.47722329039346e-06	0.00020712799750158	0.000191203692571737	Q9Y4W6/P98194/P07948/P53985/P20020/Q8NF37/Q9Y639/Q15120/Q96E22/Q9UKM9/P50993/Q93063/Q9NP80/Q12981/Q92544/P51572/Q9UJZ1/Q9NQC3/Q6PML9/Q9H3K2/P16615/P06576/Q96TC7/Q16822/Q15067/P04179/O15118/O95202/Q9H8M5/Q9P246/Q96RR1/O00186/Q9NP58/Q93050/P51149/Q8NE01/P05362/Q9HD20/O95292/Q9BPX6/Q9Y487/Q14573/Q12846/O94925/O76024/Q96NT0/P49768/Q8IYU8/P22830/P55011/Q5BJF2/Q8WTV0/P54709/Q9Y666/Q15904/Q8NEN9/Q86SX6/…	88	2
BP	GO:0043038	amino acid activation	19/1098	43/6928	9.53832147927374e-06	0.00020712799750158	0.000191203692571737	Q5JTZ9/Q9HA77/P49590/Q6PI48/Q9NSE4/O75879/Q9BW92/Q9Y2Z4/O43716/Q96GW9/Q9NP81/Q5ST30/Q5T160/Q9H0R6/Q96I59/O95363/Q15031/Q5JPH6/Q9UGM6	19	2
BP	GO:0043039	tRNA aminoacylation	19/1098	43/6928	9.53832147927374e-06	0.00020712799750158	0.000191203692571737	Q5JTZ9/Q9HA77/P49590/Q6PI48/Q9NSE4/O75879/Q9BW92/Q9Y2Z4/O43716/Q96GW9/Q9NP81/Q5ST30/Q5T160/Q9H0R6/Q96I59/O95363/Q15031/Q5JPH6/Q9UGM6	19	2
BP	GO:0051668	localization within membrane	95/1098	396/6928	9.57885686418954e-06	0.00020712799750158	0.000191203692571737	O94826/Q53H12/P98194/Q92673/O75694/P46459/Q14BN4/O75955/Q03252/P20700/Q8N766/Q99805/Q92544/P05556/Q9Y5J7/O14672/Q15363/Q9Y5M8/O00468/O15118/O95573/Q5W0Z9/O75431/Q9UGP8/P51149/Q15070/Q9UEU0/Q9HD20/Q99442/Q7Z3B4/O43752/O75915/Q12846/Q5J8M3/Q8NBU5/Q14254/Q9HD45/O00264/O43402/Q9Y512/Q13795/Q3SXY8/Q8N8Q8/Q969V3/P54709/Q6IQ22/P62834/P20340/Q9NRW1/Q15904/P56589/Q96A33/Q13505/P35613/P11233/Q6IAA8/O15400/…	95	2
BP	GO:0006650	glycerophospholipid metabolic process	39/1098	125/6928	1.16800111858998e-05	0.000251012755731331	0.000231714526077392	Q8NF37/Q99623/Q96N66/Q86UL3/Q9NP80/O95674/Q969N2/O15228/O95573/Q6IAN0/P40939/Q9NPH0/Q8IWA5/Q9NTJ5/Q9BXW7/Q8N2K0/Q86T03/Q8N4L2/Q8IY17/Q9H490/Q96DA6/Q8WTV0/Q6P1A2/Q9BZF1/O60762/Q9NUQ2/Q96S52/Q9NXE4/Q32NB8/Q9NX62/Q99943/Q96BW9/Q8WUK0/Q9UG56/Q14156/O95870/Q8WWI5/Q9Y2G0/O14735	39	2
BP	GO:0001676	long-chain fatty acid metabolic process	18/1098	40/6928	1.19989690095685e-05	0.000256295051466577	0.000236590711151441	Q9NP80/P23786/Q9UKU0/P33121/O95573/Q9H7Z7/Q9H845/Q8N2K0/Q9UJ83/Q96CM8/P07099/Q96SQ9/P22307/P28288/O14734/O14880/O60427/Q5K4L6	18	2
BP	GO:0019725	cellular homeostasis	80/1098	322/6928	1.2963341602363e-05	0.0002752156705035	0.000254056685183152	Q9Y4W6/P98194/P07948/P20020/Q5TZA2/Q8N3Y3/Q9Y639/Q15120/P50993/Q12981/Q92544/P51572/Q9UJZ1/Q9NQC3/Q6PML9/Q9H3K2/P16615/P06576/Q9BS26/Q96TC7/Q16822/P04179/Q8IXI1/Q8IXI2/O95202/Q96ER9/P30044/Q9P246/Q96RR1/O00186/Q9NP58/Q93050/P51149/P05362/Q9HD20/O95292/Q9BPX6/Q9Y487/Q14573/Q12846/O94925/O76024/Q99757/Q96NT0/P49768/Q8IYU8/P55011/P30048/P54709/Q9Y666/Q15904/Q8NEN9/Q86SX6/P51797/O75880/Q96A33/Q9NUM4/…	80	2
BP	GO:1901568	fatty acid derivative metabolic process	15/1098	30/6928	1.33466582590569e-05	0.000281646649888412	0.000259993241419296	Q92947/Q9UKU0/P33121/O95573/P51659/P55809/Q4G176/P51648/Q9NZ01/P35914/P24752/P53007/Q53GQ0/O95870/Q9BY49	15	2
BP	GO:0008535	respiratory chain complex IV assembly	11/1098	18/6928	1.63350043346322e-05	0.000340604286810812	0.000314418128546303	Q8N5G0/Q9BSH4/Q8N8Q8/Q15526/O75880/Q86WW8/Q9Y2R0/O43819/Q9P0S2/Q96I36/Q7KZN9	11	2
BP	GO:0006874	intracellular calcium ion homeostasis	31/1098	92/6928	1.68721286292681e-05	0.000349722287504889	0.000322835123943392	Q9Y4W6/P98194/P07948/P20020/Q9Y639/P50993/Q12981/P51572/Q9UJZ1/Q9H3K2/P16615/Q96TC7/O95202/Q9P246/Q9HD20/O95292/Q9BPX6/Q14573/O76024/P49768/Q8IYU8/Q8NEN9/Q96A33/Q8WWC4/Q9HC07/Q8NE86/P13498/Q96HE7/Q9UM00/Q12983/Q13563	31	2
BP	GO:0008637	apoptotic mitochondrial changes	22/1098	56/6928	1.91040843827441e-05	0.000393656515251486	0.000363391623676718	P42765/P10809/P12235/P05141/Q9H300/Q9H3K2/P04179/Q8IXI1/Q8IXI2/O60313/P28331/Q3ZCQ8/Q969V5/Q9UII2/Q5T1C6/P45880/Q9BRQ8/Q96A26/Q9GZY8/Q12983/Q92934/O76095	22	2
BP	GO:0033866	nucleoside bisphosphate biosynthetic process	18/1098	42/6928	2.72618924754966e-05	0.000542604598532185	0.000500888359358407	P08559/Q92947/Q15120/Q15118/P09622/P22033/Q9UKU0/P33121/O95573/Q4G176/P11177/Q9NZ01/P24752/P10515/P53007/Q8WVC6/Q53GQ0/O95563	18	2
BP	GO:0034030	ribonucleoside bisphosphate biosynthetic process	18/1098	42/6928	2.72618924754966e-05	0.000542604598532185	0.000500888359358407	P08559/Q92947/Q15120/Q15118/P09622/P22033/Q9UKU0/P33121/O95573/Q4G176/P11177/Q9NZ01/P24752/P10515/P53007/Q8WVC6/Q53GQ0/O95563	18	2
BP	GO:0034033	purine nucleoside bisphosphate biosynthetic process	18/1098	42/6928	2.72618924754966e-05	0.000542604598532185	0.000500888359358407	P08559/Q92947/Q15120/Q15118/P09622/P22033/Q9UKU0/P33121/O95573/Q4G176/P11177/Q9NZ01/P24752/P10515/P53007/Q8WVC6/Q53GQ0/O95563	18	2
BP	GO:0033617	mitochondrial cytochrome c oxidase assembly	10/1098	16/6928	3.07484011230564e-05	0.000608540390587947	0.000561754910794108	Q8N5G0/Q9BSH4/Q8N8Q8/Q15526/O75880/Q86WW8/Q9Y2R0/O43819/Q9P0S2/Q96I36	10	2
BP	GO:0006672	ceramide metabolic process	17/1098	39/6928	3.49132039690456e-05	0.000683245550299255	0.000630716628008868	Q53H12/Q99805/O95470/O14495/P06865/O15269/Q9HCG7/O60906/O15121/O43464/Q9NXE4/Q9HA82/P04062/Q13510/Q8N5B7/Q9UBY8/Q9NTG7	17	2
BP	GO:0033013	tetrapyrrole metabolic process	15/1098	32/6928	3.55492203773705e-05	0.000691827327677382	0.000638638625726796	Q5T440/Q9P2R7/Q9NP58/P50336/P33527/Q8N0X4/P36551/P30519/O00264/Q8IVH4/P22830/Q9UII2/Q96EY8/O75027/Q7KZN9	15	2
BP	GO:0055074	calcium ion homeostasis	31/1098	96/6928	4.34536364042821e-05	0.000840983913393371	0.000776327833870047	Q9Y4W6/P98194/P07948/P20020/Q9Y639/P50993/Q12981/P51572/Q9UJZ1/Q9H3K2/P16615/Q96TC7/O95202/Q9P246/Q9HD20/O95292/Q9BPX6/Q14573/O76024/P49768/Q8IYU8/Q8NEN9/Q96A33/Q8WWC4/Q9HC07/Q8NE86/P13498/Q96HE7/Q9UM00/Q12983/Q13563	31	2
BP	GO:0030433	ubiquitin-dependent ERAD pathway	21/1098	55/6928	4.86829457651212e-05	0.000937012961622085	0.00086497402770649	Q8TCJ2/Q9UBV2/Q9UKM7/P27824/P51572/Q8IXB1/Q9GZP9/Q96DZ1/O75477/O94905/O76024/Q96CS3/Q9Y385/O14967/Q96A33/P60468/Q8N2K1/Q9Y679/Q9BUN8/Q92575/Q6NTF9	21	2
BP	GO:0032527	protein exit from endoplasmic reticulum	15/1098	33/6928	5.57077200481431e-05	0.00106636143895435	0.000984378003956834	Q92673/Q9UBV2/Q92544/P51572/Q9GZP9/Q96DZ1/Q8NBM4/Q9NV96/Q96CS3/Q8TCT9/Q9Y385/P60468/Q9HCU5/Q9Y679/Q9BUN8	15	2
BP	GO:0046471	phosphatidylglycerol metabolic process	9/1098	14/6928	5.73906257171914e-05	0.00109260522764849	0.00100860413159732	Q8NF37/Q99623/Q9NP80/O95674/P40939/Q96DA6/Q32NB8/Q96BW9/Q8WUK0	9	2
BP	GO:1901661	quinone metabolic process	12/1098	23/6928	5.81588452672247e-05	0.00110124559443831	0.00101658021428685	Q8N4T8/P22570/P38435/Q5HYK3/Q5T2R2/Q86YH6/Q96D53/Q9BRQ8/Q9NZJ6/Q16795/O75208/Q99807	12	2
BP	GO:0006986	response to unfolded protein	25/1098	72/6928	6.2159569839214e-05	0.00117067189863853	0.00108066892216223	Q8TCJ2/P10809/Q8IXB1/Q9BS26/Q9GZP9/Q15363/Q9NZJ5/P57088/O95140/Q96DZ1/Q9Y4P3/O94874/O95292/P18031/Q96JB5/O76024/P61604/Q96CS3/Q96HY6/Q9NS93/Q96HE7/Q8N2K1/Q9BUN8/Q92575/Q6NTF9	25	2
BP	GO:0022406	membrane docking	23/1098	65/6928	8.6950100850581e-05	0.00162013937914673	0.00149558068204359	P16615/Q5T0D9/Q9BSJ8/O00186/P51149/P05362/Q9UEU0/O43752/Q9P0L0/O95292/Q12846/Q15833/Q6IQ22/Q8NEN9/P11234/O15400/Q86Y82/Q13190/A0FGR8/Q9UNK0/P56962/O14662/Q13277	23	2
BP	GO:0140056	organelle localization by membrane tethering	21/1098	57/6928	8.9710559683723e-05	0.00166273063794752	0.00153489746225785	P16615/Q5T0D9/Q9BSJ8/O00186/Q9UEU0/O43752/Q9P0L0/O95292/Q12846/Q15833/Q6IQ22/Q8NEN9/P11234/O15400/Q86Y82/Q13190/A0FGR8/Q9UNK0/P56962/O14662/Q13277	21	2
BP	GO:0030968	endoplasmic reticulum unfolded protein response	16/1098	38/6928	9.85075638630984e-05	0.00180665966603368	0.00166776101508646	Q8IXB1/Q9GZP9/Q15363/Q9NZJ5/P57088/Q96DZ1/Q9Y4P3/O94874/O95292/P18031/Q96JB5/O76024/Q96HY6/Q96HE7/Q9BUN8/Q6NTF9	16	2
BP	GO:0046902	regulation of mitochondrial membrane permeability	14/1098	31/6928	0.000107684663387452	0.00195450453806343	0.00180423935601991	P42765/P09543/P12235/P05141/Q9UQ90/Q8IXI1/Q8IXI2/Q969V5/Q9UII2/Q5T1C6/P45880/Q12983/Q92934/Q9BT30	14	2
BP	GO:0034620	cellular response to unfolded protein	18/1098	46/6928	0.00011539250809299	0.0020623467135191	0.00190379046649659	P10809/Q8IXB1/Q9GZP9/Q15363/Q9NZJ5/P57088/Q96DZ1/Q9Y4P3/O94874/O95292/P18031/Q96JB5/O76024/Q96HY6/Q9NS93/Q96HE7/Q9BUN8/Q6NTF9	18	2
BP	GO:0006720	isoprenoid metabolic process	19/1098	50/6928	0.000119309849040105	0.00212153503140857	0.00195842829949882	Q96E22/P48449/Q9HBH5/Q8NBN7/O14832/Q9BT22/Q9BTZ2/Q6NUM9/Q9Y394/Q5T2R2/P51648/Q86YH6/O60762/Q96SQ9/Q8TC12/O43464/Q9BVK2/Q86YN1/Q9BY49	19	2
BP	GO:0051560	mitochondrial calcium ion homeostasis	9/1098	15/6928	0.000123317495524823	0.00218172316577503	0.00201398908161753	Q9Y4W6/P51572/O95202/Q9BPX6/Q8IYU8/Q8NEN9/Q8WWC4/Q8NE86/Q12983	9	2
BP	GO:0044272	sulfur compound biosynthetic process	26/1098	79/6928	0.000124246116565914	0.00218710626296682	0.00201895831838396	Q96L58/P08559/Q92947/Q15120/Q15118/P09622/P22033/Q93063/Q99805/Q9UL01/O43766/Q9UKU0/P33121/O95573/Q8TB61/Q4G176/P11177/Q9H1B5/Q9NZ01/P24752/P10515/O43909/Q7LGA3/P53007/Q53GQ0/O95563	26	2
BP	GO:0036503	ERAD pathway	24/1098	71/6928	0.000140437591508468	0.00245976441527082	0.00227065411112639	Q8TCJ2/Q9UBV2/Q9UKM7/P27824/P51572/Q8IXB1/Q9GZP9/Q96DZ1/Q8NBM4/O75477/O94905/O76024/Q96CS3/Q8TCT9/Q9Y385/O14967/Q96A33/P60468/Q4ZIN3/Q8N2K1/Q9Y679/Q9BUN8/Q92575/Q6NTF9	24	2
BP	GO:0016226	iron-sulfur cluster assembly	12/1098	25/6928	0.000164178653291531	0.00284711793307047	0.00262822732106089	P38646/Q5T440/Q9BUE6/Q9Y697/Q9HD34/Q86SX6/Q86U28/Q8IWL3/Q9H1K1/Q9UMS0/Q53S33/O75027	12	2
BP	GO:0031163	metallo-sulfur cluster assembly	12/1098	25/6928	0.000164178653291531	0.00284711793307047	0.00262822732106089	P38646/Q5T440/Q9BUE6/Q9Y697/Q9HD34/Q86SX6/Q86U28/Q8IWL3/Q9H1K1/Q9UMS0/Q53S33/O75027	12	2
BP	GO:0045017	glycerolipid biosynthetic process	32/1098	107/6928	0.000171181232397735	0.002953930330489	0.00272682782434972	Q8NF37/Q96N66/Q86UL3/O95674/Q969N2/Q16822/P32189/P33121/O15228/O95573/Q6IAN0/Q9NPH0/Q8IWA5/Q9NTJ5/Q9BXW7/Q9H490/Q8WTV0/Q6P1A2/O60762/Q9NUQ2/Q96S52/Q32NB8/Q9NX62/Q99943/Q96BW9/Q8WUK0/Q9UG56/Q14156/Q8WWI5/Q9Y2G0/O14735/Q8N9A8	32	2
BP	GO:0045048	protein insertion into ER membrane	11/1098	22/6928	0.000195643926835578	0.00335951311620112	0.00310122880928222	Q8N766/Q5J8M3/O43402/Q969V3/Q96A33/Q9BV81/P61619/Q9UM00/Q9NPA0/Q9P0I2/P49069	11	2
BP	GO:0000963	mitochondrial RNA processing	10/1098	19/6928	0.000224348467347364	0.00379658300056916	0.00350469611843937	O15091/Q969Z0/Q96SZ6/Q8IYB8/Q9Y2Z2/Q53R41/Q9NYY8/Q99714/Q7L0Y3/Q96CM3	10	2
BP	GO:0035337	fatty-acyl-CoA metabolic process	10/1098	19/6928	0.000224348467347364	0.00379658300056916	0.00350469611843937	Q92947/Q9UKU0/P33121/O95573/P51659/Q4G176/Q9NZ01/P24752/P53007/Q53GQ0	10	2
BP	GO:0046949	fatty-acyl-CoA biosynthetic process	9/1098	16/6928	0.000242334902612811	0.00406171848733337	0.00374944759922717	Q92947/Q9UKU0/P33121/O95573/Q4G176/Q9NZ01/P24752/P53007/Q53GQ0	9	2
BP	GO:1902652	secondary alcohol metabolic process	22/1098	65/6928	0.000258068954410523	0.00430483593952411	0.00397387382430641	P22570/P42765/P48449/P49748/O15118/Q9BXW6/Q15738/P00387/P50213/O75477/O94905/Q86T03/Q99798/Q14739/P22830/Q8WTV0/Q6P1A2/Q9HCG7/P04062/Q9UBM7/Q9UBY8/O76062	22	2
BP	GO:0006778	porphyrin-containing compound metabolic process	12/1098	26/6928	0.000261292691596457	0.00433795402209664	0.00400444574000657	Q5T440/Q9P2R7/Q9NP58/P50336/P33527/P36551/P30519/O00264/P22830/Q9UII2/O75027/Q7KZN9	12	2
BP	GO:0046513	ceramide biosynthetic process	11/1098	23/6928	0.000321671918273234	0.00529021938831521	0.00488349954502286	Q53H12/O15269/O60906/O15121/Q9NXE4/Q9HA82/P04062/Q13510/Q8N5B7/Q9UBY8/Q9NTG7	11	2
BP	GO:0072594	establishment of protein localization to organelle	69/1098	295/6928	0.000360056008624581	0.00589381401033602	0.00544068892520764	O94826/Q53H12/Q92673/O75694/Q99623/P10809/Q96RL7/Q99797/O43933/O75439/Q9HAV7/P52948/Q9H300/P51572/Q8WUM0/Q9Y5J7/Q8TAA5/Q9Y5M8/O43615/O95831/Q5JRX3/O95140/Q8NFH5/O75431/Q3ZCQ8/Q96HA1/Q9UGP8/P51149/Q15070/Q99442/Q7Z3B4/Q13148/Q9UJ83/Q9Y512/O00165/Q10713/Q14108/P49768/Q8N8Q8/Q86WA8/Q96DA6/Q15005/P56589/Q9UII2/Q13505/P11233/Q9ULC3/Q8WWC4/O96008/Q9P0J0/O75381/O43464/P49257/P61619/O14925/P60468/Q9NS69/…	69	2
BP	GO:0016485	protein processing	28/1098	93/6928	0.000379156381294946	0.00617760373802883	0.00570266048145937	Q9Y4W6/Q2T9J0/Q99797/Q9NQH7/Q9UQ90/O75439/Q92542/Q9H300/Q9UJZ1/O14672/O75976/Q5JRX3/Q96TA2/Q92896/Q12797/Q10713/P49768/O75844/Q86WA8/Q8TCT9/Q15005/O43464/P67812/Q9UG56/Q92934/P61009/Q9BTX3/Q9Y6A9	28	2
BP	GO:0006779	porphyrin-containing compound biosynthetic process	10/1098	20/6928	0.000385352626999297	0.00622069240727437	0.00574243643047218	Q5T440/Q9P2R7/Q9NP58/P50336/P36551/O00264/P22830/Q9UII2/O75027/Q7KZN9	10	2
BP	GO:0033014	tetrapyrrole biosynthetic process	10/1098	20/6928	0.000385352626999297	0.00622069240727437	0.00574243643047218	Q5T440/Q9P2R7/Q9NP58/P50336/P36551/O00264/P22830/Q9UII2/O75027/Q7KZN9	10	2
BP	GO:0048284	organelle fusion	29/1098	98/6928	0.000414270481681885	0.00665683255656717	0.00614504548395341	Q9Y4W6/Q9NX63/Q9H300/Q70CQ3/Q12981/Q9UJZ1/O60313/O95140/Q8IWA4/O75396/P51149/Q9UEU0/O43752/Q12846/Q969V5/Q6IQ22/O15400/Q96I51/Q86Y82/Q13190/Q9Y6C9/Q9UNK0/P56962/O14662/Q96FZ7/Q13277/Q9GZY8/O14653/Q12983	29	2
BP	GO:0090158	endoplasmic reticulum membrane organization	7/1098	11/6928	0.000451504069969453	0.00718917616864998	0.0066364617365845	Q12981/Q9NQC3/Q15363/O95292/Q6P1A2/Q9P2W9/Q15041	7	2
BP	GO:0008203	cholesterol metabolic process	20/1098	59/6928	0.000475256365136193	0.00750419324764701	0.00692725983946741	P22570/P42765/P48449/P49748/O15118/Q9BXW6/Q15738/P00387/O75477/O94905/Q86T03/Q14739/P22830/Q8WTV0/Q6P1A2/Q9HCG7/P04062/Q9UBM7/Q9UBY8/O76062	20	2
BP	GO:0006103	2-oxoglutarate metabolic process	8/1098	14/6928	0.000475572623744686	0.00750419324764701	0.00692725983946741	P36957/P00505/Q02218/Q8TD30/O14832/Q9H9P8/P82909/Q8N465	8	2
BP	GO:0010256	endomembrane system organization	77/1098	340/6928	0.00048037977710199	0.00754605542236892	0.00696590358865854	Q08379/O75694/P46459/Q92614/Q8TBA6/O75955/Q03252/P20700/Q8N766/Q13445/Q92692/Q12981/Q9NQC3/Q86XL3/P16615/O43759/Q15363/P50402/Q9NZJ5/P57088/Q9BSJ8/Q93050/O75396/P51149/Q9C0E8/Q5JRA6/Q8NC56/Q9UEU0/O43752/Q9P0L0/O95292/Q12846/O14524/Q13148/Q5J8M3/O43402/Q14108/O75844/Q9BVK6/P49755/Q969V3/Q6P1A2/Q86YS6/Q9NRW1/Q9H082/P61019/Q8WUD1/Q15904/Q96A33/O15121/Q6IAA8/Q9BV81/Q9H6H4/Q9P2W9/Q8NFQ8/P49257/Q13190/…	77	2
BP	GO:0042168	heme metabolic process	11/1098	24/6928	0.000509543690637058	0.00794276852915283	0.00733211680861742	Q5T440/Q9NP58/P50336/P33527/P36551/P30519/O00264/P22830/Q9UII2/O75027/Q7KZN9	11	2
BP	GO:0035966	response to topologically incorrect protein	27/1098	90/6928	0.000510169260365226	0.00794276852915283	0.00733211680861742	Q8TCJ2/P10809/Q8IXB1/Q9BS26/Q9GZP9/Q15363/Q9NZJ5/P57088/O95140/Q96DZ1/Q9Y4P3/O94874/O95292/P18031/Q96JB5/O76024/P61604/Q96CS3/Q8TBM8/Q96HY6/Q9NS93/Q96HE7/Q8N2K1/Q9Y679/Q9BUN8/Q92575/Q6NTF9	27	2
BP	GO:0016053	organic acid biosynthetic process	39/1098	147/6928	0.000559551007187587	0.00859696130779876	0.00793601428476578	Q8N4T8/Q92506/P34897/Q6UB35/A1L0T0/Q9NP80/P00505/Q9UL01/O43766/O15382/P00367/P49748/Q9P2R7/Q9BXW6/Q9H7Z7/Q9UI32/O75477/O94905/Q4G176/P54886/Q9NUI1/P32322/Q96C36/O94925/Q9NZ01/Q9BV79/Q99714/O60568/P22307/O15121/P28288/Q8IVS2/O14734/Q53GQ0/Q9P035/Q9NWU1/O14880/Q9BY49/O60427	39	2
BP	GO:0046394	carboxylic acid biosynthetic process	39/1098	147/6928	0.000559551007187587	0.00859696130779876	0.00793601428476578	Q8N4T8/Q92506/P34897/Q6UB35/A1L0T0/Q9NP80/P00505/Q9UL01/O43766/O15382/P00367/P49748/Q9P2R7/Q9BXW6/Q9H7Z7/Q9UI32/O75477/O94905/Q4G176/P54886/Q9NUI1/P32322/Q96C36/O94925/Q9NZ01/Q9BV79/Q99714/O60568/P22307/O15121/P28288/Q8IVS2/O14734/Q53GQ0/Q9P035/Q9NWU1/O14880/Q9BY49/O60427	39	2
BP	GO:1901615	organic hydroxy compound metabolic process	52/1098	212/6928	0.000589392086851242	0.00901589729362403	0.00832274185615728	Q8N4T8/P43304/P05091/P30837/P22570/P42765/Q96E22/P48449/Q9BX95/Q9HBH5/P55058/Q16822/P32189/O14495/P49748/O15118/O15269/Q9BXW6/Q15738/Q8NBN7/P00387/P50213/O75477/O94905/Q9BT22/Q9BTZ2/Q6NUM9/Q86T03/Q99798/Q9Y394/P51648/Q14739/Q99714/P22830/Q8WTV0/Q6P1A2/O60762/Q9HCG7/P22307/P21397/Q8TC12/P28288/P04062/Q9BVK2/Q9UBM7/Q13510/O14734/Q9NZJ6/Q86YN1/Q9UBY8/Q9BY49/O76062	52	2
BP	GO:1901570	fatty acid derivative biosynthetic process	10/1098	21/6928	0.000631982149864551	0.00962536291728487	0.00888535086674554	Q92947/Q9UKU0/P33121/O95573/Q4G176/Q9NZ01/P35914/P24752/P53007/Q53GQ0	10	2
BP	GO:0006029	proteoglycan metabolic process	13/1098	32/6928	0.000669960097850372	0.010159611353982	0.00937852549827451	Q96L58/Q93063/Q99805/Q9UL01/P16278/O75063/P06865/Q8TB61/Q9H1B5/O43909/Q9UBV7/Q7LGA3/Q9NX62	13	2
BP	GO:0010821	regulation of mitochondrion organization	26/1098	87/6928	0.00068639968680011	0.0103640435468137	0.00956724064360226	P42765/P12235/P05141/Q14318/Q9H300/Q70CQ3/Q6PML9/Q9H3K2/Q96HS1/Q8IXI2/O60313/Q969V5/O00165/Q04837/Q9UII2/P11233/O43464/Q8NE86/Q9Y6C9/Q9UG56/P21796/Q96A26/Q9NX47/Q9GZY8/Q12983/Q92934	26	2
BP	GO:0090559	regulation of membrane permeability	14/1098	36/6928	0.00070788297323856	0.0106425495933677	0.00982433473588821	P42765/P09543/P12235/P05141/Q9UQ90/Q8IXI1/Q8IXI2/Q969V5/Q9UII2/Q5T1C6/P45880/Q12983/Q92934/Q9BT30	14	2
BP	GO:0070972	protein localization to endoplasmic reticulum	16/1098	44/6928	0.000720481477609297	0.0107793390413171	0.00995060760999632	P51572/Q9NQC3/Q9Y5M8/Q9UGP8/Q5JRA6/Q8NBM4/Q99442/Q9P0L0/Q15005/Q96HY6/P61619/O15258/P60468/Q9UHQ4/P61009/Q9Y6A9	16	2
BP	GO:0120254	olefinic compound metabolic process	15/1098	40/6928	0.000723135790667864	0.0107793390413171	0.00995060760999632	Q9NP80/Q9HBH5/Q8NBN7/Q9H7Z7/Q9BTZ2/Q6NUM9/Q8N2K0/Q9Y394/P07099/Q96SQ9/P22307/Q8TC12/O14734/O14880/O60427	15	2
BP	GO:0008654	phospholipid biosynthetic process	32/1098	116/6928	0.000834761967630339	0.0123905558161402	0.011437951670653	Q8NF37/Q96E22/Q96N66/Q86UL3/O95674/Q969N2/O15228/O95573/Q6IAN0/O15269/Q9NPH0/Q8IWA5/Q9NTJ5/Q9BXW7/Q9P0L0/Q9H490/Q6P1A2/O60762/Q9NUQ2/Q96S52/Q32NB8/Q9NX62/Q99943/Q96BW9/Q8WUK0/Q9UG56/Q14156/Q8WWI5/Q9Y2G0/O14735/Q86YN1/O60427	32	2
BP	GO:0006085	acetyl-CoA biosynthetic process	8/1098	15/6928	0.000878149913138813	0.0129250384274171	0.0119313424730758	P08559/Q15120/Q15118/P09622/P11177/P24752/P10515/O95563	8	2
BP	GO:0006493	protein O-linked glycosylation	13/1098	33/6928	0.000947204928921138	0.0138830914895847	0.0128157390074686	Q96L58/Q10471/Q8N3Y3/Q9NS00/Q96EU7/Q6ZXV5/Q8NBI6/Q86SF2/Q10472/Q9UPV9/O60568/O60762/Q4G148	13	2
BP	GO:0016125	sterol metabolic process	20/1098	62/6928	0.00097460574812639	0.0141149906363089	0.0130298094068966	P22570/P42765/P48449/P49748/O15118/Q9BXW6/Q15738/P00387/O75477/O94905/Q86T03/Q14739/P22830/Q8WTV0/Q6P1A2/Q9HCG7/P04062/Q9UBM7/Q9UBY8/O76062	20	2
BP	GO:0006984	ER-nucleus signaling pathway	10/1098	22/6928	0.000995597335722028	0.0143521706462315	0.0132487546689975	P16615/Q15363/Q9NZJ5/P57088/O75477/O94905/P18031/O76024/Q96A33/Q9UM00	10	2
BP	GO:0046474	glycerophospholipid biosynthetic process	27/1098	94/6928	0.00107150215596509	0.0153830821817447	0.0142004082102017	Q8NF37/Q96N66/Q86UL3/O95674/Q969N2/O15228/O95573/Q6IAN0/Q9NPH0/Q8IWA5/Q9NTJ5/Q9BXW7/Q9H490/Q6P1A2/O60762/Q9NUQ2/Q96S52/Q32NB8/Q9NX62/Q99943/Q96BW9/Q8WUK0/Q9UG56/Q14156/Q8WWI5/Q9Y2G0/O14735	27	2
BP	GO:0072330	monocarboxylic acid biosynthetic process	25/1098	85/6928	0.00111568705179205	0.0159520479282757	0.0147256310337494	Q8N4T8/Q92506/Q9NP80/Q9UL01/O43766/P49748/Q9BXW6/Q9H7Z7/O75477/O94905/Q4G176/Q9NUI1/Q9NZ01/Q9BV79/Q99714/P22307/O15121/P28288/Q8IVS2/O14734/Q53GQ0/Q9P035/Q9NWU1/Q9BY49/O60427	25	2
BP	GO:0035967	cellular response to topologically incorrect protein	20/1098	63/6928	0.00121946657139926	0.0173650056894781	0.016029958525197	P10809/Q8IXB1/Q9GZP9/Q15363/Q9NZJ5/P57088/Q96DZ1/Q9Y4P3/O94874/O95292/P18031/Q96JB5/O76024/Q8TBM8/Q96HY6/Q9NS93/Q96HE7/Q9Y679/Q9BUN8/Q6NTF9	20	2
BP	GO:0006536	glutamate metabolic process	9/1098	19/6928	0.00124581562899585	0.0176683892646658	0.0163100175251449	Q7Z3D6/P30038/P51649/P00505/P00367/O43272/Q9UI32/P54886/O94925	9	2
BP	GO:0034308	primary alcohol metabolic process	12/1098	30/6928	0.00126473786229921	0.0178644223049763	0.0164909792571441	Q8N4T8/P43304/P05091/P30837/Q9HBH5/Q8NBN7/Q9BTZ2/Q6NUM9/Q9Y394/P51648/Q8TC12/Q9BY49	12	2
BP	GO:0048278	vesicle docking	15/1098	42/6928	0.00129928927913989	0.0182787564049279	0.0168734587424128	Q5T0D9/O00186/Q9UEU0/O43752/Q12846/Q15833/Q6IQ22/P11234/O15400/Q86Y82/Q13190/Q9UNK0/P56962/O14662/Q13277	15	2
BP	GO:0042180	cellular ketone metabolic process	25/1098	86/6928	0.00134156591319979	0.0187231290595174	0.0172836673740816	Q8N4T8/P43304/Q2T9J0/P22570/Q15120/Q15118/P00505/P38435/P49748/Q5HYK3/P55809/O75477/O94905/Q9BTZ2/Q5T2R2/Q99714/Q86WA8/Q86YH6/Q96D53/Q9BRQ8/Q9NZJ6/Q16795/O75208/Q06136/Q99807	25	2
BP	GO:0070861	regulation of protein exit from endoplasmic reticulum	8/1098	16/6928	0.00151396492366482	0.0207307703031873	0.019136958207669	Q92673/Q92544/P51572/Q9GZP9/Q96DZ1/Q8NBM4/Q9NV96/Q9Y385	8	2
BP	GO:0006633	fatty acid biosynthetic process	20/1098	64/6928	0.00151500919144046	0.0207307703031873	0.019136958207669	Q8N4T8/Q92506/Q9NP80/O43766/P49748/Q9H7Z7/O75477/O94905/Q4G176/Q9NUI1/Q9NZ01/Q9BV79/O15121/P28288/Q8IVS2/Q53GQ0/Q9P035/Q9NWU1/Q9BY49/O60427	20	2
BP	GO:0098739	import across plasma membrane	17/1098	51/6928	0.00153198740772718	0.0208815248609662	0.019276122533434	Q8N1S5/P50993/Q96QD8/P05556/P33121/O75915/P49768/P55011/P54709/Q9Y666/Q9H1K1/Q9ULF5/Q15758/Q15041/P11166/Q9UBY8/Q8IWT6	17	2
BP	GO:0010822	positive regulation of mitochondrion organization	15/1098	43/6928	0.00170812565740878	0.0231921092166782	0.0214090657672778	P12235/P05141/Q96HS1/Q969V5/Q04837/Q9UII2/P11233/O43464/Q8NE86/P21796/Q96A26/Q9NX47/Q9GZY8/Q12983/Q92934	15	2
BP	GO:1904923	regulation of autophagy of mitochondrion in response to mitochondrial depolarization	7/1098	13/6928	0.00175120020342893	0.0236292468621651	0.0218125956279794	O95140/Q969V5/Q9UII2/O43464/P04062/Q9P0U1/P21796	7	2
BP	GO:0008202	steroid metabolic process	31/1098	116/6928	0.00175381221357777	0.0236292468621651	0.0218125956279794	Q92506/P22570/P42765/P48449/O95470/P49748/O15118/Q9BXW6/Q15738/P00387/P51659/O75477/O94905/Q9BTZ2/Q86T03/Q14739/Q99714/P22830/Q8WTV0/Q6P1A2/Q9HCG7/P22307/P28288/Q02338/P04062/Q9UBM7/Q13510/O14734/Q53GQ0/Q9UBY8/O76062	31	2
BP	GO:0007031	peroxisome organization	9/1098	20/6928	0.00194983081244757	0.0259705602129424	0.0239739053665757	O43933/Q9UJ83/Q86WA8/P56589/O75381/P28288/O96011/O14734/Q9GZY8	9	2
BP	GO:0042181	ketone biosynthetic process	9/1098	20/6928	0.00194983081244757	0.0259705602129424	0.0239739053665757	P22570/Q5HYK3/Q5T2R2/Q86YH6/Q96D53/Q9NZJ6/Q16795/O75208/Q99807	9	2
BP	GO:0006084	acetyl-CoA metabolic process	10/1098	24/6928	0.00223147136895696	0.0293866323513392	0.0271273448572844	P08559/Q15120/Q15118/P09622/P36957/P11177/P24752/P10515/Q9P0Z9/O95563	10	2
BP	GO:0030166	proteoglycan biosynthetic process	10/1098	24/6928	0.00223147136895696	0.0293866323513392	0.0271273448572844	Q96L58/Q93063/Q99805/Q9UL01/O75063/Q8TB61/Q9H1B5/O43909/Q9UBV7/Q7LGA3	10	2
BP	GO:1902108	regulation of mitochondrial membrane permeability involved in apoptotic process	10/1098	24/6928	0.00223147136895696	0.0293866323513392	0.0271273448572844	P42765/P12235/P05141/Q8IXI1/Q8IXI2/Q969V5/Q9UII2/Q5T1C6/P45880/Q12983	10	2
BP	GO:0006639	acylglycerol metabolic process	14/1098	40/6928	0.00232903825307452	0.0305566329607493	0.0282073940999209	Q92673/Q9UBV2/Q96N66/Q86UL3/Q16822/P32189/P33121/O15228/Q8N2K0/Q8WTV0/Q9NUQ2/Q32NB8/O95870/Q8N9A8	14	2
BP	GO:0046470	phosphatidylcholine metabolic process	11/1098	28/6928	0.00238167775664371	0.0311306611250855	0.0287372901351511	Q8NF37/Q96N66/Q86UL3/Q9NP80/O95573/Q6IAN0/Q8IWA5/Q8IY17/Q8WTV0/Q6P1A2/Q8WWI5	11	2
BP	GO:0051881	regulation of mitochondrial membrane potential	12/1098	32/6928	0.00243043924615976	0.0316499207408834	0.0292166283083654	Q9H2U2/P04179/Q8IWA4/P28331/O75915/P32322/Q969V5/P30048/Q9UII2/Q12983/Q96CQ1/Q92934	12	2
BP	GO:0006783	heme biosynthetic process	8/1098	17/6928	0.00246605211278067	0.0318766810002609	0.0294259549056602	Q5T440/P50336/P36551/O00264/P22830/Q9UII2/O75027/Q7KZN9	8	2
BP	GO:0000002	mitochondrial genome maintenance	9/1098	21/6928	0.00293821730938484	0.0375641431926099	0.0346761566439886	P12235/P36776/O60313/Q96RR1/Q04837/P54098/Q9BQP7/Q96CQ1/Q9UHN1	9	2
BP	GO:0097345	mitochondrial outer membrane permeabilization	9/1098	21/6928	0.00293821730938484	0.0375641431926099	0.0346761566439886	P42765/P12235/P05141/Q8IXI1/Q8IXI2/Q969V5/Q9UII2/P45880/Q12983	9	2
BP	GO:0015012	heparan sulfate proteoglycan biosynthetic process	7/1098	14/6928	0.00302682778311317	0.0383266604394508	0.0353800504439782	Q96L58/Q93063/Q99805/Q9UL01/Q9H1B5/O43909/Q7LGA3	7	2
BP	GO:0019432	triglyceride biosynthetic process	7/1098	14/6928	0.00302682778311317	0.0383266604394508	0.0353800504439782	Q86UL3/Q16822/P32189/P33121/O15228/Q8WTV0/Q8N9A8	7	2
BP	GO:0006638	neutral lipid metabolic process	14/1098	41/6928	0.00303068368305106	0.0383266604394508	0.0353800504439782	Q92673/Q9UBV2/Q96N66/Q86UL3/Q16822/P32189/P33121/O15228/Q8N2K0/Q8WTV0/Q9NUQ2/Q32NB8/O95870/Q8N9A8	14	2
BP	GO:1902686	mitochondrial outer membrane permeabilization involved in programmed cell death	10/1098	25/6928	0.00319851765875113	0.040303623592105	0.0372050217632846	P42765/P12235/P05141/Q9UQ90/Q8IXI1/Q8IXI2/Q969V5/Q9UII2/P45880/Q12983	10	2
BP	GO:0009084	glutamine family amino acid biosynthetic process	6/1098	11/6928	0.0035182203784122	0.0437032836368011	0.0403433109461824	P00367/Q9UI32/P54886/P32322/Q96C36/O94925	6	2
BP	GO:0035336	long-chain fatty-acyl-CoA metabolic process	6/1098	11/6928	0.0035182203784122	0.0437032836368011	0.0403433109461824	Q9UKU0/P33121/O95573/Q4G176/Q9NZ01/Q53GQ0	6	2
BP	GO:0042572	retinol metabolic process	6/1098	11/6928	0.0035182203784122	0.0437032836368011	0.0403433109461824	Q9HBH5/Q8NBN7/Q9BTZ2/Q6NUM9/Q9Y394/Q8TC12	6	2
BP	GO:0019082	viral protein processing	8/1098	18/6928	0.00382932359264373	0.0467390959757178	0.0431457255697838	Q9UKM7/P27824/Q16706/Q13724/Q10472/P61009/Q10469/Q9Y6A9	8	2
BP	GO:0031167	rRNA methylation	8/1098	18/6928	0.00382932359264373	0.0467390959757178	0.0431457255697838	A6NJ78/Q9HC36/Q6IN84/Q9H5Q4/Q9UI43/Q8WVM0/Q92979/Q96CB9	8	2
BP	GO:0089718	amino acid import across plasma membrane	8/1098	18/6928	0.00382932359264373	0.0467390959757178	0.0431457255697838	P50993/Q96QD8/P05556/O75915/P49768/Q15758/Q15041/Q9UBY8	8	2
BP	GO:0006397	mRNA processing	136/893	399/6928	1.02322936053949e-29	3.84529593690739e-26	3.73317154066301e-26	Q8WUQ7/P19338/Q7Z6E9/Q9NYV4/Q9NW13/O94906/Q9UPN6/Q13123/Q9HCK8/Q96I25/Q9H0D6/Q9UKV3/Q9H307/Q15233/P18583/P62995/Q96PK6/O43290/Q9H7N4/Q14151/Q15424/Q53F19/Q6NXG1/Q6UN15/Q9Y2W1/Q10570/Q8NI27/Q13151/Q9BXP5/P23246/Q13523/Q9NVM6/Q13769/P38432/Q07021/O15514/O15234/Q9UQ35/P17844/Q16630/P55265/Q05048/Q9BZJ0/Q14562/P26378/P13994/Q8N684/P38159/Q96E39/Q9BRR8/O43809/Q8WXA9/Q9P2N5/Q8TCS8/P33240/P26368/Q15696/…	136	3
BP	GO:0008380	RNA splicing	118/893	373/6928	1.47111721350301e-22	2.76422924417215e-19	2.68362750631654e-19	Q8WUQ7/P19338/Q9NYV4/Q9NW13/O94906/Q13123/Q96I25/Q9UKV3/Q9H307/Q15233/P18583/P62995/Q96PK6/O43290/Q9H7N4/Q6NXG1/Q9Y2W1/Q8NI27/P23246/Q13523/Q9NVM6/Q13769/Q9HB90/P38432/Q07021/Q8N8D1/O15234/Q9UQ35/P17844/Q9BZJ0/Q14562/P26378/P13994/P38159/Q96E39/Q9BRR8/Q14966/Q8WXA9/P26368/Q15696/Q9H0Z9/P98175/P52756/Q07666/O75525/Q00839/O95758/P49756/Q9BRD0/P52597/O00566/Q9NW64/Q9UMS4/Q96FV9/O75400/P08579/P55769/…	118	3
BP	GO:0006364	rRNA processing	76/893	204/6928	2.37659853982568e-19	2.97708577088831e-16	2.89027738211783e-16	Q9ULW3/O76021/Q9UKD2/P56182/Q9H0D6/Q14978/Q8IY81/Q96GQ7/Q5JTH9/Q9NR30/Q13206/Q9H6R4/O43290/Q15269/Q9BZE4/Q9BVJ6/Q15050/O43818/Q14690/Q9H0A0/O60832/Q8TDD1/Q99848/O95478/Q9NY93/Q9Y2R4/Q9NQZ2/Q9GZR2/Q9NPD3/Q9BVI4/Q9NYH9/Q8IWA0/Q8N8A6/P22087/Q76FK4/Q96G21/Q9GZL7/Q5RKV6/Q8N9T8/O00567/O43159/Q9NQ55/Q9NV31/Q9Y2P8/O00566/Q8TED0/Q9BSC4/Q9NVP1/P55769/Q9NX58/Q8TDN6/Q14137/Q969X6/O00541/Q9UNX4/Q9Y6V7/Q9H501/…	76	3
BP	GO:0000398	mRNA splicing, via spliceosome	87/893	257/6928	7.21191623397881e-19	4.51706353454873e-16	4.38535116964395e-16	Q8WUQ7/P19338/O94906/Q13123/Q96I25/Q9H307/P18583/P62995/Q96PK6/O43290/Q9Y2W1/P23246/Q13523/Q9NVM6/P38432/Q07021/O15234/Q9UQ35/P17844/Q9BZJ0/Q14562/P13994/P38159/Q96E39/Q9BRR8/P26368/Q15696/P98175/P52756/Q07666/O75525/Q00839/P49756/Q9BRD0/P52597/Q9NW64/Q9UMS4/O75400/P08579/P55769/Q9Y4C8/Q9H0G5/Q08170/Q13247/Q13243/Q96DI7/O43395/O95391/P06748/Q96DF8/Q8TAD8/Q9BRX9/Q15287/O60508/Q13573/Q9P013/Q96T37/…	87	3
BP	GO:0022613	ribonucleoprotein complex biogenesis	121/893	427/6928	1.14679201672236e-18	6.15663485548949e-16	5.97711448114242e-16	Q9ULW3/O94906/O76021/Q9UKD2/P56182/Q9H0D6/Q14978/Q8IY81/Q96GQ7/Q5JTH9/Q9Y3T9/Q9NR30/Q13206/Q9UMY1/Q9H9L3/Q9H6R4/O43290/Q15269/Q9H089/Q9BZE4/Q9BVJ6/Q86WX3/Q15050/O43818/Q14690/P38432/Q07021/O15514/Q9H0A0/O60832/Q8TDD1/Q16630/P55265/Q99848/O95478/Q9BZJ0/Q9NY93/Q8N684/Q9Y2R4/Q9NQZ2/Q13823/Q9GZR2/Q9NPD3/Q9BVI4/O43809/Q5C9Z4/Q9NYH9/Q8IWA0/Q8N8A6/P22087/Q15696/Q76FK4/Q96G21/P52756/Q5QJE6/Q9GZL7/Q5RKV6/…	121	3
BP	GO:0016072	rRNA metabolic process	81/893	233/6928	2.03387911502073e-18	9.5541471428099e-16	9.27555922718666e-16	Q9ULW3/P19338/O76021/Q9UKD2/P56182/Q13428/Q9H0D6/Q14978/Q8IY81/Q96GQ7/Q5JTH9/Q9NR30/Q13206/Q9H6R4/O43290/Q15269/Q9BZE4/Q9BVJ6/Q15050/O43818/Q14690/Q9H0A0/O60832/Q8TDD1/Q99848/O95478/Q9NY93/Q9Y2R4/Q9NQZ2/Q9GZR2/Q9NPD3/Q9BVI4/Q9NYH9/Q8IWA0/Q8N8A6/P22087/Q76FK4/Q96G21/Q9GZL7/Q5RKV6/Q8N9T8/O00567/O43159/Q9NQ55/Q9NV31/Q12824/Q9Y2P8/O00566/Q8TED0/Q9BSC4/Q9NVP1/P55769/Q9NX58/Q8TDN6/Q14137/Q969X6/O00541/…	81	3
BP	GO:0042254	ribosome biogenesis	91/893	294/6928	8.07576770911269e-17	3.37208167231617e-14	3.27375565845434e-14	Q9ULW3/O76021/Q9UKD2/P56182/Q9H0D6/Q14978/Q8IY81/Q96GQ7/Q5JTH9/Q9Y3T9/Q9NR30/Q13206/Q9UMY1/Q9H9L3/Q9H6R4/O43290/Q15269/Q9H089/Q9BZE4/Q9BVJ6/Q86WX3/Q15050/O43818/Q14690/Q07021/Q9H0A0/O60832/Q8TDD1/Q99848/O95478/Q9NY93/Q9Y2R4/Q9NQZ2/Q13823/Q9GZR2/Q9NPD3/Q9BVI4/Q5C9Z4/Q9NYH9/Q8IWA0/Q8N8A6/P22087/Q76FK4/Q96G21/Q5QJE6/Q9GZL7/Q5RKV6/Q8N9T8/O75683/O00567/O43159/Q9NQ55/Q9NV31/Q9Y2P8/O00566/Q8TED0/Q9BSC4/…	91	3
BP	GO:0006325	chromatin organization	124/893	489/6928	5.88789658673796e-15	2.21267153729613e-12	2.14815258627724e-12	O60885/P25440/Q15059/P15336/Q96ST3/Q96GM5/P16401/P16402/P10412/O14646/Q9HCK8/Q86YP4/Q9HAF1/Q969R5/Q05BQ5/Q96PK6/O15294/Q9NQC1/Q9Y3T9/Q9NR30/P46100/Q15424/P46013/Q9H9B1/Q86U86/P23246/Q9P2N6/Q8NEZ4/O60318/P25490/Q8IYH5/Q9NZM4/Q13330/O95696/Q9ULD4/P55201/P12270/Q9NQZ2/Q96L73/Q49A26/Q9H0U9/Q15022/Q9UK61/Q9H160/Q8NFD5/Q7Z589/Q9Y483/Q96KQ7/Q96MF7/Q13547/P22087/Q8WYB5/Q92785/O15550/P48431/Q03164/Q6W2J9/…	124	3
BP	GO:0006338	chromatin remodeling	99/893	402/6928	2.88016512083834e-11	9.83969138555499e-09	9.5527773290198e-09	P25440/P15336/Q96ST3/Q96GM5/P16401/P16402/P10412/O14646/Q9HCK8/Q86YP4/Q9HAF1/Q96PK6/O15294/Q9NQC1/Q9Y3T9/Q9NR30/P46100/Q9H9B1/Q86U86/P23246/Q9P2N6/Q8NEZ4/O60318/P25490/Q9NZM4/Q13330/O95696/Q9ULD4/P55201/P12270/Q96L73/Q49A26/Q9H0U9/Q15022/Q9UK61/Q9H160/Q8NFD5/Q9Y483/Q96KQ7/Q13547/P22087/Q8WYB5/Q92785/O15550/Q03164/Q6W2J9/Q8WUZ0/Q9BQE9/Q68CP9/Q00839/Q9NYP9/O43159/Q9ULM3/Q9BZ95/Q9H9L4/Q12824/P54198/…	99	3
BP	GO:0034470	ncRNA processing	90/893	364/6928	1.99869038786577e-10	6.25923206466631e-08	6.07672007398488e-08	Q9ULW3/O76021/Q9UKD2/P56182/Q9H0D6/Q14978/Q8IY81/Q96GQ7/Q5JTH9/Q9NR30/Q13206/Q9H6R4/O43290/Q15269/Q9BZE4/Q9BVJ6/Q9BXP5/Q15050/O43818/Q14690/Q9H0A0/O60832/Q8TDD1/Q5T280/P17844/P55265/Q99848/O95478/Q9NY93/Q9Y2R4/Q9NQZ2/Q9GZR2/Q9NPD3/Q2Q1W2/Q9BVI4/Q9NYH9/Q8IWA0/Q8N8A6/Q8TCS8/P22087/Q76FK4/Q96G21/Q9GZL7/Q5RKV6/Q8N9T8/O00567/O43159/Q9NQ55/Q9NV31/Q9Y2P8/O00566/Q8TED0/Q8N5L8/Q9BSC4/Q9NVP1/P55769/Q9NX58/…	90	3
BP	GO:1902459	positive regulation of stem cell population maintenance	21/893	37/6928	2.77969071584964e-10	8.03544439243303e-08	7.80114009808489e-08	Q9NP50/Q96ST3/Q96GM5/O75446/Q9H0E3/O15294/Q9NZM4/Q9H160/Q13547/Q92785/Q9HCU9/Q8WUZ0/Q9BQE9/Q12824/Q9GZV8/Q9UK53/Q8NHM5/Q9H7L9/P29374/Q9H8M2/Q5PSV4	21	3
BP	GO:0042274	ribosomal small subunit biogenesis	36/893	100/6928	2.55226229467386e-09	6.85100121670312e-07	6.65123391980421e-07	Q9ULW3/Q9UMY1/Q9H6R4/Q15269/Q86WX3/Q15050/O43818/Q9H0A0/Q9Y2R4/Q9NQZ2/Q5C9Z4/Q9NYH9/Q8IWA0/P22087/Q96G21/Q5QJE6/Q8N9T8/O75683/O00567/Q9NV31/Q9Y2P8/O00566/Q8TED0/Q9BSC4/P55769/Q969X6/Q9UNX4/P06748/Q9NY61/Q9Y2X3/Q9Y3A2/Q9NV06/Q13601/Q8NEJ9/P62312/O15213	36	3
BP	GO:2000036	regulation of stem cell population maintenance	24/893	53/6928	6.30968504822702e-09	1.58078642741581e-06	1.53469251769508e-06	Q9NP50/Q96ST3/Q96GM5/O75446/Q9H0E3/O15294/Q9NZM4/Q15717/Q9H160/Q13547/Q92785/Q9HCU9/Q8WUZ0/Q9BQE9/Q12824/Q9GZV8/Q5T200/Q9UK53/Q8NHM5/Q9H7L9/P29374/Q9H8M2/Q5PSV4/Q92830	24	3
BP	GO:0006405	RNA export from nucleus	30/893	78/6928	9.30252955702635e-09	2.06614481238711e-06	2.0058984117346e-06	P57740/Q9BW27/Q9H6R4/Q53F19/Q8NI27/Q13769/Q8N1F7/O60318/O15234/Q16630/Q12769/P12270/P78406/Q07666/Q86U42/O75152/Q96FV9/Q99567/Q96J01/Q86W42/P06748/P37198/Q9ULX6/Q96MU7/Q9Y5S9/Q96A72/Q6I9Y2/Q86V81/Q96QD9/Q9BY77	30	3
BP	GO:0043484	regulation of RNA splicing	43/893	137/6928	9.34658377077722e-09	2.06614481238711e-06	2.0058984117346e-06	P19338/P18583/P62995/Q6NXG1/Q9Y2W1/Q07021/P17844/P38159/Q96E39/Q14966/P26368/Q9H0Z9/P98175/P52756/Q07666/O75525/Q00839/O95758/P49756/P52597/Q9NW64/Q9UMS4/Q9H0G5/Q08170/Q13247/P06748/Q15287/Q13573/Q96T37/Q96MU7/A0AV96/Q9Y5S9/Q96K80/P49759/P49760/O00422/Q15007/Q8WUF8/P49761/Q15427/Q92830/Q9UK58/Q9BWJ5	43	3
BP	GO:0050684	regulation of mRNA processing	36/893	105/6928	1.15030140893763e-08	2.27517510251979e-06	2.2088336195999e-06	P19338/P18583/P62995/Q14151/Q15424/Q9Y2W1/Q07021/P17844/P38159/Q96E39/P26368/P98175/P52756/Q07666/O75525/Q00839/Q8WVC0/P49756/Q9UMS4/Q9H0G5/Q08170/Q13247/P06748/Q15287/Q13573/Q6PJT7/Q96T37/Q8N7H5/Q96MU7/A0AV96/Q9Y5S9/Q96A72/O00422/Q15007/Q8WUF8/Q15427	36	3
BP	GO:0006406	mRNA export from nucleus	25/893	60/6928	2.44007596215386e-08	4.5849027328871e-06	4.4512122551712e-06	P57740/Q9BW27/Q53F19/Q8NI27/Q13769/Q8N1F7/O60318/O15234/Q12769/P12270/P78406/Q86U42/O75152/Q96FV9/Q99567/Q96J01/Q86W42/Q9ULX6/Q96MU7/Q9Y5S9/Q96A72/Q6I9Y2/Q86V81/Q96QD9/Q9BY77	25	3
BP	GO:0034660	ncRNA metabolic process	102/893	477/6928	5.78244968386913e-08	1.03478313866572e-05	1.0046100553529e-05	Q9ULW3/P19338/O76021/Q9UKD2/P56182/Q13428/Q9H0D6/O43524/Q14978/Q8IY81/Q96GQ7/Q5JTH9/Q9NR30/Q13206/Q9H6R4/O43290/Q15269/Q9BZE4/Q9BVJ6/Q9BXP5/Q15050/O43818/Q14690/P25490/Q9H0A0/O60832/Q8TDD1/Q5T280/P17844/Q659A1/P55265/Q99848/O95478/Q9NY93/Q9Y2R4/Q9NQZ2/Q9GZR2/Q9NPD3/Q2Q1W2/Q9BVI4/Q9NYH9/P28347/Q8IWA0/Q8N8A6/Q8TCS8/P22087/Q76FK4/Q96G21/Q9GZL7/Q5RKV6/Q8N9T8/O00567/O43159/Q9NQ55/Q9NV31/Q12824/Q9Y2P8/…	102	3
BP	GO:0048024	regulation of mRNA splicing, via spliceosome	30/893	84/6928	6.76141240457983e-08	1.15497217347323e-05	1.12129451647242e-05	P19338/P18583/P62995/Q9Y2W1/Q07021/P17844/P38159/Q96E39/P26368/P98175/P52756/Q07666/O75525/Q00839/P49756/Q9UMS4/Q9H0G5/Q08170/Q13247/P06748/Q15287/Q13573/Q96T37/Q96MU7/A0AV96/Q9Y5S9/O00422/Q15007/Q8WUF8/Q15427	30	3
BP	GO:0006403	RNA localization	47/893	167/6928	8.72679614443046e-08	1.42588260481607e-05	1.38430551197236e-05	O94906/Q8WYP5/Q9NUL3/P57740/Q9BW27/Q9UKX7/Q9H6R4/Q53F19/Q8NI27/Q96EE3/Q13769/Q8N1F7/O60318/P25490/O15234/O60832/Q16630/Q12769/P12270/P49792/Q8TCS8/P22087/P78406/Q07666/Q86U42/Q00839/O75152/Q96FV9/Q99567/Q96J01/O95453/Q86W42/P06748/P37198/Q9ULX6/P55735/Q96MU7/Q9Y2X3/Q9Y5S9/Q96A72/Q6I9Y2/Q9BVL2/Q86V81/Q96QD9/Q9HC62/Q9BY77/Q9NPE3	47	3
BP	GO:0000381	regulation of alternative mRNA splicing, via spliceosome	19/893	40/6928	9.44162479996794e-08	1.47840108326165e-05	1.43529261213548e-05	P62995/Q9Y2W1/P17844/P38159/P52756/Q07666/O75525/Q00839/P49756/Q9H0G5/Q13247/Q15287/Q96T37/Q96MU7/A0AV96/Q9Y5S9/O00422/Q15007/Q8WUF8	19	3
BP	GO:0000380	alternative mRNA splicing, via spliceosome	23/893	56/6928	1.22449967371656e-07	1.84066790953074e-05	1.7869961554112e-05	Q96I25/P62995/Q9Y2W1/P23246/P17844/P38159/P52756/Q07666/O75525/Q00839/P49756/Q9H0G5/Q13247/O95391/Q15287/Q96T37/Q96MU7/A0AV96/Q9Y5S9/Q96IZ7/O00422/Q15007/Q8WUF8	23	3
BP	GO:0042273	ribosomal large subunit biogenesis	26/893	71/6928	2.87386854581524e-07	4.15384538275911e-05	4.03272404040309e-05	O76021/Q9UKD2/Q8IY81/Q9Y3T9/Q9BZE4/Q15050/Q99848/O95478/Q9GZL7/O75683/Q9NQ55/Q9NVP1/P55769/Q8TDN6/Q14137/O00541/Q9Y3B9/P06748/P46087/Q6RFH5/O15381/Q9BYG3/P42696/Q9NWT1/Q9H7B2/Q9UHA3	26	3
BP	GO:1902455	negative regulation of stem cell population maintenance	12/893	19/6928	4.14654998793543e-07	5.7713832795042e-05	5.6030963969529e-05	Q9NP50/Q96ST3/O75446/Q9H0E3/O15294/Q9H160/Q13547/Q9HCU9/Q9UK53/Q9H7L9/P29374/Q5PSV4	12	3
BP	GO:0040029	epigenetic regulation of gene expression	41/893	146/6928	6.25081458824164e-07	7.577600394391e-05	7.35664630317336e-05	P15336/Q96ST3/Q96GM5/Q96PK6/O15294/Q9Y3T9/P46100/Q9H9B1/Q9P2N6/Q13330/P12270/Q49A26/Q15022/Q9UK61/Q9H160/Q8NFD5/Q9Y483/Q13547/Q03164/Q00839/O43159/Q9H9L4/Q12824/P38398/Q96JM7/Q9UFW8/Q9GZV8/Q13185/Q99496/Q9BVI0/Q96T37/Q96MU7/Q9NV06/Q7Z3B3/Q8WUF8/O75151/P49711/Q99549/P51608/P29374/Q9UPP1	41	3
BP	GO:0051236	establishment of RNA localization	38/893	133/6928	1.00657477788868e-06	0.000118209625478302	0.000114762769084282	Q8WYP5/P57740/Q9BW27/Q9UKX7/Q9H6R4/Q53F19/Q8NI27/Q96EE3/Q13769/Q8N1F7/O60318/O15234/Q16630/Q12769/P12270/P49792/Q8TCS8/P78406/Q07666/Q86U42/O75152/Q96FV9/Q99567/Q96J01/Q86W42/P06748/P37198/Q9ULX6/P55735/Q96MU7/Q9Y5S9/Q96A72/Q6I9Y2/Q9BVL2/Q86V81/Q96QD9/Q9HC62/Q9BY77	38	3
BP	GO:0051052	regulation of DNA metabolic process	77/893	354/6928	1.38463190450056e-06	0.000157680202942822	0.000153082430015916	P02786/Q8NCN4/Q7Z6E9/O95785/Q12888/P12931/Q96GM5/P16401/P16402/P10412/P35222/Q9HAF1/Q05BQ5/P49750/Q9NQC1/P46100/Q9NYB0/Q9BZE4/Q86U86/Q96QC0/P29590/P09874/Q9NUX5/P25490/Q9H0A0/O60832/Q9ULD4/Q8NFD5/Q96T60/Q9NRR5/Q96KQ7/Q96MF7/Q92785/Q8WUZ0/Q9BQE9/Q68CP9/Q5RKV6/Q00839/Q15361/Q9NYP9/Q96BK5/Q12824/Q9H0E9/P38398/Q9BVP2/Q96FV9/Q6P4R8/Q96L91/Q9GZV8/O95453/O43913/Q99729/Q14103/P06748/Q8NDF8/Q15554/Q6UWZ7/…	77	3
BP	GO:0019827	stem cell population maintenance	35/893	120/6928	1.58922448240496e-06	0.000175656047202289	0.000170534119381288	Q9NP50/Q96ST3/Q96GM5/O75446/Q9NRA8/P35222/Q9H0E3/O15294/Q9BXP5/Q9UJQ4/Q9NZM4/Q15154/Q15717/Q9H160/Q9Y483/Q13547/Q92785/P48431/Q9HCU9/Q8WUZ0/Q9BQE9/Q8WVC0/Q12824/Q9BVP2/Q9GZV8/P46531/Q5T200/Q8N7H5/Q9UK53/Q8NHM5/Q9H7L9/P29374/Q9H8M2/Q5PSV4/Q92830	35	3
BP	GO:0030490	maturation of SSU-rRNA	20/893	51/6928	1.96162468704947e-06	0.000210622444969483	0.000204480937302661	Q9ULW3/Q15269/Q15050/Q9H0A0/Q9Y2R4/Q9NQZ2/Q9NYH9/Q96G21/Q8N9T8/Q9NV31/Q9Y2P8/O00566/Q9BSC4/P55769/Q969X6/Q9UNX4/Q9NV06/Q8NEJ9/P62312/O15213	20	3
BP	GO:0000470	maturation of LSU-rRNA	14/893	28/6928	2.20127671186764e-06	0.00022978883008885	0.000223088452729042	O76021/Q8IY81/Q9BZE4/O95478/Q9GZL7/Q9NVP1/P55769/Q14137/O00541/Q9Y3B9/P46087/Q9BYG3/P42696/Q9H7B2	14	3
BP	GO:0098727	maintenance of cell number	35/893	122/6928	2.42332579482854e-06	0.000246131306404477	0.000238954401276692	Q9NP50/Q96ST3/Q96GM5/O75446/Q9NRA8/P35222/Q9H0E3/O15294/Q9BXP5/Q9UJQ4/Q9NZM4/Q15154/Q15717/Q9H160/Q9Y483/Q13547/Q92785/P48431/Q9HCU9/Q8WUZ0/Q9BQE9/Q8WVC0/Q12824/Q9BVP2/Q9GZV8/P46531/Q5T200/Q8N7H5/Q9UK53/Q8NHM5/Q9H7L9/P29374/Q9H8M2/Q5PSV4/Q92830	35	3
BP	GO:1903311	regulation of mRNA metabolic process	53/893	221/6928	3.40005606319868e-06	0.000336247649618437	0.000326443055818466	P19338/Q6Y7W6/Q9NRA8/P18583/P62995/Q14151/Q15424/Q9Y2W1/Q13151/Q07021/O15234/P17844/Q9NPI6/Q9HCE1/P26378/Q15717/P62487/P38159/Q96E39/Q2Q1W2/Q8TCS8/P26368/Q9HCJ0/P98175/P52756/Q07666/O75525/Q00839/Q8WVC0/P49756/Q9UMS4/Q9H0G5/O95453/Q08170/Q13247/Q99729/Q14103/P06748/Q8NDF8/Q15287/Q13573/Q6PJT7/Q96T37/Q8N7H5/Q96MU7/A0AV96/Q9Y5S9/Q96A72/O00422/Q9UFF9/Q15007/Q8WUF8/Q15427	53	3
BP	GO:0034504	protein localization to nucleus	51/893	211/6928	4.09100922065439e-06	0.000394205452595364	0.000382710876080651	P02786/P35221/P15336/Q96ST3/P12931/Q9NRA8/P57740/Q9BW27/Q9UKX7/P35240/O75190/Q9NS56/Q14149/Q96QC0/P29590/P09874/Q15050/Q8N1F7/Q13501/O60832/P12270/Q15717/P49792/O14656/Q76FK4/Q00839/Q15648/Q96BK5/Q9NW64/Q99567/Q9NVM9/Q7Z7C8/P06748/P37198/P46531/O14657/P23458/Q8N7H5/O15381/Q9BRK4/P55735/Q99653/P12830/P52294/Q5VWG9/Q9UK53/Q9BVL2/Q8N9N5/P63165/Q9H7B2/Q7Z434	51	3
BP	GO:0051168	nuclear export	36/893	130/6928	4.30985750915742e-06	0.00040491111298534	0.000393104371756306	Q9NRA8/P57740/Q9BW27/Q9H6R4/Q9H089/Q53F19/Q8NI27/Q13769/Q8N1F7/O60318/O15234/Q16630/Q12769/P12270/P49792/P78406/Q07666/Q86U42/O75152/Q9NW64/Q96FV9/Q99567/Q96J01/Q86W42/P06748/P37198/Q9ULX6/Q9BRK4/Q96MU7/Q99653/Q9Y5S9/Q96A72/Q6I9Y2/Q86V81/Q96QD9/Q9BY77	36	3
BP	GO:0000245	spliceosomal complex assembly	22/893	66/6928	1.380455261118e-05	0.0011790342889276	0.00114465500838158	O94906/Q9BZJ0/Q15696/P52756/Q9BRD0/Q9UMS4/P08579/Q13247/Q13243/O95391/Q8TAD8/P09661/Q96MU7/Q15428/P62316/Q53GS9/P62318/P09234/P62304/P14678/Q15427/Q9BWJ5	22	3
BP	GO:0032204	regulation of telomere maintenance	26/893	87/6928	2.16088662560645e-05	0.00180458043089534	0.00175196094604724	P12931/P35222/P49750/P46100/Q9NYB0/Q96QC0/P29590/P09874/Q9NUX5/P25490/Q9H0A0/O60832/Q96T60/Q96MF7/Q00839/Q96BK5/Q9BVP2/Q6P4R8/O95453/Q14103/Q8NDF8/Q15554/P18887/P0C1Z6/Q96AP0/Q9C086	26	3
BP	GO:0031124	mRNA 3'-end processing	16/893	43/6928	4.50053562549319e-05	0.00367674193056596	0.00356953237481908	Q9UPN6/Q10570/O15514/Q16630/Q05048/Q8N684/O43809/P33240/Q9C0J8/Q5VT52/Q8WVC0/Q9P2I0/Q8NDF8/Q6PJT7/Q8N7H5/Q96MU7	16	3
BP	GO:1903241	U2-type prespliceosome assembly	11/893	24/6928	7.73756227237997e-05	0.00605786646241749	0.00588122606054144	Q9BRD0/P08579/Q8TAD8/P09661/Q15428/P62316/P62318/P62304/P14678/Q15427/Q9BWJ5	11	3
BP	GO:0071826	protein-RNA complex organization	43/893	188/6928	9.40788265131774e-05	0.00721527000074532	0.00700488104607246	Q9ULW3/O94906/Q9UKD2/O43290/Q15269/Q9NVM6/Q15050/P38432/O15514/Q16630/P55265/Q9BZJ0/Q14562/Q8N684/O43809/Q15696/P52756/Q9NQ55/Q9BRD0/Q9UMS4/P08579/P55769/Q8TDN6/Q14137/Q13247/Q13243/O43395/O95391/Q8TAD8/P46087/P09661/Q96MU7/Q9Y333/Q15428/P62316/Q53GS9/P62318/P09234/P62304/P14678/Q9H7B2/Q15427/Q9BWJ5	43	3
BP	GO:0006305	DNA alkylation	13/893	33/6928	0.000118261578541953	0.00871425514040506	0.008460157507253	Q86YP4/P46100/Q9H9B1/P09874/Q96KQ7/Q03164/Q9NYP9/Q9GZV8/Q6ISB3/P49711/Q99549/P51608/P29374	13	3
BP	GO:0006306	DNA methylation	13/893	33/6928	0.000118261578541953	0.00871425514040506	0.008460157507253	Q86YP4/P46100/Q9H9B1/P09874/Q96KQ7/Q03164/Q9NYP9/Q9GZV8/Q6ISB3/P49711/Q99549/P51608/P29374	13	3
BP	GO:1903312	negative regulation of mRNA metabolic process	20/893	65/6928	0.000121294156672433	0.00876583539951929	0.0085102337454788	Q9NRA8/Q9Y2W1/Q13151/Q07021/P26378/Q15717/P38159/P26368/P98175/Q00839/Q08170/Q13247/Q99729/Q14103/P06748/Q8NDF8/Q15287/Q6PJT7/A0AV96/O00422	20	3
BP	GO:0051054	positive regulation of DNA metabolic process	45/893	202/6928	0.000126129771119398	0.00894331471446602	0.00868253796821917	P02786/O95785/Q12888/Q96GM5/P35222/Q9HAF1/Q05BQ5/P46100/Q9NYB0/Q86U86/Q96QC0/P29590/P09874/Q9NUX5/P25490/O60832/Q9ULD4/Q8NFD5/Q96T60/Q92785/Q8WUZ0/Q9BQE9/Q68CP9/Q5RKV6/Q12824/Q9H0E9/P38398/Q9BVP2/Q6P4R8/Q96L91/O95453/Q99729/Q14103/Q15554/Q6UWZ7/O15381/P18887/Q52LR7/P0C1Z6/Q96AP0/Q6ISB3/Q14693/P51608/O95619/Q9C086	45	3
BP	GO:0022618	protein-RNA complex assembly	41/893	181/6928	0.000170404149137484	0.0118588665270123	0.0115130756512772	Q9ULW3/O94906/Q9UKD2/O43290/Q15269/Q15050/P38432/O15514/Q16630/P55265/Q9BZJ0/Q8N684/O43809/Q15696/P52756/Q9NQ55/Q9BRD0/Q9UMS4/P08579/P55769/Q8TDN6/Q14137/Q13247/Q13243/O43395/O95391/Q8TAD8/P46087/P09661/Q96MU7/Q9Y333/Q15428/P62316/Q53GS9/P62318/P09234/P62304/P14678/Q9H7B2/Q15427/Q9BWJ5	41	3
BP	GO:0034968	histone lysine methylation	11/893	26/6928	0.000187385204348675	0.0128035199625877	0.0124301840817705	O15294/Q9H9B1/Q9P2N6/Q96KQ7/Q03164/Q9H9L4/Q9UMN6/Q9H7B4/Q9BVI0/Q7Z3B3/P51608	11	3
BP	GO:1902275	regulation of chromatin organization	13/893	35/6928	0.000237754735422717	0.0159550409949745	0.0154898103942695	O15294/P46013/Q9P2N6/P12270/Q9UK61/Q00839/Q9H9L4/Q96JM7/Q9BVI0/Q7Z3B3/O75151/Q99549/Q9UPP1	13	3
BP	GO:1904357	negative regulation of telomere maintenance via telomere lengthening	9/893	19/6928	0.000260094487146218	0.0170238250358134	0.0165274299246882	P12931/P09874/Q9NUX5/Q9H0A0/Q00839/Q96BK5/Q8NDF8/Q15554/Q96AP0	9	3
BP	GO:0016571	histone methylation	12/893	31/6928	0.00026274131242075	0.0170238250358134	0.0165274299246882	O15294/Q9H9B1/Q9P2N6/Q96KQ7/Q03164/Q9H9L4/Q9UMN6/Q9H7B4/Q9GZV8/Q9BVI0/Q7Z3B3/P51608	12	3
BP	GO:0009048	dosage compensation by inactivation of X chromosome	11/893	27/6928	0.000279761525559576	0.0173645112173928	0.0168581820899928	O15294/Q9P2N6/Q15022/Q00839/Q9H9L4/P38398/Q9GZV8/Q9BVI0/Q96T37/Q96MU7/Q7Z3B3	11	3
BP	GO:0032205	negative regulation of telomere maintenance	11/893	27/6928	0.000279761525559576	0.0173645112173928	0.0168581820899928	P12931/Q9NYB0/P09874/Q9NUX5/Q9H0A0/Q00839/Q96BK5/Q8NDF8/Q15554/P18887/Q96AP0	11	3
BP	GO:0050686	negative regulation of mRNA processing	10/893	23/6928	0.000281861411458478	0.0173645112173928	0.0168581820899928	Q07021/P38159/P26368/P98175/Q08170/Q13247/P06748/Q15287/Q6PJT7/O00422	10	3
BP	GO:0032211	negative regulation of telomere maintenance via telomerase	8/893	16/6928	0.000365390801339841	0.021795851292621	0.0211603093975587	P12931/Q9NUX5/Q9H0A0/Q00839/Q96BK5/Q8NDF8/Q15554/Q96AP0	8	3
BP	GO:0033044	regulation of chromosome organization	44/893	206/6928	0.000402122835861964	0.0232488864179886	0.0225709756938877	P12931/Q13123/Q96GM5/P35222/P49750/P46100/Q9NYB0/Q86U86/Q96QC0/P29590/P09874/Q9NUX5/P25490/P11388/Q9H0A0/O60832/P12270/Q9UK61/Q8NFD5/Q96T60/Q96MF7/Q92785/Q53HL2/Q8WUZ0/Q9BQE9/Q68CP9/Q00839/Q96BK5/Q12824/Q9BVP2/Q6P4R8/O95453/Q14103/Q8NDF8/Q15554/Q9NQS7/P18887/P25054/P0C1Z6/Q96AP0/O43684/P49711/Q99549/Q9C086	44	3
BP	GO:0009311	oligosaccharide metabolic process	9/893	20/6928	0.000419231657238837	0.0238707964833871	0.0231747515787848	P07686/P17050/O00754/Q9BYC5/P06280/P17900/O00462/P15291/Q9Y2E5	9	3
BP	GO:0046599	regulation of centriole replication	7/893	13/6928	0.000489020775273377	0.0270255893158434	0.0262375542894354	Q96PK6/Q8N0Z3/P38398/P06748/P37198/Q8N960/Q92830	7	3
BP	GO:0007549	dosage compensation	11/893	29/6928	0.000581336210791903	0.0316617605819706	0.0307385401465253	O15294/Q9P2N6/Q15022/Q00839/Q9H9L4/P38398/Q9GZV8/Q9BVI0/Q96T37/Q96MU7/Q7Z3B3	11	3
BP	GO:0031123	RNA 3'-end processing	22/893	83/6928	0.000605020889146809	0.0324312690003276	0.0314856105865761	Q9UPN6/Q10570/O15514/O60832/Q16630/Q05048/Q8N684/Q9NPD3/O43809/Q8TCS8/P33240/P22087/Q9C0J8/Q5RKV6/Q5VT52/Q8WVC0/Q9P2I0/O95453/Q8NDF8/Q6PJT7/Q8N7H5/Q96MU7	22	3
BP	GO:0031060	regulation of histone methylation	8/893	17/6928	0.000612724879995545	0.0324312690003276	0.0314856105865761	O15294/Q9H9B1/Q9P2N6/Q96KQ7/Q9H9L4/Q9BVI0/Q7Z3B3/P51608	8	3
BP	GO:0033119	negative regulation of RNA splicing	10/893	25/6928	0.00063173148468504	0.0325211906773477	0.0315729102511658	Q07021/P38159/P26368/P98175/O95758/Q08170/Q13247/P06748/Q15287/O00422	10	3
BP	GO:0050685	positive regulation of mRNA processing	10/893	25/6928	0.00063173148468504	0.0325211906773477	0.0315729102511658	P19338/P62995/Q9Y2W1/P38159/Q96E39/Q8WVC0/Q9UMS4/Q13573/Q8N7H5/Q15427	10	3
BP	GO:0048025	negative regulation of mRNA splicing, via spliceosome	9/893	21/6928	0.000650519611455671	0.0330358472952758	0.0320725600754674	Q07021/P38159/P26368/P98175/Q08170/Q13247/P06748/Q15287/O00422	9	3
BP	GO:0016074	sno(s)RNA metabolic process	7/893	14/6928	0.000869794281349863	0.0413757836621872	0.0401693135131063	O60832/Q9NPD3/P22087/Q5RKV6/O95453/Q8NDF8/Q8N3Z6	7	3
BP	GO:0031579	membrane raft organization	7/893	14/6928	0.000869794281349863	0.0413757836621872	0.0401693135131063	Q12959/P07355/P50897/P60903/Q8NCW5/O75427/Q96S97	7	3
BP	GO:0000460	maturation of 5.8S rRNA	12/893	35/6928	0.000950304576106852	0.0440894394692537	0.0428038422454366	Q9ULW3/Q8IY81/Q15050/O95478/Q9NPD3/Q9GZL7/Q8N9T8/Q9Y2P8/Q14137/O00541/Q9Y3B9/Q13901	12	3
BP	GO:0048821	erythrocyte development	8/893	18/6928	0.000979349068761971	0.0448828512244815	0.0435741190286135	Q9NYL9/O95696/O95758/Q15648/Q96JM7/Q9NX58/P13196/P29374	8	3
BP	GO:0032206	positive regulation of telomere maintenance	17/893	60/6928	0.00110428355185253	0.0487133187422101	0.0472928945297051	P35222/P46100/Q9NYB0/Q96QC0/P29590/Q9NUX5/P25490/O60832/Q96T60/Q9BVP2/Q6P4R8/O95453/Q14103/Q15554/P0C1Z6/Q96AP0/Q9C086	17	3
BP	GO:0018022	peptidyl-lysine methylation	11/893	31/6928	0.00111478057792179	0.0487133187422101	0.0472928945297051	O15294/Q9H9B1/Q9P2N6/Q96KQ7/Q03164/Q9H9L4/Q9UMN6/Q9H7B4/Q9BVI0/Q7Z3B3/P51608	11	3
BP	GO:2000146	negative regulation of cell motility	29/893	126/6928	0.00112979876261145	0.0488021120677451	0.0473790987442381	Q9NP50/P35221/Q96ST3/O75446/P23634/P09601/O43524/Q13444/Q9H0E3/O15294/P02649/P35240/Q9BZE4/P61225/Q9H160/Q14344/Q03113/Q13547/Q9HCU9/Q68CP9/P46531/P12830/Q9UK53/Q9H7L9/Q14118/P51608/P29374/Q5PSV4/O43291	29	3
BP	GO:0031126	sno(s)RNA 3'-end processing	6/893	11/6928	0.00117064774860184	0.0494302723510753	0.047988942597918	O60832/Q9NPD3/P22087/Q5RKV6/O95453/Q8NDF8	6	3
BP	GO:0043628	regulatory ncRNA 3'-end processing	6/893	11/6928	0.00117064774860184	0.0494302723510753	0.047988942597918	O60832/Q9NPD3/P22087/Q5RKV6/O95453/Q8NDF8	6	3
BP	GO:0007389	pattern specification process	39/652	133/6928	4.20206094145612e-11	7.46031591528075e-08	6.16366369989536e-08	O94788/Q6STE5/Q9HCM4/Q96RY7/Q9HBG6/P84022/Q99717/Q9UG01/Q8NCM8/Q68CZ1/Q13315/O75051/Q9ULK5/P48380/P22694/Q7Z4L5/Q86U70/Q5T9L3/Q96BJ3/Q04721/Q5IJ48/Q9NVR5/Q96LB3/Q99626/P35680/Q9BVM2/Q9Y547/P40424/P40425/Q8TCX1/P51654/Q99958/O60462/P27037/O00470/Q8NEZ3/P28360/P01024/P36897	39	4
BP	GO:0003002	regionalization	37/652	122/6928	4.51822653277009e-11	7.46031591528075e-08	6.16366369989536e-08	O94788/Q6STE5/Q9HCM4/Q96RY7/Q9HBG6/P84022/Q9UG01/Q8NCM8/Q68CZ1/Q13315/O75051/Q9ULK5/P48380/P22694/Q7Z4L5/Q86U70/Q5T9L3/Q96BJ3/Q04721/Q5IJ48/Q9NVR5/Q96LB3/Q99626/P35680/Q9BVM2/Q9Y547/P40424/P40425/Q8TCX1/P51654/Q99958/O60462/P27037/Q8NEZ3/P28360/P01024/P36897	37	4
BP	GO:0072359	circulatory system development	83/652	431/6928	6.19627567714348e-11	7.46031591528075e-08	6.16366369989536e-08	A1X283/P46937/P09493/O94788/Q6STE5/P35712/Q9P2D1/Q07954/Q9C091/P46734/Q13464/Q96RY7/P52926/Q8IYR2/O75147/Q92626/Q8N3Y1/Q9HBG6/P78347/Q9P266/P19174/Q14934/P29323/Q9NYJ8/P31749/Q9Y243/P84022/Q99717/Q9UG01/P21359/Q8NCM8/Q68CZ1/Q15562/P49815/P30626/Q13315/P42785/P27361/P09619/Q53EL6/Q9ULK5/Q4VCS5/Q15139/P13807/Q16539/O96028/Q08722/P61968/Q07352/Q14999/Q14192/P55210/Q9NVD7/Q96HC4/P50479/Q13164/Q9ULJ6/…	83	4
BP	GO:0060271	cilium assembly	41/652	148/6928	9.54291665274027e-11	8.61725373742447e-08	7.11951808171544e-08	P46937/Q96RK4/Q96NL6/Q96RY7/Q9UHD8/Q14141/Q8N3Y1/Q9HBG6/A0AVF1/Q7Z3E5/P06396/P10155/Q8WXH0/P31749/Q9UG01/Q9NRY4/Q8NCM8/Q68CZ1/Q5SQI0/Q9ULK5/P48380/Q9BW83/Q9BXC9/Q7Z4L5/Q8WYA0/Q9NVD7/Q9P0N9/P49841/Q9NVR5/Q96LB3/Q5EBL4/Q13099/Q9ULH1/O43822/Q9Y547/Q9H7X7/Q8TCX1/P36405/Q8NEZ3/Q96KV7/Q9H977	41	4
BP	GO:0007507	heart development	55/652	243/6928	3.13436171399815e-10	2.26426290219226e-07	1.87071904403889e-07	A1X283/P46937/P09493/O94788/Q6STE5/P35712/Q9P2D1/Q9C091/P46734/Q13464/Q96RY7/Q8IYR2/O75147/Q9HBG6/Q14934/Q9NYJ8/P84022/Q99717/Q9UG01/P21359/Q8NCM8/Q68CZ1/Q15562/P49815/P30626/Q13315/P27361/P09619/Q53EL6/Q9ULK5/P13807/Q16539/O96028/P61968/Q07352/Q14192/P55210/Q9NVD7/Q96HC4/P50479/Q9ULJ6/Q04721/Q96LB3/Q13976/Q9Y547/P51654/Q99958/Q15750/O60462/P08069/O00470/Q14686/P48436/P28360/P36897	55	4
BP	GO:0120031	plasma membrane bounded cell projection assembly	56/652	252/6928	4.50624543722552e-10	2.71275975320976e-07	2.24126417798848e-07	P46937/Q96RK4/Q96NL6/Q9UI08/Q13464/Q96RY7/Q9UHD8/Q14141/P17677/Q8N3Y1/Q5JSL3/Q9HBG6/A0AVF1/Q7Z3E5/P06396/Q9H3Q1/P10155/Q8WXH0/P29323/Q9Y6Q2/P31749/Q9UG01/Q9NRY4/Q9NYB9/Q8NCM8/Q68CZ1/P35080/Q9BQI0/O00560/Q5SQI0/Q9ULK5/Q16658/P48380/Q9BW83/Q9BXC9/Q7Z4L5/Q8WYA0/Q9NVD7/Q9P0N9/P49841/Q9NVR5/Q96LB3/Q5EBL4/Q13099/Q9ULH1/O43822/Q9Y547/Q14155/Q9H7X7/Q8TCX1/P36405/Q8NEZ3/Q96KV7/O75781/Q9H977/P36897	56	4
BP	GO:0048666	neuron development	87/652	482/6928	6.77845370812248e-10	3.4976821133912e-07	2.88976184398906e-07	Q16643/P06241/O60282/Q96RK4/P46821/Q13332/Q96NL6/Q8TER5/Q13464/Q96RY7/P17677/O75147/Q9UJU6/Q8N0X7/Q9NQZ6/Q01974/Q8N3Y1/Q9BPU6/Q9UPT6/Q13641/Q96N67/Q9Y3E1/Q08209/Q8N3R9/Q14934/P54764/P29323/P43378/P31749/Q9Y3Q8/Q9NRY4/Q9NYB9/Q13740/P29373/Q68CZ1/Q9UPY3/Q92558/Q9Y2J2/O15075/Q15334/Q99829/O75051/Q5SQI0/Q15139/P10588/Q8TCU6/P15848/Q9BW83/Q99707/Q9Y3R0/P61968/Q6SZW1/Q14999/Q8WX93/Q96HC4/Q9Y2H2/Q9ULJ6/…	87	4
BP	GO:0030031	cell projection assembly	56/652	256/6928	8.46396052512933e-10	3.82147817709589e-07	3.15728001167653e-07	P46937/Q96RK4/Q96NL6/Q9UI08/Q13464/Q96RY7/Q9UHD8/Q14141/P17677/Q8N3Y1/Q5JSL3/Q9HBG6/A0AVF1/Q7Z3E5/P06396/Q9H3Q1/P10155/Q8WXH0/P29323/Q9Y6Q2/P31749/Q9UG01/Q9NRY4/Q9NYB9/Q8NCM8/Q68CZ1/P35080/Q9BQI0/O00560/Q5SQI0/Q9ULK5/Q16658/P48380/Q9BW83/Q9BXC9/Q7Z4L5/Q8WYA0/Q9NVD7/Q9P0N9/P49841/Q9NVR5/Q96LB3/Q5EBL4/Q13099/Q9ULH1/O43822/Q9Y547/Q14155/Q9H7X7/Q8TCX1/P36405/Q8NEZ3/Q96KV7/O75781/Q9H977/P36897	56	4
BP	GO:0044782	cilium organization	41/652	159/6928	1.05460974460261e-09	4.23250044167181e-07	3.49686388999813e-07	P46937/Q96RK4/Q96NL6/Q96RY7/Q9UHD8/Q14141/Q8N3Y1/Q9HBG6/A0AVF1/Q7Z3E5/P06396/P10155/Q8WXH0/P31749/Q9UG01/Q9NRY4/Q8NCM8/Q68CZ1/Q5SQI0/Q9ULK5/P48380/Q9BW83/Q9BXC9/Q7Z4L5/Q8WYA0/Q9NVD7/Q9P0N9/P49841/Q9NVR5/Q96LB3/Q5EBL4/Q13099/Q9ULH1/O43822/Q9Y547/Q9H7X7/Q8TCX1/P36405/Q8NEZ3/Q96KV7/Q9H977	41	4
BP	GO:0030029	actin filament-based process	77/652	411/6928	1.26784985297578e-09	4.57947366894851e-07	3.78353087703824e-07	Q16643/P49006/P29966/P09493/P07951/P67936/Q9BT23/Q13576/Q14315/Q96RK4/P35580/Q07954/O14920/Q9HCM4/P35611/Q9UI08/Q14019/Q13464/O75147/Q9UJU6/P06396/Q9H3Q1/Q99439/Q8WXH0/P84022/Q96J84/Q68EM7/Q9NRY4/Q96GD0/P21359/Q9NYB9/P14649/P60660/O60315/P40123/P30626/P35080/O00499/Q9BQI0/P09327/Q0VF96/Q92558/O00560/P09619/P11171/Q9Y2J2/Q15334/Q7Z460/Q4VCS5/Q15139/Q16658/Q8TCU6/O15013/Q86SQ0/Q08722/Q9Y281/Q9UPQ0/…	77	4
BP	GO:0009887	animal organ morphogenesis	66/652	338/6928	3.81566942007644e-09	1.19985646462018e-06	9.91313480561347e-07	P46937/P09493/O94788/Q6STE5/P35712/Q9P2D1/Q96RK4/P50454/Q9UI08/Q9C091/Q96RY7/Q9H6T0/O75569/Q9HBG6/P35556/Q08209/P29323/Q9UID3/Q9Y243/P84022/Q13642/Q9UG01/P21359/Q9NYB9/Q68CZ1/Q15562/P27361/Q53EL6/Q9ULK5/Q16539/O96028/Q9BXC9/Q14192/Q5T9L3/Q58EX2/Q9NVD7/Q04206/Q9ULJ6/Q04721/Q5IJ48/P98082/Q8TDH9/Q99626/P35680/P21741/P38571/P40424/P40425/P24593/Q15742/P01344/P50281/P51654/Q99958/Q15750/O60462/P27037/…	66	4
BP	GO:0045597	positive regulation of cell differentiation	65/652	331/6928	3.98623410172817e-09	1.19985646462018e-06	9.91313480561347e-07	Q16643/P46937/Q6STE5/P35712/P46821/Q8TAQ2/Q9BWF3/P35611/O75147/Q9NQZ6/Q01974/Q8N3Y1/P51812/P35556/P15923/Q96PM9/O00299/Q9P0M6/O75367/Q08209/P54764/P29323/P31749/P84022/Q99717/P29373/O60315/Q9UPY3/O00499/O00560/Q13951/Q99829/O75051/Q15139/P48380/Q16539/P51692/Q9UDY8/Q07352/Q14999/Q9NVQ4/Q04206/Q9ULJ6/P49841/Q04721/Q5IJ48/P98082/Q8TDH9/O76074/P15884/Q99081/Q92974/Q99626/P21741/P53990/Q9Y4K0/O00327/…	65	4
BP	GO:0048598	embryonic morphogenesis	54/652	256/6928	6.81160627656064e-09	1.89257860545669e-06	1.56363593474084e-06	P46937/O94788/Q9P2D1/Q96RK4/Q9HCM4/Q13464/Q96RY7/O75569/P52926/Q9HBG6/O14727/P35556/O75367/Q8N3R9/P29323/P84022/Q9UG01/Q9NRY4/Q8NCM8/P29373/Q68CZ1/Q15562/P49815/P27361/Q7Z460/Q9ULK5/Q4VCS5/P51826/Q86SQ0/P22694/P61968/Q9NYL2/Q86U70/Q07352/Q5T9L3/Q13164/Q04721/Q5IJ48/Q8TDH9/P12109/P35680/Q9Y2G5/P40424/P40425/P01344/P50281/P51654/Q99958/P49918/P27037/Q8NEZ3/P48436/P28360/P36897	54	4
BP	GO:0030036	actin cytoskeleton organization	71/652	383/6928	9.52077745985891e-09	2.29260321233403e-06	1.8941336209614e-06	Q16643/P49006/P29966/P09493/P07951/P67936/Q9BT23/Q13576/Q14315/Q96RK4/P35580/Q07954/O14920/Q9HCM4/P35611/Q9UI08/Q14019/Q13464/O75147/Q9UJU6/P06396/Q9H3Q1/Q99439/P84022/Q96J84/Q68EM7/Q9NRY4/Q96GD0/P21359/Q9NYB9/O60315/P40123/P35080/O00499/Q9BQI0/P09327/Q0VF96/Q92558/O00560/P09619/P11171/Q9Y2J2/Q15334/Q7Z460/Q4VCS5/Q15139/Q16658/Q8TCU6/O15013/Q86SQ0/Q08722/Q9Y281/Q9UPQ0/Q15942/Q9NVD7/Q8WX93/Q9UEY8/…	71	4
BP	GO:0035295	tube development	76/652	426/6928	1.57929723235966e-08	3.48192211325148e-06	2.87674103604008e-06	P29966/P46937/O94788/Q9P2D1/Q96RK4/Q07954/Q9HCM4/Q9C091/Q13464/Q96RY7/Q9H6T0/P52926/P04818/Q92626/Q9HBG6/P78347/O14727/Q9P266/P19174/Q14934/P54764/P29323/P31749/Q9Y243/P84022/Q99717/Q9UG01/Q9NRY4/P21359/Q68CZ1/Q15562/P49815/P42785/P27361/P09619/O75051/Q9ULK5/Q4VCS5/Q15139/Q16539/P22694/Q08722/P61968/Q07352/Q14999/Q9NVD7/Q13164/Q9NZV5/Q9ULJ6/Q04721/Q99626/P35680/P21741/P38571/Q9Y547/Q9H6E4/Q9Y4K0/…	76	4
BP	GO:0032989	cellular component morphogenesis	64/652	335/6928	1.63877840324682e-08	3.48192211325148e-06	2.87674103604008e-06	Q16643/P09493/P06241/O60282/Q14315/P46821/Q13332/Q8TER5/Q13464/P17677/O75147/Q9UJU6/Q8N0X7/Q8N3Y1/Q9BPU6/Q13641/Q96N67/Q08209/Q8N3R9/Q14934/P54764/P29323/Q9Y3Q8/Q9NRY4/Q9NYB9/Q13740/P29373/Q9UPY3/Q13596/P09327/Q92558/P09619/Q9Y2J2/O15075/Q15334/Q99829/Q7Z460/O75051/Q15139/Q86SQ0/Q9Y281/Q9Y3R0/P61968/Q6SZW1/Q14999/Q8WX93/Q96HC4/P49841/Q04721/Q9Y4F1/P61026/Q13976/P21741/P53990/Q14155/P52198/Q9P2P5/…	64	4
BP	GO:0060429	epithelium development	80/652	461/6928	2.30534028516599e-08	4.62604950556642e-06	3.82201152540678e-06	P29966/P46937/Q00534/O94788/Q9P2D1/Q96RK4/P46821/Q13332/O14920/Q9BWF3/Q9HCM4/P35611/Q9C091/Q13464/Q96RY7/Q9H6T0/P04818/Q9HBG6/O14727/Q9P0M6/O75367/Q08209/Q8N3R9/Q14934/P54764/P31751/P31749/P84022/Q99717/Q9UG01/Q9NRY4/P21359/Q9NYB9/Q68CZ1/Q15562/P49815/O60443/Q13315/P09327/Q7Z460/O75051/Q9ULK5/P48380/Q86SQ0/P22694/P51692/P61968/Q86U70/Q07352/Q12841/Q8WX93/Q04206/P49841/Q04721/Q5IJ48/P98082/Q96LB3/…	80	4
BP	GO:0048646	anatomical structure formation involved in morphogenesis	79/652	454/6928	2.51980075898874e-08	4.79027386393017e-06	3.95769260483826e-06	Q5TCZ1/P46937/P09493/O94788/Q6STE5/Q14315/Q96RK4/Q9HCM4/Q13464/P52926/O75147/Q92626/Q9HBG6/P78347/O14727/P35556/Q9P266/P19174/Q96PM9/O75367/Q8N3R9/Q14934/P29323/P31749/Q9Y243/P84022/Q9UG01/Q9NRY4/P21359/Q15562/Q9UPY3/P49815/Q13315/P42785/P27361/P09619/Q9Y2J2/Q7Z460/O75051/Q9ULK5/Q4VCS5/Q15139/Q16539/Q86SQ0/P22694/Q08722/Q9Y281/Q7Z4L5/P61968/Q86U70/Q14192/Q5T9L3/Q58EX2/Q9NVD7/Q13164/P17655/Q04721/…	79	4
BP	GO:0048880	sensory system development	33/652	128/6928	4.67839809638097e-08	8.04684472577527e-06	6.64824992643611e-06	A1X283/O94788/Q6STE5/Q9P2D1/Q96RK4/Q96RY7/Q92626/Q9HBG6/P35556/P29323/P84022/Q9UG01/Q9NRY4/P21359/Q9NYB9/Q68CZ1/P09619/P23921/Q58EX2/Q04721/Q5IJ48/Q68DQ2/P40424/P40425/Q99958/P49918/O00470/Q8NEZ3/P48436/P01024/P36955/O43490/P36897	33	4
BP	GO:0150063	visual system development	33/652	128/6928	4.67839809638097e-08	8.04684472577527e-06	6.64824992643611e-06	A1X283/O94788/Q6STE5/Q9P2D1/Q96RK4/Q96RY7/Q92626/Q9HBG6/P35556/P29323/P84022/Q9UG01/Q9NRY4/P21359/Q9NYB9/Q68CZ1/P09619/P23921/Q58EX2/Q04721/Q5IJ48/Q68DQ2/P40424/P40425/Q99958/P49918/O00470/Q8NEZ3/P48436/P01024/P36955/O43490/P36897	33	4
BP	GO:0000902	cell morphogenesis	74/652	426/6928	7.88641948627847e-08	1.29480669020172e-05	1.06976072935883e-05	Q16643/P46937/P09493/P06241/O60282/P35580/P46821/Q13332/Q9HCM4/Q8TER5/Q13464/Q9UGP4/P17677/O75147/Q9UJU6/Q8N0X7/Q8N3Y1/Q9BPU6/Q13641/Q96N67/Q9H3Q1/Q96PM9/Q08209/Q14934/P54764/P29323/Q9Y3Q8/Q9NRY4/Q9NYB9/Q13740/P29373/P40123/Q9UPY3/Q13596/P09327/Q92558/Q9Y2J2/O15075/Q15334/Q99829/O75051/Q16539/Q9Y3R0/P61968/Q6SZW1/Q14999/Q9NVD7/Q8WX93/Q96HC4/P49841/Q04721/Q9Y4F1/P61026/Q92974/Q5EBL4/Q13976/P21741/…	74	4
BP	GO:0007417	central nervous system development	74/652	429/6928	1.06182974096542e-07	1.66753435842048e-05	1.37770586528008e-05	P49006/P29966/Q00534/P06241/P41240/O94788/P35712/Q9P2D1/Q96RK4/Q13332/Q07954/Q9BSJ2/Q9HAV0/P17677/Q9NQZ6/Q01974/P51812/Q9HBG6/O14727/P06396/Q96N67/Q9P0M6/Q8N3R9/Q8WXH0/P54764/P29323/Q9UID3/Q9Y243/Q9UG01/Q9NRY4/P21359/Q8NCM8/Q68CZ1/O60315/Q13315/O00499/P28370/P27361/O15075/O00423/O75051/Q5SQI0/O00562/P23921/Q9BXC9/Q7Z4L5/P61968/Q86U70/Q9UH99/Q5T9L3/Q9Y2I8/Q9ULJ6/P49841/Q13976/P35680/O75882/P21741/…	74	4
BP	GO:0048858	cell projection morphogenesis	55/652	284/6928	1.10884147359648e-07	1.66880641776271e-05	1.37875683230089e-05	Q16643/P06241/O60282/P46821/Q13332/Q8TER5/Q13464/P17677/O75147/Q9UJU6/Q8N0X7/Q8N3Y1/Q9BPU6/Q13641/Q96N67/Q08209/Q14934/P54764/P29323/Q9Y3Q8/Q9NRY4/Q9NYB9/Q13740/P29373/Q9UPY3/Q13596/P09327/Q92558/Q9Y2J2/O15075/Q15334/Q99829/O75051/Q9Y3R0/P61968/Q6SZW1/Q14999/Q8WX93/Q96HC4/P49841/Q04721/Q9Y4F1/P61026/Q13976/P21741/P53990/Q14155/P52198/Q9P2P5/O60462/P08069/P19022/Q70Z35/P51956/Q8NG68	55	4
BP	GO:0007423	sensory organ development	41/652	185/6928	1.15657045973367e-07	1.67101300022321e-05	1.38057989614524e-05	A1X283/O94788/Q6STE5/Q9P2D1/Q96RK4/Q96RY7/O75569/Q92626/Q9HBG6/P35556/P54764/P29323/P84022/Q9UG01/Q9NRY4/P49137/P21359/Q9NYB9/Q68CZ1/O60443/P27361/P09619/P23921/Q9BW83/Q58EX2/Q04721/Q5IJ48/Q8TDH9/Q13099/Q68DQ2/P40424/P40425/Q99958/P49918/O00470/Q8NEZ3/P48436/P28360/P36955/O43490/P36897	41	4
BP	GO:0001654	eye development	32/652	127/6928	1.3388652399123e-07	1.85999278713971e-05	1.53671374702485e-05	A1X283/O94788/Q6STE5/Q9P2D1/Q96RK4/Q96RY7/Q92626/Q9HBG6/P35556/P29323/P84022/Q9UG01/Q9NRY4/P21359/Q9NYB9/Q68CZ1/P09619/P23921/Q58EX2/Q04721/Q5IJ48/Q68DQ2/P40424/P40425/Q99958/P49918/O00470/Q8NEZ3/P48436/P36955/O43490/P36897	32	4
BP	GO:0120039	plasma membrane bounded cell projection morphogenesis	54/652	281/6928	1.89784881574509e-07	2.53889997128566e-05	2.09762237529721e-05	Q16643/P06241/O60282/P46821/Q13332/Q8TER5/Q13464/P17677/O75147/Q9UJU6/Q8N0X7/Q8N3Y1/Q9BPU6/Q13641/Q96N67/Q08209/Q14934/P54764/P29323/Q9Y3Q8/Q9NRY4/Q9NYB9/Q13740/P29373/Q9UPY3/Q13596/P09327/Q92558/Q9Y2J2/O15075/Q15334/Q99829/O75051/Q9Y3R0/P61968/Q6SZW1/Q14999/Q8WX93/Q96HC4/P49841/Q04721/Q9Y4F1/P61026/Q13976/P53990/Q14155/P52198/Q9P2P5/O60462/P08069/P19022/Q70Z35/P51956/Q8NG68	54	4
BP	GO:0060972	left/right pattern formation	16/652	40/6928	2.3006531396449e-07	2.96784255014192e-05	2.45201189883207e-05	Q9HCM4/Q96RY7/Q9HBG6/P84022/Q9UG01/Q8NCM8/Q68CZ1/Q9ULK5/P48380/Q04721/Q9NVR5/Q96LB3/Q9BVM2/Q9Y547/Q8TCX1/P27037	16	4
BP	GO:0031175	neuron projection development	72/652	427/6928	4.03163319774956e-07	4.85408637009047e-05	4.01041407565614e-05	Q16643/P06241/O60282/Q96RK4/P46821/Q13332/Q8TER5/Q13464/P17677/O75147/Q9UJU6/Q8N0X7/Q01974/Q8N3Y1/Q9BPU6/Q9UPT6/Q13641/Q96N67/Q9Y3E1/Q08209/Q14934/P54764/P29323/P43378/P31749/Q9Y3Q8/Q9NRY4/Q9NYB9/Q13740/P29373/Q9UPY3/Q92558/Q9Y2J2/O15075/Q15334/Q99829/O75051/Q15139/Q8TCU6/P15848/Q9BW83/Q99707/Q9Y3R0/P61968/Q6SZW1/Q14999/Q8WX93/Q96HC4/Q9Y2H2/P49841/Q04721/P98082/Q8TDH9/Q9Y4F1/P61026/Q13099/Q13976/…	72	4
BP	GO:0032970	regulation of actin filament-based process	41/652	194/6928	4.52944470599058e-07	5.27753363807676e-05	4.36026340967174e-05	P09493/Q13576/Q96RK4/Q07954/P35611/Q9UI08/Q14019/Q13464/P06396/Q9H3Q1/Q99439/P84022/Q96J84/Q68EM7/Q9NRY4/Q96GD0/Q9NYB9/O60315/P30626/P35080/O00499/P09327/Q0VF96/Q92558/P09619/Q7Z460/Q15139/Q16658/Q8TCU6/O15013/Q86SQ0/Q08722/Q9Y281/Q9UPQ0/Q9UEY8/P58546/Q9BVC4/Q9P1F3/Q9H7P9/Q9BX67/P36897	41	4
BP	GO:0048812	neuron projection morphogenesis	51/652	267/6928	5.12667167964055e-07	5.78673065839427e-05	4.78095862229637e-05	Q16643/P06241/O60282/P46821/Q13332/Q8TER5/Q13464/P17677/O75147/Q9UJU6/Q8N0X7/Q8N3Y1/Q9BPU6/Q13641/Q96N67/Q08209/Q14934/P54764/P29323/Q9Y3Q8/Q9NRY4/Q9NYB9/Q13740/P29373/Q9UPY3/Q92558/Q9Y2J2/O15075/Q15334/Q99829/O75051/Q9Y3R0/P61968/Q6SZW1/Q14999/Q8WX93/Q96HC4/P49841/Q04721/Q9Y4F1/P61026/Q13976/P53990/P52198/Q9P2P5/O60462/P08069/P19022/Q70Z35/P51956/Q8NG68	51	4
BP	GO:0043010	camera-type eye development	28/652	109/6928	5.34626719988181e-07	5.85173246241609e-05	4.83466268314671e-05	O94788/Q6STE5/Q9P2D1/Q96RK4/Q96RY7/Q9HBG6/P35556/P29323/P84022/Q9UG01/Q9NRY4/P21359/Q9NYB9/Q68CZ1/P09619/P23921/Q58EX2/Q04721/Q5IJ48/Q68DQ2/Q99958/P49918/O00470/Q8NEZ3/P48436/P36955/O43490/P36897	28	4
BP	GO:0040012	regulation of locomotion	70/652	415/6928	5.85491724279987e-07	6.21998855323327e-05	5.13891343137387e-05	P09493/Q00534/Q9UEW8/Q96RK4/Q07954/Q9HCM4/Q9UI08/P46734/Q13464/Q01974/Q13641/Q9P266/Q96N67/P19174/Q99439/Q08209/Q8WXH0/P54764/P29323/P31751/P31749/Q9Y243/P84022/P21359/O60315/Q6P9B6/P35080/Q13315/Q8IYU2/P42785/P09327/Q9Y4C2/O00560/P27361/P09619/Q7Z460/O75051/Q4VCS5/Q15139/Q8TCU6/Q86SQ0/P15848/Q08722/Q9BXC9/P61968/Q9UPQ0/Q86U70/Q9UH99/P23142/Q9UI36/Q9Y2H2/P98082/Q92974/Q99538/Q13976/P21741/Q14155/…	70	4
BP	GO:0007167	enzyme-linked receptor protein signaling pathway	66/652	384/6928	6.30960772730625e-07	6.48183332390467e-05	5.35524785022723e-05	P06241/Q07954/Q9BWF3/P11717/Q8N0X7/P18433/Q01974/P17098/P35556/Q9P266/P19174/Q8N3R9/Q14934/P54764/P29323/Q9Y6Q2/P31751/P31749/P84022/Q99717/P49137/O60315/P49815/P09327/Q92558/O00560/P27361/P09619/Q53EL6/Q15139/Q16539/P51692/Q6ZWJ1/Q15942/Q12841/Q04206/Q9ULJ6/O94964/P49841/Q04721/Q5IJ48/P98082/Q2M1K9/P78356/Q99538/Q5VSY0/Q14155/P58005/Q9H7P6/P24593/Q86TG7/P01344/P51654/Q99958/P49918/Q13542/Q15750/…	66	4
BP	GO:0032990	cell part morphogenesis	55/652	299/6928	6.46029899392492e-07	6.48183332390467e-05	5.35524785022723e-05	Q16643/P06241/O60282/P46821/Q13332/Q8TER5/Q13464/P17677/O75147/Q9UJU6/Q8N0X7/Q8N3Y1/Q9BPU6/Q13641/Q96N67/Q08209/Q14934/P54764/P29323/Q9Y3Q8/Q9NRY4/Q9NYB9/Q13740/P29373/Q9UPY3/Q13596/P09327/Q92558/Q9Y2J2/O15075/Q15334/Q99829/O75051/Q9Y3R0/P61968/Q6SZW1/Q14999/Q8WX93/Q96HC4/P49841/Q04721/Q9Y4F1/P61026/Q13976/P21741/P53990/Q14155/P52198/Q9P2P5/O60462/P08069/P19022/Q70Z35/P51956/Q8NG68	55	4
BP	GO:2000145	regulation of cell motility	68/652	401/6928	7.03606261169701e-07	6.86871841985124e-05	5.67488975936302e-05	P09493/Q00534/Q9UEW8/Q96RK4/Q07954/Q9HCM4/Q9UI08/P46734/Q13464/Q01974/Q9P266/Q96N67/P19174/Q99439/Q08209/Q8WXH0/P54764/P29323/P31751/P31749/Q9Y243/P84022/P21359/O60315/Q6P9B6/P35080/Q13315/Q8IYU2/P42785/P09327/Q9Y4C2/O00560/P27361/P09619/Q7Z460/O75051/Q4VCS5/Q15139/Q8TCU6/Q86SQ0/P15848/Q08722/Q9BXC9/P61968/Q9UPQ0/Q86U70/Q9UH99/P23142/Q9UI36/Q9Y2H2/P98082/Q92974/Q99538/Q13976/P21741/Q14155/P24593/…	68	4
BP	GO:0050673	epithelial cell proliferation	36/652	163/6928	7.59286475702092e-07	7.21721776377883e-05	5.96281761389316e-05	P46937/Q00534/P11802/O94788/Q9H6T0/Q9P266/P19174/P31749/Q9Y243/P84022/Q9UG01/P21359/O15540/O60315/Q15139/Q6ZWJ1/Q07352/Q9UI36/Q04721/P98082/Q96LB3/P35680/P21741/P38571/Q9Y4K0/P24593/P01344/P50281/P51654/P49918/O60462/P27037/P48436/P36955/Q9H7S9/P36897	36	4
BP	GO:0009799	specification of symmetry	15/652	39/6928	1.00557935646021e-06	9.08038158883568e-05	7.50215125148602e-05	O94788/Q96RY7/P84022/Q9UG01/Q8NCM8/Q68CZ1/Q9ULK5/P48380/Q96BJ3/Q04721/Q9NVR5/Q96LB3/Q9BVM2/Q8TCX1/P27037	15	4
BP	GO:0009855	determination of bilateral symmetry	15/652	39/6928	1.00557935646021e-06	9.08038158883568e-05	7.50215125148602e-05	O94788/Q96RY7/P84022/Q9UG01/Q8NCM8/Q68CZ1/Q9ULK5/P48380/Q96BJ3/Q04721/Q9NVR5/Q96LB3/Q9BVM2/Q8TCX1/P27037	15	4
BP	GO:0034330	cell junction organization	57/652	320/6928	1.19434687884758e-06	0.000105219046985304	8.69312811690084e-05	Q9Y4G6/Q16643/Q9NQX3/P06241/P41240/P46821/Q13332/O14920/Q9HCM4/P35611/Q13464/P17677/Q9UJU6/Q9NQZ6/P18433/Q01974/Q13641/Q9UPQ7/Q14934/P54764/P29323/Q9Y6Q2/P31749/P84022/Q96J84/P21359/Q9NYB9/O75970/P40123/P35080/Q92558/O00560/Q8WZ74/Q9Y2J2/Q7Z460/Q16658/Q16539/Q86SQ0/Q12923/Q9UPQ0/Q86U70/Q58EX2/Q96HC4/Q9Y4F1/Q99538/Q9ULH1/Q14155/P50281/O60462/P08069/P19022/Q9P021/O75781/P01024/Q9BX67/Q9H7S9/P36897	57	4
BP	GO:0035239	tube morphogenesis	58/652	332/6928	1.84242527091017e-06	0.000158448573298275	0.000130909163985723	P46937/Q9P2D1/Q96RK4/Q07954/Q9HCM4/Q9C091/Q13464/Q9H6T0/P52926/Q92626/Q9HBG6/P78347/O14727/Q9P266/P19174/Q14934/P54764/P29323/P31749/Q9Y243/P84022/Q9UG01/Q9NRY4/P21359/Q15562/P49815/P42785/P09619/Q9ULK5/Q4VCS5/Q15139/Q16539/P22694/Q08722/P61968/Q07352/Q14999/Q9NVD7/Q13164/Q9ULJ6/Q04721/P35680/P21741/Q9H6E4/Q9Y4K0/P40424/P50281/P51654/Q99958/O60462/O00470/P19022/P48436/P01024/P36955/Q9BX67/Q9UQL6/…	58	4
BP	GO:0007015	actin filament organization	48/652	257/6928	2.19518938857001e-06	0.000184395908639881	0.000152346680944822	Q16643/P49006/P29966/P09493/P07951/P67936/Q9BT23/Q13576/Q96RK4/P35611/Q9UI08/Q14019/Q13464/P06396/Q9H3Q1/Q99439/P84022/Q96J84/Q68EM7/Q9NRY4/Q96GD0/Q9NYB9/O60315/P40123/P35080/O00499/Q9BQI0/P09327/Q0VF96/Q92558/Q7Z460/Q16658/Q8TCU6/O15013/Q86SQ0/Q08722/Q9Y281/Q9UPQ0/Q15942/Q9UEY8/Q92747/Q92974/P58546/Q9BVC4/Q9H7P9/P52198/Q96B97/P36897	48	4
BP	GO:0007420	brain development	55/652	311/6928	2.33809217108383e-06	0.000191936111862609	0.000158576347010112	Q00534/P06241/O94788/P35712/Q9P2D1/Q96RK4/Q13332/Q9BSJ2/Q9HAV0/O14727/Q96N67/Q9P0M6/Q8N3R9/Q8WXH0/P29323/Q9UID3/Q9Y243/Q9UG01/Q9NRY4/P21359/Q8NCM8/Q68CZ1/Q13315/P28370/O15075/O00423/O75051/Q5SQI0/O00562/P23921/Q9BXC9/Q7Z4L5/Q86U70/Q9UH99/Q5T9L3/Q9Y2I8/Q9ULJ6/P49841/Q13976/P35680/O75882/P21741/P58546/A6NKD9/Q9BVM2/Q9H6E4/P40424/P40425/P0C7T5/O60462/P08069/O00470/P19022/Q14686/P28360	55	4
BP	GO:0061448	connective tissue development	23/652	86/6928	2.62500225064181e-06	0.000210700180651516	0.00017407909662151	Q15596/A1X283/Q5U5Q3/P35712/Q96RK4/P50454/P52926/P04818/Q8N0X7/P84022/Q99717/Q9C0B1/P27361/P09619/Q16539/Q9BXC9/P21741/P38571/Q9Y4K0/Q99958/P48436/P28360/P36897	23	4
BP	GO:0060322	head development	58/652	336/6928	2.73884806062408e-06	0.000215059112934221	0.000177680417662912	Q00534/P06241/O94788/P35712/Q9P2D1/Q96RK4/Q13332/Q9BSJ2/Q9HAV0/O14727/Q96N67/Q9P0M6/Q8N3R9/Q8WXH0/P29323/Q9UID3/Q9Y243/Q9UG01/Q9NRY4/P21359/Q8NCM8/Q68CZ1/Q13315/P28370/P27361/O15075/O00423/O75051/Q5SQI0/O00562/P23921/Q9BXC9/Q7Z4L5/Q86U70/Q9UH99/Q5T9L3/Q9Y2I8/Q9ULJ6/P49841/Q13976/P35680/O75882/P21741/P58546/A6NKD9/Q9BVM2/Q9H6E4/P40424/P40425/P0C7T5/P50281/O60462/P08069/O00470/P19022/Q14686/P48436/…	58	4
BP	GO:0097435	supramolecular fiber organization	71/652	441/6928	2.87119201930894e-06	0.000218947858599252	0.000180893273628513	Q16643/P49006/P29966/P09493/P07951/P67936/Q9BT23/Q13576/Q14315/Q96RK4/P46821/Q9BSJ2/P50454/P35611/Q9UI08/Q14019/Q92791/Q13464/O75147/Q92626/Q9UDT6/P06396/Q9H3Q1/Q9Y3E1/Q99439/P84022/Q9UG01/Q96J84/Q68EM7/Q9NRY4/Q96GD0/P21359/Q9NYB9/O60315/Q96CW5/P40123/P35080/O00499/Q9BQI0/P09327/Q0VF96/Q92558/P09619/Q7Z460/Q15139/Q16658/Q8TCU6/O15013/Q86SQ0/P13674/Q08722/Q9Y281/P23258/Q9UPQ0/Q15942/Q05707/Q9BW62/…	71	4
BP	GO:0032956	regulation of actin cytoskeleton organization	37/652	179/6928	2.90960609434222e-06	0.000218947858599252	0.000180893273628513	P09493/Q13576/Q96RK4/Q07954/P35611/Q9UI08/Q14019/Q13464/P06396/Q9H3Q1/P84022/Q96J84/Q68EM7/Q9NRY4/Q96GD0/Q9NYB9/P35080/O00499/P09327/Q0VF96/Q92558/P09619/Q7Z460/Q15139/Q16658/Q8TCU6/O15013/Q86SQ0/Q08722/Q9Y281/Q9UPQ0/Q9UEY8/P58546/Q9BVC4/Q9H7P9/Q9BX67/P36897	37	4
BP	GO:0048589	developmental growth	50/652	275/6928	3.02659321819387e-06	0.000223103157226862	0.000184326353890002	P46937/O00512/Q5U5Q3/Q9P2D1/Q96RK4/P46821/Q13332/Q9HCM4/P17677/P04818/Q8N0X7/Q08209/P31749/P84022/Q9Y3Q8/Q13740/P29373/Q13315/Q9C0B1/P09327/Q92558/O15075/Q99829/Q7Z5J4/Q16539/P51692/Q9BXC9/Q07352/Q96HC4/Q9NZV5/Q9ULJ6/P49841/Q04721/Q99538/Q13976/P35680/O75882/P21741/P58546/P53990/P01344/P52198/Q99958/P49918/O60462/Q14353/O00470/P48436/Q8NG68/P36897	50	4
BP	GO:0007224	smoothened signaling pathway	18/652	58/6928	3.24345794082907e-06	0.000233902788987232	0.000193248938269745	Q2M1P5/Q96RY7/Q9HBG6/A0AVF1/Q7Z3E5/P10155/Q9UG01/Q8NCM8/Q68CZ1/P22694/Q9BW83/Q7Z4L5/Q8WYA0/O43822/Q9Y547/P51654/P36405/Q8NEZ3	18	4
BP	GO:0008284	positive regulation of cell population proliferation	76/652	484/6928	3.30261413021839e-06	0.000233902788987232	0.000193248938269745	Q16643/P49006/P46937/Q00534/P11802/P06241/O94788/Q6STE5/Q96RK4/P46821/Q9UHD8/Q9H6T0/P52926/O75147/Q01974/Q8N3Y1/Q5JSL3/Q9P266/Q9H3Q1/P19174/Q08209/Q13619/P54764/P29323/P31751/P31749/Q9Y243/Q9NRY4/P21359/Q9NYB9/P29373/P09327/O00560/P27361/P09619/Q52LJ0/O75051/Q15139/Q16658/Q16539/P15848/P51692/Q08722/Q9Y3R0/Q6ZWJ1/Q14999/Q9NZV5/Q04206/Q9ULJ6/P49841/Q04721/Q99626/Q13099/Q99538/P21741/P53990/Q14155/…	76	4
BP	GO:0001501	skeletal system development	36/652	173/6928	3.36889690521316e-06	0.000234008761954422	0.000193336492434804	A1X283/Q5U5Q3/P35712/Q9P2D1/P50454/P52564/Q96RY7/O75569/P52926/P04818/P51812/P35556/P84022/Q99717/Q9UG01/P27361/Q7Z5J4/Q16539/O96028/Q9BXC9/O43252/Q04721/P21741/P38571/Q9Y547/Q9Y4K0/P40424/Q15742/P50281/Q99958/P49918/P27037/Q8NEZ3/P48436/P28360/P36897	36	4
BP	GO:0060284	regulation of cell development	55/652	316/6928	3.8778992698898e-06	0.000264282493638527	0.000218348449456555	Q16643/P46937/Q00534/Q6STE5/Q9P2D1/P46821/Q8TAQ2/Q9BRX8/Q13332/O14920/P35611/P32119/Q13464/O75147/Q8N0X7/Q01974/Q8N3Y1/Q9BPU6/Q96N67/Q08209/Q13619/Q14934/P54764/P29323/P31749/P21359/P29373/Q9UPY3/O00499/Q13951/O75051/P48380/Q16539/P51692/Q9UDY8/Q86U70/Q07352/Q14999/Q9NVQ4/Q04206/Q9ULJ6/P49841/Q04721/O76074/P21741/P53990/Q2VWP7/O00327/P50281/P52198/P27037/Q16566/O00470/P36955/Q9GZU7	55	4
BP	GO:0022603	regulation of anatomical structure morphogenesis	59/652	348/6928	4.05842168072417e-06	0.000270164317830664	0.000223207973727905	Q16643/P09493/P06241/P35580/P46821/Q13332/Q13464/Q9UGP4/P52926/O75147/Q8N0X7/Q8N3Y1/Q9BPU6/P78347/Q9P266/Q9H3Q1/P19174/Q08209/Q14934/P54764/P29323/Q9Y243/Q9NRY4/P21359/Q9NYB9/P29373/P09327/Q9Y2J2/Q7Z460/O75051/Q9ULK5/Q4VCS5/Q15139/Q86SQ0/Q9Y3R0/Q6SZW1/Q14999/Q9NVD7/Q96HC4/Q13164/P49841/Q5IJ48/P98082/Q99626/P21741/O43822/P53990/Q14155/P52198/P51654/Q9P2P5/Q99958/Q96B97/P19022/O75781/P48436/P28360/…	59	4
BP	GO:0120035	regulation of plasma membrane bounded cell projection organization	53/652	301/6928	4.11379775212805e-06	0.000270164317830664	0.000223207973727905	Q16643/P46937/P06241/Q96RK4/P46821/Q13332/Q9UI08/Q96RY7/Q9UHD8/P17677/O75147/Q8N0X7/Q01974/Q8N3Y1/Q9BPU6/Q5JSL3/Q9H3Q1/Q08209/Q14934/Q8WXH0/P54764/P29323/P43378/P31749/Q9NRY4/Q9NYB9/P29373/P35080/P09327/O75051/Q15139/Q16658/Q8TCU6/P15848/Q6SZW1/Q14999/Q9P0N9/Q96HC4/Q9Y2H2/P49841/P98082/Q13099/P21741/P53990/Q14155/Q8TCX1/P52198/Q9P2P5/P08069/P19022/O75781/P36955/P36897	53	4
BP	GO:0031344	regulation of cell projection organization	54/652	309/6928	4.20494221868105e-06	0.000271218773104928	0.00022407915770603	Q16643/P46937/P06241/Q96RK4/P46821/Q13332/Q9UI08/Q96RY7/Q9UHD8/P17677/O75147/Q8N0X7/Q01974/Q8N3Y1/Q9BPU6/Q5JSL3/Q9H3Q1/Q08209/Q14934/Q8WXH0/P54764/P29323/P43378/P31749/Q9NRY4/Q9NYB9/P29373/P35080/P09327/O75051/Q15139/Q16658/Q8TCU6/P15848/Q9Y3R0/Q6SZW1/Q14999/Q9P0N9/Q96HC4/Q9Y2H2/P49841/P98082/Q13099/P21741/P53990/Q14155/Q8TCX1/P52198/Q9P2P5/P08069/P19022/O75781/P36955/P36897	54	4
BP	GO:0048762	mesenchymal cell differentiation	25/652	101/6928	4.5000391610674e-06	0.00028516037631185	0.000235597618127905	O94788/Q9HCM4/Q13464/P52926/P54764/P84022/O00560/P27361/Q53EL6/Q7Z460/Q86SQ0/Q14999/P49841/Q5IJ48/P98082/P21741/Q9Y2G5/Q9Y4K0/Q99958/O60462/P19022/P48436/P28360/Q9H7S9/P36897	25	4
BP	GO:0060485	mesenchyme development	28/652	121/6928	5.0258799873182e-06	0.000307631101020262	0.000254162782360681	P46937/O94788/Q9HCM4/Q13464/P52926/P54764/P84022/Q15562/O00560/P27361/Q53EL6/Q7Z460/Q86SQ0/Q07352/Q14999/P49841/Q5IJ48/P98082/P21741/Q9Y2G5/Q9Y4K0/Q99958/O60462/P19022/P48436/P28360/Q9H7S9/P36897	28	4
BP	GO:0061512	protein localization to cilium	12/652	29/6928	5.03518991150964e-06	0.000307631101020262	0.000254162782360681	Q96RK4/Q96RY7/Q9HBG6/A0AVF1/Q8NCM8/Q9UJY5/Q7Z4L5/P49841/Q2M1K9/Q9ULH1/P36405/Q8NEZ3	12	4
BP	GO:1901653	cellular response to peptide	36/652	176/6928	5.11015117973857e-06	0.000307631101020262	0.000254162782360681	Q15596/P06241/P41240/P46821/Q07954/Q9BWF3/Q13464/P18433/Q08209/P54764/P29323/P31751/P31749/P49815/P27361/Q15139/P51692/Q6ZWJ1/Q07352/O60343/Q04206/O94964/P49841/P78356/P61026/Q92974/Q99538/Q5VSY0/P58005/Q13636/Q92539/P01344/Q99958/Q13542/P08069/Q9UQL6	36	4
BP	GO:0040011	locomotion	73/652	468/6928	6.71554668514109e-06	0.000397648436503764	0.00032853450996333	P09493/Q00534/Q9UEW8/Q96RK4/Q07954/Q9HCM4/Q9UI08/P46734/Q13464/Q01974/Q13641/Q9P266/Q96N67/P19174/Q99439/Q08209/Q8WXH0/P54764/P29323/P31751/P31749/Q9Y243/P84022/P21359/O60315/P49815/Q6P9B6/P35080/Q13315/Q8IYU2/P42785/P09327/Q9Y4C2/O00560/P27361/P09619/Q7Z460/O75051/Q4VCS5/Q15139/Q16539/Q8TCU6/Q86SQ0/P15848/Q08722/Q9BXC9/P61968/Q9UPQ0/Q86U70/Q9UH99/P23142/Q9NVD7/Q9UI36/Q9Y2H2/P98082/Q92974/Q99538/…	73	4
BP	GO:0030334	regulation of cell migration	62/652	379/6928	7.5957968129736e-06	0.000440376688208201	0.000363836309107143	P09493/Q9UEW8/Q07954/Q9HCM4/Q9UI08/P46734/Q13464/Q01974/Q9P266/Q96N67/P19174/Q99439/Q08209/Q8WXH0/P54764/P29323/P31751/P31749/Q9Y243/P84022/P21359/O60315/Q6P9B6/P35080/Q13315/Q8IYU2/P42785/P09327/Q9Y4C2/O00560/P27361/P09619/Q7Z460/O75051/Q4VCS5/Q15139/Q8TCU6/Q86SQ0/P15848/Q08722/P61968/Q9UPQ0/Q86U70/Q9UH99/Q9UI36/P98082/Q92974/Q99538/Q13976/P21741/Q14155/P24593/P50281/Q99958/O60462/P08069/P48436/…	62	4
BP	GO:0031016	pancreas development	12/652	30/6928	7.68098874781746e-06	0.000440376688208201	0.000363836309107143	Q00534/O94788/Q9BWF3/P31749/P48380/Q5T9L3/P49841/P35680/O00327/P01344/P19022/P48436	12	4
BP	GO:1901652	response to peptide	43/652	231/6928	8.20924215382669e-06	0.000463309104056594	0.000382782919508202	Q15596/P06241/P41240/P46821/Q07954/Q9BWF3/Q13464/P18433/Q7L775/Q08209/P54764/P29323/P31751/P31749/P49815/Q6P9B6/P27361/Q15139/Q16539/P51692/Q6ZWJ1/Q07352/O60343/Q04206/O94964/P49841/P78356/P61026/Q99081/Q92974/Q99538/Q5VSY0/P58005/Q13636/P24593/Q92539/P01344/Q99958/Q13542/P08069/P36955/Q9UQL6/P80365	43	4
BP	GO:1901701	cellular response to oxygen-containing compound	76/652	496/6928	8.35516074870197e-06	0.000464289855758639	0.000383593210082107	Q15596/Q8TDX7/P46937/P09493/P11802/P06241/P41240/O94788/Q9UEW8/P46821/Q07954/Q9BWF3/P35611/P52564/P46734/P32119/Q13464/P18433/P10768/Q08209/Q14934/P54764/P29323/P31751/P31749/Q96GD0/Q15562/P49815/P30626/Q13315/P09471/P27361/Q53EL6/Q99829/Q15139/Q96JN0/Q16539/P51692/Q99707/Q9UDY8/Q6ZWJ1/Q07352/Q14571/O60343/P55210/Q13164/P17655/Q04206/O94964/P49841/Q96FN4/P78356/A6NHX0/P61026/Q92974/P12109/Q99538/…	76	4
BP	GO:0035107	appendage morphogenesis	18/652	62/6928	9.29149737282192e-06	0.000500908783740788	0.000413847526346428	O94788/Q9P2D1/Q96RY7/Q9HBG6/P35556/Q8NCM8/P29373/Q68CZ1/O75051/P51826/Q9NYL2/Q04721/P40424/P40425/P51654/Q8NEZ3/P48436/P28360	18	4
BP	GO:0035108	limb morphogenesis	18/652	62/6928	9.29149737282192e-06	0.000500908783740788	0.000413847526346428	O94788/Q9P2D1/Q96RY7/Q9HBG6/P35556/Q8NCM8/P29373/Q68CZ1/O75051/P51826/Q9NYL2/Q04721/P40424/P40425/P51654/Q8NEZ3/P48436/P28360	18	4
BP	GO:0061061	muscle structure development	50/652	286/6928	9.55465969733463e-06	0.000507521041570187	0.000419310530061048	P09493/O00512/Q6STE5/P35712/Q14315/Q9P2D1/Q8TAQ2/Q9BWF3/P85037/Q9UHJ3/O75147/Q9ULH7/Q08209/Q14934/P31749/P84022/Q13642/P21359/P14649/P60660/P30626/O00499/P09619/Q53EL6/Q15139/Q16539/Q9Y281/Q07352/Q14192/P55210/Q96HC4/P50479/P17655/Q9NZV5/P09382/Q99081/Q13976/P58546/P26992/O00327/P24593/P01344/P50281/Q99958/O00470/P19022/P48436/P28360/Q9UQL6/P36897	50	4
BP	GO:0001568	blood vessel development	47/652	263/6928	9.77510053568466e-06	0.000511705262824536	0.000422767506005584	P46937/O94788/Q9P2D1/Q07954/Q13464/P52926/Q92626/Q8N3Y1/P78347/Q9P266/P19174/Q14934/P29323/P31749/Q9Y243/P21359/Q8NCM8/Q15562/P42785/P09619/Q4VCS5/Q15139/Q16539/Q08722/Q07352/Q14999/Q9NVD7/Q13164/Q9ULJ6/Q04721/Q99626/P21741/P38571/Q9H6E4/Q9Y4K0/P50281/P51654/Q99958/Q15750/O60462/O00470/P19022/P01024/P36955/Q9BX67/Q9UQL6/P36897	47	4
BP	GO:0031032	actomyosin structure organization	26/652	112/6928	1.02666785279204e-05	0.000529760612040694	0.000437684716190292	P09493/Q13576/Q14315/Q96RK4/P35580/Q9HCM4/Q9UI08/Q13464/O75147/Q99439/P84022/O60315/P35080/Q0VF96/P09619/P11171/Q9Y2J2/Q7Z460/Q15139/O15013/Q86SQ0/Q08722/Q9Y281/Q9UPQ0/Q15942/P36897	26	4
BP	GO:0001822	kidney development	27/652	119/6928	1.09361641419796e-05	0.000548630901122641	0.000453275224305732	P46937/O94788/Q9C091/O14727/Q08209/P54764/P84022/Q99717/P21359/Q8NCM8/Q68CZ1/P09619/Q9ULK5/Q9BW83/Q04721/Q13099/P35680/Q9Y547/P40424/P51654/Q99958/P49918/P36405/P48436/P36955/O43490/P36897	27	4
BP	GO:0072001	renal system development	27/652	119/6928	1.09361641419796e-05	0.000548630901122641	0.000453275224305732	P46937/O94788/Q9C091/O14727/Q08209/P54764/P84022/Q99717/P21359/Q8NCM8/Q68CZ1/P09619/Q9ULK5/Q9BW83/Q04721/Q13099/P35680/Q9Y547/P40424/P51654/Q99958/P49918/P36405/P48436/P36955/O43490/P36897	27	4
BP	GO:0007368	determination of left/right symmetry	13/652	36/6928	1.20658100207736e-05	0.000597009668425125	0.000493245442089302	Q96RY7/P84022/Q9UG01/Q8NCM8/Q68CZ1/Q9ULK5/P48380/Q04721/Q9NVR5/Q96LB3/Q9BVM2/Q8TCX1/P27037	13	4
BP	GO:0048813	dendrite morphogenesis	19/652	69/6928	1.22966554602062e-05	0.000600209723273846	0.000495889306254402	Q16643/P06241/O75147/Q8N3Y1/Q9BPU6/Q13641/Q08209/Q14934/P54764/P29323/Q9NYB9/O15075/Q6SZW1/Q14999/Q96HC4/P49841/Q9Y4F1/Q9P2P5/Q70Z35	19	4
BP	GO:0030855	epithelial cell differentiation	43/652	235/6928	1.28511265124342e-05	0.000618910252838832	0.000511339560178962	P46937/Q00534/P46821/Q13332/O14920/Q9BWF3/Q9HCM4/P35611/Q13464/P04818/Q9P0M6/O75367/Q08209/P31751/P31749/P84022/Q9NYB9/O60443/P09327/P48380/P51692/Q07352/Q12841/Q8WX93/P49841/Q04721/P98082/Q96LB3/P61026/Q5EBL4/Q99626/P35680/P55212/P38571/Q96FS4/O43347/O00327/Q99958/P49918/P19022/P48436/O43490/Q9H7S9	43	4
BP	GO:0030155	regulation of cell adhesion	52/652	305/6928	1.31951013162326e-05	0.000627114552029372	0.000518117897943483	P09493/Q00534/P06241/P41240/Q6STE5/Q8TAQ2/Q96A83/Q9HCM4/P32119/Q13464/P18433/Q08209/P54764/P29323/P31749/P84022/P21359/O43854/Q13315/Q13951/Q7Z460/O75051/Q16539/Q8TCU6/Q86SQ0/P51692/Q08722/Q9UDY8/Q9UPQ0/Q86U70/P23142/Q13164/Q04206/P09382/Q9ULJ6/P49841/P98082/Q96LB3/O76074/Q13976/P21741/Q96FS4/Q14155/Q96FA3/P01344/P50281/Q99958/P48436/P15907/Q9BX67/Q8IWF6/Q9H7S9	52	4
BP	GO:0048568	embryonic organ development	33/652	162/6928	1.38512381002458e-05	0.000649748987247895	0.000536818318717662	P46937/O94788/Q9P2D1/Q96RY7/O75569/Q8N3Y1/Q9HBG6/P35556/P29323/P31749/P84022/Q9UG01/Q15562/P27361/Q9ULK5/Q07352/Q04721/Q5IJ48/Q8TDH9/Q99626/P35680/Q9H6E4/P40424/P40425/P01023/P01344/P50281/Q99958/P49918/Q8NEZ3/P48436/P28360/P36897	33	4
BP	GO:0035270	endocrine system development	15/652	47/6928	1.46820416239719e-05	0.000679891465971622	0.000561721835411071	Q00534/O94788/P31749/P84022/P21359/P27361/P48380/P49841/P21741/P40424/O00327/P49918/P19022/P48436/P36897	15	4
BP	GO:0040014	regulation of multicellular organism growth	11/652	27/6928	1.50553134250655e-05	0.000688351798624514	0.000568711706329923	Q9P2D1/Q96RK4/Q9C0B1/P09327/Q7Z5J4/P51692/Q9BXC9/Q99538/O75882/P01344/Q14353	11	4
BP	GO:0001944	vasculature development	48/652	276/6928	1.6701898021846e-05	0.00074002875007727	0.000611406862058944	P46937/O94788/Q9P2D1/Q07954/Q13464/P52926/Q92626/Q8N3Y1/P78347/Q9P266/P19174/Q14934/P29323/P31749/Q9Y243/P21359/Q8NCM8/Q15562/P42785/P09619/Q53EL6/Q4VCS5/Q15139/Q16539/Q08722/Q07352/Q14999/Q9NVD7/Q13164/Q9ULJ6/Q04721/Q99626/P21741/P38571/Q9H6E4/Q9Y4K0/P50281/P51654/Q99958/Q15750/O60462/O00470/P19022/P01024/P36955/Q9BX67/Q9UQL6/P36897	48	4
BP	GO:0030326	embryonic limb morphogenesis	16/652	53/6928	1.68917173009099e-05	0.00074002875007727	0.000611406862058944	O94788/Q9P2D1/Q96RY7/Q9HBG6/P35556/Q8NCM8/P29373/Q68CZ1/P51826/Q9NYL2/Q04721/P40424/P40425/P51654/Q8NEZ3/P28360	16	4
BP	GO:0035113	embryonic appendage morphogenesis	16/652	53/6928	1.68917173009099e-05	0.00074002875007727	0.000611406862058944	O94788/Q9P2D1/Q96RY7/Q9HBG6/P35556/Q8NCM8/P29373/Q68CZ1/P51826/Q9NYL2/Q04721/P40424/P40425/P51654/Q8NEZ3/P28360	16	4
BP	GO:0040007	growth	64/652	405/6928	1.70050903256958e-05	0.00074002875007727	0.000611406862058944	P46937/O00512/Q5U5Q3/Q9P2D1/Q96RK4/P46821/Q13332/Q9HCM4/P17677/P04818/Q8N0X7/P51812/Q96K76/Q08209/P31749/P84022/Q13642/Q9Y3Q8/Q13740/P29373/Q13315/Q9C0B1/P09327/Q92558/O00560/O15075/Q99829/Q7Z5J4/Q16539/Q96PD2/P51692/Q9BXC9/Q07352/Q9NZT2/Q96HC4/Q9NZV5/Q9ULJ6/P49841/Q04721/P98082/Q99538/Q13976/P35680/O75882/P21741/P58546/Q96FS4/P53990/Q9BVC4/P24593/P01344/P50281/P52198/P51654/Q99958/P49918/O60462/…	64	4
BP	GO:0071417	cellular response to organonitrogen compound	48/652	279/6928	2.24131143310879e-05	0.000963763916236779	0.000796255377551806	Q15596/P06241/P41240/P46821/Q07954/Q9BWF3/Q13464/P18433/Q08209/P54764/P29323/P31751/P31749/Q96GD0/P49815/P09471/P27361/Q15139/P51692/Q6ZWJ1/Q07352/Q14571/O60343/P55210/P17655/Q9NZV5/Q04206/O94964/P49841/P78356/A6NHX0/P61026/Q92974/P12109/Q99538/P55212/Q5VSY0/P58005/Q13636/P24593/Q92539/P01344/Q99958/Q13542/P08069/O75781/P48436/Q9UQL6	48	4
BP	GO:0070848	response to growth factor	51/652	303/6928	2.30124147162763e-05	0.000974406498509237	0.000805048208682662	P06241/P35712/P46821/Q9HCM4/P46734/Q13464/Q8N0X7/O14727/P17098/P35556/Q9P266/P19174/Q8N3R9/P31749/P84022/Q99717/P49137/O60315/P09327/Q92558/O00560/P27361/P09619/Q53EL6/Q15139/Q16539/P51692/O43237/Q07352/Q15942/Q12841/Q9P0N9/Q13164/Q04206/Q9ULJ6/Q04721/Q5IJ48/P98082/Q2M1K9/Q99538/Q86TG7/P51654/P49918/Q15750/O60462/P27037/P08069/P48436/P28360/Q9H7S9/P36897	51	4
BP	GO:0030900	forebrain development	32/652	159/6928	2.41324359312499e-05	0.00100191216762844	0.000827773210708935	Q00534/P06241/O94788/Q9P2D1/Q96RK4/Q13332/O14727/Q96N67/Q8N3R9/Q8WXH0/P29323/Q9NRY4/P21359/Q8NCM8/Q68CZ1/O15075/Q5SQI0/P23921/Q9BXC9/Q7Z4L5/Q9UH99/Q9Y2I8/Q9ULJ6/P49841/Q13976/P21741/A6NKD9/Q9BVM2/O60462/P08069/P19022/P28360	32	4
BP	GO:0051241	negative regulation of multicellular organismal process	57/652	353/6928	2.66441050341953e-05	0.00109361940208538	0.000903541121673967	Q00534/P41240/Q9UEW8/P35712/Q13332/Q9UI08/P04035/P08758/P52564/P32119/Q9UHJ3/Q13464/Q8N0X7/Q9BPU6/P78347/Q96N67/Q08209/Q13619/Q14934/P54764/P29323/P84022/P21359/Q9UPY3/P30626/P35080/Q13315/O00499/Q13951/Q53EL6/Q4VCS5/Q7Z5J4/Q12923/Q9BXC9/Q7Z4L5/P49841/Q2M1K9/Q9NSC5/O76074/P31483/Q99538/Q13976/P35680/P21741/Q9UPR0/Q9Y4K0/Q2VWP7/O00327/P24593/Q96FA3/Q99958/P48436/P36955/Q9UKL6/Q9UQL6/P36897/Q9GZU7	57	4
BP	GO:0071363	cellular response to growth factor stimulus	49/652	291/6928	3.30339982840191e-05	0.00134066069440311	0.00110764500455581	P06241/P35712/P46821/Q9HCM4/P46734/Q8N0X7/O14727/P17098/P35556/Q9P266/P19174/Q8N3R9/P31749/P84022/Q99717/P49137/O60315/P09327/Q92558/O00560/P27361/P09619/Q53EL6/Q15139/Q16539/P51692/O43237/Q07352/Q15942/Q12841/Q13164/Q04206/Q9ULJ6/Q04721/Q5IJ48/P98082/Q2M1K9/Q99538/Q86TG7/P51654/P49918/Q15750/O60462/P27037/P08069/P48436/P28360/Q9H7S9/P36897	49	4
BP	GO:0050808	synapse organization	36/652	191/6928	3.40598481205e-05	0.00136693523790274	0.00112935285873237	Q16643/Q9NQX3/P06241/P46821/Q13332/Q13464/P17677/Q9UJU6/Q9NQZ6/Q01974/Q13641/Q9UPQ7/Q14934/P54764/P29323/P31749/P21359/Q9NYB9/P40123/P35080/Q92558/O00560/Q8WZ74/Q16539/Q12923/Q58EX2/Q96HC4/Q9Y4F1/Q99538/Q9ULH1/O60462/P08069/P19022/Q9P021/O75781/P01024	36	4
BP	GO:0048736	appendage development	19/652	74/6928	3.62656832626297e-05	0.00141210274885281	0.00116666995774253	O94788/Q9P2D1/Q96RY7/Q9HBG6/P35556/Q9UG01/Q8NCM8/P29373/Q68CZ1/O75051/P51826/Q9NYL2/Q04721/P40424/P40425/P51654/Q8NEZ3/P48436/P28360	19	4
BP	GO:0060173	limb development	19/652	74/6928	3.62656832626297e-05	0.00141210274885281	0.00116666995774253	O94788/Q9P2D1/Q96RY7/Q9HBG6/P35556/Q9UG01/Q8NCM8/P29373/Q68CZ1/O75051/P51826/Q9NYL2/Q04721/P40424/P40425/P51654/Q8NEZ3/P48436/P28360	19	4
BP	GO:0016358	dendrite development	25/652	113/6928	3.63581272545157e-05	0.00141210274885281	0.00116666995774253	Q16643/P06241/Q96RK4/P46821/Q13332/O75147/Q8N3Y1/Q9BPU6/Q13641/Q08209/Q14934/P54764/P29323/Q9NYB9/O15075/Q8TCU6/Q6SZW1/Q14999/Q96HC4/P49841/Q9Y4F1/Q13976/Q9ULH1/Q9P2P5/Q70Z35	25	4
BP	GO:0001503	ossification	32/652	163/6928	4.05207236913512e-05	0.0015570303614166	0.00128640819333685	P46937/P67936/Q00534/P52564/Q9UGP4/Q01974/P35556/O00299/Q08209/P31749/P84022/Q99717/P21359/P27361/Q13951/Q15139/Q16539/Q14192/Q9UBG0/P49841/P12109/P21741/Q9H6E4/P40424/P24593/Q15742/P01344/P50281/P51654/Q99958/P27037/P48436	32	4
BP	GO:1901699	cellular response to nitrogen compound	50/652	302/6928	4.34223564629888e-05	0.00165096370046648	0.00136401529720303	Q15596/P06241/P41240/P46821/Q07954/Q9BWF3/Q13464/P18433/Q08209/P54764/P29323/P31751/P31749/Q96GD0/P49815/P09471/P27361/Q15139/P51692/Q99707/Q6ZWJ1/Q07352/Q14571/O60343/P55210/P17655/Q9NZV5/Q04206/O94964/P49841/P78356/A6NHX0/P61026/Q92974/P12109/Q99538/P55212/Q5KU26/Q5VSY0/P58005/Q13636/P24593/Q92539/P01344/Q99958/Q13542/P08069/O75781/P48436/Q9UQL6	50	4
BP	GO:0048562	embryonic organ morphogenesis	21/652	88/6928	4.68466585386156e-05	0.00176260552751541	0.00145625303680894	P46937/Q9P2D1/Q96RY7/O75569/P35556/P29323/P84022/Q9UG01/Q15562/P27361/Q9ULK5/Q04721/Q5IJ48/Q8TDH9/P35680/P50281/Q99958/Q8NEZ3/P48436/P28360/P36897	21	4
BP	GO:0060537	muscle tissue development	31/652	157/6928	4.75324460667058e-05	0.00176997108446331	0.0014623384112763	P46937/P09493/O00512/O94788/P35712/Q9P2D1/O75147/Q9ULH7/Q08209/P84022/Q99717/P21359/P14649/P60660/P09619/Q16539/Q9Y281/Q14192/Q96HC4/Q9NZV5/Q04721/Q13976/P58546/O00327/P24593/P01344/Q99958/O00470/P48436/P28360/P36897	31	4
BP	GO:0048667	cell morphogenesis involved in neuron differentiation	42/652	241/6928	5.39079561679007e-05	0.00197119829397965	0.00162859100175798	Q16643/P06241/O60282/P46821/Q13332/Q8TER5/P17677/O75147/Q8N0X7/Q8N3Y1/Q9BPU6/Q13641/Q96N67/Q08209/Q14934/P54764/P29323/Q9NRY4/Q9NYB9/Q13740/P29373/O15075/Q15334/O75051/P61968/Q6SZW1/Q14999/Q8WX93/Q96HC4/P49841/Q04721/Q9Y4F1/P61026/Q13976/P53990/P52198/Q9P2P5/O60462/P08069/P19022/Q70Z35/Q8NG68	42	4
BP	GO:0001649	osteoblast differentiation	23/652	102/6928	5.40278602170503e-05	0.00197119829397965	0.00162859100175798	P46937/P67936/Q00534/P52564/Q9UGP4/P35556/O00299/Q08209/P31749/P84022/Q99717/P21359/Q13951/Q15139/Q16539/Q14192/Q9UBG0/P49841/P12109/P24593/P01344/P27037/P48436	23	4
BP	GO:0048514	blood vessel morphogenesis	40/652	226/6928	5.67519884093408e-05	0.00204988182134539	0.00169359881200506	P46937/Q9P2D1/Q07954/Q13464/P52926/Q92626/P78347/Q9P266/P19174/Q14934/P29323/P31749/Q9Y243/P21359/Q15562/P42785/P09619/Q4VCS5/Q15139/Q16539/Q08722/Q07352/Q14999/Q9NVD7/Q13164/Q9ULJ6/Q04721/P21741/Q9H6E4/Q9Y4K0/P50281/Q99958/O60462/O00470/P19022/P01024/P36955/Q9BX67/Q9UQL6/P36897	40	4
BP	GO:0048638	regulation of developmental growth	25/652	116/6928	5.77602429725164e-05	0.00206564354075969	0.00170662104040734	P46937/Q9P2D1/Q96RK4/P46821/Q13332/Q8N0X7/P31749/P29373/Q9C0B1/P09327/Q7Z5J4/Q16539/P51692/Q9BXC9/P49841/Q99538/P35680/O75882/P53990/P01344/P52198/Q99958/Q14353/Q8NG68/P36897	25	4
BP	GO:0071375	cellular response to peptide hormone stimulus	30/652	152/6928	6.33226780192155e-05	0.00221074130846262	0.00182649985705296	Q15596/P41240/P46821/Q9BWF3/Q13464/P18433/Q08209/P31751/P31749/P49815/P27361/Q15139/P51692/Q6ZWJ1/Q07352/O60343/Q04206/O94964/P49841/P78356/P61026/Q5VSY0/P58005/Q13636/Q92539/P01344/Q99958/Q13542/P08069/Q9UQL6	30	4
BP	GO:0048814	regulation of dendrite morphogenesis	12/652	36/6928	6.54220025042745e-05	0.00221074130846262	0.00182649985705296	Q16643/O75147/Q8N3Y1/Q9BPU6/Q08209/Q14934/P54764/P29323/Q6SZW1/Q14999/P49841/Q9P2P5	12	4
BP	GO:0070252	actin-mediated cell contraction	12/652	36/6928	6.54220025042745e-05	0.00221074130846262	0.00182649985705296	P09493/Q9HCM4/Q13464/P06396/P14649/P60660/O60315/P30626/O00499/P09327/Q9UPQ0/Q9NVD7	12	4
BP	GO:0010837	regulation of keratinocyte proliferation	8/652	17/6928	6.63596193769254e-05	0.00221074130846262	0.00182649985705296	P46937/Q9UG01/Q15139/Q6ZWJ1/Q07352/Q04721/Q96LB3/P21741	8	4
BP	GO:0046530	photoreceptor cell differentiation	8/652	17/6928	6.63596193769254e-05	0.00221074130846262	0.00182649985705296	Q96RK4/Q96RY7/Q68CZ1/Q58EX2/Q5IJ48/P36405/P48436/O43490	8	4
BP	GO:0002064	epithelial cell development	21/652	90/6928	6.67464143753082e-05	0.00221074130846262	0.00182649985705296	P46937/Q00534/Q13332/O14920/Q9HCM4/P35611/Q13464/P04818/P31749/Q9NYB9/P48380/Q8WX93/P49841/Q04721/Q96LB3/Q5EBL4/Q96FS4/O00327/Q99958/P19022/P48436	21	4
BP	GO:0003007	heart morphogenesis	21/652	90/6928	6.67464143753082e-05	0.00221074130846262	0.00182649985705296	P46937/P09493/O94788/Q6STE5/Q9P2D1/P84022/Q9UG01/Q15562/Q53EL6/Q9ULK5/O96028/Q14192/Q9NVD7/Q9ULJ6/Q04721/Q99958/Q15750/O60462/P48436/P28360/P36897	21	4
BP	GO:0050678	regulation of epithelial cell proliferation	27/652	131/6928	6.73260088402239e-05	0.00221074130846262	0.00182649985705296	P46937/Q00534/P11802/O94788/Q9H6T0/Q9P266/P19174/P31749/Q9Y243/P84022/Q9UG01/P21359/Q15139/Q6ZWJ1/Q07352/Q04721/P98082/Q96LB3/P21741/P01344/P51654/P49918/O60462/P48436/P36955/Q9H7S9/P36897	27	4
BP	GO:0040017	positive regulation of locomotion	41/652	236/6928	7.11397885682251e-05	0.0022834060508865	0.00188653498696253	Q9UEW8/Q9HCM4/P46734/Q01974/Q13641/Q9P266/Q96N67/P19174/Q08209/Q8WXH0/P54764/P29323/P31751/P31749/Q9Y243/P84022/Q13315/P09327/O00560/P27361/P09619/Q7Z460/Q15139/Q8TCU6/Q08722/Q9UH99/P98082/Q92974/Q99538/P21741/Q14155/P24593/P50281/Q99958/O60462/P08069/Q9NRX4/P48436/Q9BX67/Q9H7S9/P36897	41	4
BP	GO:0051017	actin filament bundle assembly	22/652	97/6928	7.12364912118667e-05	0.0022834060508865	0.00188653498696253	P29966/P09493/Q9BT23/Q96RK4/P35611/Q9UI08/Q13464/P84022/Q96GD0/O60315/P35080/Q9BQI0/P09327/Q0VF96/Q7Z460/Q16658/O15013/Q86SQ0/Q08722/Q9UPQ0/Q15942/P36897	22	4
BP	GO:0021953	central nervous system neuron differentiation	15/652	53/6928	7.14354606174347e-05	0.0022834060508865	0.00188653498696253	Q9NQZ6/Q8N3R9/P54764/P29323/Q9UG01/Q9NRY4/Q8NCM8/O15075/Q7Z4L5/P61968/Q86U70/Q9ULJ6/P58546/Q8IZE3/O60462	15	4
BP	GO:0099175	regulation of postsynapse organization	14/652	48/6928	8.6484785795829e-05	0.00274020216047837	0.00226393691349192	Q16643/P06241/Q13332/Q01974/P54764/P29323/P31749/P21359/Q9NYB9/Q96HC4/Q9ULH1/O60462/P19022/Q9P021	14	4
BP	GO:0051146	striated muscle cell differentiation	25/652	119/6928	8.98550905322629e-05	0.00279790161209081	0.00231160781904687	P09493/O00512/P35712/Q14315/O75147/Q08209/P31749/P09619/Q15139/Q16539/Q9Y281/Q14192/P55210/Q96HC4/P17655/Q9NZV5/Q13976/P58546/P24593/P01344/P50281/O00470/P19022/P28360/Q9UQL6	25	4
BP	GO:0061572	actin filament bundle organization	22/652	99/6928	9.85527975379632e-05	0.00302465826808893	0.00249895266947372	P29966/P09493/Q9BT23/Q96RK4/P35611/Q9UI08/Q13464/P84022/Q96GD0/O60315/P35080/Q9BQI0/P09327/Q0VF96/Q7Z460/Q16658/O15013/Q86SQ0/Q08722/Q9UPQ0/Q15942/P36897	22	4
BP	GO:0032868	response to insulin	28/652	141/6928	9.8812202556615e-05	0.00302465826808893	0.00249895266947372	Q15596/Q9BWF3/P18433/Q7L775/P31751/P31749/P49815/Q6P9B6/P27361/Q16539/Q6ZWJ1/Q07352/O60343/Q04206/O94964/P49841/P78356/P61026/Q5VSY0/P58005/Q13636/Q92539/P01344/Q99958/Q13542/P08069/Q9UQL6/P80365	28	4
BP	GO:0060219	camera-type eye photoreceptor cell differentiation	6/652	10/6928	0.000102453999681468	0.00308482251121928	0.00254865996948961	Q96RK4/Q68CZ1/Q58EX2/Q5IJ48/P48436/O43490	6	4
BP	GO:0043434	response to peptide hormone	36/652	201/6928	0.000103403957641977	0.00308482251121928	0.00254865996948961	Q15596/P41240/P46821/Q9BWF3/Q13464/P18433/Q7L775/Q08209/P31751/P31749/P49815/Q6P9B6/P27361/Q15139/Q16539/P51692/Q6ZWJ1/Q07352/O60343/Q04206/O94964/P49841/P78356/P61026/Q99081/Q5VSY0/P58005/Q13636/P24593/Q92539/P01344/Q99958/Q13542/P08069/Q9UQL6/P80365	36	4
BP	GO:2000147	positive regulation of cell motility	40/652	232/6928	0.000103458680293912	0.00308482251121928	0.00254865996948961	Q9UEW8/Q9HCM4/P46734/Q01974/Q9P266/Q96N67/P19174/Q08209/Q8WXH0/P54764/P29323/P31751/P31749/Q9Y243/P84022/Q13315/P09327/O00560/P27361/P09619/Q7Z460/Q15139/Q8TCU6/Q08722/Q9UH99/P98082/Q92974/Q99538/P21741/Q14155/P24593/P50281/Q99958/O60462/P08069/Q9NRX4/P48436/Q9BX67/Q9H7S9/P36897	40	4
BP	GO:0110053	regulation of actin filament organization	30/652	156/6928	0.000104308462118546	0.00308482251121928	0.00254865996948961	P09493/Q96RK4/P35611/Q9UI08/Q14019/Q13464/P06396/Q9H3Q1/P84022/Q96J84/Q9NRY4/Q96GD0/Q9NYB9/P35080/O00499/P09327/Q0VF96/Q92558/Q7Z460/Q8TCU6/O15013/Q86SQ0/Q08722/Q9Y281/Q9UPQ0/Q9UEY8/P58546/Q9BVC4/Q9H7P9/P36897	30	4
BP	GO:0051493	regulation of cytoskeleton organization	48/652	296/6928	0.000105047942657799	0.00308482251121928	0.00254865996948961	P09493/Q13576/Q96RK4/P46821/Q07954/P35611/Q9UI08/Q14019/Q13464/Q9NQ86/P06396/Q9H3Q1/Q9Y3E1/Q9Y6Q1/P84022/Q96J84/Q68EM7/Q9NRY4/Q96GD0/Q9NYB9/O75970/P35080/O00499/P09327/Q0VF96/Q92558/P27361/P09619/Q7Z460/Q5SQI0/Q15139/Q16658/Q8TCU6/O15013/Q86SQ0/Q08722/Q9Y281/Q9UPQ0/Q9UEY8/P17655/P49841/Q92974/P58546/Q14155/Q9BVC4/Q9H7P9/Q9BX67/P36897	48	4
BP	GO:0030335	positive regulation of cell migration	39/652	225/6928	0.000112103881876586	0.00326547759143734	0.00269791600271751	Q9UEW8/Q9HCM4/P46734/Q01974/Q9P266/Q96N67/P19174/Q08209/Q8WXH0/P54764/P29323/P31751/P31749/Q9Y243/P84022/Q13315/P09327/O00560/P27361/P09619/Q7Z460/Q15139/Q8TCU6/Q08722/Q9UH99/P98082/Q92974/Q99538/P21741/Q14155/P24593/P50281/Q99958/O60462/P08069/P48436/Q9BX67/Q9H7S9/P36897	39	4
BP	GO:0030048	actin filament-based movement	15/652	55/6928	0.000113785556533343	0.00328794744158747	0.00271648044439601	P09493/P35580/Q9HCM4/Q13464/P06396/Q8WXH0/P14649/P60660/O60315/P30626/O00499/P09327/Q9UPQ0/Q9UH99/Q9NVD7	15	4
BP	GO:0048729	tissue morphogenesis	42/652	249/6928	0.000116359162967623	0.0033356293384052	0.00275587491239107	P46937/P09493/O94788/Q9P2D1/Q96RK4/Q9HCM4/Q9C091/Q9H6T0/P52926/Q9HBG6/O14727/Q8N3R9/Q14934/P54764/P84022/Q9UG01/Q9NRY4/Q68CZ1/Q15562/P49815/Q7Z460/Q9ULK5/Q86SQ0/P22694/P61968/Q5T9L3/Q04721/Q5IJ48/P98082/P61026/P35680/P21741/Q9Y2G5/P40424/P24593/P50281/P51654/Q99958/O60462/P48436/P28360/P36897	42	4
BP	GO:0007517	muscle organ development	25/652	121/6928	0.000119310615149111	0.00337142898137509	0.00278545234079337	P09493/O00512/P35712/Q9P2D1/P85037/Q9UHJ3/Q9ULH7/Q08209/P84022/Q13642/P21359/P14649/P60660/P30626/Q16539/Q9Y281/Q9NZV5/Q99081/P58546/P26992/O00327/P01344/Q99958/P28360/P36897	25	4
BP	GO:0042692	muscle cell differentiation	32/652	172/6928	0.000119474781178298	0.00337142898137509	0.00278545234079337	P09493/O00512/Q6STE5/P35712/Q14315/Q9BWF3/O75147/Q9ULH7/Q08209/Q14934/P31749/O00499/P09619/Q53EL6/Q15139/Q16539/Q9Y281/Q14192/P55210/Q96HC4/P17655/Q9NZV5/Q13976/P58546/P24593/P01344/P50281/O00470/P19022/P48436/P28360/Q9UQL6	32	4
BP	GO:0035883	enteroendocrine cell differentiation	7/652	14/6928	0.000120442589058077	0.00337239249362617	0.00278624838824684	Q00534/Q9BWF3/P31749/P48380/P49841/O00327/P19022	7	4
BP	GO:0090596	sensory organ morphogenesis	20/652	87/6928	0.000123509315099422	0.00343165881645472	0.00283521383244423	Q9P2D1/Q96RK4/O75569/Q9HBG6/P35556/P29323/Q9UG01/P21359/Q9NYB9/Q68CZ1/P27361/Q58EX2/Q04721/Q5IJ48/Q8TDH9/O00470/Q8NEZ3/P48436/P28360/O43490	20	4
BP	GO:0048708	astrocyte differentiation	11/652	33/6928	0.000132003909286052	0.00358494827324226	0.00296186056846821	Q00534/Q07954/P17677/Q01974/P54764/P21359/O60315/O00499/P27361/Q7Z4L5/P48436	11	4
BP	GO:1902017	regulation of cilium assembly	11/652	33/6928	0.000132003909286052	0.00358494827324226	0.00296186056846821	P46937/Q96RK4/Q96RY7/Q9UHD8/Q8WXH0/P31749/Q9NRY4/Q9P0N9/P49841/Q13099/Q8TCX1	11	4
BP	GO:1905515	non-motile cilium assembly	11/652	33/6928	0.000132003909286052	0.00358494827324226	0.00296186056846821	Q96RK4/Q96RY7/Q9UHD8/Q9HBG6/Q9UG01/Q8NCM8/Q68CZ1/Q9ULK5/Q9BXC9/Q96LB3/Q13099	11	4
BP	GO:0002067	glandular epithelial cell differentiation	9/652	23/6928	0.000133424480677583	0.00359648674781664	0.00297139357989747	P46937/Q00534/Q9BWF3/P31749/P48380/P49841/O00327/P19022/P48436	9	4
BP	GO:0032869	cellular response to insulin stimulus	24/652	115/6928	0.00013792836164406	0.00369034994265439	0.00304894273107921	Q15596/Q9BWF3/P18433/P31751/P31749/P49815/P27361/Q6ZWJ1/Q07352/O60343/Q04206/O94964/P49841/P78356/P61026/Q5VSY0/P58005/Q13636/Q92539/P01344/Q99958/Q13542/P08069/Q9UQL6	24	4
BP	GO:0001935	endothelial cell proliferation	15/652	56/6928	0.000142163625522234	0.00377569864254639	0.00311945726281373	O94788/Q9P266/P19174/P31749/Q9Y243/P21359/O60315/Q15139/P21741/P38571/Q9Y4K0/P01344/P50281/O60462/P36897	15	4
BP	GO:0030198	extracellular matrix organization	20/652	88/6928	0.000146057155264366	0.00379538449507114	0.00313572158405511	A1X283/Q07954/P50454/Q92791/Q92626/P84022/P21359/Q7Z460/Q16658/Q86SQ0/P13674/P23142/Q05707/Q3B7J2/Q9Y4K0/P0C7T5/P50281/Q99958/P48436/P36897	20	4
BP	GO:0043062	extracellular structure organization	20/652	88/6928	0.000146057155264366	0.00379538449507114	0.00313572158405511	A1X283/Q07954/P50454/Q92791/Q92626/P84022/P21359/Q7Z460/Q16658/Q86SQ0/P13674/P23142/Q05707/Q3B7J2/Q9Y4K0/P0C7T5/P50281/Q99958/P48436/P36897	20	4
BP	GO:0045229	external encapsulating structure organization	20/652	88/6928	0.000146057155264366	0.00379538449507114	0.00313572158405511	A1X283/Q07954/P50454/Q92791/Q92626/P84022/P21359/Q7Z460/Q16658/Q86SQ0/P13674/P23142/Q05707/Q3B7J2/Q9Y4K0/P0C7T5/P50281/Q99958/P48436/P36897	20	4
BP	GO:0006954	inflammatory response	38/652	220/6928	0.000147752704111677	0.00381201976608126	0.00314946553501206	Q8TDX7/P06241/Q9UEW8/Q07954/O14920/P46734/P32119/P19174/Q14934/P29323/Q9NYJ8/P31749/P84022/P49137/O60315/Q03426/Q13315/P42785/Q53EL6/Q5SQI0/Q15139/Q16539/P51692/Q08722/Q13164/Q04206/P09382/Q04721/O75882/P21741/P38571/Q8IZE3/P01023/Q16566/P01024/Q9BX67/Q9UQL6/Q9NYR9	38	4
BP	GO:0051093	negative regulation of developmental process	49/652	310/6928	0.000170014854614419	0.00435527414799489	0.00359829871468366	P46937/Q00534/P35712/Q13332/P32119/Q9UHJ3/Q13464/Q9UGP4/Q8N0X7/Q9BPU6/P78347/Q08209/Q13619/Q14934/P54764/P29323/P84022/P21359/Q9UPY3/Q13951/Q53EL6/Q4VCS5/Q7Z5J4/P51692/Q12923/Q9BXC9/Q86U70/Q07352/Q8N4Q0/Q9Y2H2/P49841/Q99538/P35680/Q9ULH1/P21741/Q9Y4K0/P40424/Q2VWP7/O00327/P24593/P01344/Q99958/O00470/P48436/P28360/P36955/Q9UQL6/P36897/Q9GZU7	49	4
BP	GO:0048593	camera-type eye morphogenesis	13/652	45/6928	0.000171690431636095	0.00436722421879984	0.00360817178419815	Q96RK4/Q9HBG6/P29323/Q9UG01/P21359/Q9NYB9/Q68CZ1/Q58EX2/Q04721/Q5IJ48/O00470/P48436/O43490	13	4
BP	GO:0009612	response to mechanical stimulus	17/652	70/6928	0.000194174562481325	0.00487855040933433	0.00403062610318319	P06241/P46821/Q13233/P06396/Q99439/P27361/Q5SQI0/Q16539/P17655/Q04206/Q5JVS0/P21741/P58546/P50281/P08069/P19022/P48436	17	4
BP	GO:0031103	axon regeneration	9/652	24/6928	0.000195844354749025	0.00487855040933433	0.00403062610318319	P46821/Q13332/P17677/Q9UPT6/P54764/Q99707/Q9Y2H2/P00374/P08069	9	4
BP	GO:0035924	cellular response to vascular endothelial growth factor stimulus	9/652	24/6928	0.000195844354749025	0.00487855040933433	0.00403062610318319	P46734/Q9P266/P31749/P49137/P09619/Q15139/Q16539/Q04206/O60462	9	4
BP	GO:0031346	positive regulation of cell projection organization	32/652	177/6928	0.000207895505644632	0.00514327785197541	0.00424934216656475	Q16643/P06241/Q96RK4/P46821/Q9UHD8/O75147/Q01974/Q8N3Y1/Q5JSL3/Q9H3Q1/P54764/P29323/Q9NRY4/Q9NYB9/P29373/P09327/O75051/Q15139/Q16658/P15848/Q9Y3R0/Q14999/P49841/Q13099/P21741/P53990/Q14155/P52198/P08069/O75781/P36955/P36897	32	4
BP	GO:0099173	postsynapse organization	20/652	91/6928	0.000236922329296684	0.00582152009128995	0.00480970142181238	Q16643/Q9NQX3/P06241/Q13332/P17677/Q9UJU6/Q01974/P54764/P29323/P31749/P21359/Q9NYB9/Q96HC4/Q9Y4F1/Q99538/Q9ULH1/O60462/P08069/P19022/Q9P021	20	4
BP	GO:0050807	regulation of synapse organization	21/652	98/6928	0.000242401735776942	0.00591591263261025	0.00488768791555926	Q16643/P06241/Q13332/Q13464/Q01974/Q13641/Q14934/P54764/P29323/P31749/P21359/Q9NYB9/Q8WZ74/Q16539/Q12923/Q96HC4/Q9Y4F1/Q9ULH1/O60462/P19022/Q9P021	21	4
BP	GO:0010001	glial cell differentiation	22/652	105/6928	0.000244290238010019	0.00592198885699456	0.00489270805198449	Q00534/P41240/P35712/Q07954/P17677/Q01974/Q8N3R9/P54764/P31751/P31749/P21359/O60315/Q9UPY3/O00499/P27361/O15013/Q7Z4L5/Q04206/P21741/Q15742/P19022/P48436	22	4
BP	GO:0050767	regulation of neurogenesis	30/652	164/6928	0.000263648463541075	0.0062661467300894	0.00517704901200776	Q16643/P46937/Q6STE5/Q9P2D1/P46821/Q13332/O75147/Q8N0X7/Q8N3Y1/Q9BPU6/Q96N67/Q08209/Q14934/P54764/P29323/P21359/P29373/Q9UPY3/O00499/O75051/Q14999/Q9NVQ4/Q04206/P21741/P53990/Q2VWP7/O00327/P52198/P36955/Q9GZU7	30	4
BP	GO:0051960	regulation of nervous system development	33/652	187/6928	0.000265534243261191	0.0062661467300894	0.00517704901200776	Q16643/P46937/Q6STE5/Q9P2D1/P46821/Q13332/O75147/Q8N0X7/Q8N3Y1/Q9BPU6/Q13641/Q96N67/Q08209/Q14934/P54764/P29323/P31749/P21359/P29373/Q9UPY3/O00499/O75051/Q12923/Q14999/Q9NVQ4/Q04206/P21741/P53990/Q2VWP7/O00327/P52198/P36955/Q9GZU7	33	4
BP	GO:0045667	regulation of osteoblast differentiation	12/652	41/6928	0.000265838642341883	0.0062661467300894	0.00517704901200776	P46937/Q00534/Q9UGP4/P35556/O00299/Q08209/P84022/Q99717/Q15139/P24593/P27037/P48436	12	4
BP	GO:0043616	keratinocyte proliferation	8/652	20/6928	0.000266166458916549	0.0062661467300894	0.00517704901200776	P46937/Q9UG01/Q15139/Q6ZWJ1/Q07352/Q04721/Q96LB3/P21741	8	4
BP	GO:0051216	cartilage development	15/652	59/6928	0.000267161294693734	0.0062661467300894	0.00517704901200776	Q5U5Q3/P35712/P50454/P52926/P04818/P84022/Q99717/P27361/Q16539/Q9BXC9/P21741/Q9Y4K0/P48436/P28360/P36897	15	4
BP	GO:0014706	striated muscle tissue development	20/652	92/6928	0.000276665927275234	0.00644720857624609	0.00532664111256562	P46937/P09493/O94788/P35712/Q9P2D1/O75147/Q9ULH7/P84022/Q99717/P09619/Q16539/Q14192/Q96HC4/Q04721/Q13976/P58546/Q99958/O00470/P28360/P36897	20	4
BP	GO:0050803	regulation of synapse structure or activity	21/652	99/6928	0.000281130296072053	0.0064677874484857	0.00534364324079296	Q16643/P06241/Q13332/Q13464/Q01974/Q13641/Q14934/P54764/P29323/P31749/P21359/Q9NYB9/Q8WZ74/Q16539/Q12923/Q96HC4/Q9Y4F1/Q9ULH1/O60462/P19022/Q9P021	21	4
BP	GO:0120032	regulation of plasma membrane bounded cell projection assembly	21/652	99/6928	0.000281130296072053	0.0064677874484857	0.00534364324079296	P46937/Q96RK4/Q9UI08/Q96RY7/Q9UHD8/P17677/Q5JSL3/Q9H3Q1/Q8WXH0/P29323/P31749/Q9NRY4/Q9NYB9/P35080/Q16658/Q9P0N9/P49841/Q13099/Q8TCX1/O75781/P36897	21	4
BP	GO:0040008	regulation of growth	42/652	259/6928	0.000283153811625836	0.00647311118729442	0.00534804167860922	P46937/Q9P2D1/Q96RK4/P46821/Q13332/P17677/Q8N0X7/P51812/Q96K76/P31749/P84022/Q13642/P29373/Q9C0B1/P09327/O00560/Q7Z5J4/Q16539/Q96PD2/P51692/Q9BXC9/Q9NZT2/P49841/P98082/Q99538/P35680/O75882/P58546/Q96FS4/P53990/Q9BVC4/P24593/P01344/P50281/P52198/P51654/Q99958/Q14353/P28360/Q8NG68/Q14699/P36897	42	4
BP	GO:0007018	microtubule-based movement	32/652	180/6928	0.000285574767536797	0.00648739660593026	0.005359844197066	O60282/Q96RK4/P46821/Q2M1P5/Q96RY7/Q9H0B6/Q9HBG6/Q9UPT6/A0AVF1/O14782/Q8WXH0/Q9UG01/Q8NCM8/P48380/Q9BW83/Q9BXC9/Q7Z4L5/Q8WYA0/O43237/Q9NZ32/Q9UH99/Q8TDH9/Q9NVR5/Q96LB3/Q13099/Q9BVM2/Q9Y547/Q9H7X7/Q8TCX1/P36405/Q8NEZ3/Q9NUP1	32	4
BP	GO:0009725	response to hormone	56/652	376/6928	0.000294923610980153	0.00665790051787696	0.00550071340216273	Q15596/P46937/P41240/Q9UEW8/Q96RK4/P46821/Q9BWF3/P13716/Q13464/P04818/P18433/P13056/Q7L775/Q08209/P31751/P31749/P49815/Q6P9B6/P42785/P27361/Q53EL6/Q15139/Q16539/P15848/P51692/Q9BXC9/Q6ZWJ1/Q07352/Q14192/O60343/Q04206/Q9ULJ6/O94964/P49841/P98082/P78356/P61026/Q99081/Q5VSY0/O43347/P58005/Q13636/O00327/P24593/P01023/Q92539/P01344/P50281/Q99958/Q13542/P06276/P08069/Q14686/P36955/Q9UQL6/P80365	56	4
BP	GO:0010975	regulation of neuron projection development	35/652	204/6928	0.000306103064264876	0.00686735570263809	0.00567376389140846	Q16643/P06241/P46821/Q13332/O75147/Q8N0X7/Q01974/Q8N3Y1/Q9BPU6/Q08209/Q14934/P54764/P29323/P43378/P31749/Q9NRY4/Q9NYB9/P29373/O75051/Q15139/Q8TCU6/P15848/Q6SZW1/Q14999/Q96HC4/Q9Y2H2/P49841/P98082/P21741/P53990/P52198/Q9P2P5/P08069/P19022/P36955	35	4
BP	GO:0008589	regulation of smoothened signaling pathway	11/652	36/6928	0.000315218881436081	0.00702821357868596	0.0058066636054015	Q2M1P5/Q96RY7/Q9HBG6/Q7Z3E5/Q9UG01/Q8NCM8/Q68CZ1/P22694/Q7Z4L5/Q8WYA0/P51654	11	4
BP	GO:0051495	positive regulation of cytoskeleton organization	22/652	107/6928	0.00032393271001743	0.00716187093927894	0.00591709043330879	P09493/P46821/Q9UI08/P06396/Q9H3Q1/P84022/Q96J84/Q96GD0/Q9NYB9/P35080/O00499/P09327/Q92558/Q7Z460/Q15139/O15013/Q08722/Q9Y281/Q9UPQ0/Q9UEY8/Q9BVC4/P36897	22	4
BP	GO:0060491	regulation of cell projection assembly	21/652	100/6928	0.000325179079192067	0.00716187093927894	0.00591709043330879	P46937/Q96RK4/Q9UI08/Q96RY7/Q9UHD8/P17677/Q5JSL3/Q9H3Q1/Q8WXH0/P29323/P31749/Q9NRY4/Q9NYB9/P35080/Q16658/Q9P0N9/P49841/Q13099/Q8TCX1/O75781/P36897	21	4
BP	GO:0010631	epithelial cell migration	26/652	137/6928	0.000369364534568449	0.00798889041234275	0.00660036845572994	Q9HCM4/Q9UI08/P46734/Q13464/Q9P266/P19174/P31749/Q9Y243/P21359/O60315/P35080/P42785/P09327/Q7Z460/Q4VCS5/Q15139/P15848/Q12841/Q99538/Q9Y4K0/Q99958/O60462/P48436/P36955/Q9UQL6/P36897	26	4
BP	GO:0090066	regulation of anatomical structure size	36/652	214/6928	0.000373596668095088	0.00803232836404438	0.00663625660432063	Q9UEW8/Q96RK4/P46821/Q13332/P35611/Q9UI08/Q14019/Q13464/Q8N0X7/P06396/Q9H3Q1/Q9Y243/Q96J84/Q9NRY4/Q96GD0/P29373/Q5SSJ5/P35080/O00499/P09327/Q15139/Q8TCU6/Q9Y281/Q9BXC9/Q9UEY8/P49841/Q13976/P35680/P58546/P53990/Q9BVC4/Q9UL26/Q9H7P9/P52198/Q99958/Q8NG68	36	4
BP	GO:0003323	type B pancreatic cell development	6/652	12/6928	0.000382080459662859	0.00811808600177791	0.00670710899779693	Q00534/P31749/P48380/P49841/O00327/P19022	6	4
BP	GO:0040018	positive regulation of multicellular organism growth	6/652	12/6928	0.000382080459662859	0.00811808600177791	0.00670710899779693	Q9P2D1/Q96RK4/P09327/P51692/Q9BXC9/P01344	6	4
BP	GO:0031102	neuron projection regeneration	9/652	26/6928	0.000393990033131719	0.00832217543667701	0.00687572633997182	P46821/Q13332/P17677/Q9UPT6/P54764/Q99707/Q9Y2H2/P00374/P08069	9	4
BP	GO:0009611	response to wounding	37/652	223/6928	0.000410535767824092	0.00857911250498413	0.0070880060475695	P46937/P09493/P46821/Q13332/P08758/P32119/P17677/Q9UPT6/Q9UIJ7/Q99439/O00299/Q08209/P54764/P29323/P84022/Q9NRY4/P21359/P42785/P09327/Q7Z460/Q16539/Q86SQ0/Q96PD2/Q99707/Q07352/Q6SZW1/P23142/P55210/Q9Y2H2/Q04721/Q13976/P21741/P00374/Q99958/P08069/Q9NUP1/P36897	37	4
BP	GO:0042063	gliogenesis	26/652	138/6928	0.000415654675629076	0.00857911250498413	0.0070880060475695	Q00534/P41240/P35712/Q07954/P17677/Q01974/Q8N3R9/Q8WXH0/P54764/P31751/P31749/P21359/O60315/Q9UPY3/O00499/P27361/O15013/Q7Z4L5/Q9UH99/Q04206/Q9ULJ6/P21741/Q15742/P50281/P19022/P48436	26	4
BP	GO:0090132	epithelium migration	26/652	138/6928	0.000415654675629076	0.00857911250498413	0.0070880060475695	Q9HCM4/Q9UI08/P46734/Q13464/Q9P266/P19174/P31749/Q9Y243/P21359/O60315/P35080/P42785/P09327/Q7Z460/Q4VCS5/Q15139/P15848/Q12841/Q99538/Q9Y4K0/Q99958/O60462/P48436/P36955/Q9UQL6/P36897	26	4
BP	GO:0008285	negative regulation of cell population proliferation	51/652	339/6928	0.000431354730027894	0.00885257548216337	0.00731393935184856	P46937/P09493/Q00534/P06241/P41240/O94788/Q13332/Q9UI08/O75569/Q8N0X7/Q9BPU6/Q13641/Q08209/Q14934/P54764/P29323/P43378/P31749/P84022/Q9UG01/Q13363/P21359/O15540/Q8IYB7/Q9UPY3/P49815/O60443/P35080/Q13315/Q53EL6/Q9UGI8/P23142/Q9P0N9/Q9UI36/Q9NNW5/Q9Y2H2/P98082/Q96LB3/O76074/Q13976/P24593/Q96FA3/O00716/P51654/P49918/P06276/P48436/P28360/P36955/P36897/O14907	51	4
BP	GO:0034329	cell junction assembly	31/652	177/6928	0.000463215336015179	0.00943652788149585	0.00779639696451616	Q9Y4G6/P46821/Q13332/O14920/Q9HCM4/Q13464/P17677/Q9UJU6/P18433/Q13641/P29323/Q9Y6Q2/P84022/O75970/O00560/Q9Y2J2/Q7Z460/Q16658/Q86SQ0/Q12923/Q9UPQ0/Q86U70/Q58EX2/Q96HC4/Q9Y4F1/Q14155/P50281/P19022/Q9P021/Q9BX67/Q9H7S9	31	4
BP	GO:0090130	tissue migration	26/652	139/6928	0.000466974126761901	0.00943652788149585	0.00779639696451616	Q9HCM4/Q9UI08/P46734/Q13464/Q9P266/P19174/P31749/Q9Y243/P21359/O60315/P35080/P42785/P09327/Q7Z460/Q4VCS5/Q15139/P15848/Q12841/Q99538/Q9Y4K0/Q99958/O60462/P48436/P36955/Q9UQL6/P36897	26	4
BP	GO:0008286	insulin receptor signaling pathway	17/652	75/6928	0.000467646315279003	0.00943652788149585	0.00779639696451616	Q9BWF3/P18433/P31751/P31749/P49815/P27361/Q6ZWJ1/Q04206/O94964/P49841/P78356/Q5VSY0/P58005/P01344/Q99958/Q13542/P08069	17	4
BP	GO:0045444	fat cell differentiation	18/652	82/6928	0.000487287358683608	0.0097782329975844	0.00807871147291245	P46937/Q5U5Q3/Q96RK4/P52926/Q96PM9/P31751/P31749/P84022/Q13363/Q8TDW0/Q9C0B1/Q5SQI0/Q16539/Q9BXC9/Q96EK7/Q07352/Q8N4Q0/O00327	18	4
BP	GO:0048592	eye morphogenesis	14/652	56/6928	0.000511938463862337	0.0102161421628219	0.00844050913085039	Q96RK4/Q9HBG6/P35556/P29323/Q9UG01/P21359/Q9NYB9/Q68CZ1/Q58EX2/Q04721/Q5IJ48/O00470/P48436/O43490	14	4
BP	GO:0009952	anterior/posterior pattern specification	16/652	69/6928	0.000520814969828475	0.0103361740165959	0.00853967865508228	O94788/Q9HCM4/P84022/Q13315/O75051/Q86U70/Q5T9L3/Q5IJ48/Q99626/P35680/P40424/P51654/Q99958/P27037/P28360/P36897	16	4
BP	GO:0002065	columnar/cuboidal epithelial cell differentiation	12/652	44/6928	0.000545468516581614	0.010766296622365	0.00889504310905306	P46937/Q00534/P46821/Q9BWF3/P04818/P31749/P48380/P49841/Q99626/O00327/P19022/P48436	12	4
BP	GO:0000165	MAPK cascade	41/652	259/6928	0.000556490714699826	0.0109241546820422	0.00902546439458814	P41240/Q9UEW8/O14920/Q13233/P04035/P52564/P46734/P32119/Q13464/Q9UPT6/Q13641/Q9P266/P54764/P29323/P84022/Q9Y4K4/P49137/P21359/O60443/O00560/P27361/P09619/Q53EL6/Q16539/Q9NYL2/Q07352/P23142/Q96BJ3/Q13164/Q04721/P98082/Q15121/Q9UMX5/Q9HAT8/P01344/Q15750/P08069/P19022/P48436/Q9H977/P36897	41	4
BP	GO:0010720	positive regulation of cell development	31/652	179/6928	0.000565496149707613	0.0110409302310481	0.00912194358134328	Q16643/Q6STE5/P46821/Q8TAQ2/P35611/O75147/Q01974/Q8N3Y1/Q08209/P54764/P29323/P29373/Q9UPY3/O00499/Q13951/O75051/P48380/P51692/Q9UDY8/Q07352/Q14999/Q9NVQ4/Q04206/Q9ULJ6/Q04721/O76074/P21741/P53990/P50281/P52198/P36955	31	4
BP	GO:0002066	columnar/cuboidal epithelial cell development	8/652	22/6928	0.00056990425767931	0.011067173003966	0.00914362518687519	P46937/Q00534/P04818/P31749/P48380/P49841/O00327/P19022	8	4
BP	GO:0031099	regeneration	17/652	77/6928	0.000646600786186019	0.0124217983566641	0.0102628076998142	P46937/O00512/P46821/Q13332/P11717/P17677/P04818/Q9UPT6/Q08209/P54764/Q99707/Q9NZV5/Q9Y2H2/P21741/P58546/P00374/P08069	17	4
BP	GO:1902905	positive regulation of supramolecular fiber organization	21/652	105/6928	0.000648237730207834	0.0124217983566641	0.0102628076998142	P09493/P46821/Q9UI08/P06396/Q9H3Q1/P84022/Q96J84/Q96GD0/Q9NYB9/P35080/O00499/P09327/Q92558/Q7Z460/Q15139/O15013/Q08722/Q9Y281/Q9UPQ0/Q9BVC4/P36897	21	4
BP	GO:0003309	type B pancreatic cell differentiation	6/652	13/6928	0.00065341685707812	0.0124217983566641	0.0102628076998142	Q00534/P31749/P48380/P49841/O00327/P19022	6	4
BP	GO:0048668	collateral sprouting	6/652	13/6928	0.00065341685707812	0.0124217983566641	0.0102628076998142	Q13332/Q8N0X7/P29373/Q13976/P53990/P52198	6	4
BP	GO:0055123	digestive system development	13/652	51/6928	0.000659633751217307	0.0124743304156906	0.0103062093397689	P46937/O94788/Q9HCM4/P04818/P84022/Q9UG01/Q5T9L3/Q99626/P35680/P01344/P49918/Q8NEZ3/P48436	13	4
BP	GO:0030856	regulation of epithelial cell differentiation	12/652	45/6928	0.00068138782019816	0.0128186083674779	0.0105906495080142	P46937/O14920/P35611/Q13464/Q9P0M6/O75367/P48380/P51692/Q07352/P49918/P48436/O43490	12	4
BP	GO:0035264	multicellular organism growth	15/652	64/6928	0.000685029377752626	0.0128203425515155	0.0105920822794038	Q9P2D1/Q96RK4/Q13315/Q9C0B1/P09327/Q7Z5J4/P51692/Q9BXC9/Q07352/Q04721/Q99538/O75882/P01344/P49918/Q14353	15	4
BP	GO:0001525	angiogenesis	32/652	189/6928	0.000695405455892681	0.0129474459107441	0.0106970942347029	Q13464/P52926/Q92626/P78347/Q9P266/P19174/Q14934/P29323/P31749/Q9Y243/P21359/P42785/P09619/Q4VCS5/Q15139/Q16539/Q08722/Q9NVD7/Q13164/Q04721/P21741/Q9H6E4/Q9Y4K0/P50281/Q99958/O60462/O00470/P01024/P36955/Q9BX67/Q9UQL6/P36897	32	4
BP	GO:0050679	positive regulation of epithelial cell proliferation	16/652	71/6928	0.000729351552345199	0.0134479038963996	0.0111105693146508	P46937/Q9H6T0/Q9P266/P19174/P31749/Q9Y243/P21359/Q15139/Q6ZWJ1/Q04721/P21741/P01344/O60462/P48436/Q9H7S9/P36897	16	4
BP	GO:0030199	collagen fibril organization	9/652	28/6928	0.000733454337649702	0.0134479038963996	0.0111105693146508	P50454/Q92791/Q92626/P21359/P13674/Q05707/Q9Y4K0/Q99958/P36897	9	4
BP	GO:0048844	artery morphogenesis	9/652	28/6928	0.000733454337649702	0.0134479038963996	0.0111105693146508	Q9P2D1/Q07954/Q9Y243/P21359/P09619/Q9ULJ6/P21741/Q99958/P36897	9	4
BP	GO:0008064	regulation of actin polymerization or depolymerization	18/652	85/6928	0.000768080567321204	0.0138715350458209	0.0114605705702927	Q96RK4/P35611/Q9UI08/Q14019/P06396/Q9H3Q1/Q96J84/Q9NRY4/Q96GD0/P35080/O00499/P09327/Q8TCU6/Q9Y281/Q9UEY8/P58546/Q9BVC4/Q9H7P9	18	4
BP	GO:0030832	regulation of actin filament length	18/652	85/6928	0.000768080567321204	0.0138715350458209	0.0114605705702927	Q96RK4/P35611/Q9UI08/Q14019/P06396/Q9H3Q1/Q96J84/Q9NRY4/Q96GD0/P35080/O00499/P09327/Q8TCU6/Q9Y281/Q9UEY8/P58546/Q9BVC4/Q9H7P9	18	4
BP	GO:0031018	endocrine pancreas development	7/652	18/6928	0.000798019879815311	0.0140744117531737	0.0116281859649844	Q00534/P31749/P48380/P49841/O00327/P19022/P48436	7	4
BP	GO:0038066	p38MAPK cascade	7/652	18/6928	0.000798019879815311	0.0140744117531737	0.0116281859649844	Q9UEW8/P52564/P46734/P49137/Q16539/Q9NYL2/Q07352	7	4
BP	GO:1904646	cellular response to amyloid-beta	7/652	18/6928	0.000798019879815311	0.0140744117531737	0.0116281859649844	P06241/Q07954/P54764/P29323/P49841/Q99538/P08069	7	4
BP	GO:0005978	glycogen biosynthetic process	8/652	23/6928	0.00080269347208023	0.0140744117531737	0.0116281859649844	Q7L775/P31751/P31749/P13807/Q04446/P49841/P46976/P01344	8	4
BP	GO:0009250	glucan biosynthetic process	8/652	23/6928	0.00080269347208023	0.0140744117531737	0.0116281859649844	Q7L775/P31751/P31749/P13807/Q04446/P49841/P46976/P01344	8	4
BP	GO:0014037	Schwann cell differentiation	8/652	23/6928	0.00080269347208023	0.0140744117531737	0.0116281859649844	Q8N3R9/P31751/P31749/P21359/Q9UPY3/O15013/Q04206/Q15742	8	4
BP	GO:0003012	muscle system process	26/652	144/6928	0.000816078877429554	0.0142399850496403	0.0117649815281606	P09493/P07951/P67936/P52564/P46734/Q13464/P06396/Q08209/P84022/Q99717/P14649/P60660/P30626/P09471/O00499/Q15139/Q9BXC9/Q96HC4/Q9NZV5/Q9Y2H2/O76074/Q13976/P58546/P24593/Q14353/O00470	26	4
BP	GO:0014812	muscle cell migration	10/652	34/6928	0.000824251201338641	0.0143134391309383	0.0118256688046308	P09493/Q07954/Q13464/Q96N67/P21359/P09619/Q9NVD7/Q13976/P21741/P24593	10	4
BP	GO:0045927	positive regulation of growth	21/652	107/6928	0.000840113511475548	0.0145190909255965	0.0119955769581122	P46937/Q9P2D1/Q96RK4/P46821/P51812/Q96K76/P31749/P29373/P09327/O00560/Q16539/P51692/Q9BXC9/P58546/P53990/Q9BVC4/P01344/P50281/P52198/Q14699/P36897	21	4
BP	GO:0010927	cellular component assembly involved in morphogenesis	12/652	46/6928	0.000844554059105257	0.0145263298166104	0.0120015576820221	P09493/Q14315/O75147/Q8N3R9/Q9UPY3/P09619/Q9Y2J2/Q7Z460/Q15139/Q86SQ0/Q9Y281/P62380	12	4
BP	GO:0045785	positive regulation of cell adhesion	32/652	192/6928	0.000917441610118197	0.0155683900536784	0.0128625009623414	P09493/Q00534/P06241/P41240/Q6STE5/Q8TAQ2/Q96A83/Q9HCM4/Q13464/Q08209/P54764/P31749/P84022/O43854/Q13315/Q13951/Q8TCU6/P51692/Q08722/Q9UDY8/Q86U70/Q04206/P09382/Q9ULJ6/P49841/P98082/Q96LB3/P21741/Q14155/P01344/Q99958/Q8IWF6	32	4
BP	GO:0061564	axon development	33/652	200/6928	0.0009180695131322	0.0155683900536784	0.0128625009623414	P06241/O60282/P46821/Q13332/Q8TER5/P17677/Q8N0X7/Q9BPU6/Q9UPT6/Q96N67/P54764/P29323/Q9NRY4/Q13740/P29373/O15075/Q15334/O75051/Q99707/P61968/Q8WX93/Q9Y2H2/P49841/Q04721/P61026/Q13976/P53990/P00374/P52198/O60462/P08069/P19022/Q8NG68	33	4
BP	GO:0030038	contractile actin filament bundle assembly	15/652	66/6928	0.000965128729480264	0.0162141626552684	0.0133960340175106	P09493/Q96RK4/Q9UI08/Q13464/P84022/O60315/P35080/Q0VF96/Q7Z460/O15013/Q86SQ0/Q08722/Q9UPQ0/Q15942/P36897	15	4
BP	GO:0043149	stress fiber assembly	15/652	66/6928	0.000965128729480264	0.0162141626552684	0.0133960340175106	P09493/Q96RK4/Q9UI08/Q13464/P84022/O60315/P35080/Q0VF96/Q7Z460/O15013/Q86SQ0/Q08722/Q9UPQ0/Q15942/P36897	15	4
BP	GO:0014909	smooth muscle cell migration	9/652	29/6928	0.000976112134050392	0.0163227640193982	0.0134857597467488	P09493/Q07954/Q96N67/P21359/P09619/Q9NVD7/Q13976/P21741/P24593	9	4
BP	GO:0010810	regulation of cell-substrate adhesion	20/652	101/6928	0.000986041086844568	0.0164128129294128	0.0135601575610204	Q00534/Q96A83/Q9HCM4/Q13464/P18433/P84022/P21359/O43854/Q7Z460/Q8TCU6/Q86SQ0/Q9UPQ0/Q86U70/P23142/P49841/P98082/P21741/Q14155/P50281/P15907	20	4
BP	GO:0032535	regulation of cellular component size	31/652	185/6928	0.00100130930769566	0.016590501006407	0.0137069622757952	Q9UEW8/Q96RK4/P46821/Q13332/P35611/Q9UI08/Q14019/Q8N0X7/P06396/Q9H3Q1/Q9Y243/Q96J84/Q9NRY4/Q96GD0/P29373/Q5SSJ5/P35080/O00499/P09327/Q15139/Q8TCU6/Q9Y281/Q9UEY8/P49841/P58546/P53990/Q9BVC4/Q9UL26/Q9H7P9/P52198/Q8NG68	31	4
BP	GO:0007498	mesoderm development	12/652	47/6928	0.00103905834984246	0.0170594489074135	0.0140944039320735	P46937/Q9HCM4/P52926/P84022/Q15562/Q07352/Q5T9L3/Q5EB52/Q5IJ48/Q9Y2G5/Q99958/P27037	12	4
BP	GO:0048771	tissue remodeling	12/652	47/6928	0.00103905834984246	0.0170594489074135	0.0140944039320735	P41240/Q9P2D1/Q92791/Q13464/Q08209/P21359/Q04721/P21741/P38571/P24593/P50281/Q99958	12	4
BP	GO:0001754	eye photoreceptor cell differentiation	6/652	14/6928	0.00105314755809315	0.0172125293205089	0.0142208779575808	Q96RK4/Q68CZ1/Q58EX2/Q5IJ48/P48436/O43490	6	4
BP	GO:0003205	cardiac chamber development	14/652	60/6928	0.00107415081739352	0.0174767241100244	0.0144391539464706	P09493/Q6STE5/Q9P2D1/Q9C091/O96028/P61968/Q14192/Q9NVD7/Q04721/Q99958/Q15750/O60462/P08069/P36897	14	4
BP	GO:0048732	gland development	30/652	178/6928	0.00109150588274033	0.0176794585132649	0.0146066517704453	O94788/P11717/P32119/Q9H6T0/P04818/P31751/P31749/P84022/Q9NRY4/P21359/Q68CZ1/Q13315/P27361/P51692/P61968/Q5T9L3/Q04206/Q04721/P35680/P21741/P38571/P40424/P24593/P01344/P49918/P48436/P28360/P36955/Q9H7S9/P36897	30	4
BP	GO:0010243	response to organonitrogen compound	64/652	467/6928	0.00110880357855795	0.0178794577042469	0.0147718897801305	Q15596/P06241/P41240/P46821/Q07954/Q9BWF3/P13716/Q13464/P04818/P18433/Q7L775/Q08209/O43765/P54764/P29323/P31751/P31749/Q96GD0/P49815/Q6P9B6/P09471/P27361/P50747/Q53EL6/Q15139/Q16539/P51692/Q92995/Q6ZWJ1/Q07352/Q14571/O60343/P55210/P17655/Q9NZV5/Q04206/O94964/P49841/P78356/A6NHX0/P61026/Q99081/Q92974/P12109/Q99538/P55212/Q9UHP3/P38571/P00374/Q5VSY0/P58005/Q13636/P24593/Q92539/P01344/Q99958/Q13542/…	64	4
BP	GO:0016049	cell growth	37/652	235/6928	0.00113310687611106	0.0181901423845029	0.015028575409473	P46937/Q5U5Q3/P46821/Q13332/Q9HCM4/Q8N0X7/P51812/Q96K76/P31749/P84022/Q13642/Q9Y3Q8/Q13740/P29373/Q92558/O00560/O15075/Q99829/Q96PD2/Q9NZT2/Q96HC4/P49841/P98082/Q13976/P58546/Q96FS4/P53990/Q9BVC4/P24593/P50281/P52198/O60462/O00470/P48436/P28360/Q8NG68/P36897	37	4
BP	GO:0003407	neural retina development	7/652	19/6928	0.00116208123594919	0.0184909137632091	0.0152770707345975	Q6STE5/Q96RK4/Q68CZ1/Q58EX2/Q5IJ48/P48436/O43490	7	4
BP	GO:1904645	response to amyloid-beta	7/652	19/6928	0.00116208123594919	0.0184909137632091	0.0152770707345975	P06241/Q07954/P54764/P29323/P49841/Q99538/P08069	7	4
BP	GO:0050773	regulation of dendrite development	13/652	54/6928	0.00117878785062305	0.0186744812125019	0.0154287329479055	Q16643/O75147/Q8N3Y1/Q9BPU6/Q08209/Q14934/P54764/P29323/Q8TCU6/Q6SZW1/Q14999/P49841/Q9P2P5	13	4
BP	GO:0014912	negative regulation of smooth muscle cell migration	5/652	10/6928	0.00122557903825528	0.018999105090893	0.0156969350506154	P09493/Q07954/P21359/Q13976/P24593	5	4
BP	GO:0021522	spinal cord motor neuron differentiation	5/652	10/6928	0.00122557903825528	0.018999105090893	0.0156969350506154	Q9NQZ6/Q9UG01/Q8NCM8/P61968/Q8IZE3	5	4
BP	GO:0035115	embryonic forelimb morphogenesis	5/652	10/6928	0.00122557903825528	0.018999105090893	0.0156969350506154	O94788/Q9HBG6/P29373/Q68CZ1/P28360	5	4
BP	GO:0035116	embryonic hindlimb morphogenesis	5/652	10/6928	0.00122557903825528	0.018999105090893	0.0156969350506154	Q9P2D1/Q68CZ1/P51826/P51654/P28360	5	4
BP	GO:1901203	positive regulation of extracellular matrix assembly	5/652	10/6928	0.00122557903825528	0.018999105090893	0.0156969350506154	P84022/Q7Z460/Q86SQ0/P48436/P36897	5	4
BP	GO:0072073	kidney epithelium development	12/652	48/6928	0.00126937597199474	0.0195939573113034	0.0161883980234146	P46937/Q9C091/P54764/P84022/Q99717/Q04721/P35680/P40424/P51654/Q99958/P48436/O43490	12	4
BP	GO:0001938	positive regulation of endothelial cell proliferation	10/652	36/6928	0.00134423177337413	0.0206611283635206	0.0170700876932392	Q9P266/P19174/P31749/Q9Y243/P21359/Q15139/P21741/P01344/O60462/P36897	10	4
BP	GO:0048639	positive regulation of developmental growth	13/652	55/6928	0.00141380714234911	0.0216384381278178	0.0178775345609266	P46937/Q9P2D1/Q96RK4/P46821/P31749/P29373/P09327/Q16539/P51692/Q9BXC9/P53990/P01344/P52198	13	4
BP	GO:0014910	regulation of smooth muscle cell migration	8/652	25/6928	0.00149452462959663	0.0227773120763841	0.018818464689791	P09493/Q07954/Q96N67/P21359/P09619/Q13976/P21741/P24593	8	4
BP	GO:0048871	multicellular organismal-level homeostasis	45/652	306/6928	0.00150122322643027	0.0227832701422946	0.0188233872044662	P46937/Q00534/P41240/Q5U5Q3/Q9UEW8/Q96RK4/P52564/P32119/Q9Y6M1/Q5JSL3/Q96N67/P31749/Q9Y243/Q99717/P21359/O60315/Q16698/P42785/Q9C0B1/Q16539/P22694/P51692/Q9BXC9/Q86U70/Q07352/Q12841/Q9Y2I8/Q5IJ48/Q2M1K9/Q8IZD2/Q6VY07/P38571/Q01469/Q9UPR0/O00327/Q99958/P27037/P08069/P19022/P48436/O43490/Q9BX67/Q9UKL6/Q6UUV9/Q9NYR9	45	4
BP	GO:0110020	regulation of actomyosin structure organization	14/652	62/6928	0.00150939385940892	0.0228114251890587	0.0188466487180105	P09493/Q96RK4/Q9UI08/Q13464/P84022/P35080/Q0VF96/Q7Z460/Q15139/O15013/Q86SQ0/Q08722/Q9UPQ0/P36897	14	4
BP	GO:0007219	Notch signaling pathway	15/652	69/6928	0.00156293442049148	0.0234810570628395	0.0193998941461648	P46937/Q00534/P31749/Q9UG01/Q15334/Q8N9I9/Q9ULJ6/Q04721/Q2M1K9/Q96LB3/P35680/P50281/Q99958/P48436/Q8NG11	15	4
BP	GO:0048738	cardiac muscle tissue development	17/652	83/6928	0.0015732048198248	0.0234810570628395	0.0193998941461648	P46937/P09493/O94788/P35712/Q9P2D1/O75147/Q99717/P09619/Q16539/Q14192/Q96HC4/Q04721/Q13976/Q99958/O00470/P28360/P36897	17	4
BP	GO:0060541	respiratory system development	17/652	83/6928	0.0015732048198248	0.0234810570628395	0.0193998941461648	P46937/O94788/Q9P2D1/Q9H6T0/Q68CZ1/P27361/Q9NZV5/P38571/Q9Y547/P24593/P0C7T5/P50281/P51654/Q15750/P48436/P28360/Q9NYR9	17	4
BP	GO:0002068	glandular epithelial cell development	6/652	15/6928	0.00161685354072856	0.0240332304078666	0.0198560961142104	Q00534/P31749/P48380/P49841/O00327/P19022	6	4
BP	GO:0010632	regulation of epithelial cell migration	20/652	105/6928	0.00162601323850021	0.024070327120749	0.0198867451732014	Q9HCM4/Q9UI08/P46734/Q9P266/P19174/P31749/Q9Y243/P21359/P35080/P42785/P09327/Q7Z460/Q15139/P15848/Q99538/Q99958/O60462/P48436/P36955/Q9UQL6	20	4
BP	GO:0033273	response to vitamin	9/652	31/6928	0.00165571811505796	0.0243107879332901	0.0200854123071858	O94788/P46821/P13716/P04818/P50747/Q04206/P38571/P06276/P08069	9	4
BP	GO:0003206	cardiac chamber morphogenesis	10/652	37/6928	0.00168984615046258	0.0246117915139953	0.0203340994760671	P09493/Q6STE5/Q9P2D1/O96028/Q14192/Q9NVD7/Q04721/Q99958/O60462/P36897	10	4
BP	GO:0048678	response to axon injury	10/652	37/6928	0.00168984615046258	0.0246117915139953	0.0203340994760671	P46821/Q13332/P17677/Q9UPT6/P54764/Q99707/Q6SZW1/Q9Y2H2/P00374/P08069	10	4
BP	GO:0007162	negative regulation of cell adhesion	19/652	98/6928	0.00169843417590968	0.0246375270818705	0.0203553620321452	Q9HCM4/P32119/P54764/P29323/P31749/P21359/Q13951/O75051/Q86SQ0/P23142/Q13164/O76074/Q13976/P21741/Q96FS4/Q96FA3/P50281/Q9BX67/Q9H7S9	19	4
BP	GO:0043542	endothelial cell migration	18/652	91/6928	0.00175949834846274	0.0254212321385897	0.0210028539700711	P46734/Q9P266/P19174/P31749/Q9Y243/P21359/O60315/P42785/Q4VCS5/Q15139/Q12841/Q99538/Q9Y4K0/Q99958/O60462/P36955/Q9UQL6/P36897	18	4
BP	GO:0032231	regulation of actin filament bundle assembly	14/652	63/6928	0.00177688905788553	0.025570212259293	0.021125940361105	P09493/Q96RK4/Q9UI08/Q13464/P84022/P35080/P09327/Q0VF96/Q7Z460/O15013/Q86SQ0/Q08722/Q9UPQ0/P36897	14	4
BP	GO:0019932	second-messenger-mediated signaling	15/652	70/6928	0.00182075363169475	0.0260974687209581	0.0215615561648063	P19174/Q08209/Q14934/P40123/O95865/P09619/Q15139/Q14192/Q13164/P49841/Q9NSC5/O76074/Q5EBL4/Q13976/P48436	15	4
BP	GO:0001667	ameboidal-type cell migration	31/652	192/6928	0.00185789654499411	0.026524594152248	0.0219144443730323	Q9HCM4/Q9UI08/P46734/Q13464/Q13641/Q9P266/P19174/P31749/Q9Y243/P21359/O60315/P35080/P42785/P09327/Q7Z460/Q4VCS5/Q15139/P15848/Q12841/Q5IJ48/Q99538/Q14155/Q9Y4K0/P51654/Q99958/O60462/P19022/P48436/P36955/Q9UQL6/P36897	31	4
BP	GO:0045596	negative regulation of cell differentiation	35/652	225/6928	0.00189042009388068	0.0267772446239099	0.0221231825228142	P46937/Q00534/P35712/Q13332/P32119/Q9UGP4/Q8N0X7/Q9BPU6/Q08209/Q13619/Q14934/P54764/P29323/P84022/P21359/Q9UPY3/Q13951/Q53EL6/P51692/Q86U70/Q07352/Q8N4Q0/P49841/P21741/P40424/Q2VWP7/O00327/P24593/P01344/O00470/P48436/P28360/Q9UQL6/P36897/Q9GZU7	35	4
BP	GO:0001656	metanephros development	8/652	26/6928	0.00198365111691437	0.0279088558991795	0.0230581122790039	P46937/Q9C091/P21359/P09619/P35680/P51654/Q99958/P48436	8	4
BP	GO:0071772	response to BMP	13/652	57/6928	0.00200121641137528	0.0279088558991795	0.0230581122790039	Q8N0X7/P17098/Q99717/P27361/Q53EL6/Q12841/Q04721/Q5IJ48/Q2M1K9/P51654/P27037/P48436/P28360	13	4
BP	GO:0071773	cellular response to BMP stimulus	13/652	57/6928	0.00200121641137528	0.0279088558991795	0.0230581122790039	Q8N0X7/P17098/Q99717/P27361/Q53EL6/Q12841/Q04721/Q5IJ48/Q2M1K9/P51654/P27037/P48436/P28360	13	4
BP	GO:1903034	regulation of response to wounding	13/652	57/6928	0.00200121641137528	0.0279088558991795	0.0230581122790039	Q13332/P32119/P54764/P29323/P84022/P09327/Q7Z460/Q86SQ0/Q9Y2H2/Q13976/P21741/Q99958/P08069	13	4
BP	GO:1901888	regulation of cell junction assembly	17/652	85/6928	0.00206345659839278	0.0283758695055707	0.0234439558338558	Q13332/O14920/Q9HCM4/Q13464/P18433/Q13641/P29323/P84022/Q7Z460/Q86SQ0/Q12923/Q9UPQ0/Q86U70/Q96HC4/Q9Y4F1/P50281/Q9P021	17	4
BP	GO:0030325	adrenal gland development	5/652	11/6928	0.00207398381768291	0.0283758695055707	0.0234439558338558	P84022/P21359/P21741/P40424/P49918	5	4
BP	GO:0042461	photoreceptor cell development	5/652	11/6928	0.00207398381768291	0.0283758695055707	0.0234439558338558	Q96RK4/Q96RY7/Q68CZ1/Q5IJ48/P36405	5	4
BP	GO:1901201	regulation of extracellular matrix assembly	5/652	11/6928	0.00207398381768291	0.0283758695055707	0.0234439558338558	P84022/Q7Z460/Q86SQ0/P48436/P36897	5	4
BP	GO:1901889	negative regulation of cell junction assembly	5/652	11/6928	0.00207398381768291	0.0283758695055707	0.0234439558338558	O14920/Q13464/Q86SQ0/Q12923/P50281	5	4
BP	GO:0098609	cell-cell adhesion	45/652	311/6928	0.00208807235329501	0.0284608201513267	0.0235141414958941	Q9Y4G6/P06241/P41240/Q6STE5/Q8TAQ2/Q13332/Q9HCM4/P32119/Q13464/O00299/Q08209/P31749/Q96J84/Q13740/Q13951/Q16539/Q8NFX7/P51692/Q08722/Q9UDY8/Q93052/Q07352/Q58EX2/Q9NVD7/Q8WX93/Q05707/Q96HC4/Q13164/Q04206/P09382/Q9ULJ6/Q5IJ48/P61026/O76074/Q13976/P21741/Q2VWP7/Q96FA3/P01344/P19022/P48436/Q9NUP1/Q9BX67/Q8IWF6/Q9H7S9	45	4
BP	GO:0045669	positive regulation of osteoblast differentiation	7/652	21/6928	0.00226931473828476	0.030814905393551	0.0254590711635825	P46937/P35556/O00299/Q08209/Q99717/Q15139/P27037	7	4
BP	GO:0002009	morphogenesis of an epithelium	33/652	211/6928	0.00230415762918515	0.0311708515229092	0.0257531515030156	P46937/O94788/Q96RK4/Q9HCM4/Q9C091/Q9H6T0/Q9HBG6/O14727/Q8N3R9/Q14934/P54764/P84022/Q9UG01/Q9NRY4/Q68CZ1/Q15562/P49815/Q7Z460/Q9ULK5/Q86SQ0/P22694/P61968/Q04721/P98082/P61026/P35680/P21741/P40424/P24593/P50281/P51654/Q99958/P48436	33	4
BP	GO:0043009	chordate embryonic development	47/652	330/6928	0.00232317524957483	0.0311914188873078	0.0257701441235407	Q5TCZ1/Q16643/P29966/P46937/O94788/Q9P2D1/Q96RK4/Q9HCM4/Q96RY7/Q8N3Y1/Q9HBG6/O14727/P19174/Q13619/P31749/P84022/Q9UG01/Q9NRY4/P21359/Q68CZ1/Q15562/P49815/Q13315/O75051/Q9ULK5/Q4VCS5/P22694/P61968/Q07352/P17655/Q9ULJ6/Q04721/Q5IJ48/Q9NVR5/Q99626/P35680/P40424/P01344/P50281/Q99958/P49918/Q15750/P27037/Q8NEZ3/P48436/P28360/P36897	47	4
BP	GO:0007416	synapse assembly	13/652	58/6928	0.00236282385824164	0.0311914188873078	0.0257701441235407	P46821/Q13332/P17677/Q9UJU6/Q13641/P29323/O00560/Q12923/Q58EX2/Q96HC4/Q9Y4F1/P19022/Q9P021	13	4
BP	GO:0051492	regulation of stress fiber assembly	13/652	58/6928	0.00236282385824164	0.0311914188873078	0.0257701441235407	P09493/Q96RK4/Q9UI08/Q13464/P84022/P35080/Q0VF96/Q7Z460/O15013/Q86SQ0/Q08722/Q9UPQ0/P36897	13	4
BP	GO:0021515	cell differentiation in spinal cord	6/652	16/6928	0.00238339745650525	0.0311914188873078	0.0257701441235407	P35712/Q9NQZ6/Q9UG01/Q8NCM8/P61968/Q8IZE3	6	4
BP	GO:0022011	myelination in peripheral nervous system	6/652	16/6928	0.00238339745650525	0.0311914188873078	0.0257701441235407	Q8N3R9/P31751/P31749/P21359/Q9UPY3/O15013	6	4
BP	GO:0032292	peripheral nervous system axon ensheathment	6/652	16/6928	0.00238339745650525	0.0311914188873078	0.0257701441235407	Q8N3R9/P31751/P31749/P21359/Q9UPY3/O15013	6	4
BP	GO:0060042	retina morphogenesis in camera-type eye	6/652	16/6928	0.00238339745650525	0.0311914188873078	0.0257701441235407	Q96RK4/Q68CZ1/Q58EX2/Q5IJ48/P48436/O43490	6	4
BP	GO:1903055	positive regulation of extracellular matrix organization	6/652	16/6928	0.00238339745650525	0.0311914188873078	0.0257701441235407	P84022/Q7Z460/Q16658/Q86SQ0/P48436/P36897	6	4
BP	GO:0031345	negative regulation of cell projection organization	16/652	79/6928	0.00241395928400885	0.0314773318911191	0.0260063635575341	P46937/P06241/Q13332/Q9UI08/Q8N0X7/Q9BPU6/Q08209/Q14934/P54764/P29323/P43378/P31749/P35080/Q9P0N9/Q9Y2H2/P98082	16	4
BP	GO:0060041	retina development in camera-type eye	11/652	45/6928	0.00243345212971067	0.0315040469265769	0.0260284353432551	Q6STE5/Q9P2D1/Q96RK4/Q68CZ1/P09619/P23921/Q58EX2/Q5IJ48/P48436/P36955/O43490	11	4
BP	GO:0009262	deoxyribonucleotide metabolic process	8/652	27/6928	0.00259052931010394	0.0331349581908261	0.0273758834501929	P04818/Q9Y315/P55263/P23921/Q13569/Q96DE0/Q9H773/P62380	8	4
BP	GO:0019692	deoxyribose phosphate metabolic process	8/652	27/6928	0.00259052931010394	0.0331349581908261	0.0273758834501929	P04818/Q9Y315/P55263/P23921/Q13569/Q96DE0/Q9H773/P62380	8	4
BP	GO:1903035	negative regulation of response to wounding	8/652	27/6928	0.00259052931010394	0.0331349581908261	0.0273758834501929	Q13332/P54764/P84022/Q7Z460/Q86SQ0/Q9Y2H2/Q13976/P21741	8	4
BP	GO:0060840	artery development	10/652	39/6928	0.00259612213953593	0.0331349581908261	0.0273758834501929	Q9P2D1/Q07954/Q9Y243/P21359/P09619/Q9ULJ6/P21741/Q99958/Q15750/P36897	10	4
BP	GO:0007409	axonogenesis	29/652	181/6928	0.00288992926415459	0.0367227470129808	0.0303400908613978	P06241/O60282/P46821/Q13332/Q8TER5/P17677/Q8N0X7/Q9BPU6/Q96N67/P54764/P29323/Q9NRY4/Q13740/P29373/O15075/Q15334/O75051/P61968/Q8WX93/P49841/Q04721/P61026/Q13976/P53990/P52198/O60462/P08069/P19022/Q8NG68	29	4
BP	GO:0007369	gastrulation	18/652	95/6928	0.00289755894205413	0.0367227470129808	0.0303400908613978	Q9HCM4/P52926/O75367/P84022/Q7Z460/Q4VCS5/Q86SQ0/Q86U70/Q5T9L3/Q13164/Q5IJ48/P12109/P35680/Q9Y2G5/P50281/P51654/Q99958/P27037	18	4
BP	GO:0072006	nephron development	11/652	46/6928	0.00293282009475809	0.0367830404053083	0.0303899048636268	P46937/Q9C091/Q08209/P09619/Q04721/P35680/P40424/P51654/Q99958/P48436/O43490	11	4
BP	GO:0002684	positive regulation of immune system process	51/652	369/6928	0.00293458681147006	0.0367830404053083	0.0303899048636268	Q8TDX7/P06241/P41240/Q9UEW8/Q6STE5/Q3LXA3/Q8TAQ2/Q13332/O14920/P52564/Q01974/P51812/P19174/Q08209/P29323/P31749/P49137/P21359/O60443/P27361/Q13951/Q5SQI0/Q15139/O96028/P51692/Q08722/Q9UDY8/Q07352/Q6SZW1/Q04206/P09382/Q9ULJ6/Q04721/O43657/Q99538/P54278/P55212/P21741/P38571/Q5KU26/Q9UPR0/P32519/P01023/Q96FA3/P01344/P50281/Q96B97/Q9NRX4/P01024/Q9BX67/Q14699	51	4
BP	GO:0002683	negative regulation of immune system process	26/652	157/6928	0.00294305057506481	0.0367830404053083	0.0303899048636268	Q00534/P06241/Q3LXA3/Q13332/P32119/P19174/Q99439/Q13619/P31749/P21359/Q13315/Q13951/Q16539/Q08722/Q6SZW1/O76074/O43657/P19474/P21741/Q9UPR0/P32519/Q9HAD4/P01023/Q96FA3/Q9NRX4/P48436	26	4
BP	GO:0033555	multicellular organismal response to stress	7/652	22/6928	0.00306237296256731	0.0381423832441142	0.0315129849324077	Q08209/P29323/P31749/Q5SQI0/P17655/Q9NZV5/P21741	7	4
BP	GO:0099536	synaptic signaling	36/652	240/6928	0.00309581280950247	0.0384263775529997	0.0317476191533351	Q16643/P06241/P46821/Q13332/P31323/P04035/P18433/Q01974/P51812/Q13641/Q14168/P19174/Q08209/Q14934/P54764/P29323/Q05193/P31749/P21359/P35080/Q9Y2H0/O00560/P27361/Q9ULU8/P49418/P50479/Q04206/P49841/Q9Y4F1/Q99538/Q01469/Q9UPR0/Q13542/P06276/Q99719/P19022	36	4
BP	GO:0030509	BMP signaling pathway	12/652	53/6928	0.0031420965796638	0.0388673042662522	0.0321119098894984	Q8N0X7/P17098/Q99717/P27361/Q53EL6/Q12841/Q04721/Q5IJ48/Q2M1K9/P51654/P27037/P28360	12	4
BP	GO:0002062	chondrocyte differentiation	10/652	40/6928	0.00317625816986805	0.0390225152323369	0.0322401441638034	Q5U5Q3/P35712/P50454/P52926/P84022/Q16539/P21741/Q9Y4K0/P48436/P36897	10	4
BP	GO:0032526	response to retinoic acid	10/652	40/6928	0.00317625816986805	0.0390225152323369	0.0322401441638034	P46937/O94788/P11717/Q15562/Q13315/P49841/Q9NVR5/Q8WZ82/P48436/P36955	10	4
BP	GO:1902903	regulation of supramolecular fiber organization	35/652	232/6928	0.00319278345149021	0.0390225152323369	0.0322401441638034	P09493/Q96RK4/P46821/P35611/Q9UI08/Q14019/Q13464/P06396/Q9H3Q1/Q9Y3E1/P84022/Q96J84/Q9NRY4/Q96GD0/Q9NYB9/P35080/O00499/P09327/Q0VF96/Q92558/Q7Z460/Q15139/Q8TCU6/O15013/Q86SQ0/Q08722/Q9Y281/Q9UPQ0/Q9UEY8/Q92974/P58546/Q14155/Q9BVC4/Q9H7P9/P36897	35	4
BP	GO:0060562	epithelial tube morphogenesis	24/652	142/6928	0.00319785839113281	0.0390225152323369	0.0322401441638034	P46937/Q96RK4/Q9C091/Q9H6T0/Q9HBG6/O14727/Q14934/P54764/P84022/Q9UG01/Q9NRY4/Q15562/P49815/Q9ULK5/P22694/P61968/Q04721/P35680/P21741/P40424/P50281/P51654/Q99958/P48436	24	4
BP	GO:0031503	protein-containing complex localization	20/652	111/6928	0.00322754654614344	0.0392521822379464	0.0324298935258431	Q16643/Q9NQX3/O60282/Q96RY7/Q9HBG6/A0AVF1/Q9UG01/Q8NCM8/Q13315/Q9BW83/Q9Y3R0/Q7Z4L5/Q8WYA0/Q96LB3/Q13099/Q9Y547/Q9H7X7/Q8TCX1/P36405/Q8NEZ3	20	4
BP	GO:0035136	forelimb morphogenesis	5/652	12/6928	0.00328248621626865	0.0393898345952238	0.032543620993606	O94788/Q9HBG6/P29373/Q68CZ1/P28360	5	4
BP	GO:0035137	hindlimb morphogenesis	5/652	12/6928	0.00328248621626865	0.0393898345952238	0.032543620993606	Q9P2D1/Q68CZ1/P51826/P51654/P28360	5	4
BP	GO:0070269	pyroptosis	5/652	12/6928	0.00328248621626865	0.0393898345952238	0.032543620993606	O60315/O60443/Q9NYL2/P19474/P55212	5	4
BP	GO:1904752	regulation of vascular associated smooth muscle cell migration	5/652	12/6928	0.00328248621626865	0.0393898345952238	0.032543620993606	P09493/Q96N67/P21359/Q13976/P24593	5	4
BP	GO:0035050	embryonic heart tube development	8/652	28/6928	0.00333335929908564	0.0397362831296942	0.0328298544829175	P46937/Q9HBG6/P84022/Q9UG01/Q15562/Q9ULK5/Q04721/Q99958	8	4
BP	GO:0048854	brain morphogenesis	6/652	17/6928	0.00339416432861313	0.0403280314307586	0.0333187530180686	Q96RK4/Q9UID3/Q9Y243/P21359/Q9BXC9/P19022	6	4
BP	GO:0001936	regulation of endothelial cell proliferation	11/652	47/6928	0.00351146951681564	0.0413639554267373	0.0341746265765577	O94788/Q9P266/P19174/P31749/Q9Y243/P21359/Q15139/P21741/P01344/O60462/P36897	11	4
BP	GO:0003006	developmental process involved in reproduction	47/652	337/6928	0.00354208713950126	0.0414045914170827	0.0342081997631956	Q9P2D1/Q96RK4/Q15102/O43432/Q9C091/P11717/Q9UHJ3/Q14141/Q01974/A0AVF1/Q13619/P31749/Q99717/Q13315/Q14781/Q8IXK0/Q5SQI0/P23921/P51692/Q9BW83/Q9BXC9/Q8WYA0/Q9BW62/Q9UI36/O76074/Q99598/Q13976/P21741/Q9Y232/Q9BVM2/Q9Y547/P26992/P40424/O00327/P01023/P68402/P50281/P49918/P62380/P27037/Q14353/Q8NEZ3/P48436/P01024/P36955/Q9BX67/P36897	47	4
BP	GO:0033993	response to lipid	47/652	337/6928	0.00354208713950126	0.0414045914170827	0.0342081997631956	Q15596/P46937/P11802/O94788/Q9UEW8/P46821/P13716/P11717/P46734/P32119/P04818/P51812/P13056/P29323/Q9NYJ8/P31749/P49137/Q15562/Q13315/P27361/Q53EL6/Q15139/Q96JN0/Q16539/P51692/Q9UDY8/Q07352/P55210/P17655/Q04206/Q9ULJ6/P49841/P98082/Q9NVR5/P38571/O00327/P01023/Q96FA3/Q8WZ82/P06276/P08069/P48436/P36955/Q9UQL6/Q9H7S9/P36897/P80365	47	4
BP	GO:0008154	actin polymerization or depolymerization	20/652	112/6928	0.00359307743578407	0.0417305327911642	0.0344774903721369	Q96RK4/P35611/Q9UI08/Q14019/P06396/Q9H3Q1/Q96J84/Q9NRY4/Q96GD0/Q9NYB9/P35080/O00499/P09327/Q92558/Q8TCU6/Q9Y281/Q9UEY8/P58546/Q9BVC4/Q9H7P9	20	4
BP	GO:0021537	telencephalon development	20/652	112/6928	0.00359307743578407	0.0417305327911642	0.0344774903721369	Q00534/Q9P2D1/Q96RK4/Q13332/Q8N3R9/Q8WXH0/P29323/P21359/Q68CZ1/Q5SQI0/Q9BXC9/Q9UH99/Q9Y2I8/Q9ULJ6/P49841/P21741/A6NKD9/Q9BVM2/P08069/P19022	20	4
BP	GO:0048588	developmental cell growth	19/652	105/6928	0.00384997744432632	0.0442045799876261	0.0365215318135221	Q5U5Q3/P46821/Q13332/Q8N0X7/Q9Y3Q8/Q13740/P29373/Q92558/O15075/Q99829/Q96HC4/P49841/Q13976/P53990/P52198/O60462/O00470/P48436/Q8NG68	19	4
BP	GO:0060560	developmental growth involved in morphogenesis	19/652	105/6928	0.00384997744432632	0.0442045799876261	0.0365215318135221	P46937/P46821/Q13332/Q9HCM4/Q8N0X7/Q9Y3Q8/Q13740/P29373/Q92558/O15075/Q99829/P49841/Q13976/P35680/P53990/P52198/O60462/P48436/Q8NG68	19	4
BP	GO:0043535	regulation of blood vessel endothelial cell migration	10/652	41/6928	0.00385505058031623	0.0442045799876261	0.0365215318135221	P46734/Q9P266/P19174/P31749/Q9Y243/P21359/P42785/Q15139/Q99958/Q9UQL6	10	4
BP	GO:0032101	regulation of response to external stimulus	51/652	374/6928	0.0038823888126156	0.0443771784530619	0.0366641315248675	Q8TDX7/P06241/Q9UEW8/Q3LXA3/Q96RK4/Q13332/Q96DX7/O14920/P52564/P32119/P51812/Q13641/P19174/P54764/P29323/P31749/P84022/P49137/Q03426/Q13315/P27361/P09619/Q53EL6/Q7Z460/Q5SQI0/Q15139/Q16539/Q86SQ0/P51692/Q08722/Q9BXC9/Q6SZW1/Q13164/Q04206/P09382/Q9Y2H2/O43657/Q99538/Q13976/P19474/P55212/P21741/Q5KU26/Q9UMX5/P01023/Q96FA3/P08069/P15907/P01024/Q9BX67/Q14699	51	4
BP	GO:0032870	cellular response to hormone stimulus	39/652	269/6928	0.00390910557350462	0.0445416067239706	0.0367999810754959	Q15596/P46937/P41240/Q96RK4/P46821/Q9BWF3/Q13464/P18433/P13056/Q08209/P31751/P31749/P49815/P42785/P27361/Q15139/P51692/Q9BXC9/Q6ZWJ1/Q07352/O60343/Q04206/Q9ULJ6/O94964/P49841/P98082/P78356/P61026/Q5VSY0/P58005/Q13636/O00327/Q92539/P01344/Q99958/Q13542/P08069/P36955/Q9UQL6	39	4
BP	GO:0009792	embryo development ending in birth or egg hatching	47/652	339/6928	0.0039785274654938	0.0451900666835333	0.0373357344080599	Q5TCZ1/Q16643/P29966/P46937/O94788/Q9P2D1/Q96RK4/Q9HCM4/Q96RY7/Q8N3Y1/Q9HBG6/O14727/P19174/Q13619/P31749/P84022/Q9UG01/Q9NRY4/P21359/Q68CZ1/Q15562/P49815/Q13315/O75051/Q9ULK5/Q4VCS5/P22694/P61968/Q07352/P17655/Q9ULJ6/Q04721/Q5IJ48/Q9NVR5/Q99626/P35680/P40424/P01344/P50281/Q99958/P49918/Q15750/P27037/Q8NEZ3/P48436/P28360/P36897	47	4
BP	GO:0071216	cellular response to biotic stimulus	16/652	83/6928	0.00406126085404003	0.0459851855949611	0.0379926563973057	P11802/P46734/P32119/O14727/P29323/P31749/P27361/Q53EL6/Q16539/Q9UDY8/P55210/P17655/Q04206/P49841/Q04721/Q9UQL6	16	4
BP	GO:0021915	neural tube development	18/652	98/6928	0.00410690614746901	0.0463567031395565	0.0382996017370876	P29966/O94788/Q96RK4/Q96RY7/Q9HBG6/O14727/Q9UG01/Q9NRY4/P21359/Q68CZ1/Q15562/P49815/O75051/Q9ULK5/P22694/P61968/Q07352/Q8NEZ3	18	4
BP	GO:0045598	regulation of fat cell differentiation	11/652	48/6928	0.00417803786797862	0.047012687785479	0.0388415719157875	P46937/Q5U5Q3/Q96PM9/P31749/P84022/Q9C0B1/Q5SQI0/Q16539/Q07352/Q8N4Q0/O00327	11	4
BP	GO:0009628	response to abiotic stimulus	63/652	484/6928	0.00424430577071005	0.0476100386453562	0.0393350992479993	P46937/P06241/Q9UEW8/P46821/Q9BQ04/Q9BWF3/Q13233/P13716/P04035/Q15004/Q9UGP4/Q96K76/O14727/P06396/Q99439/Q13619/Q14934/P10155/P54764/P31751/P31749/P84022/Q9Y3Q8/P49137/P21359/O60315/Q5SSJ5/Q8TDW0/Q13315/P27361/Q5SQI0/P10588/O00562/Q16539/P23921/P15848/Q9NYL2/Q07352/O95352/Q14571/P55210/P17655/Q04206/P49841/Q5JVS0/Q92974/Q99538/P21741/O00469/P38571/P58546/Q96FS4/Q9BVC4/Q02809/Q9Y4K0/P50281/P08069/…	63	4
BP	GO:0030902	hindbrain development	14/652	69/6928	0.00433469299359999	0.0482274081425952	0.0398451658460854	O94788/Q13332/P29323/Q68CZ1/O75051/Q7Z4L5/Q86U70/Q5T9L3/Q13976/P35680/O75882/P21741/P58546/P08069	14	4
BP	GO:0045664	regulation of neuron differentiation	14/652	69/6928	0.00433469299359999	0.0482274081425952	0.0398451658460854	P46821/Q13464/Q9NQZ6/P15923/O00499/Q99829/P49841/P15884/Q99081/Q92974/P40424/O00470/P48436/Q9GZU7	14	4
BP	GO:0008652	amino acid biosynthetic process	9/147	52/6928	1.15369455521958e-06	0.00116179970823052	0.00105115835204267	P31327/P00352/Q96GX9/Q9UHY7/P35520/P08243/P00966/P54687/Q99611	9	6
BP	GO:0043436	oxoacid metabolic process	28/147	498/6928	1.43411090627415e-06	0.00116179970823052	0.00105115835204267	P31327/P00352/P09972/P19367/P52789/Q96GX9/P00558/Q9UHY7/P41252/Q9UJ70/P48163/P48637/P35520/O94760/P08243/P00966/P41250/P54687/P40763/Q9NQ88/P11169/P54646/Q9Y303/P78417/O95861/Q9UBQ7/Q9NR19/Q99611	28	6
BP	GO:0006082	organic acid metabolic process	28/147	499/6928	1.49267628466448e-06	0.00116179970823052	0.00105115835204267	P31327/P00352/P09972/P19367/P52789/Q96GX9/P00558/Q9UHY7/P41252/Q9UJ70/P48163/P48637/P35520/O94760/P08243/P00966/P41250/P54687/P40763/Q9NQ88/P11169/P54646/Q9Y303/P78417/O95861/Q9UBQ7/Q9NR19/Q99611	28	6
BP	GO:0019752	carboxylic acid metabolic process	27/147	486/6928	2.8780394034492e-06	0.00168005550176347	0.0015200592322954	P31327/P00352/P09972/P19367/P52789/Q96GX9/P00558/Q9UHY7/P41252/Q9UJ70/P48163/P48637/P35520/O94760/P08243/P00966/P41250/P54687/P40763/Q9NQ88/P11169/P54646/Q9Y303/P78417/Q9UBQ7/Q9NR19/Q99611	27	6
BP	GO:0044283	small molecule biosynthetic process	18/147	283/6928	2.69341622068762e-05	0.00918924502322963	0.00831412814679223	P31327/P00352/P09972/Q96GX9/P00558/Q9UHY7/P35520/P00492/O14732/P08243/Q9Y4C1/P00966/P54687/P54646/P29218/Q9NR19/Q96DU7/Q99611	18	6
BP	GO:0014075	response to amine	5/147	18/6928	2.7548057885485e-05	0.00918924502322963	0.00831412814679223	Q7LG56/P31327/P00492/P00966/Q99836	5	6
BP	GO:0032732	positive regulation of interleukin-1 production	5/147	20/6928	4.81680531940404e-05	0.0140590505260106	0.0127201687842683	P19367/P40763/P57764/Q99584/Q99836	5	6
BP	GO:0019637	organophosphate metabolic process	24/147	499/6928	0.00011608865134504	0.0255495694246898	0.0231164142163203	Q7LG56/P31327/P09972/P19367/P52789/Q9UDY2/P48163/P00492/O14732/P12268/P05186/P06737/P41250/P27144/Q9NQ88/P12277/Q13496/Q01970/O00459/O95861/Q9BW91/P29218/Q9NR19/Q96DU7	24	6
BP	GO:0006096	glycolytic process	7/147	54/6928	0.000128967434132066	0.0255495694246898	0.0231164142163203	P09972/P19367/P52789/P00558/P40763/Q9NQ88/P54646	7	6
BP	GO:0006520	amino acid metabolic process	13/147	184/6928	0.000132851685341721	0.0255495694246898	0.0231164142163203	P31327/P00352/Q96GX9/Q9UHY7/P41252/P48637/P35520/O94760/P08243/P00966/P41250/P54687/Q99611	13	6
BP	GO:0006090	pyruvate metabolic process	8/147	73/6928	0.000142245996796988	0.0255495694246898	0.0231164142163203	P09972/P19367/P52789/P00558/P48163/P40763/Q9NQ88/P54646	8	6
BP	GO:0016053	organic acid biosynthetic process	11/147	147/6928	0.000269370152178012	0.0393112065834787	0.0355674931198204	P31327/P00352/Q96GX9/Q9UHY7/P35520/P08243/P00966/P54687/P54646/Q9NR19/Q99611	11	6
BP	GO:0046394	carboxylic acid biosynthetic process	11/147	147/6928	0.000269370152178012	0.0393112065834787	0.0355674931198204	P31327/P00352/Q96GX9/Q9UHY7/P35520/P08243/P00966/P54687/P54646/Q9NR19/Q99611	11	6
BP	GO:0032731	positive regulation of interleukin-1 beta production	4/147	16/6928	0.00029031889348913	0.0398761538998305	0.0360786389617761	P19367/P40763/P57764/Q99836	4	6
BP	GO:0032612	interleukin-1 production	5/147	30/6928	0.000373123298195374	0.04356214506431	0.0394136031304272	P19367/P40763/P57764/Q99584/Q99836	5	6
BP	GO:0032652	regulation of interleukin-1 production	5/147	30/6928	0.000373123298195374	0.04356214506431	0.0394136031304272	P19367/P40763/P57764/Q99584/Q99836	5	6
BP	GO:0005975	carbohydrate metabolic process	15/147	264/6928	0.000449435251967939	0.0499729196831018	0.0452138621904589	P09972/P19367/P52789/P00558/Q14435/Q9UJ70/P48163/P06737/Q96C23/P40763/Q9NQ88/P11169/P54646/Q9Y303/P78417	15	6
BP	GO:0030198	extracellular matrix organization	16/201	88/6928	3.19506681219556e-09	2.90964084363942e-06	2.64461845963836e-06	P13796/P25391/P07942/P02452/P02458/P20908/P11047/Q00653/P01137/P08572/P14543/P08123/P08253/P02461/P13497/Q15582	16	7
BP	GO:0043062	extracellular structure organization	16/201	88/6928	3.19506681219556e-09	2.90964084363942e-06	2.64461845963836e-06	P13796/P25391/P07942/P02452/P02458/P20908/P11047/Q00653/P01137/P08572/P14543/P08123/P08253/P02461/P13497/Q15582	16	7
BP	GO:0045229	external encapsulating structure organization	16/201	88/6928	3.19506681219556e-09	2.90964084363942e-06	2.64461845963836e-06	P13796/P25391/P07942/P02452/P02458/P20908/P11047/Q00653/P01137/P08572/P14543/P08123/P08253/P02461/P13497/Q15582	16	7
BP	GO:0009628	response to abiotic stimulus	37/201	484/6928	3.39125435777673e-08	2.31622672636151e-05	2.1052550078935e-05	Q9BUP0/P16989/Q15149/Q02952/P06733/P02545/P02452/P35237/P04040/P54652/P07237/Q96RU2/Q9NNW7/Q13535/Q9UDY4/Q00987/P38606/Q16531/P10721/P01137/P04792/P04083/Q13127/Q9UKL3/Q92889/Q14790/Q9ULG1/P50238/P08253/Q9C0D5/P02461/Q96AH0/P98160/P19634/P38936/P19447/Q96SD1	37	7
BP	GO:0071214	cellular response to abiotic stimulus	18/201	169/6928	1.62333226811872e-06	0.000739157292750059	0.000671831722893345	Q9BUP0/P16989/Q15149/P02452/P35237/Q96RU2/Q13535/Q00987/Q16531/Q13127/Q9UKL3/Q92889/Q14790/Q9ULG1/P50238/P08253/P19634/P38936	18	7
BP	GO:0104004	cellular response to environmental stimulus	18/201	169/6928	1.62333226811872e-06	0.000739157292750059	0.000671831722893345	Q9BUP0/P16989/Q15149/P02452/P35237/Q96RU2/Q13535/Q00987/Q16531/Q13127/Q9UKL3/Q92889/Q14790/Q9ULG1/P50238/P08253/P19634/P38936	18	7
BP	GO:0051149	positive regulation of muscle cell differentiation	8/201	32/6928	2.52400584005434e-06	0.000985083422146923	0.000895357861156119	P25391/P07942/P11047/Q00987/P10721/P01137/P14543/P32929	8	7
BP	GO:0036296	response to increased oxygen levels	6/201	19/6928	1.09540827544672e-05	0.00333687880693486	0.00303294178375562	P02452/P04040/Q9NNW7/P38606/P08253/P38936	6	7
BP	GO:0032963	collagen metabolic process	7/201	28/6928	1.0992646142904e-05	0.00333687880693486	0.00303294178375562	P02452/P20908/P01137/P07858/P08123/P08253/Q96D15	7	7
BP	GO:0055093	response to hyperoxia	5/201	12/6928	1.31240034144263e-05	0.00358547773282127	0.0032588972689086	P02452/P04040/Q9NNW7/P08253/P38936	5	7
BP	GO:0072359	circulatory system development	29/201	431/6928	1.59287504749808e-05	0.00395612239069524	0.00359578204502199	P25391/Q15149/Q9Y2J4/P02545/P02452/P02458/P20908/Q00987/P10721/P01137/P04792/P08572/P12755/P02751/P04083/P15144/Q13127/P32929/P08123/P51948/Q14790/P50238/P08253/P02461/P98160/P19634/P38936/Q15582/O95863	29	7
BP	GO:0070482	response to oxygen levels	15/201	148/6928	2.26001139698688e-05	0.00511605644453332	0.00465006440342687	P06733/P02545/P02452/P04040/P07237/Q9NNW7/Q00987/P38606/P01137/Q13127/P08253/P98160/P19634/P38936/P19447	15	7
BP	GO:0034644	cellular response to UV	9/201	55/6928	2.43443388649096e-05	0.00511605644453332	0.00465006440342687	Q96RU2/Q13535/Q00987/Q16531/Q92889/Q9ULG1/P50238/P08253/P38936	9	7
BP	GO:0051101	regulation of DNA binding	8/201	44/6928	3.15269571205248e-05	0.00615226048951955	0.00559188660506151	P01137/P12755/P67870/O95271/Q92889/Q8NCD3/P07305/Q9C030	8	7
BP	GO:0071482	cellular response to light stimulus	9/201	60/6928	4.99245423367755e-05	0.00909292331093805	0.00826470142964586	Q96RU2/Q13535/Q00987/Q16531/Q92889/Q9ULG1/P50238/P08253/P38936	9	7
BP	GO:0009411	response to UV	11/201	95/6928	8.62736051963392e-05	0.0147312180872749	0.0133894364906687	P04040/Q96RU2/Q13535/Q00987/Q16531/Q92889/Q9ULG1/P50238/P08253/P38936/P19447	11	7
BP	GO:0030199	collagen fibril organization	6/201	28/6928	0.000122257227763614	0.0171985888538556	0.0156320687008729	P02452/P02458/P20908/P08123/P02461/P13497	6	7
BP	GO:0071711	basement membrane organization	5/201	18/6928	0.000123127618705884	0.0171985888538556	0.0156320687008729	P25391/P07942/P11047/P14543/P02461	5	7
BP	GO:0110011	regulation of basement membrane organization	4/201	10/6928	0.000125904750028226	0.0171985888538556	0.0156320687008729	P25391/P07942/P11047/P14543	4	7
BP	GO:0040011	locomotion	28/201	468/6928	0.000180033676367047	0.0227310165278395	0.0206605794826128	P25391/Q15149/P58107/P07942/Q9Y2J4/Q02952/P02545/P02452/P02787/O94804/Q92766/Q8N392/Q0ZGT2/Q00987/P10721/P01137/P04792/P67870/P02751/Q9Y3A5/P04083/P21926/P31431/P08253/P02461/Q9UBW5/O95863/Q93096	28	7
BP	GO:0009416	response to light stimulus	13/201	139/6928	0.000183046253152441	0.0227310165278395	0.0206605794826128	P04040/Q96RU2/Q13535/Q00987/Q16531/P10721/Q92889/Q9ULG1/P50238/P08253/Q9C0D5/P38936/P19447	13	7
BP	GO:2001044	regulation of integrin-mediated signaling pathway	4/201	11/6928	0.000193370323350689	0.0229690314519166	0.0208769150015686	P25391/P07942/P11047/P14543	4	7
BP	GO:2000145	regulation of cell motility	25/201	401/6928	0.0002189195933426	0.0239434770538779	0.0217626039801564	P25391/P58107/P07942/Q9Y2J4/Q02952/P02545/P02452/P02787/O94804/Q92766/Q8N392/Q0ZGT2/Q00987/P10721/P01137/P04792/P67870/P02751/P04083/P21926/P31431/P08253/P02461/O95863/Q93096	25	7
BP	GO:0061061	muscle structure development	20/201	286/6928	0.000219102096027433	0.0239434770538779	0.0217626039801564	P16989/P25391/Q15149/P07942/P02545/P11047/P51531/Q00987/P10721/P01137/P12755/P14543/Q13127/P21926/P32929/Q86UU0/Q9NR23/Q9C0D5/P02461/P19634	20	7
BP	GO:2000242	negative regulation of reproductive process	5/201	21/6928	0.000272378498830055	0.0276608641581077	0.0251413957574849	P16989/Q16531/P10721/Q86X24/O95863	5	7
BP	GO:0007492	endoderm development	7/201	45/6928	0.000277253231522986	0.0276608641581077	0.0251413957574849	P07942/P20908/P11047/P08572/P02751/P08253/Q9NR23	7	7
BP	GO:0032964	collagen biosynthetic process	4/201	12/6928	0.00028349348331882	0.0276608641581077	0.0251413957574849	P02452/P20908/P01137/Q96D15	4	7
BP	GO:0031099	regeneration	9/201	77/6928	0.000355913857289977	0.0316997683667288	0.0288124195026251	P13796/P58107/P04083/P21926/P08253/O75385/P98160/P38936/P50416	9	7
BP	GO:0007605	sensory perception of sound	7/201	47/6928	0.000365846759148415	0.0316997683667288	0.0288124195026251	P02452/P02458/P35237/P10721/O95834/O15169/Q9H6S3	7	7
BP	GO:0040012	regulation of locomotion	25/201	415/6928	0.000370330678578686	0.0316997683667288	0.0288124195026251	P25391/P58107/P07942/Q9Y2J4/Q02952/P02545/P02452/P02787/O94804/Q92766/Q8N392/Q0ZGT2/Q00987/P10721/P01137/P04792/P67870/P02751/P04083/P21926/P31431/P08253/P02461/O95863/Q93096	25	7
BP	GO:0051147	regulation of muscle cell differentiation	8/201	62/6928	0.000384526382173939	0.0316997683667288	0.0288124195026251	P25391/P07942/P11047/Q00987/P10721/P01137/P14543/P32929	8	7
BP	GO:0001944	vasculature development	19/201	276/6928	0.000385764168588339	0.0316997683667288	0.0288124195026251	P25391/Q9Y2J4/P02452/P20908/Q00987/P10721/P01137/P04792/P08572/P02751/P04083/P15144/P32929/P08123/Q14790/P08253/P02461/P98160/Q15582	19	7
BP	GO:0042060	wound healing	14/201	170/6928	0.000394506634139378	0.0316997683667288	0.0288124195026251	Q15149/P58107/Q9NZM1/P20908/Q92766/P01137/P04792/P02751/P04083/P21926/P31431/P02461/P38936/P01008	14	7
BP	GO:0042692	muscle cell differentiation	14/201	172/6928	0.000444506449318373	0.0346969034153656	0.0315365628253246	P25391/Q15149/P07942/P02545/P11047/Q00987/P10721/P01137/P12755/P14543/P21926/P32929/Q9C0D5/P19634	14	7
BP	GO:0034097	response to cytokine	22/201	351/6928	0.00049618744500689	0.0376551138821895	0.0342253269816156	P16989/Q02952/P02452/Q5UIP0/Q01804/P07237/Q00653/P10721/P67870/P04083/P32929/O95477/Q14790/Q9Y3Z3/P08253/P02461/O75385/O75676/Q8TCT8/Q14624/O75462/Q9C030	22	7
BP	GO:0030334	regulation of cell migration	23/201	379/6928	0.000580832760074686	0.0428822039276297	0.0389763115763576	P25391/P58107/P07942/Q9Y2J4/Q02952/P02545/P02452/O94804/Q92766/Q0ZGT2/Q00987/P10721/P01137/P04792/P67870/P02751/P04083/P21926/P31431/P08253/P02461/O95863/Q93096	23	7
BP	GO:0050954	sensory perception of mechanical stimulus	7/201	51/6928	0.00061059352892769	0.0428822039276297	0.0389763115763576	P02452/P02458/P35237/P10721/O95834/O15169/Q9H6S3	7	7
BP	GO:0048646	anatomical structure formation involved in morphogenesis	26/201	454/6928	0.000612154448454451	0.0428822039276297	0.0389763115763576	Q15149/Q9H9Y6/P07942/Q9Y2J4/P02452/P02458/P20908/Q00653/P01137/P04792/P08572/O15169/P12755/P02751/P04083/P15144/P21926/Q14790/P31431/P08253/Q9NR23/Q9C0D5/P02461/P98160/Q15582/O95863	26	7
BP	GO:0001666	response to hypoxia	11/201	119/6928	0.000634888064036868	0.0433628547737181	0.0394131827121835	P06733/P02545/P04040/P07237/Q00987/P01137/Q13127/P08253/P98160/P19634/P19447	11	7
BP	GO:0007507	heart development	17/201	243/6928	0.00065466133664541	0.0436227993101283	0.0396494504017079	Q15149/P02545/P02458/P20908/Q00987/P01137/P12755/P02751/Q13127/P51948/Q14790/P50238/P08253/P02461/P19634/P38936/O95863	17	7
BP	GO:0060429	epithelium development	20/97	461/6928	4.29118712798596e-06	0.00896428991036268	0.00766993236138965	Q03052/Q13308/P16422/Q07157/P08648/P29317/P09038/Q9Y6M7/O14745/O60437/P57735/Q9UIW2/P17302/O75084/Q8NEY8/Q08345/P39060/Q9BXB1/P13631/P48509	20	8
BP	GO:0035239	tube morphogenesis	16/97	332/6928	1.23427282637811e-05	0.0109236151951758	0.0093463498533212	Q13308/Q07157/Q9UHN6/Q96AY3/P08648/Q16647/P29317/P09038/P01130/Q9UM47/Q9NZ08/Q08345/P39060/Q9BXB1/O43521/P13631	16	8
BP	GO:0035295	tube development	18/97	426/6928	2.01650648296234e-05	0.0109236151951758	0.0093463498533212	Q13308/P16422/Q07157/Q9UHN6/Q96AY3/P08648/Q16647/P29317/P09038/P01130/Q9UM47/Q9NZ08/Q08345/P39060/Q9BXB1/O43521/P13631/P26006	18	8
BP	GO:0030855	epithelial cell differentiation	13/97	235/6928	2.09164484349944e-05	0.0109236151951758	0.0093463498533212	Q03052/Q13308/Q07157/P29317/P09038/Q9Y6M7/O14745/O60437/P57735/O75084/Q8NEY8/P39060/P13631	13	8
BP	GO:0002009	morphogenesis of an epithelium	12/97	211/6928	3.39731400255983e-05	0.0134088468682742	0.0114727378913757	Q13308/P08648/P29317/P09038/O14745/Q9UIW2/P17302/O75084/Q08345/Q9BXB1/P13631/P48509	12	8
BP	GO:0048729	tissue morphogenesis	13/97	249/6928	3.85127243703424e-05	0.0134088468682742	0.0114727378913757	Q13308/P08648/P29317/P09038/O14745/Q9UIW2/P17302/O75084/Q08345/Q9BXB1/P13631/P26006/P48509	13	8
BP	GO:0009913	epidermal cell differentiation	7/97	69/6928	4.50524070316785e-05	0.0134449254698823	0.0115036070886902	Q03052/P29317/P09038/Q9Y6M7/O14745/O60437/Q8NEY8	7	8
BP	GO:1903670	regulation of sprouting angiogenesis	4/97	16/6928	5.7771439014832e-05	0.015085567012748	0.0129073557167348	Q07157/Q9UHN6/P08648/P09038	4	8
BP	GO:0072359	circulatory system development	17/97	431/6928	8.43984451071143e-05	0.0195898168698624	0.0167612350633778	Q01484/Q13308/Q07157/Q9UHN6/Q96AY3/P08648/Q16647/P29317/P09038/P01130/P17302/O75084/Q9UM47/Q9NZ08/Q6PI78/P39060/P26006	17	8
BP	GO:0003013	circulatory system process	10/97	165/6928	9.43672211006288e-05	0.0197082456849395	0.0168625638925838	Q01484/P13637/Q07157/O14745/P17302/Q9NZ08/Q16625/Q6PI78/Q9H2H9/O15440	10	8
BP	GO:0140115	export across plasma membrane	4/97	19/6928	0.000119127670629203	0.0197082456849395	0.0168625638925838	Q4KMQ2/P13637/P17302/O15440	4	8
BP	GO:0042060	wound healing	10/97	170/6928	0.000121073664412326	0.0197082456849395	0.0168625638925838	Q4KMQ2/Q13308/Q96AY3/P08648/P09038/O60437/O75084/Q16625/Q08345/P48509	10	8
BP	GO:2000145	regulation of cell motility	16/97	401/6928	0.000122645856344764	0.0197082456849395	0.0168625638925838	Q4KMQ2/O95786/Q07157/P08648/P29317/P09038/Q10589/O14745/P57735/Q9UIW2/P17302/Q9Y2D8/P04233/Q13049/P26006/P48509	16	8
BP	GO:0048646	anatomical structure formation involved in morphogenesis	17/97	454/6928	0.000159628523129819	0.0217745076066959	0.0186304773959687	Q01484/Q13308/Q07157/Q9UHN6/P08648/Q16647/P29317/P09038/Q9UIW2/P17302/O75084/Q9UM47/Q9NZ08/P39060/O43521/P13631/P26006	17	8
BP	GO:0007565	female pregnancy	6/97	59/6928	0.000159666944403098	0.0217745076066959	0.0186304773959687	P08648/O60488/P17302/Q08345/P26006/Q9H2H9	6	8
BP	GO:0040012	regulation of locomotion	16/97	415/6928	0.000182760025132262	0.0217745076066959	0.0186304773959687	Q4KMQ2/O95786/Q07157/P08648/P29317/P09038/Q10589/O14745/P57735/Q9UIW2/P17302/Q9Y2D8/P04233/Q13049/P26006/P48509	16	8
BP	GO:0044703	multi-organism reproductive process	6/97	61/6928	0.000192382045189238	0.0217745076066959	0.0186304773959687	P08648/O60488/P17302/Q08345/P26006/Q9H2H9	6	8
BP	GO:0008544	epidermis development	8/97	116/6928	0.000202680622031482	0.0217745076066959	0.0186304773959687	Q03052/P29317/P09038/Q9Y6M7/O14745/O60437/Q8NEY8/Q9BXB1	8	8
BP	GO:0022612	gland morphogenesis	5/97	40/6928	0.00021653257595898	0.0217745076066959	0.0186304773959687	P29317/O14745/Q9UIW2/Q08345/P13631	5	8
BP	GO:0030334	regulation of cell migration	15/97	379/6928	0.000223830246416417	0.0217745076066959	0.0186304773959687	Q4KMQ2/O95786/Q07157/P08648/P29317/P09038/Q10589/O14745/P57735/Q9UIW2/P17302/P04233/Q13049/P26006/P48509	15	8
BP	GO:0001822	kidney development	8/97	119/6928	0.000241747062142562	0.0217745076066959	0.0186304773959687	Q13308/P16422/Q9H9Z2/P09038/Q9UM47/Q9BXB1/O43521/P26006	8	8
BP	GO:0072001	renal system development	8/97	119/6928	0.000241747062142562	0.0217745076066959	0.0186304773959687	Q13308/P16422/Q9H9Z2/P09038/Q9UM47/Q9BXB1/O43521/P26006	8	8
BP	GO:0044706	multi-multicellular organism process	6/97	64/6928	0.00025114740625392	0.0217745076066959	0.0186304773959687	P08648/O60488/P17302/Q08345/P26006/Q9H2H9	6	8
BP	GO:0045765	regulation of angiogenesis	7/97	91/6928	0.000263109256043985	0.0217745076066959	0.0186304773959687	Q07157/Q9UHN6/P08648/Q16647/P29317/P09038/Q9NZ08	7	8
BP	GO:0001568	blood vessel development	12/97	263/6928	0.000279511151343163	0.0217745076066959	0.0186304773959687	Q13308/Q07157/Q9UHN6/Q96AY3/P08648/Q16647/P29317/P09038/P01130/Q9UM47/Q9NZ08/P39060	12	8
BP	GO:1901342	regulation of vasculature development	7/97	92/6928	0.000281557126151183	0.0217745076066959	0.0186304773959687	Q07157/Q9UHN6/P08648/Q16647/P29317/P09038/Q9NZ08	7	8
BP	GO:0048514	blood vessel morphogenesis	11/97	226/6928	0.00029329448809772	0.0217745076066959	0.0186304773959687	Q07157/Q9UHN6/Q96AY3/P08648/Q16647/P29317/P09038/P01130/Q9UM47/Q9NZ08/P39060	11	8
BP	GO:1905332	positive regulation of morphogenesis of an epithelium	3/97	10/6928	0.000297343264452133	0.0217745076066959	0.0186304773959687	P09038/P17302/Q9BXB1	3	8
BP	GO:0002040	sprouting angiogenesis	5/97	43/6928	0.00030643597312884	0.0217745076066959	0.0186304773959687	Q07157/Q9UHN6/P08648/P29317/P09038	5	8
BP	GO:0008284	positive regulation of cell population proliferation	17/97	484/6928	0.000342427023211512	0.0230751629512532	0.0197433305743004	Q13308/P16422/Q07157/Q9H9Z2/P09038/Q10589/P57735/Q9UIW2/P17302/O75084/Q9UM47/Q5ZPR3/Q16625/Q08345/P13631/P04233/P26006	17	8
BP	GO:0051241	negative regulation of multicellular organismal process	14/97	353/6928	0.000362366730376049	0.0236557531173614	0.0202400890848201	Q08043/Q9H9Z2/P29317/P09038/Q10589/P01130/P17302/O75084/P15260/Q16850/Q9BXB1/P13631/P04233/Q9UN36	14	8
BP	GO:0043583	ear development	6/97	70/6928	0.000410560631328687	0.0252088586932007	0.021568941100529	Q13308/P09038/Q9Y6M7/O14745/Q08345/O43521	6	8
BP	GO:0061337	cardiac conduction	4/97	26/6928	0.000426217732741241	0.0252088586932007	0.021568941100529	Q01484/P13637/P17302/Q6PI78	4	8
BP	GO:0001944	vasculature development	12/97	276/6928	0.000434427435593693	0.0252088586932007	0.021568941100529	Q13308/Q07157/Q9UHN6/Q96AY3/P08648/Q16647/P29317/P09038/P01130/Q9UM47/Q9NZ08/P39060	12	8
BP	GO:0045766	positive regulation of angiogenesis	5/97	48/6928	0.00051582540254564	0.0283568227873117	0.0242623693496537	Q07157/P08648/Q16647/P09038/Q9NZ08	5	8
BP	GO:1904018	positive regulation of vasculature development	5/97	48/6928	0.00051582540254564	0.0283568227873117	0.0242623693496537	Q07157/P08648/Q16647/P09038/Q9NZ08	5	8
BP	GO:0010628	positive regulation of gene expression	16/97	463/6928	0.000625437885580128	0.0335010190506894	0.0286637929747654	Q01484/O95786/Q03052/Q9H9Z2/P09038/Q9UBC3/P01130/P17302/Q5ZPR3/P15260/Q16625/Q9UK39/P13631/P04233/Q13049/P26006	16	8
BP	GO:0030212	hyaluronan metabolic process	3/97	13/6928	0.000687341864864893	0.0358270745256349	0.0306539883321298	Q9UHN6/P09038/O15440	3	8
BP	GO:0040011	locomotion	16/97	468/6928	0.000703164219986133	0.0358270745256349	0.0306539883321298	Q4KMQ2/O95786/Q07157/P08648/P29317/P09038/Q10589/O14745/P57735/Q9UIW2/P17302/Q9Y2D8/P04233/Q13049/P26006/P48509	16	8
BP	GO:0022603	regulation of anatomical structure morphogenesis	13/97	348/6928	0.00104543890717244	0.047158056900574	0.0403488854486783	Q13308/Q07157/Q9UHN6/P08648/Q16647/P29317/P09038/O14745/Q9UIW2/P17302/O75084/Q9NZ08/Q9BXB1	13	8
BP	GO:0009611	response to wounding	10/97	223/6928	0.00105795353347128	0.047158056900574	0.0403488854486783	Q4KMQ2/Q13308/Q96AY3/P08648/P09038/O60437/O75084/Q16625/Q08345/P48509	10	8
BP	GO:0042491	inner ear auditory receptor cell differentiation	3/97	15/6928	0.00107148117803847	0.047158056900574	0.0403488854486783	P09038/Q9Y6M7/O14745	3	8
BP	GO:1905330	regulation of morphogenesis of an epithelium	3/97	15/6928	0.00107148117803847	0.047158056900574	0.0403488854486783	P09038/P17302/Q9BXB1	3	8
BP	GO:0006163	purine nucleotide metabolic process	11/97	264/6928	0.0010835743088691	0.047158056900574	0.0403488854486783	Q16647/Q9BQG2/P29317/O60488/Q9Y6M7/P49753/O14975/Q5T5X7/O75414/Q8WVX9/Q9UK39	11	8
BP	GO:0030335	positive regulation of cell migration	10/97	225/6928	0.00113248804172502	0.0482809697788481	0.0413096604693679	Q4KMQ2/Q07157/P08648/P29317/P09038/P57735/P04233/Q13049/P26006/P48509	10	8
