# Supplementary material for: The proteomic landscape and temporal dynamics of mammalian gastruloid development
Source: bioRxiv. 2024 Sep 7:2024.09.05.609098. Preprint. [Version 1] doi: 10.1101/2024.09.05.609098 (PMC11398484; doi:10.1101/2024.09.05.609098)
Supplement: Supplement 1 — Supplementary Table 1- Quantified protein intensities across human and mouse gastruloid development datasets Supplementary Table 2- Gene Ontology (GO) enrichments of protein clusters with similar temporal profiles Supplementary Table 3- Pairwise protein correlation network Supplementary Table 4- Summary statistics of the protein correlation network Supplementary Table 5- Cooperative proteins of protein complexes Supplementary Table 6- Jaccard index matrix of cooperative protein pair overlap Supplementary Table 7- Protein-RNA discordance across the entire dataset Supplementary Table 8- Protein-RNA correlation across protein complexes and pathways Supplementary Table 9- Stage-specific GO enrichments for discordant gene sets across mouse gastruloid development Supplementary Table 10- Quantified phosphosite intensities across human and mouse gastruloid development datasets Supplementary Table 11- Phosphosites of proteins downstream of pluripotency markers POU5F1, NANOG, and POU5F1 Supplementary Table 12- Disease associated genes and complexes quantified in the human dataset [file media-1.zip › SupTable_Table5.xlsx]

## Sheet: Cooperative Proteins
Source	ComplexName	new_interactor	Total_members	Detected_members	fes_pval	fes_padj	Gene.Symbol	BioGrid_validation	BioPlex_validation
CORUM	Ubiquitin E3 ligase (DDB1, DYRK2, EDD, VPRBP)	Q7Z6Z7	4	3	0.00125449	0.0484991	HUWE1	yes	no
CORUM	Ubiquitin E3 ligase (DDB1, DYRK2, EDD, VPRBP)	Q9BSL1	4	3	0.000481832	0.0274647	UBAC1	no	no
CORUM	Ubiquitin E3 ligase (DDB1, DYRK2, EDD, VPRBP)	P14621	4	3	0.000269024	0.0191989	ACYP2	no	no
CORUM	tRNA Splicing Ligase Complex	O95747	5	4	0.00032914	0.021772	OXSR1	yes	no
CORUM	tRNA Splicing Ligase Complex	Q6P9B9	5	4	0.000734366	0.0355363	INTS5	no	no
CORUM	tRNA Splicing Ligase Complex	Q9P2X3	5	4	0.000313748	0.0211129	IMPACT	no	no
CORUM	tRNA Splicing Ligase Complex	Q8WYL5	5	4	0.000734366	0.0355363	SSH1	no	no
CORUM	DDX27-PeBoW complex	Q08357	4	4	0.000560367	0.0301352	SLC20A2	no	no
CORUM	DDX27-PeBoW complex	P58107	4	4	0.00018683	0.0151752	EPPK1	no	no
CORUM	DDX27-PeBoW complex	O76021	4	4	0.000148238	0.0131719	RSL1D1	no	no
CORUM	DDX27-PeBoW complex	P09601	4	4	0.000206445	0.0162666	HMOX1	no	no
CORUM	DDX27-PeBoW complex	Q68CQ4	4	4	0.00112742	0.0458841	DIEXF	no	no
CORUM	DDX27-PeBoW complex	Q13206	4	4	0.00013249	0.0122383	DDX10	no	no
CORUM	DDX27-PeBoW complex	Q9H8H0	4	4	0.000454553	0.0264549	NOL11	no	no
CORUM	DDX27-PeBoW complex	Q8TD30	4	4	0.000602243	0.0315342	GPT2	no	no
CORUM	DDX27-PeBoW complex	Q9H0A0	4	4	0.00084494	0.0386254	NAT10	no	no
CORUM	DDX27-PeBoW complex	O00308	4	4	0.000463952	0.0268377	WWP2	yes	no
CORUM	DDX27-PeBoW complex	Q9NVP1	4	4	0.000347907	0.0224648	DDX18	no	no
CORUM	DDX27-PeBoW complex	O95453	4	4	0.000236967	0.0177381	PARN	no	no
CORUM	DDX27-PeBoW complex	Q9UP95	4	4	0.000124698	0.0117548	SLC12A4	no	no
CORUM	DDX27-PeBoW complex	Q9P0Z9	4	4	0.000482308	0.027479	PIPOX	no	no
CORUM	AATF-NGDN-NOL10 complex	O75190	3	3	0.000814708	0.037767	DNAJB6	no	no
CORUM	AATF-NGDN-NOL10 complex	Q9Y5J1	3	3	0.000651215	0.0331489	UTP18	no	no
CORUM	TNFR1 signaling complex, native	Q9UHB9	15	8	0.000959441	0.041738	SRP68	no	no
CORUM	TNFR1 signaling complex, native	Q9BUF5	15	8	0.00125553	0.0485326	TUBB6	no	no
CORUM	TNFR1 signaling complex, native	P31146	15	8	0.000706236	0.0347783	CORO1A	no	no
CORUM	TNFR1 signaling complex, native	P47897	15	8	0.000663608	0.0335409	QARS1	no	no
CORUM	TNFR1 signaling complex, native	Q09472	15	8	0.000521932	0.0289123	EP300	no	no
CORUM	TNFR1 signaling complex, native	P18074	15	8	0.000421274	0.0252519	ERCC2	no	no
CORUM	TNFR1 signaling complex, native	Q8WXE1	15	8	0.00107405	0.0445535	ATRIP	yes	no
CORUM	TNFR1 signaling complex, native	O75113	15	8	0.000881739	0.039587	N4BP1	no	no
CORUM	TNFR1 signaling complex, native	Q9Y2K2	15	8	0.000268629	0.0191844	SIK3	yes	no
CORUM	TNFR1 signaling complex, native	Q96GY0	15	8	0.000691818	0.0343524	ZC2HC1A	no	no
CORUM	MiDAC complex	Q6ZU65	4	3	1.33176e-05	0.00265734	UBN2	no	no
CORUM	MiDAC complex	P52747	4	3	0.000812167	0.0377035	ZNF143	no	no
CORUM	MiDAC complex	Q8IWZ8	4	3	1.7872e-05	0.00323401	SUGP1	no	no
CORUM	MiDAC complex	Q5T5U3	4	3	1.7872e-05	0.00323401	ARHGAP21	yes	no
CORUM	MiDAC complex	Q86XN7	4	3	0.00129914	0.0492854	PROSER1	no	no
CORUM	CORVET complex	O14964	6	6	6.11075e-05	0.00742944	HGS	no	no
CORUM	CORVET complex	Q8IVW6	6	6	5.81314e-06	0.00145352	ARID3B	no	no
CORUM	CORVET complex	P85037	6	6	2.3736e-05	0.00394248	FOXK1	no	no
CORUM	CORVET complex	Q9HCI7	6	6	0.000955254	0.0416502	MSL2	no	no
CORUM	CORVET complex	Q15329	6	6	0.000226334	0.0172427	E2F5	no	no
CORUM	CORVET complex	Q9Y383	6	6	0.00117808	0.0469051	LUC7L2	no	no
CORUM	CORVET complex	O43719	6	6	4.74561e-05	0.00629487	HTATSF1	no	no
CORUM	CORVET complex	O15078	6	6	0.000717854	0.03507	CEP290	no	no
CORUM	CORVET complex	O15234	6	6	6.44001e-07	0.00027553	CASC3	no	no
CORUM	CORVET complex	Q9NZM4	6	6	0.000293352	0.0202501	BICRA	no	no
CORUM	CORVET complex	Q9Y6X3	6	6	0.000913406	0.0405458	MAU2	no	no
CORUM	CORVET complex	P40938	6	6	1.76971e-05	0.00321784	RFC3	no	no
CORUM	CORVET complex	Q15648	6	6	1.36712e-05	0.00270149	MED1	no	no
CORUM	CORVET complex	Q9UPQ3	6	6	2.3736e-05	0.00394248	AGAP1	no	no
CORUM	CORVET complex	Q9Y2D4	6	6	2.3736e-05	0.00394248	EXOC6B	no	no
CORUM	CORVET complex	Q5JSJ4	6	6	4.35013e-07	0.000207033	INTS6L	no	no
CORUM	CORVET complex	Q96RF0	6	6	3.77449e-05	0.00539708	SNX18	no	no
CORUM	CORVET complex	A4D1P6	6	6	6.35334e-06	0.0015443	WDR91	no	no
CORUM	CORVET complex	Q15723	6	6	0.000832442	0.0383322	ELF2	no	no
CORUM	CORVET complex	Q92830	6	6	8.1705e-06	0.00188178	KAT2A	no	no
CORUM	HOPS complex	O14964	6	6	1.54291e-05	0.00291899	HGS	no	no
CORUM	HOPS complex	Q8IVW6	6	6	1.45157e-06	0.000522473	ARID3B	no	no
CORUM	HOPS complex	P85037	6	6	5.96e-06	0.00147841	FOXK1	no	no
CORUM	HOPS complex	Q8N163	6	6	0.00122469	0.0478104	CCAR2	no	no
CORUM	HOPS complex	Q9HCI7	6	6	0.000379895	0.0237128	MSL2	no	no
CORUM	HOPS complex	Q567U6	6	6	0.000865761	0.039193	CCDC93	no	no
CORUM	HOPS complex	Q9Y383	6	6	0.000469088	0.0270452	LUC7L2	no	no
CORUM	HOPS complex	O43719	6	6	1.19624e-05	0.00248253	HTATSF1	no	no
CORUM	HOPS complex	O15078	6	6	0.000285062	0.0198441	CEP290	no	no
CORUM	HOPS complex	O15234	6	6	1.02334e-07	7.03285e-05	CASC3	no	no
CORUM	HOPS complex	Q9NZM4	6	6	0.000116089	0.0112787	BICRA	no	no
CORUM	HOPS complex	Q9Y6X3	6	6	0.000363163	0.0231495	MAU2	no	no
CORUM	HOPS complex	P40938	6	6	4.4375e-06	0.00121221	RFC3	no	no
CORUM	HOPS complex	Q7LBC6	6	6	0.000630864	0.0324725	KDM3B	no	no
CORUM	HOPS complex	Q15648	6	6	3.42421e-06	0.000985721	MED1	no	no
CORUM	HOPS complex	Q9UPQ3	6	6	5.96e-06	0.00147841	AGAP1	no	no
CORUM	HOPS complex	Q9UI36	6	6	0.000865761	0.039193	DACH1	no	no
CORUM	HOPS complex	Q9Y2D4	6	6	5.96e-06	0.00147841	EXOC6B	no	no
CORUM	HOPS complex	Q5JSJ4	6	6	6.9002e-08	5.13101e-05	INTS6L	no	no
CORUM	HOPS complex	Q96RF0	6	6	9.50127e-06	0.00208302	SNX18	no	no
CORUM	HOPS complex	A4D1P6	6	6	1.5869e-06	0.000558127	WDR91	no	no
CORUM	HOPS complex	Q15723	6	6	0.000330809	0.0218426	ELF2	no	no
CORUM	HOPS complex	Q8IXJ6	6	6	0.000720488	0.0351464	SIRT2	no	no
CORUM	HOPS complex	Q92830	6	6	2.04248e-06	0.000664095	KAT2A	no	no
CORUM	CNOT1-CNOT2-CNOT3 complex	Q9UBS8	3	3	0.000423267	0.0253021	RNF14	no	no
CORUM	CNOT1-CNOT2-CNOT3 complex	Q86WB0	3	3	0.000872678	0.0394143	ZC3HC1	no	no
CORUM	CNOT1-CNOT2-CNOT3 complex	P11137	3	3	0.000975959	0.0421588	MAP2	no	no
CORUM	CNOT1-CNOT2-CNOT3 complex	P61011	3	3	0.00053563	0.0293971	SRP54	no	no
CORUM	CNOT1-CNOT2-CNOT3 complex	Q96JC1	3	3	0.000187357	0.0152029	VPS39	no	no
CORUM	CNOT1-CNOT2-CNOT3 complex	Q9NP79	3	3	0.000575951	0.0306712	VTA1	no	no
CORUM	CNOT1-CNOT2-CNOT3 complex	Q9BY42	3	3	0.000339542	0.0221859	RTF2	no	no
CORUM	DNTTIP1-ZNF541-HDAC1-HDAC2 complex	Q6ZU65	4	3	1.33176e-05	0.00265734	UBN2	no	no
CORUM	DNTTIP1-ZNF541-HDAC1-HDAC2 complex	P52747	4	3	0.000812167	0.0377035	ZNF143	no	no
CORUM	DNTTIP1-ZNF541-HDAC1-HDAC2 complex	Q8IWZ8	4	3	1.7872e-05	0.00323401	SUGP1	no	no
CORUM	DNTTIP1-ZNF541-HDAC1-HDAC2 complex	Q5T5U3	4	3	1.7872e-05	0.00323401	ARHGAP21	yes	no
CORUM	DNTTIP1-ZNF541-HDAC1-HDAC2 complex	Q86XN7	4	3	0.00129914	0.0492854	PROSER1	no	no
CORUM	HAUS augmin-like complex	Q9Y6Q9	8	6	0.000321591	0.021418	NCOA3	no	no
CORUM	HAUS augmin-like complex	Q9Y5A7	8	6	0.000493849	0.0279109	NUB1	no	no
CORUM	HAUS augmin-like complex	Q15785	8	6	0.000852861	0.0388526	TOMM34	no	no
CORUM	HAUS augmin-like complex	O14497	8	6	0.000764885	0.0362674	ARID1A	no	no
CORUM	HAUS augmin-like complex	Q9Y4B4	8	6	0.000395416	0.0242633	RAD54L2	no	no
CORUM	HAUS augmin-like complex	O95684	8	6	0.00101798	0.04319	CEP43	no	no
CORUM	HAUS augmin-like complex	P51610	8	6	0.000764885	0.0362674	HCFC1	no	no
CORUM	HAUS augmin-like complex	Q4KMP7	8	6	0.000681574	0.0340727	TBC1D10B	no	no
CORUM	HAUS augmin-like complex	Q9NRN7	8	6	3.0394e-06	0.000902808	AASDHPPT	no	no
CORUM	HAUS augmin-like complex	P57721	8	6	0.00111867	0.0456877	PCBP3	no	no
CORUM	HAUS augmin-like complex	Q9HAU5	8	6	0.000875582	0.0394352	UPF2	no	no
CORUM	HAUS augmin-like complex	Q96F86	8	6	0.00104272	0.0437797	EDC3	no	no
CORUM	HAUS augmin-like complex	O60551	8	6	0.00106775	0.0444031	NMT2	no	no
CORUM	HAUS augmin-like complex	Q6P1R3	8	6	0.00106775	0.0444031	MSANTD2	no	no
CORUM	HAUS augmin-like complex	Q9Y265	8	6	0.000145303	0.0130266	RUVBL1	no	no
CORUM	HAUS augmin-like complex	Q9H3P2	8	6	0.00101798	0.04319	NELFA	no	no
CORUM	HAUS augmin-like complex	Q6P2C8	8	6	0.000307725	0.0208845	MED27	no	no
CORUM	HAUS augmin-like complex	Q8IV38	8	6	0.000547071	0.02971	ANKMY2	no	no
CORUM	HAUS augmin-like complex	O60934	8	6	0.000547071	0.02971	NBN	no	no
CORUM	HAUS augmin-like complex	Q66PJ3	8	6	0.00125099	0.0484487	ARL6IP4	no	no
CORUM	HAUS augmin-like complex	Q12792	8	6	0.000921892	0.0407563	TWF1	no	no
CORUM	HAUS augmin-like complex	Q00613	8	6	0.000411078	0.0249096	HSF1	no	no
CORUM	HAUS augmin-like complex	Q8N573	8	6	0.00114456	0.0462344	OXR1	no	no
CORUM	HAUS augmin-like complex	Q06546	8	6	0.000529035	0.0292018	GABPA	no	no
CORUM	HAUS augmin-like complex	Q9UPQ9	8	6	0.000364989	0.0231862	TNRC6B	no	no
CORUM	HAUS augmin-like complex	P23919	8	6	0.00114456	0.0462344	DTYMK	no	no
CORUM	HAUS augmin-like complex	Q96IF1	8	6	9.39566e-05	0.00985585	AJUBA	no	no
CORUM	HAUS augmin-like complex	Q9NVC6	8	6	0.00060295	0.0315342	MED17	no	no
CORUM	HAUS augmin-like complex	P30307	8	6	0.000969359	0.0420347	CDC25C	no	no
CORUM	HAUS augmin-like complex	Q9UBN7	8	6	0.000875582	0.0394352	HDAC6	no	no
CORUM	HAUS augmin-like complex	Q9Y692	8	6	0.0011972	0.0472516	GMEB1	no	no
CORUM	HAUS augmin-like complex	Q9HCJ3	8	6	0.000380053	0.0237128	RAVER2	no	no
CORUM	HAUS augmin-like complex	Q96CP2	8	6	0.000242908	0.0180102	FLYWCH2	no	no
CORUM	HAUS augmin-like complex	Q8N8R7	8	6	0.000547071	0.02971	ARL14EP	no	no
CORUM	SMAR1-HDAC1-SIN3A-SIN3B repressor complex	Q96GM5	4	4	0.00128257	0.0490654	SMARCD1	no	no
CORUM	SMAR1-HDAC1-SIN3A-SIN3B repressor complex	Q14676	4	4	0.0009977	0.0427865	MDC1	no	no
CORUM	SMAR1-HDAC1-SIN3A-SIN3B repressor complex	P21127	4	4	0.0009977	0.0427865	CDK11B	no	no
CORUM	SMAR1-HDAC1-SIN3A-SIN3B repressor complex	P36969	4	4	0.000855233	0.0388998	GPX4	no	no
CORUM	SMAR1-HDAC1-SIN3A-SIN3B repressor complex	P52294	4	4	2.1817e-06	0.000703752	KPNA1	yes	yes
CORUM	SMAR1-HDAC1-SIN3A-SIN3B repressor complex	P08047	4	4	0.00114014	0.0461833	SP1	no	no
CORUM	SMAR1-HDAC1-SIN3A-SIN3B repressor complex	Q96GY3	4	4	0.00128257	0.0490654	LIN37	no	no
CORUM	SMAR1-HDAC1-SIN3A-SIN3B-p107-p130 repressor complex	P52294	6	5	2.60379e-05	0.00416864	KPNA1	yes	yes
CORUM	EARP complex	Q15436	4	4	0.000634516	0.0326142	SEC23A	no	no
CORUM	EARP complex	Q8N6H7	4	4	0.00123609	0.0480943	ARFGAP2	no	no
CORUM	EARP complex	Q6PFW1	4	4	0.00114124	0.0461933	PPIP5K1	no	no
CORUM	EARP complex	Q16513	4	4	0.000967037	0.0419622	PKN2	no	no
CORUM	EARP complex	Q9BTT0	4	4	0.00126889	0.0488639	ANP32E	no	no
CORUM	EARP complex	O00399	4	4	0.00102287	0.0433026	DCTN6	no	no
CORUM	EARP complex	Q9UJT0	4	4	0.000812418	0.0377035	TUBE1	no	no
CORUM	MLL2 complex	O75376	10	7	0.00103504	0.0435752	NCOR1	yes	no
CORUM	MLL3 complex	O95721	9	6	6.82128e-05	0.00797753	SNAP29	no	no
CORUM	MLL3 complex	Q8IWZ8	9	6	0.000215006	0.0166441	SUGP1	no	no
CORUM	MLL3 complex	Q5T5U3	9	6	0.000215006	0.0166441	ARHGAP21	no	no
CORUM	MLL3 complex	Q69YN4	9	6	5.55874e-05	0.00697389	VIRMA	no	no
CORUM	MLL3 complex	O60292	9	6	0.00014081	0.0127543	SIPA1L3	no	no
CORUM	MLL1 complex	O75376	8	6	0.000530762	0.0292674	NCOR1	yes	no
CORUM	MLL4 complex	O95721	9	6	6.82128e-05	0.00797753	SNAP29	no	no
CORUM	MLL4 complex	Q8IWZ8	9	6	0.000215006	0.0166441	SUGP1	no	no
CORUM	MLL4 complex	Q5T5U3	9	6	0.000215006	0.0166441	ARHGAP21	no	no
CORUM	MLL4 complex	Q69YN4	9	6	5.55874e-05	0.00697389	VIRMA	no	no
CORUM	MLL4 complex	O60292	9	6	0.00014081	0.0127543	SIPA1L3	no	no
CORUM	TRAPP complex oligomer	Q86X10	14	8	0.000913839	0.0405498	RALGAPB	no	no
CORUM	TRAPP complex oligomer	Q9Y3P9	14	8	0.000212229	0.0165545	RABGAP1	no	no
CORUM	TRAPP complex oligomer	Q9ULA0	14	8	0.00128509	0.0491343	DNPEP	no	no
CORUM	TRAPP complex oligomer	Q9NWT6	14	8	6.29682e-05	0.00757151	HIF1AN	no	no
CORUM	Set1A complex	Q9HCK8	10	7	0.000319514	0.0213254	CHD8	yes	no
CORUM	Set1A complex	Q8WXI9	10	7	3.04783e-05	0.00462977	GATAD2B	no	no
CORUM	Set1A complex	Q6P2E9	10	7	7.13302e-06	0.0016885	EDC4	no	no
CORUM	Set1A complex	Q9BTC0	10	7	1.81057e-05	0.00325937	DIDO1	yes	yes
CORUM	Set1A complex	Q9Y4B4	10	7	0.00106248	0.0442833	RAD54L2	no	no
CORUM	Set1A complex	Q9Y2W2	10	7	8.94138e-06	0.00200332	WBP11	no	no
CORUM	Set1A complex	Q5T8P6	10	7	0.00079174	0.0370988	RBM26	no	no
CORUM	Set1A complex	Q9BU76	10	7	0.000214519	0.0166441	MMTAG2	yes	no
CORUM	Set1A complex	Q9NVR2	10	7	0.000444924	0.0260842	INTS10	no	no
CORUM	Set1A complex	Q9P2N6	10	7	0.000145351	0.0130266	KANSL3	no	no
CORUM	Set1A complex	Q7Z5L9	10	7	5.77792e-05	0.00718152	IRF2BP2	no	no
CORUM	Set1A complex	Q9ULL5	10	7	0.000130132	0.0121027	PRR12	no	no
CORUM	Set1A complex	O75376	10	7	3.99776e-07	0.000193053	NCOR1	yes	no
CORUM	Set1A complex	O14776	10	7	0.000130132	0.0121027	TCERG1	no	no
CORUM	Set1A complex	Q8TB72	10	7	0.000903047	0.0402228	PUM2	no	no
CORUM	Set1A complex	Q96CB8	10	7	8.30852e-06	0.00190467	INTS12	no	no
CORUM	Set1A complex	Q9NXV6	10	7	0.000828053	0.0382327	CDKN2AIP	no	no
CORUM	Set1A complex	O60934	10	7	2.63191e-05	0.00420747	NBN	no	no
CORUM	Set1A complex	P00568	10	7	0.000254055	0.0185535	AK1	no	no
CORUM	Set1A complex	Q5VWQ8	10	7	2.3765e-05	0.00394248	DAB2IP	no	no
CORUM	Set1A complex	Q96EV2	10	7	3.04783e-05	0.00462977	RBM33	no	no
CORUM	Set1A complex	Q6MZP7	10	7	0.000654429	0.0332814	LIN54	no	no
CORUM	Set1A complex	Q96L91	10	7	1.91574e-05	0.00339142	EP400	no	no
CORUM	Set1A complex	Q9UFW8	10	7	0.00102144	0.0432592	CGGBP1	no	no
CORUM	Set1A complex	P21266	10	7	0.000941727	0.0413698	GSTM3	no	no
CORUM	Set1A complex	Q96DF8	10	7	0.000102191	0.0103956	ESS2	no	no
CORUM	Set1A complex	P25054	10	7	3.19548e-05	0.00479164	APC	no	no
CORUM	Set1A complex	Q9HAN9	10	7	0.000254055	0.0185535	NMNAT1	no	no
CORUM	Set1A complex	Q52LR7	10	7	5.58452e-06	0.00141054	EPC2	no	no
CORUM	Set1A complex	Q9BZK7	10	7	0.00075622	0.0360541	TBL1XR1	no	no
CORUM	Set1A complex	O60907	10	7	0.000981193	0.0423457	TBL1X	no	no
CORUM	Set1A complex	Q8TDR2	10	7	0.00114689	0.0463013	STK35	no	no
CORUM	Set1A complex	Q92917	10	7	0.000687563	0.0342619	GPKOW	no	no
CORUM	Set1A complex	P18615	10	7	6.23128e-05	0.00752554	NELFE	no	no
CORUM	Set1A complex	Q06547	10	7	0.00110429	0.0452931	GABPB1	no	no
CORUM	Set1A complex	Q13227	10	7	0.00114689	0.0463013	GPS2	no	no
CORUM	Set1A complex	Q7LFL8	10	7	0.000941727	0.0413698	CXXC5	no	no
CORUM	Set1A complex	Q02086	10	7	9.60525e-06	0.00210299	SP2	no	no
CORUM	Set1B complex	Q6P2E9	12	7	0.000644286	0.0328834	EDC4	no	no
CORUM	Set1B complex	Q9BTC0	12	7	0.00118762	0.0470954	DIDO1	yes	yes
CORUM	Set1B complex	Q9Y2W2	12	7	0.000747209	0.0357539	WBP11	no	no
CORUM	Set1B complex	Q9BU76	12	7	0.000222211	0.0170399	MMTAG2	yes	no
CORUM	Set1B complex	Q9P2N6	12	7	0.00015057	0.0132737	KANSL3	no	no
CORUM	Set1B complex	O75376	12	7	3.06089e-05	0.0046436	NCOR1	yes	no
CORUM	Set1B complex	Q96CB8	12	7	0.000712077	0.0349972	INTS12	no	no
CORUM	Set1B complex	Q96L91	12	7	0.00123252	0.048011	EP400	no	no
CORUM	Set1B complex	Q96DF8	12	7	0.000105864	0.0106366	ESS2	no	no
CORUM	Set1B complex	Q9HAN9	12	7	0.000263159	0.0189554	NMNAT1	no	no
CORUM	Set1B complex	Q52LR7	12	7	0.000548811	0.029769	EPC2	no	no
CORUM	Set1B complex	Q92917	12	7	0.000712077	0.0349972	GPKOW	no	no
CORUM	Set1B complex	Q7LFL8	12	7	0.000975227	0.0421588	CXXC5	no	no
CORUM	Set1B complex	Q02086	12	7	0.000783165	0.0368383	SP2	no	no
CORUM	CUL4B-DDB1-DTL-CSN complex	P28340	5	3	0.00100596	0.0430049	POLD1	no	no
CORUM	CUL4B-DDB1-DTL-CSN complex	Q96G46	5	3	0.000931844	0.0410628	DUS3L	no	no
CORUM	HIF1alpha-VHL-ElonginB-ElonginC complex	Q9BRT3	4	3	0.0012595	0.0485827	MIEN1	no	no
CORUM	HIF1alpha-VHL-ElonginB-ElonginC complex	Q6ICB0	4	3	0.000629953	0.0324409	DESI1	no	no
CORUM	CUL4B-DDB1-WDR26 complex	P28340	3	3	0.000242771	0.0180102	POLD1	no	no
CORUM	CUL4B-DDB1-WDR26 complex	Q96G46	3	3	0.000224753	0.0171821	DUS3L	no	no
CORUM	CUL4B-DDB1-GRWD1 complex	P28340	3	3	0.000160408	0.0137715	POLD1	no	no
CORUM	CUL4B-DDB1-GRWD1 complex	Q96G46	3	3	0.000148487	0.0131719	DUS3L	no	no
CORUM	TOM complex (TOMM5, TOMM6, TOMM7, TOMM20, TOMM22, TOMM40, TOMM70), mitochondrial	Q9H3K2	7	5	0.000204025	0.0161461	GHITM	no	no
CORUM	CUL4B-DDB1-TLE3 complex	P28340	3	3	0.000277973	0.0195647	POLD1	no	no
CORUM	CUL4B-DDB1-TLE3 complex	Q96G46	3	3	0.000257352	0.0187315	DUS3L	no	no
CORUM	3M complex	Q96NL6	7	3	0.000835383	0.0383322	SCLT1	no	no
CORUM	3M complex	Q96KC2	7	3	0.000835383	0.0383322	ARL5B	no	no
CORUM	3M complex	Q8TER5	7	3	1.21984e-05	0.00252029	ARHGEF40	no	no
CORUM	3M complex	O75569	7	3	2.47589e-05	0.00405059	PRKRA	no	no
CORUM	3M complex	O15013	7	3	1.32572e-05	0.00265156	ARHGEF10	no	no
CORUM	3M complex	Q96CX2	7	3	1.79311e-05	0.00323933	KCTD12	no	no
CORUM	3M complex	Q8WV41	7	3	1.92091e-05	0.00339506	SNX33	no	no
CORUM	3M complex	Q06587	7	3	0.00041778	0.0251278	RING1	no	no
CORUM	3M complex	Q99719	7	3	2.93803e-05	0.00452404	SEPTIN5	no	no
CORUM	3M complex	O14907	7	3	2.18966e-05	0.00372886	TAX1BP3	no	no
CORUM	Intraflagellar transport complex A	P35712	5	4	0.000638622	0.0326863	SOX6	no	no
CORUM	Intraflagellar transport complex A	Q9HCM4	5	4	0.000365018	0.0231862	EPB41L5	no	no
CORUM	Intraflagellar transport complex A	Q9HCI7	5	4	0.00118679	0.0470742	MSL2	no	no
CORUM	Intraflagellar transport complex A	P02458	5	4	0.000638622	0.0326863	COL2A1	no	no
CORUM	Intraflagellar transport complex A	Q15329	5	4	0.000281692	0.0197077	E2F5	no	no
CORUM	Intraflagellar transport complex A	Q8WUH2	5	4	0.00113489	0.046079	TGFBRAP1	no	no
CORUM	Intraflagellar transport complex A	O95865	5	4	5.53673e-05	0.00696233	DDAH2	no	no
CORUM	Intraflagellar transport complex A	P11171	5	4	0.000600364	0.0314631	EPB41	no	no
CORUM	Intraflagellar transport complex A	Q4VCS5	5	4	1.53672e-05	0.00291318	AMOT	no	no
CORUM	Intraflagellar transport complex A	P48380	5	4	0.000426436	0.025361	RFX3	no	no
CORUM	Intraflagellar transport complex A	A1A4S6	5	4	0.000336066	0.0220648	ARHGAP10	no	no
CORUM	Intraflagellar transport complex A	Q9NSC5	5	4	0.000600364	0.0314631	HOMER3	no	no
CORUM	Intraflagellar transport complex A	Q92994	5	4	0.000600364	0.0314631	BRF1	no	no
CORUM	Intraflagellar transport complex A	Q9H7P6	5	4	0.00108411	0.0448199	MVB12B	no	no
CORUM	Intraflagellar transport complex A	P40424	5	4	0.000803144	0.0374489	PBX1	no	no
CORUM	Intraflagellar transport complex A	O75132	5	4	1.23498e-05	0.00253393	ZBED4	no	no
CORUM	CCC-Wash (WASH1, FAM21C) complex	Q15596	15	12	0.000250536	0.0184223	NCOA2	no	no
CORUM	CCC-Wash (WASH1, FAM21C) complex	Q9NW82	15	12	0.00016663	0.014103	WDR70	no	no
CORUM	CCC-Wash (WASH1, FAM21C) complex	O14964	15	12	0.00115556	0.0465244	HGS	no	no
CORUM	CCC-Wash (WASH1, FAM21C) complex	O95825	15	12	0.000361168	0.0230499	CRYZL1	no	no
CORUM	CCC-Wash (WASH1, FAM21C) complex	Q9NZI8	15	12	0.00115556	0.0465244	IGF2BP1	no	no
CORUM	CCC-Wash (WASH1, FAM21C) complex	O15021	15	12	4.01786e-05	0.005651	MAST4	no	no
CORUM	CCC-Wash (WASH1, FAM21C) complex	O14727	15	12	0.000172489	0.0144379	APAF1	no	no
CORUM	CCC-Wash (WASH1, FAM21C) complex	Q7L775	15	12	0.000723999	0.0352383	EPM2AIP1	no	no
CORUM	CCC-Wash (WASH1, FAM21C) complex	Q8IU81	15	12	3.23355e-05	0.00482876	IRF2BP1	no	no
CORUM	CCC-Wash (WASH1, FAM21C) complex	O75150	15	12	0.000434353	0.0256264	RNF40	no	no
CORUM	CCC-Wash (WASH1, FAM21C) complex	Q9NRY4	15	12	0.000253501	0.0185421	ARHGAP35	no	no
CORUM	CCC-Wash (WASH1, FAM21C) complex	P28715	15	12	4.249e-05	0.00585996	ERCC5	no	no
CORUM	CCC-Wash (WASH1, FAM21C) complex	Q96CW5	15	12	0.000172489	0.0144379	TUBGCP3	no	no
CORUM	CCC-Wash (WASH1, FAM21C) complex	O14777	15	12	0.00132455	0.0498008	NDC80	yes	no
CORUM	CCC-Wash (WASH1, FAM21C) complex	P22694	15	12	0.000366984	0.0232349	PRKACB	no	no
CORUM	CCC-Wash (WASH1, FAM21C) complex	Q86VQ1	15	12	2.78059e-05	0.00436186	GLCCI1	no	no
CORUM	CCC-Wash (WASH1, FAM21C) complex	Q8TD19	15	12	0.00016396	0.0139485	NEK9	no	no
CORUM	CCC-Wash (WASH1, FAM21C) complex	Q03468	15	12	0.000268535	0.0191844	ERCC6	no	no
CORUM	CCC-Wash (WASH1, FAM21C) complex	Q04206	15	12	0.000225185	0.0171993	RELA	yes	no
CORUM	CCC-Wash (WASH1, FAM21C) complex	O14531	15	12	0.000866271	0.0392052	DPYSL4	no	no
CORUM	CCC-Wash (WASH1, FAM21C) complex	P10644	15	12	0.00106751	0.0444031	PRKAR1A	no	no
CORUM	CCC-Wash (WASH1, FAM21C) complex	Q9NVP2	15	12	0.000305478	0.0207709	ASF1B	no	no
CORUM	CCC-Wash (WASH1, FAM21C) complex	O43164	15	12	0.000287444	0.0199344	PJA2	no	no
CORUM	CCC-Wash (WASH1, FAM21C) complex	Q9UPS6	15	12	0.00115556	0.0465244	SETD1B	no	no
CORUM	CCC-Wash (WASH1, FAM21C) complex	Q96RF0	15	12	0.000723999	0.0352383	SNX18	no	no
CORUM	CCC-Wash (WASH1, FAM21C) complex	Q96H79	15	12	9.45003e-06	0.00208302	ZC3HAV1L	no	no
CORUM	CCC-Wash (WASH1, FAM21C) complex	Q9P021	15	12	0.000532422	0.029322	CRIPT	no	no
CORUM	CCC-Wash (WASH1, FAM21C) complex	Q8IXJ6	15	12	0.000690935	0.034346	SIRT2	no	no
CORUM	USP22-SAGA complex	Q92618	8	4	0.000382994	0.0238325	ZNF516	no	no
CORUM	USP22-SAGA complex	Q9BYW2	8	4	0.000496777	0.0280085	SETD2	no	no
CORUM	USP22-SAGA complex	Q9Y383	8	4	0.00113981	0.0461833	LUC7L2	no	no
CORUM	USP22-SAGA complex	P48681	8	4	0.000659266	0.0334232	NES	no	no
CORUM	USP22-SAGA complex	Q9ULM3	8	4	0.000883672	0.039641	YEATS2	yes	yes
CORUM	USP22-SAGA complex	Q9H7B4	8	4	0.000382994	0.0238325	SMYD3	no	no
CORUM	USP22-SAGA complex	Q9NS73	8	4	0.000261215	0.0188745	MBIP	yes	yes
CORUM	SAGA complex, GCN5-linked	O43719	19	11	0.00043587	0.0256788	HTATSF1	no	no
CORUM	SAGA complex, GCN5-linked	O15234	19	11	0.000381713	0.0237791	CASC3	no	no
CORUM	SAGA complex, GCN5-linked	Q9NS73	19	11	0.00121055	0.047554	MBIP	yes	yes
CORUM	CCC complex	Q15596	13	12	0.000250536	0.0184223	NCOA2	no	no
CORUM	CCC complex	Q9NW82	13	12	0.00016663	0.014103	WDR70	no	no
CORUM	CCC complex	O14964	13	12	0.00115556	0.0465244	HGS	no	no
CORUM	CCC complex	O95825	13	12	0.000361168	0.0230499	CRYZL1	no	no
CORUM	CCC complex	Q9NZI8	13	12	0.00115556	0.0465244	IGF2BP1	no	no
CORUM	CCC complex	O15021	13	12	4.01786e-05	0.005651	MAST4	no	no
CORUM	CCC complex	O14727	13	12	0.000172489	0.0144379	APAF1	no	no
CORUM	CCC complex	Q7L775	13	12	0.000723999	0.0352383	EPM2AIP1	no	no
CORUM	CCC complex	Q8IU81	13	12	3.23355e-05	0.00482876	IRF2BP1	no	no
CORUM	CCC complex	O75150	13	12	0.000434353	0.0256264	RNF40	no	no
CORUM	CCC complex	Q9NRY4	13	12	0.000253501	0.0185421	ARHGAP35	no	no
CORUM	CCC complex	P28715	13	12	4.249e-05	0.00585996	ERCC5	no	no
CORUM	CCC complex	Q96CW5	13	12	0.000172489	0.0144379	TUBGCP3	no	no
CORUM	CCC complex	O14777	13	12	0.00132455	0.0498008	NDC80	yes	no
CORUM	CCC complex	P22694	13	12	0.000366984	0.0232349	PRKACB	no	no
CORUM	CCC complex	Q86VQ1	13	12	2.78059e-05	0.00436186	GLCCI1	no	no
CORUM	CCC complex	Q8TD19	13	12	0.00016396	0.0139485	NEK9	no	no
CORUM	CCC complex	Q03468	13	12	0.000268535	0.0191844	ERCC6	no	no
CORUM	CCC complex	Q04206	13	12	0.000225185	0.0171993	RELA	yes	no
CORUM	CCC complex	O14531	13	12	0.000866271	0.0392052	DPYSL4	no	no
CORUM	CCC complex	P10644	13	12	0.00106751	0.0444031	PRKAR1A	no	no
CORUM	CCC complex	Q9NVP2	13	12	0.000305478	0.0207709	ASF1B	no	no
CORUM	CCC complex	O43164	13	12	0.000287444	0.0199344	PJA2	no	no
CORUM	CCC complex	Q9UPS6	13	12	0.00115556	0.0465244	SETD1B	no	no
CORUM	CCC complex	Q96RF0	13	12	0.000723999	0.0352383	SNX18	no	no
CORUM	CCC complex	Q96H79	13	12	9.45003e-06	0.00208302	ZC3HAV1L	no	no
CORUM	CCC complex	Q9P021	13	12	0.000532422	0.029322	CRIPT	no	no
CORUM	CCC complex	Q8IXJ6	13	12	0.000690935	0.034346	SIRT2	no	no
CORUM	ATAC complex, GCN5-linked	Q92618	10	10	9.82193e-14	9.43026e-10	ZNF516	no	no
CORUM	ATAC complex, GCN5-linked	Q92925	10	10	9.90366e-05	0.010157	SMARCD2	no	no
CORUM	ATAC complex, GCN5-linked	Q92922	10	10	5.91583e-07	0.000259218	SMARCC1	no	no
CORUM	ATAC complex, GCN5-linked	P85037	10	10	0.000814065	0.0377425	FOXK1	no	no
CORUM	ATAC complex, GCN5-linked	Q9UPN4	10	10	7.88467e-05	0.00880865	CEP131	no	no
CORUM	ATAC complex, GCN5-linked	Q9BYW2	10	10	6.28013e-11	1.89824e-07	SETD2	no	no
CORUM	ATAC complex, GCN5-linked	Q9Y383	10	10	0.000698303	0.0345178	LUC7L2	no	no
CORUM	ATAC complex, GCN5-linked	O43719	10	10	0.00128667	0.0491716	HTATSF1	no	no
CORUM	ATAC complex, GCN5-linked	O15078	10	10	2.79496e-08	2.79875e-05	CEP290	no	no
CORUM	ATAC complex, GCN5-linked	O15234	10	10	0.00117663	0.0468707	CASC3	no	no
CORUM	ATAC complex, GCN5-linked	Q9NZM4	10	10	1.02067e-06	0.000399161	BICRA	no	no
CORUM	ATAC complex, GCN5-linked	P48681	10	10	1.32388e-10	3.26978e-07	NES	no	no
CORUM	ATAC complex, GCN5-linked	Q9Y6X3	10	10	4.59865e-08	3.95051e-05	MAU2	no	no
CORUM	ATAC complex, GCN5-linked	Q92785	10	10	6.96063e-05	0.00804903	DPF2	no	no
CORUM	ATAC complex, GCN5-linked	Q92797	10	10	6.09367e-05	0.00741697	SYMPK	no	no
CORUM	ATAC complex, GCN5-linked	Q9UPQ3	10	10	0.000814065	0.0377425	AGAP1	no	no
CORUM	ATAC complex, GCN5-linked	Q9H7B4	10	10	9.82193e-14	9.43026e-10	SMYD3	no	no
CORUM	ATAC complex, GCN5-linked	O14867	10	10	0.000109984	0.0109196	BACH1	no	no
CORUM	ATAC complex, GCN5-linked	P06746	10	10	5.07365e-07	0.000233275	POLB	no	no
CORUM	ATAC complex, GCN5-linked	Q96AX1	10	10	9.90366e-05	0.010157	VPS33A	no	no
CORUM	ATAC complex, GCN5-linked	Q9H2P0	10	10	7.88467e-05	0.00880865	ADNP	no	no
CORUM	ATAC complex, GCN5-linked	Q9HAN9	10	10	0.000173215	0.0144579	NMNAT1	no	no
CORUM	ATAC complex, GCN5-linked	P05114	10	10	7.38183e-08	5.41607e-05	HMGN1	no	no
CORUM	ATAC complex, GCN5-linked	Q5JSJ4	10	10	0.000970866	0.0420668	INTS6L	no	no
CORUM	ATAC complex, GCN5-linked	O60907	10	10	0.000670713	0.0337728	TBL1X	no	no
CORUM	ATAC complex, GCN5-linked	O43684	10	10	0.000565788	0.0303209	BUB3	no	no
CORUM	ATAC complex, GCN5-linked	O75385	10	10	1.7518e-06	0.00059267	ULK1	no	no
CORUM	ATAC complex, GCN5-linked	Q15723	10	10	3.79641e-08	3.51078e-05	ELF2	no	no
CORUM	ATAC complex, GCN5-linked	Q9NXR8	10	10	6.09367e-05	0.00741697	ING3	no	no
CORUM	ATAC complex, GCN5-linked	Q7LFL8	10	10	6.57519e-08	4.92298e-05	CXXC5	no	no
CORUM	STAGA complex, SPT3-linked	O43719	19	12	0.000388466	0.0239629	HTATSF1	no	no
CORUM	STAGA complex, SPT3-linked	O15234	19	12	0.000340136	0.0221981	CASC3	no	no
CORUM	STAGA complex, SPT3-linked	Q9NS73	19	12	0.00111939	0.045704	MBIP	yes	yes
CORUM	STAGA complex, SPT3-linked	Q8IXJ6	19	12	0.00029586	0.02035	SIRT2	no	no
CORUM	ATAC complex, YEATS2-linked	Q92618	14	13	1.15896e-11	4.85044e-08	ZNF516	no	no
CORUM	ATAC complex, YEATS2-linked	Q92925	14	13	0.000488197	0.02771	SMARCD2	no	no
CORUM	ATAC complex, YEATS2-linked	Q92922	14	13	6.47273e-06	0.00156981	SMARCC1	no	no
CORUM	ATAC complex, YEATS2-linked	Q9UPN4	14	13	0.000389159	0.0239966	CEP131	no	no
CORUM	ATAC complex, YEATS2-linked	Q9BYW2	14	13	3.34399e-09	4.9619e-06	SETD2	no	no
CORUM	ATAC complex, YEATS2-linked	O15078	14	13	6.69354e-07	0.000285628	CEP290	no	no
CORUM	ATAC complex, YEATS2-linked	Q9NZM4	14	13	1.11361e-05	0.00235446	BICRA	no	no
CORUM	ATAC complex, YEATS2-linked	P48681	14	13	7.02169e-09	8.91897e-06	NES	no	no
CORUM	ATAC complex, YEATS2-linked	Q9Y6X3	14	13	1.09718e-06	0.00042077	MAU2	no	no
CORUM	ATAC complex, YEATS2-linked	Q92785	14	13	0.000343767	0.0223146	DPF2	no	no
CORUM	ATAC complex, YEATS2-linked	Q92797	14	13	0.000301139	0.0205689	SYMPK	no	no
CORUM	ATAC complex, YEATS2-linked	Q9H7B4	14	13	1.15896e-11	4.85044e-08	SMYD3	no	no
CORUM	ATAC complex, YEATS2-linked	O14867	14	13	0.000541824	0.0295776	BACH1	no	no
CORUM	ATAC complex, YEATS2-linked	P06746	14	13	5.55518e-06	0.00140502	POLB	no	no
CORUM	ATAC complex, YEATS2-linked	Q96AX1	14	13	0.000488197	0.02771	VPS33A	no	no
CORUM	ATAC complex, YEATS2-linked	Q9H2P0	14	13	0.000389159	0.0239966	ADNP	no	no
CORUM	ATAC complex, YEATS2-linked	Q9HAN9	14	13	0.000850657	0.0387835	NMNAT1	no	no
CORUM	ATAC complex, YEATS2-linked	P05114	14	13	8.13394e-07	0.00033739	HMGN1	no	no
CORUM	ATAC complex, YEATS2-linked	O75385	14	13	8.72251e-06	0.00197461	ULK1	no	no
CORUM	ATAC complex, YEATS2-linked	Q15723	14	13	9.07139e-07	0.000366949	ELF2	no	no
CORUM	ATAC complex, YEATS2-linked	Q9NXR8	14	13	0.000301139	0.0205689	ING3	no	no
CORUM	ATAC complex, YEATS2-linked	Q7LFL8	14	13	1.56405e-06	0.00055197	CXXC5	no	no
CORUM	CCR4-NOT complex	Q96JC1	8	6	0.000818598	0.0379056	VPS39	no	no
CORUM	IGF2BP1 complex	Q8NHQ9	9	8	9.75534e-05	0.0100631	DDX55	no	no
CORUM	IGF2BP1 complex	P62424	9	8	0.000422443	0.0252846	RPL7A	yes	yes
CORUM	IRF2BP2-IRF2BP1-IRF2BPL complex	Q14147	3	3	0.000571114	0.0305282	DHX34	no	no
CORUM	IRF2BP2-IRF2BP1-IRF2BPL complex	Q96HW7	3	3	0.000481693	0.0274616	INTS4	no	no
CORUM	IRF2BP2-IRF2BP1-IRF2BPL complex	Q8WUH6	3	3	0.000799364	0.0373313	TMEM263	no	no
CORUM	IRF2BP2-IRF2BP1-IRF2BPL complex	Q09028	3	3	0.00064305	0.0328349	RBBP4	no	no
CORUM	IRF2BP2-IRF2BP1-IRF2BPL complex	Q09028	3	3	0.00064305	0.0328349	RBBP4	no	no
CORUM	IRF2BP2-IRF2BP1-IRF2BPL complex	Q92560	3	3	0.00116127	0.0466082	BAP1	no	no
CORUM	5FMC (Friends of Methylated Chtop) complex	Q8N8A6	5	5	0.000822997	0.0380278	DDX51	no	no
CORUM	LAS1L-PELP1-TEX10-WDR18-NOL9-SENP3 complex	Q8N8A6	6	6	0.000822997	0.0380278	DDX51	no	no
CORUM	PeBoW complex	P58107	3	3	0.000356861	0.0228779	EPPK1	no	no
CORUM	PeBoW complex	O76021	3	3	1.77037e-05	0.00321784	RSL1D1	no	no
CORUM	PeBoW complex	P09601	3	3	2.4767e-05	0.00405059	HMOX1	no	no
CORUM	PeBoW complex	Q68CQ4	3	3	0.000270556	0.019242	DIEXF	no	no
CORUM	PeBoW complex	Q96SZ4	3	3	0.000417754	0.0251278	ZSCAN10	no	no
CORUM	PeBoW complex	Q13206	3	3	0.000274542	0.0194113	DDX10	no	no
CORUM	PeBoW complex	Q7L8L6	3	3	0.00054585	0.029708	FASTKD5	no	no
CORUM	PeBoW complex	Q14244	3	3	0.000365216	0.0231862	MAP7	no	no
CORUM	PeBoW complex	A6NDB9	3	3	0.000662314	0.0335096	PALM3	no	no
CORUM	PeBoW complex	Q9H8H0	3	3	0.00070544	0.0347548	NOL11	no	no
CORUM	PeBoW complex	Q8TD30	3	3	7.3621e-05	0.00838774	GPT2	no	no
CORUM	PeBoW complex	Q9H0A0	3	3	0.00113803	0.0461548	NAT10	no	no
CORUM	PeBoW complex	P57735	3	3	0.00126684	0.0488023	RAB25	no	no
CORUM	PeBoW complex	O95208	3	3	0.00126684	0.0488023	EPN2	no	no
CORUM	PeBoW complex	P56537	3	3	0.000731989	0.0354633	EIF6	no	no
CORUM	PeBoW complex	Q5T7N2	3	3	0.000731989	0.0354633	L1TD1	no	no
CORUM	PeBoW complex	Q14527	3	3	0.00044532	0.0260842	HLTF	no	no
CORUM	PeBoW complex	Q9Y624	3	3	0.000417754	0.0251278	F11R	no	no
CORUM	PeBoW complex	Q9NVP1	3	3	4.20849e-05	0.00583594	DDX18	no	no
CORUM	PeBoW complex	O95453	3	3	0.00042799	0.0254071	PARN	no	no
CORUM	PeBoW complex	Q9UP95	3	3	0.000262151	0.0188996	SLC12A4	no	no
CORUM	PeBoW complex	Q9P0Z9	3	3	5.86947e-05	0.00725705	PIPOX	no	no
CORUM	PeBoW complex	Q96HP4	3	3	0.00131381	0.049518	OXNAD1	no	no
CORUM	PeBoW complex	Q9UNQ0	3	3	0.00131381	0.049518	ABCG2	no	no
CORUM	PeBoW complex	P48509	3	3	0.000881486	0.0395865	CD151	no	no
CORUM	HRD1 complex	Q92506	13	11	0.000996954	0.0427658	HSD17B8	no	no
CORUM	HRD1 complex	O60216	13	11	0.000387041	0.0239383	RAD21	no	no
CORUM	HRD1 complex	Q99541	13	11	0.000835079	0.0383322	PLIN2	no	no
CORUM	AUP1-OS9-SEL1L-UBC6e-UBXD8 complex	Q7L311	5	5	0.000425365	0.0253296	ARMCX2	no	no
CORUM	AUP1-OS9-SEL1L-UBC6e-UBXD8 complex	Q9H3N1	5	5	0.000165452	0.0140506	TMX1	no	no
CORUM	AUP1-OS9-SEL1L-UBC6e-UBXD8 complex	Q8WVC6	5	5	0.00078049	0.0367708	DCAKD	no	no
CORUM	v-ATPase-Ragulator-AXIN/LKB1-AMPK complex	O75431	14	7	0.00109853	0.0451306	MTX2	no	no
CORUM	v-ATPase-Ragulator-AXIN/LKB1-AMPK complex	Q9P2M7	14	7	0.000466894	0.0269568	CGN	no	no
CORUM	HUSH complex	Q13796	3	3	0.000904926	0.0402406	SHROOM2	no	no
CORUM	HUSH complex	P29590	3	3	1.55933e-06	0.0005509	PML	no	no
CORUM	HUSH complex	Q02241	3	3	0.00103413	0.0435488	KIF23	yes	no
CORUM	HUSH complex	Q9BTC8	3	3	0.000646462	0.0329635	MTA3	no	no
CORUM	HUSH complex	Q14562	3	3	1.55933e-06	0.0005509	DHX8	yes	no
CORUM	HUSH complex	Q8WWK9	3	3	0.00103413	0.0435488	CKAP2	no	no
CORUM	HUSH complex	Q9Y6K1	3	3	0.00103413	0.0435488	DNMT3A	no	no
CORUM	HUSH complex	O95251	3	3	0.000775703	0.0365921	KAT7	no	no
CORUM	HUSH complex	Q96PU5	3	3	0.00129249	0.0492525	NEDD4L	no	no
CORUM	HUSH complex	Q12834	3	3	0.000775703	0.0365921	CDC20	no	no
CORUM	HUSH complex	O75340	3	3	0.000775703	0.0365921	PDCD6	no	no
CORUM	HUSH complex	Q15542	3	3	9.42711e-07	0.000375751	TAF5	no	no
CORUM	HUSH complex	Q92613	3	3	4.80056e-07	0.000225483	JADE3	no	no
CORUM	HUSH complex	Q9BR77	3	3	2.62079e-06	0.000802565	CCDC77	no	no
CORUM	HUSH complex	Q9UHC7	3	3	0.000904926	0.0402406	MKRN1	no	no
CORUM	HUSH complex	Q9ULG1	3	3	1.02906e-07	7.04182e-05	INO80	no	no
CORUM	HUSH complex	Q70EL1	3	3	0.00103413	0.0435488	USP54	no	no
CORUM	HUSH complex	Q5VZM2	3	3	0.000387928	0.0239433	RRAGB	no	no
CORUM	Gamma-tubulin complex	Q8ND24	6	5	0.00116022	0.0465872	RNF214	no	no
CORUM	Gamma-tubulin complex	Q9UJX4	6	5	0.00128844	0.0492104	ANAPC5	no	no
CORUM	PELI1-IRAK4-IRAK1-TRAF6 complex, IL-1-induced	P48147	4	3	0.00129051	0.0492408	PREP	no	no
EMBL_Complexome	Brain-specific SWI/SNF ATP-dependent chromatin remodeling complex, ARID1B-SMARCA2 variant	O43524	8	5	0.000779028	0.0367072	FOXO3	no	no
EMBL_Complexome	Brain-specific SWI/SNF ATP-dependent chromatin remodeling complex, ARID1B-SMARCA2 variant	Q8IWS0	8	5	0.000467491	0.0269674	PHF6	no	no
EMBL_Complexome	Brain-specific SWI/SNF ATP-dependent chromatin remodeling complex, ARID1B-SMARCA2 variant	Q5VT06	8	5	0.00109047	0.0449859	CEP350	no	no
EMBL_Complexome	Brain-specific SWI/SNF ATP-dependent chromatin remodeling complex, ARID1B-SMARCA2 variant	Q8IYH5	8	5	1.07586e-05	0.00228819	ZZZ3	no	no
EMBL_Complexome	Brain-specific SWI/SNF ATP-dependent chromatin remodeling complex, ARID1B-SMARCA2 variant	Q92769	8	5	0.00124615	0.0483416	HDAC2	yes	no
EMBL_Complexome	Brain-specific SWI/SNF ATP-dependent chromatin remodeling complex, ARID1B-SMARCA2 variant	O14867	8	5	4.70426e-06	0.00125874	BACH1	no	no
EMBL_Complexome	Brain-specific SWI/SNF ATP-dependent chromatin remodeling complex, ARID1B-SMARCA2 variant	Q9H2P0	8	5	3.36835e-06	0.000976976	ADNP	no	no
EMBL_Complexome	Brain-specific SWI/SNF ATP-dependent chromatin remodeling complex, ARID1B-SMARCA2 variant	Q5VWJ9	8	5	0.000623272	0.0322591	SNX30	no	no
EMBL_Complexome	Brain-specific SWI/SNF ATP-dependent chromatin remodeling complex, ARID1B-SMARCA2 variant	Q9H116	8	5	0.00124615	0.0483416	GZF1	no	no
EMBL_Complexome	Brain-specific SWI/SNF ATP-dependent chromatin remodeling complex, ARID1B-SMARCA4 variant	Q8IWS0	8	5	0.000805585	0.0374939	PHF6	no	no
EMBL_Complexome	Brain-specific SWI/SNF ATP-dependent chromatin remodeling complex, ARID1B-SMARCA4 variant	Q8IYH5	8	5	3.16084e-05	0.00476597	ZZZ3	no	no
EMBL_Complexome	Brain-specific SWI/SNF ATP-dependent chromatin remodeling complex, ARID1B-SMARCA4 variant	O14867	8	5	1.38313e-05	0.00272159	BACH1	no	no
EMBL_Complexome	Brain-specific SWI/SNF ATP-dependent chromatin remodeling complex, ARID1B-SMARCA4 variant	Q9H2P0	8	5	9.90576e-06	0.00214433	ADNP	no	no
EMBL_Complexome	Brain-specific SWI/SNF ATP-dependent chromatin remodeling complex, ARID1B-SMARCA4 variant	Q5VWJ9	8	5	0.00107397	0.0445535	SNX30	no	no
EMBL_Complexome	Brain-specific SWI/SNF ATP-dependent chromatin remodeling complex, ARID1B-SMARCA4 variant	P62140	8	5	0.00107397	0.0445535	PPP1CB	no	no
EMBL_Complexome	Muscle cell-specific SWI/SNF ATP-dependent chromatin remodeling complex, ACTL6A-ARID1A-SMARCA4 variant	Q8WXI9	12	9	0.000720603	0.0351464	GATAD2B	yes	no
EMBL_Complexome	Muscle cell-specific SWI/SNF ATP-dependent chromatin remodeling complex, ACTL6A-ARID1A-SMARCA4 variant	Q9BYW2	12	9	0.000197243	0.0157352	SETD2	no	no
EMBL_Complexome	Muscle cell-specific SWI/SNF ATP-dependent chromatin remodeling complex, ACTL6A-ARID1A-SMARCA4 variant	Q8IYH5	12	9	9.40669e-07	0.000375396	ZZZ3	no	no
EMBL_Complexome	Muscle cell-specific SWI/SNF ATP-dependent chromatin remodeling complex, ACTL6A-ARID1A-SMARCA4 variant	P48681	12	9	0.000262076	0.0188996	NES	no	no
EMBL_Complexome	Muscle cell-specific SWI/SNF ATP-dependent chromatin remodeling complex, ACTL6A-ARID1A-SMARCA4 variant	Q9ULM3	12	9	0.000351793	0.0226509	YEATS2	no	no
EMBL_Complexome	Muscle cell-specific SWI/SNF ATP-dependent chromatin remodeling complex, ACTL6A-ARID1A-SMARCA4 variant	O15014	12	9	0.00127516	0.0489366	ZNF609	no	no
EMBL_Complexome	Muscle cell-specific SWI/SNF ATP-dependent chromatin remodeling complex, ACTL6A-ARID1A-SMARCA4 variant	P21266	12	9	0.000418783	0.0251348	GSTM3	no	no
EMBL_Complexome	Muscle cell-specific SWI/SNF ATP-dependent chromatin remodeling complex, ACTL6A-ARID1A-SMARCA4 variant	O14867	12	9	7.13597e-05	0.00818222	BACH1	no	no
EMBL_Complexome	Muscle cell-specific SWI/SNF ATP-dependent chromatin remodeling complex, ACTL6A-ARID1A-SMARCA4 variant	Q9H2P0	12	9	5.11418e-05	0.0066302	ADNP	no	no
EMBL_Complexome	Muscle cell-specific SWI/SNF ATP-dependent chromatin remodeling complex, ACTL6A-ARID1A-SMARCA4 variant	Q09028	12	9	0.000491481	0.0278107	RBBP4	yes	no
EMBL_Complexome	Muscle cell-specific SWI/SNF ATP-dependent chromatin remodeling complex, ACTL6A-ARID1A-SMARCA4 variant	Q09028	12	9	0.000491481	0.0278107	RBBP4	yes	no
EMBL_Complexome	Muscle cell-specific SWI/SNF ATP-dependent chromatin remodeling complex, ACTL6A-ARID1A-SMARCA4 variant	Q6UXN9	12	9	0.00045442	0.0264526	WDR82	no	no
EMBL_Complexome	Muscle cell-specific SWI/SNF ATP-dependent chromatin remodeling complex, ACTL6A-ARID1A-SMARCA4 variant	Q7LFL8	12	9	0.000418783	0.0251348	CXXC5	no	no
EMBL_Complexome	Muscle cell-specific SWI/SNF ATP-dependent chromatin remodeling complex, ACTL6A-ARID1B-SMARCA2 variant	O43524	12	8	0.00132571	0.0498008	FOXO3	no	no
EMBL_Complexome	Muscle cell-specific SWI/SNF ATP-dependent chromatin remodeling complex, ACTL6A-ARID1B-SMARCA2 variant	Q9BYW2	12	8	3.74123e-05	0.00536361	SETD2	no	no
EMBL_Complexome	Muscle cell-specific SWI/SNF ATP-dependent chromatin remodeling complex, ACTL6A-ARID1B-SMARCA2 variant	Q8IWS0	12	8	0.000795642	0.0372161	PHF6	no	no
EMBL_Complexome	Muscle cell-specific SWI/SNF ATP-dependent chromatin remodeling complex, ACTL6A-ARID1B-SMARCA2 variant	Q8IYH5	12	8	7.82277e-08	5.70018e-05	ZZZ3	no	no
EMBL_Complexome	Muscle cell-specific SWI/SNF ATP-dependent chromatin remodeling complex, ACTL6A-ARID1B-SMARCA2 variant	P48681	12	8	4.97671e-05	0.00650884	NES	no	no
EMBL_Complexome	Muscle cell-specific SWI/SNF ATP-dependent chromatin remodeling complex, ACTL6A-ARID1B-SMARCA2 variant	Q9ULM3	12	8	6.68969e-05	0.00786698	YEATS2	no	no
EMBL_Complexome	Muscle cell-specific SWI/SNF ATP-dependent chromatin remodeling complex, ACTL6A-ARID1B-SMARCA2 variant	O14867	12	8	1.34945e-05	0.00267792	BACH1	no	no
EMBL_Complexome	Muscle cell-specific SWI/SNF ATP-dependent chromatin remodeling complex, ACTL6A-ARID1B-SMARCA2 variant	Q9H2P0	12	8	9.66448e-06	0.0021082	ADNP	no	no
EMBL_Complexome	Muscle cell-specific SWI/SNF ATP-dependent chromatin remodeling complex, ACTL6A-ARID1B-SMARCA2 variant	Q5VWJ9	12	8	0.00106071	0.0442337	SNX30	no	no
EMBL_Complexome	Muscle cell-specific SWI/SNF ATP-dependent chromatin remodeling complex, ACTL6A-ARID1B-SMARCA2 variant	Q7LFL8	12	8	7.97094e-05	0.0088475	CXXC5	no	no
EMBL_Complexome	Muscle cell-specific SWI/SNF ATP-dependent chromatin remodeling complex, ACTL6A-ARID1B-SMARCA4 variant	Q9BYW2	12	8	7.55146e-05	0.00855051	SETD2	no	no
EMBL_Complexome	Muscle cell-specific SWI/SNF ATP-dependent chromatin remodeling complex, ACTL6A-ARID1B-SMARCA4 variant	Q8IWS0	12	8	0.00113366	0.0460526	PHF6	no	no
EMBL_Complexome	Muscle cell-specific SWI/SNF ATP-dependent chromatin remodeling complex, ACTL6A-ARID1B-SMARCA4 variant	Q8IYH5	12	8	2.23378e-07	0.00012763	ZZZ3	no	no
EMBL_Complexome	Muscle cell-specific SWI/SNF ATP-dependent chromatin remodeling complex, ACTL6A-ARID1B-SMARCA4 variant	P48681	12	8	0.000100414	0.010266	NES	no	no
EMBL_Complexome	Muscle cell-specific SWI/SNF ATP-dependent chromatin remodeling complex, ACTL6A-ARID1B-SMARCA4 variant	Q9ULM3	12	8	0.000134916	0.0123749	YEATS2	no	no
EMBL_Complexome	Muscle cell-specific SWI/SNF ATP-dependent chromatin remodeling complex, ACTL6A-ARID1B-SMARCA4 variant	P21266	12	8	0.000160708	0.0137731	GSTM3	no	no
EMBL_Complexome	Muscle cell-specific SWI/SNF ATP-dependent chromatin remodeling complex, ACTL6A-ARID1B-SMARCA4 variant	O14867	12	8	2.72645e-05	0.00431006	BACH1	no	no
EMBL_Complexome	Muscle cell-specific SWI/SNF ATP-dependent chromatin remodeling complex, ACTL6A-ARID1B-SMARCA4 variant	Q9H2P0	12	8	1.95306e-05	0.0034249	ADNP	no	no
EMBL_Complexome	Muscle cell-specific SWI/SNF ATP-dependent chromatin remodeling complex, ACTL6A-ARID1B-SMARCA4 variant	Q09028	12	8	0.000188724	0.0152683	RBBP4	yes	no
EMBL_Complexome	Muscle cell-specific SWI/SNF ATP-dependent chromatin remodeling complex, ACTL6A-ARID1B-SMARCA4 variant	Q09028	12	8	0.000188724	0.0152683	RBBP4	yes	no
EMBL_Complexome	Muscle cell-specific SWI/SNF ATP-dependent chromatin remodeling complex, ACTL6A-ARID1B-SMARCA4 variant	Q6UXN9	12	8	0.000174438	0.0145352	WDR82	no	no
EMBL_Complexome	Muscle cell-specific SWI/SNF ATP-dependent chromatin remodeling complex, ACTL6A-ARID1B-SMARCA4 variant	Q7LFL8	12	8	0.000160708	0.0137731	CXXC5	no	no
EMBL_Complexome	Muscle cell-specific SWI/SNF ATP-dependent chromatin remodeling complex, ACTL6B-ARID1A-SMARCA2 variant	Q9BYW2	12	8	0.000126726	0.0118807	SETD2	no	no
EMBL_Complexome	Muscle cell-specific SWI/SNF ATP-dependent chromatin remodeling complex, ACTL6B-ARID1A-SMARCA2 variant	Q8IYH5	12	8	4.84762e-07	0.000226134	ZZZ3	no	no
EMBL_Complexome	Muscle cell-specific SWI/SNF ATP-dependent chromatin remodeling complex, ACTL6B-ARID1A-SMARCA2 variant	P48681	12	8	0.000168449	0.0141937	NES	no	no
EMBL_Complexome	Muscle cell-specific SWI/SNF ATP-dependent chromatin remodeling complex, ACTL6B-ARID1A-SMARCA2 variant	Q9ULM3	12	8	0.000226225	0.0172427	YEATS2	no	no
EMBL_Complexome	Muscle cell-specific SWI/SNF ATP-dependent chromatin remodeling complex, ACTL6B-ARID1A-SMARCA2 variant	O14867	12	8	4.57989e-05	0.00615255	BACH1	no	no
EMBL_Complexome	Muscle cell-specific SWI/SNF ATP-dependent chromatin remodeling complex, ACTL6B-ARID1A-SMARCA2 variant	Q9H2P0	12	8	3.2815e-05	0.00487805	ADNP	no	no
EMBL_Complexome	Muscle cell-specific SWI/SNF ATP-dependent chromatin remodeling complex, ACTL6B-ARID1A-SMARCA2 variant	Q7LFL8	12	8	0.000269391	0.019201	CXXC5	no	no
EMBL_Complexome	Muscle cell-specific SWI/SNF ATP-dependent chromatin remodeling complex, ACTL6B-ARID1A-SMARCA4 variant	Q8WXI9	12	8	0.000697765	0.0345079	GATAD2B	yes	no
EMBL_Complexome	Muscle cell-specific SWI/SNF ATP-dependent chromatin remodeling complex, ACTL6B-ARID1A-SMARCA4 variant	Q9BYW2	12	8	0.000190954	0.0153687	SETD2	no	no
EMBL_Complexome	Muscle cell-specific SWI/SNF ATP-dependent chromatin remodeling complex, ACTL6B-ARID1A-SMARCA4 variant	Q8IYH5	12	8	8.96062e-07	0.000364684	ZZZ3	no	no
EMBL_Complexome	Muscle cell-specific SWI/SNF ATP-dependent chromatin remodeling complex, ACTL6B-ARID1A-SMARCA4 variant	P48681	12	8	0.000253728	0.0185421	NES	no	no
EMBL_Complexome	Muscle cell-specific SWI/SNF ATP-dependent chromatin remodeling complex, ACTL6B-ARID1A-SMARCA4 variant	Q9ULM3	12	8	0.000340601	0.0222195	YEATS2	no	no
EMBL_Complexome	Muscle cell-specific SWI/SNF ATP-dependent chromatin remodeling complex, ACTL6B-ARID1A-SMARCA4 variant	O15014	12	8	0.00123492	0.0480602	ZNF609	no	no
EMBL_Complexome	Muscle cell-specific SWI/SNF ATP-dependent chromatin remodeling complex, ACTL6B-ARID1A-SMARCA4 variant	O14867	12	8	6.90784e-05	0.00802419	BACH1	no	no
EMBL_Complexome	Muscle cell-specific SWI/SNF ATP-dependent chromatin remodeling complex, ACTL6B-ARID1A-SMARCA4 variant	Q9H2P0	12	8	4.95059e-05	0.00649029	ADNP	no	no
EMBL_Complexome	Muscle cell-specific SWI/SNF ATP-dependent chromatin remodeling complex, ACTL6B-ARID1A-SMARCA4 variant	Q7LFL8	12	8	0.00040547	0.0246623	CXXC5	no	no
EMBL_Complexome	Muscle cell-specific SWI/SNF ATP-dependent chromatin remodeling complex, ACTL6B-ARID1B-SMARCA2 variant	O43524	12	7	0.00127603	0.0489366	FOXO3	no	no
EMBL_Complexome	Muscle cell-specific SWI/SNF ATP-dependent chromatin remodeling complex, ACTL6B-ARID1B-SMARCA2 variant	Q9BYW2	12	7	3.46828e-05	0.00506121	SETD2	no	no
EMBL_Complexome	Muscle cell-specific SWI/SNF ATP-dependent chromatin remodeling complex, ACTL6B-ARID1B-SMARCA2 variant	Q8IWS0	12	7	0.000765814	0.0362674	PHF6	no	no
EMBL_Complexome	Muscle cell-specific SWI/SNF ATP-dependent chromatin remodeling complex, ACTL6B-ARID1B-SMARCA2 variant	Q8IYH5	12	7	6.98669e-08	5.17177e-05	ZZZ3	no	no
EMBL_Complexome	Muscle cell-specific SWI/SNF ATP-dependent chromatin remodeling complex, ACTL6B-ARID1B-SMARCA2 variant	P48681	12	7	4.61377e-05	0.00617385	NES	no	no
EMBL_Complexome	Muscle cell-specific SWI/SNF ATP-dependent chromatin remodeling complex, ACTL6B-ARID1B-SMARCA2 variant	Q9ULM3	12	7	6.20208e-05	0.00749582	YEATS2	no	no
EMBL_Complexome	Muscle cell-specific SWI/SNF ATP-dependent chromatin remodeling complex, ACTL6B-ARID1B-SMARCA2 variant	O14867	12	7	1.25089e-05	0.00255055	BACH1	no	no
EMBL_Complexome	Muscle cell-specific SWI/SNF ATP-dependent chromatin remodeling complex, ACTL6B-ARID1B-SMARCA2 variant	Q9H2P0	12	7	8.95843e-06	0.00200439	ADNP	no	no
EMBL_Complexome	Muscle cell-specific SWI/SNF ATP-dependent chromatin remodeling complex, ACTL6B-ARID1B-SMARCA2 variant	Q5VWJ9	12	7	0.00102095	0.043244	SNX30	no	no
EMBL_Complexome	Muscle cell-specific SWI/SNF ATP-dependent chromatin remodeling complex, ACTL6B-ARID1B-SMARCA2 variant	Q7LFL8	12	7	7.39014e-05	0.00841161	CXXC5	no	no
EMBL_Complexome	Muscle cell-specific SWI/SNF ATP-dependent chromatin remodeling complex, ACTL6B-ARID1B-SMARCA4 variant	Q9BYW2	12	7	7.1624e-05	0.00820676	SETD2	no	no
EMBL_Complexome	Muscle cell-specific SWI/SNF ATP-dependent chromatin remodeling complex, ACTL6B-ARID1B-SMARCA4 variant	Q8IWS0	12	7	0.00110384	0.0452916	PHF6	no	no
EMBL_Complexome	Muscle cell-specific SWI/SNF ATP-dependent chromatin remodeling complex, ACTL6B-ARID1B-SMARCA4 variant	Q8IYH5	12	7	2.06389e-07	0.000121834	ZZZ3	no	no
EMBL_Complexome	Muscle cell-specific SWI/SNF ATP-dependent chromatin remodeling complex, ACTL6B-ARID1B-SMARCA4 variant	P48681	12	7	9.5244e-05	0.00993557	NES	no	no
EMBL_Complexome	Muscle cell-specific SWI/SNF ATP-dependent chromatin remodeling complex, ACTL6B-ARID1B-SMARCA4 variant	Q9ULM3	12	7	0.000127975	0.0119703	YEATS2	no	no
EMBL_Complexome	Muscle cell-specific SWI/SNF ATP-dependent chromatin remodeling complex, ACTL6B-ARID1B-SMARCA4 variant	O14867	12	7	2.58576e-05	0.00415403	BACH1	no	no
EMBL_Complexome	Muscle cell-specific SWI/SNF ATP-dependent chromatin remodeling complex, ACTL6B-ARID1B-SMARCA4 variant	Q9H2P0	12	7	1.85224e-05	0.00331324	ADNP	no	no
EMBL_Complexome	Muscle cell-specific SWI/SNF ATP-dependent chromatin remodeling complex, ACTL6B-ARID1B-SMARCA4 variant	Q7LFL8	12	7	0.000152443	0.0133864	CXXC5	no	no
EMBL_Complexome	Laminin111-nidogen complex	Q86UY6	4	4	0.000755819	0.0360479	NAA40	no	no
EMBL_Complexome	Laminin111-nidogen complex	P18433	4	4	0.00062989	0.0324409	PTPRA	no	no
EMBL_Complexome	Laminin111-nidogen complex	Q96DH6	4	4	0.000503945	0.0282463	MSI2	no	no
CORUM	C2ORF3-Prp43-TFIP11 complex	Q15653	3	3	0.000566939	0.0303547	NFKBIB	no	no
CORUM	C2ORF3-Prp43-TFIP11 complex	Q9Y4Z0	3	3	0.00132235	0.049766	LSM4	no	no
CORUM	OTUB1-UBC13-MMS2 complex	Q9BT78	3	3	0.00075998	0.0361652	COPS4	no	no
CORUM	OTUB1-UBC13-MMS2 complex	Q9Y2Y1	3	3	0.000222685	0.0170683	POLR3K	no	no
CORUM	WDR41-(C9orf72-SMCR8)-(FIP200-ULK1-ATG13-ATG101) complex	P04350	7	5	0.000377983	0.0236605	TUBB4A	no	no
CORUM	WDR41-(C9orf72-SMCR8)-(FIP200-ULK1-ATG13-ATG101) complex	Q8TER5	7	5	4.48908e-06	0.00122017	ARHGEF40	no	no
CORUM	WDR41-(C9orf72-SMCR8)-(FIP200-ULK1-ATG13-ATG101) complex	O75569	7	5	9.11649e-06	0.00202725	PRKRA	no	no
CORUM	WDR41-(C9orf72-SMCR8)-(FIP200-ULK1-ATG13-ATG101) complex	P13807	7	5	1.70916e-06	0.000581796	GYS1	no	no
CORUM	WDR41-(C9orf72-SMCR8)-(FIP200-ULK1-ATG13-ATG101) complex	Q6ZWJ1	7	5	1.142e-05	0.00240253	STXBP4	no	no
CORUM	WDR41-(C9orf72-SMCR8)-(FIP200-ULK1-ATG13-ATG101) complex	Q14192	7	5	7.32823e-07	0.000308278	FHL2	no	no
CORUM	WDR41-(C9orf72-SMCR8)-(FIP200-ULK1-ATG13-ATG101) complex	O00327	7	5	0.00100763	0.0430049	ARNTL	no	no
CORUM	WDR41-(C9orf72-SMCR8)-(FIP200-ULK1-ATG13-ATG101) complex	Q16566	7	5	0.00125937	0.0485827	CAMK4	no	no
CORUM	WDR41-(C9orf72-SMCR8)-(FIP200-ULK1-ATG13-ATG101) complex	Q9ULI2	7	5	0.000252005	0.0185073	RIMKLB	no	no
CORUM	TIM23(motor) subcomplex (GRPEL1, GRPEL2, HSPA9), mitochondrial	Q9UK23	3	3	0.00066768	0.0336824	NAGPA	no	no
CORUM	TIM23(motor) subcomplex (GRPEL1, GRPEL2, HSPA9, TIMM44), mitochondrial	P51659	4	4	0.000615212	0.0319829	HSD17B4	no	no
CORUM	COMMD1-CCDC22-CCDC93-C16orf62 complex	Q15596	4	4	0.000877771	0.0395042	NCOA2	no	no
CORUM	COMMD1-CCDC22-CCDC93-C16orf62 complex	O15021	4	4	8.96238e-05	0.00955485	MAST4	no	no
CORUM	COMMD1-CCDC22-CCDC93-C16orf62 complex	Q7L775	4	4	0.000175946	0.0146122	EPM2AIP1	no	no
CORUM	COMMD1-CCDC22-CCDC93-C16orf62 complex	P28715	4	4	0.000230389	0.0174377	ERCC5	no	no
CORUM	COMMD1-CCDC22-CCDC93-C16orf62 complex	P22694	4	4	8.82789e-05	0.00946092	PRKACB	no	no
CORUM	COMMD1-CCDC22-CCDC93-C16orf62 complex	Q86VQ1	4	4	0.00130213	0.0493664	GLCCI1	no	no
CORUM	COMMD1-CCDC22-CCDC93-C16orf62 complex	P50548	4	4	0.000356299	0.0228554	ERF	no	no
CORUM	COMMD1-CCDC22-CCDC93-C16orf62 complex	P23258	4	4	0.000854686	0.0388967	TUBG1	no	no
CORUM	COMMD1-CCDC22-CCDC93-C16orf62 complex	Q03468	4	4	0.000925118	0.0408657	ERCC6	no	no
CORUM	COMMD1-CCDC22-CCDC93-C16orf62 complex	Q04206	4	4	0.000809681	0.0376355	RELA	yes	no
CORUM	COMMD1-CCDC22-CCDC93-C16orf62 complex	O43164	4	4	0.000974053	0.042158	PJA2	no	no
CORUM	COMMD1-CCDC22-CCDC93-C16orf62 complex	Q96H79	4	4	0.000683793	0.034147	ZC3HAV1L	no	no
CORUM	COMMD1-CCDC22-CCDC93-C16orf62 complex	Q8IXJ6	4	4	0.000167779	0.0141782	SIRT2	no	no
CORUM	CCDC22-CCDC93-C16orf62 complex	Q15596	3	3	0.00013133	0.0121725	NCOA2	no	no
CORUM	CCDC22-CCDC93-C16orf62 complex	O15021	3	3	0.000246598	0.018221	MAST4	no	no
CORUM	CCDC22-CCDC93-C16orf62 complex	Q7L775	3	3	2.56072e-05	0.00412192	EPM2AIP1	no	no
CORUM	CCDC22-CCDC93-C16orf62 complex	P50747	3	3	0.000945948	0.0414727	HLCS	no	no
CORUM	CCDC22-CCDC93-C16orf62 complex	Q96PV7	3	3	0.00130632	0.0494403	FAM193B	no	no
CORUM	CCDC22-CCDC93-C16orf62 complex	P22694	3	3	1.27478e-05	0.00257832	PRKACB	no	no
CORUM	CCDC22-CCDC93-C16orf62 complex	P50548	3	3	5.23891e-05	0.00671721	ERF	no	no
CORUM	CCDC22-CCDC93-C16orf62 complex	Q04206	3	3	0.000120925	0.0115774	RELA	no	no
CORUM	CCDC22-CCDC93-C16orf62 complex	P61962	3	3	0.000498177	0.0280534	DCAF7	no	no
CORUM	CCDC22-CCDC93-C16orf62 complex	O43164	3	3	0.000146085	0.0130653	PJA2	no	no
CORUM	CCDC22-CCDC93-C16orf62 complex	Q96H79	3	3	0.000101757	0.0103575	ZC3HAV1L	no	no
CORUM	CCDC22-CCDC93-C16orf62 complex	Q8IXJ6	3	3	2.44039e-05	0.00400526	SIRT2	no	no
CORUM	COMMD1-CCDC93-C16orf62 complex	O15021	3	3	0.00116409	0.0466204	MAST4	no	no
CORUM	COMMD1-CCDC93-C16orf62 complex	O75150	3	3	0.000954489	0.0416419	RNF40	no	no
CORUM	COMMD1-CCDC93-C16orf62 complex	Q86VQ1	3	3	0.000932806	0.0410941	GLCCI1	no	no
CORUM	COMMD1-CCDC93-C16orf62 complex	Q03468	3	3	0.00066146	0.0334928	ERCC6	no	no
CORUM	CCDC22-CCDC93-C16orf62-FAM21-WASH1 complex	Q15596	5	3	0.00013133	0.0121725	NCOA2	no	no
CORUM	CCDC22-CCDC93-C16orf62-FAM21-WASH1 complex	O15021	5	3	0.000246598	0.018221	MAST4	no	no
CORUM	CCDC22-CCDC93-C16orf62-FAM21-WASH1 complex	Q7L775	5	3	2.56072e-05	0.00412192	EPM2AIP1	no	no
CORUM	CCDC22-CCDC93-C16orf62-FAM21-WASH1 complex	P50747	5	3	0.000945948	0.0414727	HLCS	no	no
CORUM	CCDC22-CCDC93-C16orf62-FAM21-WASH1 complex	Q96PV7	5	3	0.00130632	0.0494403	FAM193B	no	no
CORUM	CCDC22-CCDC93-C16orf62-FAM21-WASH1 complex	P22694	5	3	1.27478e-05	0.00257832	PRKACB	no	no
CORUM	CCDC22-CCDC93-C16orf62-FAM21-WASH1 complex	P50548	5	3	5.23891e-05	0.00671721	ERF	no	no
CORUM	CCDC22-CCDC93-C16orf62-FAM21-WASH1 complex	Q04206	5	3	0.000120925	0.0115774	RELA	no	no
CORUM	CCDC22-CCDC93-C16orf62-FAM21-WASH1 complex	P61962	5	3	0.000498177	0.0280534	DCAF7	no	no
CORUM	CCDC22-CCDC93-C16orf62-FAM21-WASH1 complex	O43164	5	3	0.000146085	0.0130653	PJA2	no	no
CORUM	CCDC22-CCDC93-C16orf62-FAM21-WASH1 complex	Q96H79	5	3	0.000101757	0.0103575	ZC3HAV1L	no	no
CORUM	CCDC22-CCDC93-C16orf62-FAM21-WASH1 complex	Q8IXJ6	5	3	2.44039e-05	0.00400526	SIRT2	no	no
CORUM	CCR4-NOT complex, CNOT7-CNOT6-specific	Q96JC1	9	7	0.000991321	0.0426082	VPS39	no	no
CORUM	CCR4-NOT complex, CNOT7-CNOT6L-specific	Q9UBS8	9	7	0.000621773	0.0322179	RNF14	no	no
CORUM	CCR4-NOT complex, CNOT7-CNOT6L-specific	Q86WB0	9	7	0.00127959	0.0490386	ZC3HC1	no	no
CORUM	CCR4-NOT complex, CNOT7-CNOT6L-specific	P61011	9	7	0.000786416	0.0369593	SRP54	no	no
CORUM	CCR4-NOT complex, CNOT7-CNOT6L-specific	Q96JC1	9	7	0.000275612	0.0194378	VPS39	no	no
CORUM	CCR4-NOT complex, CNOT7-CNOT6L-specific	Q9NP79	9	7	0.000845468	0.0386333	VTA1	no	no
CORUM	CCR4-NOT complex, CNOT7-CNOT6L-specific	Q9BY42	9	7	0.000499002	0.0280777	RTF2	no	no
CORUM	CCR4-NOT complex, CNOT8-CNOT6-specific	Q96JC1	9	7	0.00110264	0.0452595	VPS39	no	no
CORUM	CCR4-NOT complex, CNOT8-CNOT6L-specific	Q9UBS8	9	7	0.000758671	0.036134	RNF14	no	no
CORUM	CCR4-NOT complex, CNOT8-CNOT6L-specific	Q9UPQ9	9	7	0.000790516	0.0370613	TNRC6B	yes	no
CORUM	CCR4-NOT complex, CNOT8-CNOT6L-specific	P61011	9	7	0.000959262	0.0417364	SRP54	no	no
CORUM	CCR4-NOT complex, CNOT8-CNOT6L-specific	Q96JC1	9	7	0.00033658	0.0220852	VPS39	no	no
CORUM	CCR4-NOT complex, CNOT8-CNOT6L-specific	Q9NP79	9	7	0.00103118	0.0435249	VTA1	no	no
CORUM	CCR4-NOT complex, CNOT8-CNOT6L-specific	Q9BY42	9	7	0.00060903	0.0317486	RTF2	no	no
CORUM	DTNBP1(splice variant 1B)-PRKDC-XRCC5-XRCC6 complex	P43246	4	3	1.84263e-05	0.003305	MSH2	yes	no
CORUM	MSL complex	P49006	4	3	0.00113367	0.0460526	MARCKSL1	no	no
CORUM	MSL complex	Q96K83	4	3	5.87915e-05	0.00725705	ZNF521	no	no
CORUM	MSL complex	Q12789	4	3	2.02572e-05	0.00351558	GTF3C1	no	no
CORUM	MSL complex	Q96N67	4	3	0.00132283	0.0497691	DOCK7	no	no
CORUM	MSL complex	Q13363	4	3	3.56502e-05	0.00515948	CTBP1	no	no
CORUM	MSL complex	O60315	4	3	0.000986843	0.042494	ZEB2	no	no
CORUM	MSL complex	Q96PV7	4	3	0.000747508	0.0357539	FAM193B	no	no
CORUM	MSL complex	Q9UI36	4	3	0.000958661	0.0417364	DACH1	no	no
CORUM	MSL complex	Q96BN2	4	3	0.000332329	0.0218846	TADA1	no	no
CORUM	MSL complex	P98082	4	3	0.000986843	0.042494	DAB2	no	no
CORUM	MSL complex	Q9NZN5	4	3	0.000212074	0.0165468	ARHGEF12	no	no
CORUM	MSL complex	Q2M1K9	4	3	0.00129033	0.0492408	ZNF423	no	no
CORUM	MSL complex	Q5JVS0	4	3	0.000366516	0.0232323	HABP4	no	no
CORUM	MSL complex	Q13009	4	3	0.00122649	0.0478349	TIAM1	no	no
CORUM	MSL complex	Q9H7P6	4	3	0.000384225	0.02385	MVB12B	no	no
CORUM	NSL complex	Q96T58	9	7	0.000139986	0.0127081	SPEN	no	no
CORUM	NSL complex	Q9H0D6	9	7	7.05952e-05	0.00813365	XRN2	no	no
CORUM	NSL complex	Q8WXI9	9	7	0.00071295	0.0350086	GATAD2B	no	no
CORUM	NSL complex	Q9BTC0	9	7	0.000505111	0.0282732	DIDO1	yes	yes
CORUM	NSL complex	P12036	9	7	0.000160963	0.0137805	NEFH	no	no
CORUM	NSL complex	O75376	9	7	0.0006906	0.0343398	NCOR1	yes	no
CORUM	NSL complex	Q96CB8	9	7	0.000302058	0.0206113	INTS12	no	no
CORUM	NSL complex	P25054	9	7	0.000735647	0.0355364	APC	no	no
CORUM	NSL complex	O94842	9	7	0.000259278	0.0187823	TOX4	no	no
CORUM	CDH4-HDAC2-MTA2-RBBP7-TWIST1 complex	O14497	5	3	0.000206387	0.0162666	ARID1A	yes	no
CORUM	CDH4-HDAC2-MTA2-RBBP7-TWIST1 complex	P51610	5	3	0.000206387	0.0162666	HCFC1	yes	no
CORUM	ING5 (BRPF3, MOZ, MORF) complex	P08621	5	3	0.00119318	0.0471595	SNRNP70	no	no
CORUM	ING5 (BRPF3, MOZ, MORF) complex	Q9H8M2	5	3	0.000795615	0.0372161	BRD9	no	no
CORUM	ING5 complex (ING5, JADE2, KAT7, MEAF6)	Q9NPH0	4	3	1.70323e-05	0.00313289	ACP6	no	no
CORUM	ING5 complex (ING5, JADE2, KAT7, MEAF6)	Q9UIF9	4	3	8.21508e-06	0.00188855	BAZ2A	no	no
CORUM	ING5 complex (ING5, JADE2, KAT7, MEAF6)	Q14114	4	3	0.000271899	0.0192787	LRP8	no	no
CORUM	ING5 complex (ING5, JADE2, KAT7, MEAF6)	O43681	4	3	0.00122295	0.0477722	GET3	no	no
CORUM	ING5 complex (ING5, JADE3, KAT7, MEAF6)	Q8WWK9	4	3	0.00116665	0.0466204	CKAP2	no	no
CORUM	ING5 complex (ING5, JADE3, KAT7, MEAF6)	Q9UK61	4	3	2.609e-06	0.000799705	TASOR	no	no
CORUM	ING5 complex (ING5, JADE3, KAT7, MEAF6)	Q9NPH0	4	3	1.95789e-05	0.00342701	ACP6	no	no
CORUM	ING5 complex (ING5, JADE3, KAT7, MEAF6)	Q9UIF9	4	3	9.44416e-06	0.00208302	BAZ2A	no	no
CORUM	ING5 complex (ING5, JADE3, KAT7, MEAF6)	Q70EL1	4	3	0.00116665	0.0466204	USP54	no	no
CORUM	HEXIM1-DNA-PK-paraspeckle components-ribonucleoprotein complex	P43246	9	9	0.000157365	0.0136231	MSH2	yes	no
CORUM	HEXIM1-DNA-PK-paraspeckle components-ribonucleoprotein complex	P52756	9	9	0.000189366	0.0152922	RBM5	no	no
CORUM	HEXIM1-DNA-PK-paraspeckle components-ribonucleoprotein complex	Q9NW64	9	9	7.89582e-05	0.00880905	RBM22	no	no
CORUM	HEXIM1-DNA-PK-paraspeckle components-ribonucleoprotein complex	Q86WA6	9	9	0.000607355	0.03169	BPHL	no	no
CORUM	HEXIM1-DNA-PK-paraspeckle components-ribonucleoprotein complex	Q9HCD5	9	9	0.000157365	0.0136231	NCOA5	yes	yes
CORUM	HEXIM1-DNA-PK-paraspeckle components-ribonucleoprotein complex	O95425	9	9	0.000173	0.0144579	SVIL	no	no
CORUM	Cytochrome c oxidase including assembly factors (COX, PET100, PET117, MR-1S)	Q02978	18	6	0.00132307	0.0497691	SLC25A11	no	no
CORUM	Cytochrome c oxidase including assembly factors (COX, PET100, PET117, MR-1S)	O95169	18	6	6.44477e-05	0.00770639	NDUFB8	yes	no
CORUM	Cytochrome c oxidase including assembly factors (COX, PET100, PET117, MR-1S)	P28288	18	6	0.000385017	0.0238735	ABCD3	no	no
CORUM	Cytochrome c oxidase including assembly factors (COX, PET100, PET117, MR-1S)	P56378	18	6	0.00124741	0.0483675	ATP5MPL	no	no
CORUM	Cytochrome c oxidase including assembly factors (COX, PET100, PET117, MR-1S)	O95178	18	6	9.84918e-05	0.0101266	NDUFB2	no	no
CORUM	CTNNB1-DDX5-HDGF complex	Q6IE81	3	3	0.000645205	0.0329251	JADE1	yes	no
CORUM	CTNNB1-DDX5-HDGF complex	O75695	3	3	0.0012614	0.0486385	RP2	no	no
CORUM	CTNNB1-DDX5-HDGF complex	Q96NT0	3	3	0.0012614	0.0486385	CCDC115	no	no
CORUM	HINT1-UBC3-RBX1 complex	P35244	3	3	0.000987942	0.0425301	RPA3	yes	no
CORUM	HINT1-UBC3-RBX1 complex	Q15370	3	3	0.000987942	0.0425301	ELOB	no	no
CORUM	MTR4-RBM7-ZCCHC8 complex	P53350	3	3	6.63192e-05	0.00782703	PLK1	no	no
CORUM	MTR4-RBM7-ZCCHC8 complex	Q9UJC3	3	3	7.95823e-05	0.00884241	HOOK1	no	no
CORUM	MTR4-RBM7-ZCCHC8 complex	Q9NSV4	3	3	2.65283e-05	0.00423263	DIAPH3	no	no
CORUM	KATNA1-KATNAL1-KATNB1-KATNBL1 complex	P23610	4	3	0.00131394	0.049518	F8A1	no	no
CORUM	CENP-A nucleosomal complex	P07948	15	8	0.00114014	0.0461833	LYN	no	no
CORUM	CENP-A nucleosomal complex	Q8TCU4	15	8	0.00128257	0.0490654	ALMS1	no	no
CORUM	CENP-A nucleosomal complex	Q5SXM2	15	8	0.00114014	0.0461833	SNAPC4	no	no
CORUM	CENP-A nucleosomal complex	Q8TCT8	15	8	0.000285161	0.0198441	SPPL2A	no	no
CORUM	CENP-H-I complex	Q8TCT8	11	7	0.000397888	0.0243371	SPPL2A	no	no
CORUM	Exosome	Q9NZW5	12	11	0.000307396	0.0208708	MPP6	no	no
CORUM	Exosome	O43166	12	11	1.3796e-06	0.000499843	SIPA1L1	no	no
CORUM	HOOK2-PAR3-Par6alpha-PKCiota complex	Q9H0C5	4	3	0.000503978	0.0282463	BTBD1	no	no
CORUM	AP1B1-AP1G2-AP1M1-AP1S1 complex	Q00653	4	3	0.000139266	0.0126706	NFKB2	no	no
CORUM	AP1B1-AP1G2-AP1M1-AP1S1 complex	Q14192	4	3	0.000232097	0.0175101	FHL2	no	no
CORUM	AP1B1-AP1G2-AP1M1-AP1S1 complex	O95816	4	3	0.000139266	0.0126706	BAG2	no	no
CORUM	AP1B1-AP1G2-AP1M1-AP1S1 complex	Q86TI0	4	3	0.000626521	0.0323416	TBC1D1	no	no
CORUM	Astrin-kinastrin complex	Q96MW1	5	5	0.000715813	0.0350221	CCDC43	no	no
CORUM	HDAC3-H1.3-SMRT-N-Cor complex	P46013	4	3	0.0011436	0.0462316	MKI67	no	no
CORUM	KMT2E-OGT-USP7 complex	Q9NQ29	3	3	0.000179059	0.0147607	LUC7L	no	no
CORUM	KMT2E-OGT-USP7 complex	P51116	3	3	0.000447586	0.0261613	FXR2	no	no
CORUM	KMT2E-OGT-USP7 complex	Q14258	3	3	0.000268577	0.0191844	TRIM25	no	no
CORUM	KMT2E-OGT-USP7 complex	Q9BQE9	3	3	0.000716038	0.0350221	BCL7B	no	no
CORUM	KMT2E-OGT-USP7 complex	P0CG29	3	3	0.000894964	0.0399522	GSTT2	no	no
CORUM	BORC complex	Q96C01	8	3	1.32642e-05	0.00265156	FAM136A	no	no
CORUM	SMYLE 1 complex	Q6PL18	8	7	0.00116725	0.0466388	ATAD2	no	no
CORUM	LGR4-RSPO supercomplex	Q8NHQ9	10	6	0.000598741	0.0314235	DDX55	no	no
CORUM	LGR4-RSPO supercomplex	P83731	10	6	0.00120313	0.047391	RPL24	no	no
CORUM	VHL-ElonginB-ElonginC complex	Q9BRT3	3	3	0.0012595	0.0485827	MIEN1	no	no
CORUM	VHL-ElonginB-ElonginC complex	Q6ICB0	3	3	0.000629953	0.0324409	DESI1	no	no
CORUM	ESR1-TRAP/Mediator coactivator complex	Q6PIW4	18	12	0.000227839	0.0172878	FIGNL1	no	no
CORUM	ESR1-TRAP/Mediator coactivator complex	Q2TAL8	18	12	0.000823014	0.0380278	QRICH1	no	no
CORUM	ESR1-TRAP/Mediator coactivator complex	Q9UHD2	18	12	0.000470875	0.0270884	TBK1	no	no
CORUM	ESR1-TRAP/Mediator coactivator complex	P35269	18	12	0.000298962	0.0204798	GTF2F1	yes	no
CORUM	ESR1-TRAP/Mediator coactivator complex	Q96JH7	18	12	0.000844242	0.0385989	VCPIP1	no	no
CORUM	ESR1-TRAP/Mediator coactivator complex	Q75QN2	18	12	0.0010863	0.0448764	INTS8	no	no
CORUM	ESR2-TRAP/Mediator coactivator complex	Q6PIW4	18	12	0.000227839	0.0172878	FIGNL1	no	no
CORUM	ESR2-TRAP/Mediator coactivator complex	Q2TAL8	18	12	0.000823014	0.0380278	QRICH1	no	no
CORUM	ESR2-TRAP/Mediator coactivator complex	Q9UHD2	18	12	0.000470875	0.0270884	TBK1	no	no
CORUM	ESR2-TRAP/Mediator coactivator complex	P35269	18	12	0.000298962	0.0204798	GTF2F1	yes	no
CORUM	ESR2-TRAP/Mediator coactivator complex	Q96JH7	18	12	0.000844242	0.0385989	VCPIP1	no	no
CORUM	ESR2-TRAP/Mediator coactivator complex	Q75QN2	18	12	0.0010863	0.0448764	INTS8	no	no
CORUM	CDK8 subcomplex (CCNC, CDK8, MED12, MED13)	Q75QN2	4	3	0.000210664	0.0164797	INTS8	no	no
CORUM	CDK8 subcomplex (CCNC, CDK8, MED12, MED13)	Q96SL8	4	3	0.000370897	0.0233693	FIZ1	no	no
CORUM	CDK8 subcomplex (CCNC, CDK8, MED13)	Q75QN2	3	3	0.000210664	0.0164797	INTS8	no	no
CORUM	CDK8 subcomplex (CCNC, CDK8, MED13)	Q96SL8	3	3	0.000370897	0.0233693	FIZ1	no	no
CORUM	NARC1 complex	P16402	5	4	0.000480734	0.0274308	H1-3	no	no
CORUM	NARC1 complex	Q15233	5	4	0.000480734	0.0274308	NONO	no	no
CORUM	NARC1 complex	P07237	5	4	0.000192322	0.015456	P4HB	yes	no
CORUM	NARC1 complex	Q96SN8	5	4	0.00115336	0.0464941	CDK5RAP2	no	no
CORUM	NARC1 complex	Q9BW19	5	4	0.00124941	0.0483992	KIFC1	no	no
CORUM	NARC1 complex	P10619	5	4	0.0010573	0.044193	CTSA	no	no
CORUM	NARC1 complex	P30101	5	4	0.000480734	0.0274308	PDIA3	no	no
CORUM	NARC1 complex	Q7Z3K3	5	4	0.00076906	0.0363533	POGZ	no	no
CORUM	tRNA splicing ligase	O95747	6	5	0.000647459	0.0330041	OXSR1	yes	no
CORUM	tRNA splicing ligase	Q6P9B9	6	5	0.00116533	0.0466204	INTS5	no	no
CORUM	tRNA splicing ligase	Q9P2X3	6	5	0.000499056	0.0280777	IMPACT	no	no
CORUM	tRNA splicing ligase	Q8WYL5	6	5	0.00116533	0.0466204	SSH1	no	no
CORUM	HSF1\u2013PARP1\u2013PARP13 complex	Q6P996	3	3	0.000391257	0.0240805	PDXDC1	no	no
CORUM	HSF1\u2013PARP1\u2013PARP13 complex	Q9Y3D2	3	3	0.000782358	0.0368267	MSRB2	no	no
CORUM	HSF1\u2013PARP1\u2013PARP13 complex	A6NGH7	3	3	0.0011733	0.0467854	CCDC160	no	no
CORUM	H2A.Z histone-exchange complex p400/TIP60	Q8NCN4	27	19	2.86258e-05	0.0044456	RNF169	no	no
CORUM	H2A.Z histone-exchange complex p400/TIP60	O95104	27	19	0.0010003	0.0428417	SCAF4	no	no
CORUM	H2A.Z histone-exchange complex p400/TIP60	Q6P2E9	27	19	7.24884e-06	0.00171083	EDC4	no	no
CORUM	H2A.Z histone-exchange complex p400/TIP60	Q9Y6D9	27	19	6.69949e-05	0.00787255	MAD1L1	no	no
CORUM	H2A.Z histone-exchange complex p400/TIP60	Q9BU76	27	19	5.18288e-05	0.0066772	MMTAG2	no	no
CORUM	H2A.Z histone-exchange complex p400/TIP60	P30414	27	19	0.000746185	0.0357217	NKTR	no	no
CORUM	H2A.Z histone-exchange complex p400/TIP60	Q15291	27	19	9.47545e-05	0.00991406	RBBP5	no	no
CORUM	H2A.Z histone-exchange complex p400/TIP60	P48681	27	19	0.000238348	0.0178088	NES	no	no
CORUM	H2A.Z histone-exchange complex p400/TIP60	Q5VUA4	27	19	0.0010003	0.0428417	ZNF318	no	no
CORUM	H2A.Z histone-exchange complex p400/TIP60	Q92785	27	19	1.66603e-05	0.00309365	DPF2	no	no
CORUM	H2A.Z histone-exchange complex p400/TIP60	Q9ULM3	27	19	1.18149e-05	0.0024692	YEATS2	no	no
CORUM	H2A.Z histone-exchange complex p400/TIP60	Q8WYQ5	27	19	0.000116881	0.0113186	DGCR8	no	no
CORUM	H2A.Z histone-exchange complex p400/TIP60	Q9NXV6	27	19	0.000394403	0.0242154	CDKN2AIP	no	no
CORUM	H2A.Z histone-exchange complex p400/TIP60	P21266	27	19	0.000477371	0.0273041	GSTM3	no	no
CORUM	H2A.Z histone-exchange complex p400/TIP60	Q99496	27	19	2.84269e-07	0.000153226	RNF2	no	no
CORUM	H2A.Z histone-exchange complex p400/TIP60	Q96DF8	27	19	1.66603e-05	0.00309365	ESS2	no	no
CORUM	H2A.Z histone-exchange complex p400/TIP60	P25054	27	19	0.00110775	0.0453639	APC	no	no
CORUM	H2A.Z histone-exchange complex p400/TIP60	Q9HAN9	27	19	6.69949e-05	0.00787255	NMNAT1	no	no
CORUM	H2A.Z histone-exchange complex p400/TIP60	P28290	27	19	0.0010003	0.0428417	ITPRID2	no	no
CORUM	H2A.Z histone-exchange complex p400/TIP60	Q92917	27	19	8.88039e-06	0.00199548	GPKOW	no	no
CORUM	H2A.Z histone-exchange complex p400/TIP60	Q8WYA6	27	19	0.000746185	0.0357217	CTNNBL1	no	no
CORUM	H2A.Z histone-exchange complex p400/TIP60	Q6UXN9	27	19	0.000538438	0.0294716	WDR82	no	no
CORUM	H2A.Z histone-exchange complex p400/TIP60	Q7LFL8	27	19	1.67662e-05	0.00310194	CXXC5	no	no
CORUM	APP(AICD)-FE65-TIP60-MED12-MED4 complex (incomplete Mediator complex)	P04626	5	3	0.000835296	0.0383322	ERBB2	yes	no
CORUM	APP(AICD)-FE65-TIP60-MED12-MED4 complex (incomplete Mediator complex)	Q99523	5	3	0.000464146	0.0268377	SORT1	no	no
CORUM	APP(AICD)-FE65-TIP60-MED12-MED4 complex (incomplete Mediator complex)	O00291	5	3	0.000556947	0.0300314	HIP1	no	no
CORUM	APP(AICD)-FE65-TIP60-MED12-MED4 complex (incomplete Mediator complex)	Q9BZG1	5	3	0.000464146	0.0268377	RAB34	no	no
CORUM	APP(AICD)-FE65-TIP60-MED12-MED4 complex (incomplete Mediator complex)	Q8N9F7	5	3	0.000603344	0.0315342	GDPD1	no	no
CORUM	APP(AICD)-FE65-TIP60-MED12-MED4 complex (incomplete Mediator complex)	P42892	5	3	0.000881679	0.039587	ECE1	no	no
CORUM	APP(AICD)-FE65-TIP60-MED12-MED4 complex (incomplete Mediator complex)	Q12800	5	3	0.000556947	0.0300314	TFCP2	no	no
CORUM	APP(AICD)-FE65-TIP60-MED12-MED4 complex (incomplete Mediator complex)	P84095	5	3	0.000649739	0.0330841	RHOG	no	no
CORUM	APP(AICD)-FE65-TIP60-MED12-MED4 complex (incomplete Mediator complex)	Q14571	5	3	0.000603344	0.0315342	ITPR2	no	no
CORUM	APP(AICD)-FE65-TIP60-MED12-MED4 complex (incomplete Mediator complex)	P51153	5	3	9.28476e-05	0.00979301	RAB13	yes	no
CORUM	APP(AICD)-FE65-TIP60-MED12-MED4 complex (incomplete Mediator complex)	Q96C34	5	3	0.000324926	0.0215713	RUNDC1	no	no
CORUM	APP(AICD)-FE65-TIP60-MED12-MED4 complex (incomplete Mediator complex)	Q9H4B6	5	3	0.000556947	0.0300314	SAV1	no	no
CORUM	IRAK1-IRAK4-MYD88-PELI1-TRAF6 complex	P48147	5	3	0.00129051	0.0492408	PREP	no	no
CORUM	AQR-ISY1-PPIE-PRPF19-XAB2-ZNF830 complex	Q15233	6	5	0.000248679	0.0183539	NONO	no	no
CORUM	AQR-ISY1-PPIE-PRPF19-XAB2-ZNF830 complex	Q96SN8	6	5	0.000596718	0.0313534	CDK5RAP2	no	no
CORUM	AQR-ISY1-PPIE-PRPF19-XAB2-ZNF830 complex	P48735	6	5	0.00114338	0.0462316	IDH2	no	no
CORUM	AQR-ISY1-PPIE-PRPF19-XAB2-ZNF830 complex	P52756	6	5	0.00114338	0.0462316	RBM5	yes	no
CORUM	AQR-ISY1-PPIE-PRPF19-XAB2-ZNF830 complex	Q9HCD5	6	5	0.00104401	0.0437797	NCOA5	no	no
CORUM	AQR-ISY1-PPIE-PRPF19-XAB2-ZNF830 complex	Q7Z3K3	6	5	0.000397854	0.0243371	POGZ	no	no
CORUM	AQR-ISY1-PPIE-PRPF19-XAB2-ZNF830 complex	Q9NWB6	6	5	0.000994319	0.0426861	ARGLU1	no	no
CORUM	MCPH1-Condensin II complex	P17050	8	6	0.00118362	0.0470112	NAGA	no	no
CORUM	MCPH1-Condensin II complex	P02751	8	6	0.00081165	0.0377035	FN1	no	no
CORUM	MCPH1-Condensin II complex	A6NI28	8	6	0.000273669	0.019358	ARHGAP42	no	no
CORUM	MCPH1-Condensin II complex	Q96ME7	8	6	0.00081165	0.0377035	ZNF512	no	no
CORUM	m(6)A methyltransferase complex	Q7Z6E9	6	6	0.000338405	0.0221382	RBBP6	no	no
CORUM	m(6)A methyltransferase complex	Q8WXF1	6	6	0.000424592	0.0253021	PSPC1	no	no
CORUM	m(6)A methyltransferase complex	Q6UN15	6	6	0.000864165	0.0391696	FIP1L1	no	no
CORUM	m(6)A methyltransferase complex	Q6ZU65	6	6	0.0012147	0.0476541	UBN2	no	no
CORUM	m(6)A methyltransferase complex	Q6ZW49	6	6	0.000424592	0.0253021	PAXIP1	no	no
CORUM	m(6)A methyltransferase complex	Q9UPS8	6	6	0.000380302	0.0237192	ANKRD26	no	no
CORUM	m(6)A methyltransferase complex	Q9C0J8	6	6	0.000338405	0.0221382	WDR33	no	no
CORUM	m(6)A methyltransferase complex	Q8IZM8	6	6	0.000520323	0.0288477	ZNF654	no	no
CORUM	m(6)A methyltransferase complex	Q9BY77	6	6	0.00068168	0.0340727	POLDIP3	no	no
CORUM	m(6)A methyltransferase complex	Q9H147	6	6	0.000740171	0.0356001	DNTTIP1	no	no
CORUM	HDAC1-HDAC2-MIER1-MIER2 complex	P08670	4	3	0.000795559	0.0372161	VIM	no	no
CORUM	HDAC1-HDAC2-MIER1-MIER2 complex	Q9BUA3	4	3	0.0011136	0.0455405	SPINDOC	no	no
CORUM	HDAC1-HDAC2-MIER1-MIER2 complex	P52294	4	3	0.00119309	0.0471595	KPNA1	yes	yes
CORUM	HDAC1-HDAC2-MIER1-MIER2 complex	Q96GY3	4	3	0.000716033	0.0350221	LIN37	no	no
CORUM	CDYL-complex	P23246	9	8	2.90875e-05	0.00449805	SFPQ	no	no
CORUM	CDYL-complex	Q96MF7	9	8	1.38187e-05	0.00272159	NSMCE2	no	no
CORUM	CDYL-CAF1-MCM complex	Q96JP5	13	11	0.00131087	0.0495069	ZFP91	no	no
CORUM	CDYL-CAF1-MCM complex	O95684	13	11	0.00111477	0.045551	CEP43	no	no
CORUM	dREAM-like complex	Q9BTC0	8	5	0.000337386	0.0221215	DIDO1	no	no
CORUM	dREAM-like complex	Q9Y4B6	8	5	0.000221831	0.0170148	DCAF1	no	no
CORUM	dREAM-like complex	Q5T8P6	8	5	0.000232316	0.0175226	RBM26	no	no
CORUM	dREAM-like complex	P09211	8	5	0.000312377	0.0210688	GSTP1	no	no
CORUM	dREAM-like complex	Q9BUK6	8	5	0.000994571	0.0426861	MSTO1	no	no
CORUM	dREAM-like complex	O15047	8	5	0.000604761	0.031577	SETD1A	yes	no
CORUM	dREAM-like complex	Q8TDR2	8	5	0.000337386	0.0221215	STK35	no	no
CORUM	dREAM-like complex	A3KN83	8	5	0.00027664	0.0194886	SBNO1	no	no
CORUM	dREAM-like complex	O60583	8	5	0.000114693	0.0111896	CCNT2	no	no
CORUM	dREAM-like complex	P61956	8	5	0.000182279	0.0149103	SUMO2	no	no
CORUM	APC/C-ANAPC16 complex	Q9Y4G6	9	6	0.00109201	0.0449975	TLN2	no	no
CORUM	APC/C-ANAPC16 complex	Q9P2B4	9	6	0.00128158	0.0490654	CTTNBP2NL	no	no
CORUM	APC/C-ANAPC16 complex	P35241	9	6	0.000342165	0.0222459	RDX	no	no
CORUM	APC/C-ANAPC16 complex	P35241	9	6	0.000342165	0.0222459	RDX	no	no
CORUM	APC/C-ANAPC16 complex	Q15057	9	6	8.10893e-05	0.00894591	ACAP2	no	no
CORUM	APC/C-ANAPC16 complex	Q92599	9	6	0.000184897	0.0150707	SEPTIN8	no	no
CORUM	APC/C-ANAPC16 complex	Q9NQZ6	9	6	0.000558708	0.0300718	ZC4H2	no	no
CORUM	APC/C-ANAPC16 complex	P30622	9	6	0.00117126	0.0467532	CLIP1	no	no
CORUM	APC/C-ANAPC16 complex	Q99439	9	6	0.000250565	0.0184223	CNN2	no	no
CORUM	APC/C-ANAPC16 complex	Q08AD1	9	6	0.000309264	0.0209237	CAMSAP2	no	no
CORUM	APC/C-ANAPC16 complex	Q13619	9	6	4.36808e-05	0.00597121	CUL4A	yes	no
CORUM	APC/C-ANAPC16 complex	Q9Y5S2	9	6	0.000368359	0.0232664	CDC42BPB	no	no
CORUM	APC/C-ANAPC16 complex	Q8ND24	9	6	0.000583706	0.0308654	RNF214	no	no
CORUM	APC/C-ANAPC16 complex	P49137	9	6	0.000499725	0.0280777	MAPKAPK2	no	no
CORUM	APC/C-ANAPC16 complex	Q15345	9	6	0.000121005	0.0115774	LRRC41	no	no
CORUM	APC/C-ANAPC16 complex	Q9H074	9	6	0.000534521	0.0293641	PAIP1	no	no
CORUM	APC/C-ANAPC16 complex	Q14781	9	6	0.000612452	0.0318715	CBX2	no	no
CORUM	APC/C-ANAPC16 complex	Q96CN7	9	6	0.00124395	0.0482795	ISOC1	no	no
CORUM	APC/C-ANAPC16 complex	Q6P158	9	6	5.21653e-05	0.00669904	DHX57	no	no
CORUM	APC/C-ANAPC16 complex	Q96PE3	9	6	0.000504197	0.0282463	INPP4A	no	no
CORUM	APC/C-ANAPC16 complex	Q92995	9	6	0.000102879	0.0104493	USP13	no	no
CORUM	APC/C-ANAPC16 complex	O14950	9	6	0.000106326	0.0106601	MYL12B	no	no
CORUM	APC/C-ANAPC16 complex	Q9Y281	9	6	0.000445548	0.0260842	CFL2	no	no
CORUM	APC/C-ANAPC16 complex	Q7Z4L5	9	6	0.00100955	0.0430573	TTC21B	no	no
CORUM	APC/C-ANAPC16 complex	O43237	9	6	0.000260917	0.0188606	DYNC1LI2	no	no
CORUM	APC/C-ANAPC16 complex	P39687	9	6	0.000471358	0.0270995	ANP32A	no	no
CORUM	APC/C-ANAPC16 complex	Q9Y4K3	9	6	0.000368359	0.0232664	TRAF6	no	no
CORUM	APC/C-ANAPC16 complex	O60343	9	6	0.000190283	0.0153298	TBC1D4	no	no
CORUM	APC/C-ANAPC16 complex	Q9NVD7	9	6	0.000445548	0.0260842	PARVA	no	no
CORUM	APC/C-ANAPC16 complex	Q96BJ3	9	6	0.000154976	0.0135269	AIDA	no	no
CORUM	APC/C-ANAPC16 complex	Q5R3I4	9	6	0.000425164	0.0253223	TTC38	no	no
CORUM	APC/C-ANAPC16 complex	P84085	9	6	0.00010986	0.0109139	ARF5	no	no
CORUM	APC/C-ANAPC16 complex	Q9P0N9	9	6	0.000455523	0.0264877	TBC1D7	no	no
CORUM	APC/C-ANAPC16 complex	P17655	9	6	0.000377277	0.0236526	CAPN2	no	no
CORUM	APC/C-ANAPC16 complex	O00189	9	6	0.00127602	0.0489366	AP4M1	no	no
CORUM	APC/C-ANAPC16 complex	Q4LDG9	9	6	0.000150373	0.0132671	DNAL1	no	no
CORUM	APC/C-ANAPC16 complex	Q86UU0	9	6	0.000128902	0.0120192	BCL9L	no	no
CORUM	APC/C-ANAPC16 complex	P55212	9	6	0.000278962	0.0196091	CASP6	no	no
CORUM	APC/C-ANAPC16 complex	Q01469	9	6	0.000488513	0.02771	FABP5	no	no
CORUM	APC/C-ANAPC16 complex	P62380	9	6	0.00118151	0.0469851	TBPL1	no	no
CORUM	APC/C-ANAPC16 complex	P36405	9	6	0.000271751	0.0192787	ARL3	no	no
CORUM	APC/C-ANAPC16 complex	Q86W34	9	6	0.000230752	0.0174487	AMZ2	no	no
CORUM	APC/C-ANAPC16 complex	Q96K21	9	6	0.000410292	0.024886	ZFYVE19	no	no
CORUM	APC/C-ANAPC16 complex	P60002	9	6	0.000672781	0.0338417	ELOF1	no	no
CORUM	NGRN complex	P05186	6	6	0.00100293	0.0429264	ALPL	no	no
CORUM	NGRN complex	Q86WA8	6	6	0.00119357	0.0471595	LONP2	no	no
CORUM	NGRN complex	Q8NFQ8	6	6	0.0011399	0.0461833	TOR1AIP2	no	no
CORUM	NGRN complex	P13196	6	6	0.00115357	0.0464941	ALAS1	yes	no
CORUM	NGRN complex	Q6DKI1	6	6	0.000339097	0.0221705	RPL7L1	no	no
EMBL_Complexome	Laminin211-nidogen complex	P27797	4	3	0.0011136	0.0455405	CALR	no	no
EMBL_Complexome	Laminin211-nidogen complex	Q96DH6	4	3	0.000318303	0.021276	MSI2	no	no
EMBL_Complexome	Laminin221-nidogen complex	O14647	4	3	0.000828737	0.0382327	CHD2	no	no
EMBL_Complexome	Laminin221-nidogen complex	Q96DH6	4	3	0.000663045	0.0335211	MSI2	no	no
EMBL_Complexome	BTR double Holliday Junction dissolution complex	Q9NYV4	4	4	0.0012296	0.0479218	CDK12	no	no
EMBL_Complexome	BTR double Holliday Junction dissolution complex	O43913	4	4	0.000878443	0.0395042	ORC5	no	no
EMBL_Complexome	BTR double Holliday Junction dissolution complex	P06748	4	4	0.000878443	0.0395042	NPM1	no	no
EMBL_Complexome	DNA-dependent protein kinase complex	P43246	3	3	1.84263e-05	0.003305	MSH2	yes	no
EMBL_Complexome	WMM N6-adenosine-methyltransferase complex	Q7Z6E9	6	6	0.000338405	0.0221382	RBBP6	no	no
EMBL_Complexome	WMM N6-adenosine-methyltransferase complex	Q8WXF1	6	6	0.000424592	0.0253021	PSPC1	no	no
EMBL_Complexome	WMM N6-adenosine-methyltransferase complex	Q6UN15	6	6	0.000864165	0.0391696	FIP1L1	no	no
EMBL_Complexome	WMM N6-adenosine-methyltransferase complex	Q6ZU65	6	6	0.0012147	0.0476541	UBN2	no	no
EMBL_Complexome	WMM N6-adenosine-methyltransferase complex	Q6ZW49	6	6	0.000424592	0.0253021	PAXIP1	no	no
EMBL_Complexome	WMM N6-adenosine-methyltransferase complex	Q9UPS8	6	6	0.000380302	0.0237192	ANKRD26	no	no
EMBL_Complexome	WMM N6-adenosine-methyltransferase complex	Q9C0J8	6	6	0.000338405	0.0221382	WDR33	no	no
EMBL_Complexome	WMM N6-adenosine-methyltransferase complex	Q8IZM8	6	6	0.000520323	0.0288477	ZNF654	no	no
EMBL_Complexome	WMM N6-adenosine-methyltransferase complex	Q9BY77	6	6	0.00068168	0.0340727	POLDIP3	no	no
EMBL_Complexome	WMM N6-adenosine-methyltransferase complex	Q9H147	6	6	0.000740171	0.0356001	DNTTIP1	no	no
EMBL_Complexome	CoQ biosynthetic complex	O00161	6	5	0.00080012	0.0373613	SNAP23	no	no
EMBL_Complexome	CoQ biosynthetic complex	P61604	6	5	0.000538011	0.0294581	HSPE1	no	no
EMBL_Complexome	CoQ biosynthetic complex	Q9NVK5	6	5	0.000125589	0.0118012	FGFR1OP2	no	no
EMBL_Complexome	CoQ biosynthetic complex	O75380	6	5	0.000707145	0.0347938	NDUFS6	no	no
EMBL_Complexome	GBAF (SWI/SNF) ATP-dependent chromatin remodeling complex, ACTL6A-BICRA-SMARCA2 variant	Q9BYW2	11	7	3.03622e-05	0.00462074	SETD2	no	no
EMBL_Complexome	GBAF (SWI/SNF) ATP-dependent chromatin remodeling complex, ACTL6A-BICRA-SMARCA2 variant	P48681	11	7	4.03924e-05	0.00567618	NES	no	no
EMBL_Complexome	GBAF (SWI/SNF) ATP-dependent chromatin remodeling complex, ACTL6A-BICRA-SMARCA2 variant	Q9ULM3	11	7	5.43011e-05	0.00687998	YEATS2	no	no
EMBL_Complexome	GBAF (SWI/SNF) ATP-dependent chromatin remodeling complex, ACTL6A-BICRA-SMARCA2 variant	Q96DH6	11	7	0.000954681	0.0416419	MSI2	no	no
EMBL_Complexome	GBAF (SWI/SNF) ATP-dependent chromatin remodeling complex, ACTL6A-BICRA-SMARCA2 variant	Q7LFL8	11	7	6.47058e-05	0.00772593	CXXC5	no	no
EMBL_Complexome	GBAF (SWI/SNF) ATP-dependent chromatin remodeling complex, ACTL6A-BICRAL-SMARCA2 variant	P36969	11	6	0.000934759	0.0411502	GPX4	no	no
EMBL_Complexome	GBAF (SWI/SNF) ATP-dependent chromatin remodeling complex, ACTL6A-BICRAL-SMARCA2 variant	Q96DH6	11	6	0.000623272	0.0322591	MSI2	no	no
CORUM	H/ACA ribonucleoprotein complex	Q9BVJ6	4	3	0.00109562	0.0450334	UTP14A	yes	no
CORUM	H/ACA ribonucleoprotein complex	Q9BQG2	4	3	0.000963121	0.0418423	NUDT12	no	no
CORUM	H/ACA ribonucleoprotein complex	O43172	4	3	0.000135046	0.0123794	PRPF4	no	no
CORUM	H/ACA ribonucleoprotein complex	Q9NSI6	4	3	0.000860841	0.0390787	BRWD1	no	no
CORUM	H/ACA ribonucleoprotein complex	Q6ZRV2	4	3	0.000466022	0.026916	FAM83H	no	no
CORUM	H/ACA ribonucleoprotein complex	Q5QJE6	4	3	0.000841253	0.0385	DNTTIP2	no	no
CORUM	H/ACA ribonucleoprotein complex	O15049	4	3	0.000312599	0.0210707	N4BP3	no	no
CORUM	H/ACA ribonucleoprotein complex	Q13011	4	3	0.00105025	0.0439827	ECH1	no	no
CORUM	H/ACA ribonucleoprotein complex	Q9Y4C8	4	3	0.00123908	0.0481692	RBM19	no	no
CORUM	H/ACA ribonucleoprotein complex	O95363	4	3	0.00109562	0.0450334	FARS2	no	no
CORUM	H/ACA ribonucleoprotein complex	Q8NEF9	4	3	0.000123403	0.0116744	SRFBP1	no	no
CORUM	H/ACA ribonucleoprotein complex	Q8NHM5	4	3	0.000535816	0.0293971	KDM2B	no	no
CORUM	H/ACA ribonucleoprotein complex	Q16762	4	3	0.000254563	0.0185713	TST	no	no
CORUM	H/ACA ribonucleoprotein complex	Q15390	4	3	0.000196254	0.0156831	MTFR1	no	no
CORUM	CHD7-NLK-PPARG-SETDB1 complex	Q8IVF7	4	3	0.00095464	0.0416419	FMNL3	no	no
CORUM	CHD7-NLK-PPARG-SETDB1 complex	Q5SXM2	4	3	0.00127265	0.0489291	SNAPC4	no	no
CORUM	BCL10-CARD9-CASP8-MALT1-PYCARD inflammasome complex	O95786	5	3	0.00118337	0.0470084	DDX58	no	no
CORUM	BCL10-CARD9-CASP8-MALT1-PYCARD inflammasome complex	Q9BUF5	5	3	4.30851e-05	0.00592606	TUBB6	no	no
CORUM	BCL10-CARD9-CASP8-MALT1-PYCARD inflammasome complex	Q86V48	5	3	2.39225e-05	0.00395809	LUZP1	no	no
CORUM	BCL10-CARD9-CASP8-MALT1-PYCARD inflammasome complex	P52789	5	3	0.00118337	0.0470084	HK2	no	no
CORUM	BCL10-CARD9-CASP8-MALT1-PYCARD inflammasome complex	Q7Z3E2	5	3	0.000133762	0.0123175	CCDC186	no	no
CORUM	BCL10-CARD9-CASP8-MALT1-PYCARD inflammasome complex	O94760	5	3	4.68192e-05	0.00624845	DDAH1	no	no
CORUM	BCL10-CARD9-CASP8-MALT1-PYCARD inflammasome complex	Q96QG7	5	3	4.30851e-05	0.00592606	MTMR9	no	no
CORUM	BCL10-CARD9-CASP8-MALT1-PYCARD inflammasome complex	Q96MW1	5	3	0.000246958	0.0182392	CCDC43	no	no
CORUM	BCL10-CARD9-CASP8-MALT1-PYCARD inflammasome complex	P78417	5	3	7.7263e-05	0.00870423	GSTO1	no	no
CORUM	BCL10-CARD9-CASP8-MALT1-PYCARD inflammasome complex	Q9Y3D8	5	3	9.26101e-05	0.00977744	AK6	no	no
CORUM	PSO4 complex	Q96T58	4	4	4.65432e-06	0.00125175	SPEN	no	no
CORUM	PSO4 complex	Q15233	4	4	0.000547028	0.02971	NONO	no	no
CORUM	PSO4 complex	Q96SN8	4	4	0.00131235	0.0495069	CDK5RAP2	no	no
CORUM	PSO4 complex	Q9UPS8	4	4	1.88535e-06	0.000624225	ANKRD26	no	no
CORUM	PSO4 complex	Q9NX18	4	4	0.000437647	0.0257385	SDHAF2	no	no
CORUM	PSO4 complex	P37198	4	4	0.000328254	0.0217334	NUP62	no	no
CORUM	PSO4 complex	Q7Z3K3	4	4	0.000875096	0.0394352	POGZ	no	no
CORUM	PSO4-WRN complex	Q96T58	5	5	4.65432e-06	0.00125175	SPEN	no	no
CORUM	PSO4-WRN complex	Q15233	5	5	0.000547028	0.02971	NONO	no	no
CORUM	PSO4-WRN complex	Q96SN8	5	5	0.00131235	0.0495069	CDK5RAP2	no	no
CORUM	PSO4-WRN complex	Q9UPS8	5	5	1.88535e-06	0.000624225	ANKRD26	no	no
CORUM	PSO4-WRN complex	Q9NX18	5	5	0.000437647	0.0257385	SDHAF2	no	no
CORUM	PSO4-WRN complex	P37198	5	5	0.000328254	0.0217334	NUP62	no	no
CORUM	PSO4-WRN complex	Q7Z3K3	5	5	0.000875096	0.0394352	POGZ	no	no
CORUM	CDC5L-PRP19 complex	Q96T58	7	7	0.000201335	0.0159952	SPEN	no	no
CORUM	CDC5L-PRP19 complex	Q9UPS8	7	7	8.1895e-05	0.00901347	ANKRD26	no	no
CORUM	CDC5L-PRP19 core complex	Q96T58	4	4	4.65432e-06	0.00125175	SPEN	no	no
CORUM	CDC5L-PRP19 core complex	Q15233	4	4	0.000547028	0.02971	NONO	no	no
CORUM	CDC5L-PRP19 core complex	Q96SN8	4	4	0.00131235	0.0495069	CDK5RAP2	no	no
CORUM	CDC5L-PRP19 core complex	Q9UPS8	4	4	1.88535e-06	0.000624225	ANKRD26	no	no
CORUM	CDC5L-PRP19 core complex	Q9NX18	4	4	0.000437647	0.0257385	SDHAF2	no	no
CORUM	CDC5L-PRP19 core complex	P37198	4	4	0.000328254	0.0217334	NUP62	no	no
CORUM	CDC5L-PRP19 core complex	Q7Z3K3	4	4	0.000875096	0.0394352	POGZ	no	no
CORUM	SIX3-LSD1-NuRD(MTA3) Complex	Q8WXI9	9	6	0.000322078	0.0214352	GATAD2B	yes	yes
CORUM	SIX3-LSD1-NuRD(MTA3) Complex	Q9BTC0	9	6	0.00022788	0.0172878	DIDO1	no	no
CORUM	SIX3-LSD1-NuRD(MTA3) Complex	Q16594	9	6	2.00481e-05	0.00349789	TAF9	no	no
CORUM	SIX3-LSD1-NuRD(MTA3) Complex	O96019	9	6	0.00122313	0.0477722	ACTL6A	yes	no
CORUM	SIX3-LSD1-NuRD(MTA3) Complex	Q9BUA3	9	6	1.52116e-05	0.00289545	SPINDOC	no	no
CORUM	SIX3-LSD1-NuRD(MTA3) Complex	Q96CB8	9	6	0.000136053	0.0124442	INTS12	no	no
CORUM	SIX3-LSD1-NuRD(MTA3) Complex	Q13573	9	6	9.8885e-05	0.010157	SNW1	no	no
CORUM	SIX3-LSD1-NuRD(MTA3) Complex	P52294	9	6	1.75469e-05	0.00320361	KPNA1	yes	yes
CORUM	SIX3-LSD1-NuRD(MTA3) Complex	Q96GY3	9	6	6.02607e-06	0.00149028	LIN37	yes	no
CORUM	MBD3-NuRD complex	O14497	13	8	3.19508e-05	0.00479164	ARID1A	yes	no
CORUM	MBD3-NuRD complex	Q9BTC0	13	8	0.000931536	0.0410603	DIDO1	no	no
CORUM	MBD3-NuRD complex	O95684	13	8	4.9165e-05	0.00645455	CEP43	no	no
CORUM	MBD3-NuRD complex	P51610	13	8	3.19508e-05	0.00479164	HCFC1	yes	no
CORUM	MBD3-NuRD complex	Q16594	13	8	8.87276e-10	1.65162e-06	TAF9	no	no
CORUM	MBD3-NuRD complex	Q5T8P6	13	8	0.000642719	0.0328342	RBM26	no	no
CORUM	MBD3-NuRD complex	Q9NVR2	13	8	0.000360935	0.0230441	INTS10	no	no
CORUM	MBD3-NuRD complex	Q9P2N6	13	8	0.000117811	0.0113884	KANSL3	no	no
CORUM	MBD3-NuRD complex	Q9NV88	13	8	0.000429941	0.0254905	INTS9	no	no
CORUM	MBD3-NuRD complex	Q12979	13	8	0.00103931	0.0437167	ABR	no	no
CORUM	MBD3-NuRD complex	P51532	13	8	0.000406282	0.0246887	SMARCA4	yes	no
CORUM	MBD3-NuRD complex	Q5JSZ5	13	8	0.000105496	0.0106062	PRRC2B	no	no
CORUM	MBD3-NuRD complex	Q7Z5L9	13	8	4.23409e-05	0.00585098	IRF2BP2	no	no
CORUM	MBD3-NuRD complex	Q9BQ61	13	8	5.66722e-05	0.00708277	TRIR	no	no
CORUM	MBD3-NuRD complex	O75376	13	8	0.00127193	0.0489291	NCOR1	yes	no
CORUM	MBD3-NuRD complex	O14776	13	8	0.000105469	0.0106062	TCERG1	no	no
CORUM	MBD3-NuRD complex	Q9BUA3	13	8	6.28704e-05	0.00757076	SPINDOC	no	no
CORUM	MBD3-NuRD complex	Q96CB8	13	8	6.07293e-06	0.00149846	INTS12	yes	yes
CORUM	MBD3-NuRD complex	Q96HW7	13	8	0.000672238	0.0338339	INTS4	no	no
CORUM	MBD3-NuRD complex	Q8IV38	13	8	0.00119187	0.0471595	ANKMY2	no	no
CORUM	MBD3-NuRD complex	O60934	13	8	0.00119187	0.0471595	NBN	no	no
CORUM	MBD3-NuRD complex	Q5VWQ8	13	8	1.7391e-05	0.00318226	DAB2IP	no	no
CORUM	MBD3-NuRD complex	Q96EV2	13	8	0.0013129	0.0495076	RBM33	no	no
CORUM	MBD3-NuRD complex	P21266	13	8	0.000764663	0.0362674	GSTM3	no	no
CORUM	MBD3-NuRD complex	O15047	13	8	3.19508e-05	0.00479164	SETD1A	yes	no
CORUM	MBD3-NuRD complex	Q8WUH6	13	8	0.00111433	0.0455494	TMEM263	no	no
CORUM	MBD3-NuRD complex	Q13573	13	8	0.000406282	0.0246887	SNW1	no	no
CORUM	MBD3-NuRD complex	Q68CZ6	13	8	0.00123159	0.0479878	HAUS3	no	no
CORUM	MBD3-NuRD complex	P52294	13	8	7.25023e-05	0.00828704	KPNA1	yes	yes
CORUM	MBD3-NuRD complex	Q9NVC6	13	8	0.0013129	0.0495076	MED17	no	no
CORUM	MBD3-NuRD complex	Q92560	13	8	3.062e-05	0.0046436	BAP1	no	no
CORUM	MBD3-NuRD complex	Q96GY3	13	8	2.49414e-05	0.00407371	LIN37	yes	no
CORUM	MBD3-NuRD complex	P18615	13	8	4.56695e-05	0.00614864	NELFE	no	no
CORUM	MBD3-NuRD complex	Q06547	13	8	0.000896884	0.0400192	GABPB1	no	no
CORUM	MBD3-NuRD complex	Q96CP2	13	8	0.000531121	0.0292776	FLYWCH2	no	no
CORUM	ER membrane protein complex (EMC8)	P12235	9	8	0.0011718	0.0467633	SLC25A4	no	no
CORUM	ER membrane protein complex (EMC8)	Q06481	9	8	0.00124306	0.0482678	APLP2	no	no
CORUM	ER membrane protein complex (EMC8)	Q92833	9	8	0.000945974	0.0414727	JARID2	no	no
CORUM	ER membrane protein complex (EMC8)	Q16706	9	8	0.000308999	0.0209237	MAN2A1	no	no
CORUM	ER membrane protein complex (EMC8)	O15228	9	8	0.000805716	0.0374939	GNPAT	no	no
CORUM	ER membrane protein complex (EMC8)	Q92520	9	8	0.000887858	0.0397632	FAM3C	no	no
CORUM	ER membrane protein complex (EMC8)	Q9HA82	9	8	0.000227067	0.0172542	CERS4	no	no
CORUM	ER membrane protein complex (EMC8)	Q9BQ48	9	8	0.00131748	0.0496359	MRPL34	no	no
CORUM	ER membrane protein complex (EMC8)	Q9BTX3	9	8	0.000887858	0.0397632	TMEM208	no	no
CORUM	ER membrane protein complex (EMC8)	Q96QT4	9	8	0.000227067	0.0172542	TRPM7	no	no
CORUM	ER membrane protein complex (EMC9)	P12235	9	7	0.000914302	0.0405498	SLC25A4	no	no
CORUM	ER membrane protein complex (EMC9)	Q9UDX5	9	7	0.00120335	0.047391	MTFP1	no	no
CORUM	ER membrane protein complex (EMC9)	Q16706	9	7	0.000238994	0.017818	MAN2A1	no	no
CORUM	ER membrane protein complex (EMC9)	O15228	9	7	0.000626933	0.0323416	GNPAT	no	no
CORUM	ER membrane protein complex (EMC9)	P30519	9	7	0.00116565	0.0466204	HMOX2	yes	no
CORUM	ER membrane protein complex (EMC9)	Q9HA82	9	7	0.00132536	0.0498008	CERS4	no	no
CORUM	ER membrane protein complex (EMC9)	Q9BQ48	9	7	0.00102891	0.043474	MRPL34	no	no
CORUM	ER membrane protein complex (EMC9)	Q9BTX3	9	7	0.000691326	0.0343524	TMEM208	no	no
CORUM	ER membrane protein complex (EMC9)	Q96QT4	9	7	0.00132536	0.0498008	TRPM7	no	no
CORUM	SMC5-6-NSMCE4A complex	Q9BV73	6	4	0.000991031	0.0426069	CEP250	no	no
CORUM	SMC5-6-NSMCE4A complex	Q9H9B1	6	4	0.000686208	0.0342145	EHMT1	no	no
CORUM	SMC5-6-NSMCE4A complex	P16278	6	4	0.000914834	0.0405498	GLB1	no	no
CORUM	SMC5-6-NSMCE4A complex	Q8N0Z3	6	4	0.000533759	0.0293632	SPICE1	no	no
CORUM	SMC5-6-NSMCE4A complex	Q8IWJ2	6	4	0.000457526	0.0265616	GCC2	no	no
CORUM	SMC5-6-NSMCE4A complex	Q96KQ7	6	4	0.000762422	0.0362139	EHMT2	no	no
CORUM	SMC5-6-NSMCE4A complex	O75503	6	4	0.000991031	0.0426069	CLN5	no	no
CORUM	SMC5-6-EID3 complex	Q9BV73	6	4	0.000991031	0.0426069	CEP250	no	no
CORUM	SMC5-6-EID3 complex	Q9H9B1	6	4	0.000686208	0.0342145	EHMT1	no	no
CORUM	SMC5-6-EID3 complex	P16278	6	4	0.000914834	0.0405498	GLB1	no	no
CORUM	SMC5-6-EID3 complex	Q8N0Z3	6	4	0.000533759	0.0293632	SPICE1	no	no
CORUM	SMC5-6-EID3 complex	Q8IWJ2	6	4	0.000457526	0.0265616	GCC2	no	no
CORUM	SMC5-6-EID3 complex	Q96KQ7	6	4	0.000762422	0.0362139	EHMT2	no	no
CORUM	SMC5-6-EID3 complex	O75503	6	4	0.000991031	0.0426069	CLN5	no	no
CORUM	cBAF complex	Q8NCN4	14	10	7.5019e-05	0.00851103	RNF169	no	no
CORUM	cBAF complex	Q8WXI9	14	10	0.000840159	0.0384823	GATAD2B	yes	no
CORUM	cBAF complex	Q9BYW2	14	10	1.59126e-06	0.000558127	SETD2	no	no
CORUM	cBAF complex	Q9H2F5	14	10	0.00013126	0.0121725	EPC1	no	no
CORUM	cBAF complex	P30414	14	10	3.4311e-05	0.00502266	NKTR	no	no
CORUM	cBAF complex	Q8IYH5	14	10	5.38614e-09	7.23565e-06	ZZZ3	no	no
CORUM	cBAF complex	P48681	14	10	2.45419e-06	0.000767536	NES	no	no
CORUM	cBAF complex	Q5VZL5	14	10	0.000120814	0.0115774	ZMYM4	no	no
CORUM	cBAF complex	Q9ULM3	14	10	0.000410417	0.024889	YEATS2	no	no
CORUM	cBAF complex	P21266	14	10	0.000488505	0.02771	GSTM3	no	no
CORUM	cBAF complex	Q99496	14	10	6.71522e-05	0.00787969	RNF2	no	no
CORUM	cBAF complex	O14867	14	10	3.34673e-07	0.000173967	BACH1	no	no
CORUM	cBAF complex	Q9H2P0	14	10	5.97175e-05	0.00734215	ADNP	no	no
CORUM	cBAF complex	Q09028	14	10	0.000573231	0.0306013	RBBP4	yes	no
CORUM	cBAF complex	Q09028	14	10	0.000573231	0.0306013	RBBP4	yes	no
CORUM	cBAF complex	Q8WYA6	14	10	3.4311e-05	0.00502266	CTNNBL1	no	no
CORUM	cBAF complex	Q6UXN9	14	10	0.000530041	0.0292474	WDR82	no	no
CORUM	cBAF complex	Q9NXR8	14	10	4.61466e-05	0.00617385	ING3	no	no
CORUM	cBAF complex	Q7LFL8	14	10	0.000488505	0.02771	CXXC5	no	no
CORUM	PBAF complex	O43524	14	10	1.19995e-06	0.000449729	FOXO3	no	no
CORUM	PBAF complex	Q8IWS0	14	10	0.00103425	0.0435488	PHF6	no	no
CORUM	PBAF complex	Q8IYH5	14	10	5.1893e-05	0.0066772	ZZZ3	no	no
CORUM	PBAF complex	P21266	14	10	0.000133998	0.0123219	GSTM3	no	no
CORUM	PBAF complex	Q09028	14	10	0.000157372	0.0136231	RBBP4	yes	no
CORUM	PBAF complex	Q09028	14	10	0.000157372	0.0136231	RBBP4	yes	no
CORUM	PBAF complex	Q6UXN9	14	10	0.000145453	0.0130266	WDR82	no	no
CORUM	cBAF complex	Q8NCN4	14	10	5.17994e-05	0.0066772	RNF169	no	no
CORUM	cBAF complex	Q9BYW2	14	10	9.14954e-07	0.000369653	SETD2	no	no
CORUM	cBAF complex	Q9H2F5	14	10	9.0674e-05	0.00961969	EPC1	no	no
CORUM	cBAF complex	P30414	14	10	2.36805e-05	0.00394248	NKTR	no	no
CORUM	cBAF complex	Q8IYH5	14	10	2.57776e-09	4.08491e-06	ZZZ3	no	no
CORUM	cBAF complex	P48681	14	10	1.41172e-06	0.00051035	NES	no	no
CORUM	cBAF complex	Q5VZL5	14	10	8.3451e-05	0.00912537	ZMYM4	no	no
CORUM	cBAF complex	Q9ULM3	14	10	0.000283917	0.0197955	YEATS2	no	no
CORUM	cBAF complex	Q99496	14	10	4.6364e-05	0.00619786	RNF2	no	no
CORUM	cBAF complex	O14867	14	10	1.92221e-07	0.000116851	BACH1	no	no
CORUM	cBAF complex	Q9H2P0	14	10	4.12278e-05	0.0057541	ADNP	no	no
CORUM	cBAF complex	Q8WYA6	14	10	2.36805e-05	0.00394248	CTNNBL1	no	no
CORUM	cBAF complex	Q9NXR8	14	10	3.18539e-05	0.0047853	ING3	no	no
CORUM	cBAF complex	Q7LFL8	14	10	0.000338039	0.0221382	CXXC5	no	no
CORUM	PBAF complex	O43524	14	10	5.46254e-07	0.000245959	FOXO3	no	no
CORUM	PBAF complex	Q01167	14	10	0.00116008	0.0465872	FOXK2	no	no
CORUM	PBAF complex	Q8IWS0	14	10	0.00069621	0.0344634	PHF6	no	no
CORUM	PBAF complex	Q8IYH5	14	10	2.36677e-05	0.00394248	ZZZ3	no	no
CORUM	PBAF complex	Q5VWJ9	14	10	0.000928171	0.0409611	SNX30	no	no
CORUM	WDTC1-DDB1-CUL4-ROC1 E3 ligase complex	Q9UPN3	5	5	5.30473e-05	0.00676555	MACF1	no	no
CORUM	WDTC1-DDB1-CUL4-ROC1 E3 ligase complex	P28340	5	5	0.000422061	0.0252758	POLD1	no	no
CORUM	WDTC1-DDB1-CUL4-ROC1 E3 ligase complex	Q96G46	5	5	0.000390807	0.0240618	DUS3L	no	no
CORUM	ncBAF complex	Q96ST3	10	5	0.00129249	0.0492525	SIN3A	no	no
CORUM	ncBAF complex	O75533	10	5	0.00129249	0.0492525	SF3B1	no	no
CORUM	ncBAF complex	Q14683	10	5	0.00116332	0.0466082	SMC1A	no	no
CORUM	ncBAF complex	Q9ULD4	10	5	0.00116332	0.0466082	BRPF3	no	no
CORUM	ncBAF complex	P36969	10	5	0.000775703	0.0365921	GPX4	no	no
CORUM	ncBAF complex	Q96DH6	10	5	0.000517204	0.0287333	MSI2	no	no
CORUM	ncBAF complex	P21266	10	5	6.64964e-05	0.0078422	GSTM3	no	no
CORUM	ncBAF complex	P62140	10	5	0.000967935	0.04199	PPP1CB	no	no
CORUM	ncBAF complex	Q09028	10	5	7.81169e-05	0.00877215	RBBP4	yes	no
CORUM	ncBAF complex	Q09028	10	5	7.81169e-05	0.00877215	RBBP4	yes	no
CORUM	ncBAF complex	Q96DH6	10	5	0.000967935	0.04199	MSI2	no	no
CORUM	ncBAF complex	Q6UXN9	10	5	7.21907e-05	0.00825721	WDR82	no	no
CORUM	RNA polymerase III complex	Q00796	15	14	0.00109322	0.0449975	SORD	no	no
CORUM	APC/C complex	Q9Y4G6	7	6	0.00109201	0.0449975	TLN2	no	no
CORUM	APC/C complex	Q9P2B4	7	6	0.00128158	0.0490654	CTTNBP2NL	no	no
CORUM	APC/C complex	P35241	7	6	0.000342165	0.0222459	RDX	no	no
CORUM	APC/C complex	P35241	7	6	0.000342165	0.0222459	RDX	no	no
CORUM	APC/C complex	Q15057	7	6	8.10893e-05	0.00894591	ACAP2	no	no
CORUM	APC/C complex	Q92599	7	6	0.000184897	0.0150707	SEPTIN8	no	no
CORUM	APC/C complex	Q9NQZ6	7	6	0.000558708	0.0300718	ZC4H2	no	no
CORUM	APC/C complex	P30622	7	6	0.00117126	0.0467532	CLIP1	no	no
CORUM	APC/C complex	Q99439	7	6	0.000250565	0.0184223	CNN2	no	no
CORUM	APC/C complex	Q08AD1	7	6	0.000309264	0.0209237	CAMSAP2	no	no
CORUM	APC/C complex	Q13619	7	6	4.36808e-05	0.00597121	CUL4A	yes	no
CORUM	APC/C complex	Q9Y5S2	7	6	0.000368359	0.0232664	CDC42BPB	no	no
CORUM	APC/C complex	Q8ND24	7	6	0.000583706	0.0308654	RNF214	no	no
CORUM	APC/C complex	P49137	7	6	0.000499725	0.0280777	MAPKAPK2	no	no
CORUM	APC/C complex	Q15345	7	6	0.000121005	0.0115774	LRRC41	no	no
CORUM	APC/C complex	Q9H074	7	6	0.000534521	0.0293641	PAIP1	no	no
CORUM	APC/C complex	Q14781	7	6	0.000612452	0.0318715	CBX2	no	no
CORUM	APC/C complex	Q96CN7	7	6	0.00124395	0.0482795	ISOC1	no	no
CORUM	APC/C complex	Q6P158	7	6	5.21653e-05	0.00669904	DHX57	no	no
CORUM	APC/C complex	Q96PE3	7	6	0.000504197	0.0282463	INPP4A	no	no
CORUM	APC/C complex	Q92995	7	6	0.000102879	0.0104493	USP13	no	no
CORUM	APC/C complex	O14950	7	6	0.000106326	0.0106601	MYL12B	no	no
CORUM	APC/C complex	Q9Y281	7	6	0.000445548	0.0260842	CFL2	no	no
CORUM	APC/C complex	Q7Z4L5	7	6	0.00100955	0.0430573	TTC21B	no	no
CORUM	APC/C complex	O43237	7	6	0.000260917	0.0188606	DYNC1LI2	no	no
CORUM	APC/C complex	P39687	7	6	0.000471358	0.0270995	ANP32A	no	no
CORUM	APC/C complex	Q9Y4K3	7	6	0.000368359	0.0232664	TRAF6	no	no
CORUM	APC/C complex	O60343	7	6	0.000190283	0.0153298	TBC1D4	no	no
CORUM	APC/C complex	Q9NVD7	7	6	0.000445548	0.0260842	PARVA	no	no
CORUM	APC/C complex	Q96BJ3	7	6	0.000154976	0.0135269	AIDA	no	no
CORUM	APC/C complex	Q5R3I4	7	6	0.000425164	0.0253223	TTC38	no	no
CORUM	APC/C complex	P84085	7	6	0.00010986	0.0109139	ARF5	no	no
CORUM	APC/C complex	Q9P0N9	7	6	0.000455523	0.0264877	TBC1D7	no	no
CORUM	APC/C complex	P17655	7	6	0.000377277	0.0236526	CAPN2	no	no
CORUM	APC/C complex	O00189	7	6	0.00127602	0.0489366	AP4M1	no	no
CORUM	APC/C complex	Q4LDG9	7	6	0.000150373	0.0132671	DNAL1	no	no
CORUM	APC/C complex	Q86UU0	7	6	0.000128902	0.0120192	BCL9L	no	no
CORUM	APC/C complex	P55212	7	6	0.000278962	0.0196091	CASP6	no	no
CORUM	APC/C complex	Q01469	7	6	0.000488513	0.02771	FABP5	no	no
CORUM	APC/C complex	P62380	7	6	0.00118151	0.0469851	TBPL1	no	no
CORUM	APC/C complex	P36405	7	6	0.000271751	0.0192787	ARL3	no	no
CORUM	APC/C complex	Q86W34	7	6	0.000230752	0.0174487	AMZ2	no	no
CORUM	APC/C complex	Q96K21	7	6	0.000410292	0.024886	ZFYVE19	no	no
CORUM	APC/C complex	P60002	7	6	0.000672781	0.0338417	ELOF1	no	no
CORUM	APC/C complex, 1.5 MDa	Q9Y4G6	11	7	0.00110453	0.045297	TLN2	no	no
CORUM	APC/C complex, 1.5 MDa	Q9P2B4	11	7	0.00129913	0.0492854	CTTNBP2NL	no	no
CORUM	APC/C complex, 1.5 MDa	P35241	11	7	0.000346187	0.0223782	RDX	no	no
CORUM	APC/C complex, 1.5 MDa	P35241	11	7	0.000346187	0.0223782	RDX	no	no
CORUM	APC/C complex, 1.5 MDa	Q15057	11	7	8.22736e-05	0.00903859	ACAP2	no	no
CORUM	APC/C complex, 1.5 MDa	Q92599	11	7	0.000187558	0.0152149	SEPTIN8	no	no
CORUM	APC/C complex, 1.5 MDa	Q9NQZ6	11	7	0.000566547	0.0303487	ZC4H2	no	no
CORUM	APC/C complex, 1.5 MDa	P30622	11	7	0.00118734	0.04709	CLIP1	no	no
CORUM	APC/C complex, 1.5 MDa	Q99439	11	7	0.000253527	0.0185421	CNN2	no	no
CORUM	APC/C complex, 1.5 MDa	Q08AD1	11	7	0.000313666	0.0211129	CAMSAP2	no	no
CORUM	APC/C complex, 1.5 MDa	Q13619	11	7	4.42089e-05	0.00600068	CUL4A	yes	no
CORUM	APC/C complex, 1.5 MDa	Q9Y5S2	11	7	0.000372683	0.0234366	CDC42BPB	no	no
CORUM	APC/C complex, 1.5 MDa	Q8ND24	11	7	0.000591887	0.0311572	RNF214	no	no
CORUM	APC/C complex, 1.5 MDa	P49137	11	7	0.000506757	0.0283265	MAPKAPK2	no	no
CORUM	APC/C complex, 1.5 MDa	Q15345	11	7	0.00012276	0.0116562	LRRC41	no	no
CORUM	APC/C complex, 1.5 MDa	Q9H074	11	7	0.000542029	0.0295824	PAIP1	no	no
CORUM	APC/C complex, 1.5 MDa	Q14781	11	7	0.00061957	0.0321344	CBX2	no	no
CORUM	APC/C complex, 1.5 MDa	Q96CN7	11	7	0.00125817	0.0485827	ISOC1	no	no
CORUM	APC/C complex, 1.5 MDa	Q6P158	11	7	5.29323e-05	0.00676295	DHX57	no	no
CORUM	APC/C complex, 1.5 MDa	Q96PE3	11	7	0.00051008	0.0284541	INPP4A	no	no
CORUM	APC/C complex, 1.5 MDa	Q92995	11	7	0.000104376	0.0105401	USP13	no	no
CORUM	APC/C complex, 1.5 MDa	O14950	11	7	0.000107872	0.0107688	MYL12B	no	no
CORUM	APC/C complex, 1.5 MDa	Q9Y281	11	7	0.000451835	0.0263389	CFL2	no	no
CORUM	APC/C complex, 1.5 MDa	Q7Z4L5	11	7	0.00102348	0.0433174	TTC21B	no	no
CORUM	APC/C complex, 1.5 MDa	O43237	11	7	0.000263999	0.0190034	DYNC1LI2	no	no
CORUM	APC/C complex, 1.5 MDa	P39687	11	7	0.000476866	0.0273041	ANP32A	no	no
CORUM	APC/C complex, 1.5 MDa	Q9Y4K3	11	7	0.000372683	0.0234366	TRAF6	no	no
CORUM	APC/C complex, 1.5 MDa	O60343	11	7	0.00019302	0.0154968	TBC1D4	no	no
CORUM	APC/C complex, 1.5 MDa	Q9NVD7	11	7	0.000451835	0.0263389	PARVA	no	no
CORUM	APC/C complex, 1.5 MDa	Q96BJ3	11	7	0.000157214	0.0136231	AIDA	no	no
CORUM	APC/C complex, 1.5 MDa	Q5R3I4	11	7	0.000431171	0.0255217	TTC38	no	no
CORUM	APC/C complex, 1.5 MDa	P84085	11	7	0.000111456	0.0109923	ARF5	no	no
CORUM	APC/C complex, 1.5 MDa	Q9P0N9	11	7	0.000460849	0.0267023	TBC1D7	no	no
CORUM	APC/C complex, 1.5 MDa	P17655	11	7	0.000382622	0.0238185	CAPN2	no	no
CORUM	APC/C complex, 1.5 MDa	O00189	11	7	0.00129059	0.0492408	AP4M1	no	no
CORUM	APC/C complex, 1.5 MDa	Q4LDG9	11	7	0.000152546	0.0133864	DNAL1	no	no
CORUM	APC/C complex, 1.5 MDa	Q86UU0	11	7	0.00013077	0.0121517	BCL9L	no	no
CORUM	APC/C complex, 1.5 MDa	P55212	11	7	0.000282942	0.0197444	CASP6	no	no
CORUM	APC/C complex, 1.5 MDa	Q01469	11	7	0.000495391	0.0279641	FABP5	no	no
CORUM	APC/C complex, 1.5 MDa	P62380	11	7	0.00119503	0.0471886	TBPL1	no	no
CORUM	APC/C complex, 1.5 MDa	P36405	11	7	0.000275631	0.0194378	ARL3	no	no
CORUM	APC/C complex, 1.5 MDa	Q86W34	11	7	0.000233483	0.0175722	AMZ2	no	no
CORUM	APC/C complex, 1.5 MDa	Q96K21	11	7	0.000415099	0.0250565	ZFYVE19	no	no
CORUM	APC/C complex, 1.5 MDa	P60002	11	7	0.00067885	0.0339677	ELOF1	no	no
CORUM	TULP3-Intraflagellar transport complex A	P35712	7	4	0.000638622	0.0326863	SOX6	no	no
CORUM	TULP3-Intraflagellar transport complex A	Q9HCM4	7	4	0.000365018	0.0231862	EPB41L5	no	no
CORUM	TULP3-Intraflagellar transport complex A	Q9HCI7	7	4	0.00118679	0.0470742	MSL2	no	no
CORUM	TULP3-Intraflagellar transport complex A	P02458	7	4	0.000638622	0.0326863	COL2A1	no	no
CORUM	TULP3-Intraflagellar transport complex A	Q15329	7	4	0.000281692	0.0197077	E2F5	no	no
CORUM	TULP3-Intraflagellar transport complex A	Q8WUH2	7	4	0.00113489	0.046079	TGFBRAP1	no	no
CORUM	TULP3-Intraflagellar transport complex A	O95865	7	4	5.53673e-05	0.00696233	DDAH2	no	no
CORUM	TULP3-Intraflagellar transport complex A	P11171	7	4	0.000600364	0.0314631	EPB41	no	no
CORUM	TULP3-Intraflagellar transport complex A	Q4VCS5	7	4	1.53672e-05	0.00291318	AMOT	no	no
CORUM	TULP3-Intraflagellar transport complex A	P48380	7	4	0.000426436	0.025361	RFX3	no	no
CORUM	TULP3-Intraflagellar transport complex A	A1A4S6	7	4	0.000336066	0.0220648	ARHGAP10	no	no
CORUM	TULP3-Intraflagellar transport complex A	Q9NSC5	7	4	0.000600364	0.0314631	HOMER3	no	no
CORUM	TULP3-Intraflagellar transport complex A	Q92994	7	4	0.000600364	0.0314631	BRF1	no	no
CORUM	TULP3-Intraflagellar transport complex A	Q9H7P6	7	4	0.00108411	0.0448199	MVB12B	no	no
CORUM	TULP3-Intraflagellar transport complex A	P40424	7	4	0.000803144	0.0374489	PBX1	no	no
CORUM	TULP3-Intraflagellar transport complex A	O75132	7	4	1.23498e-05	0.00253393	ZBED4	no	no
CORUM	SRCAP-containing complex	Q8NCN4	7	6	1.27574e-05	0.00257867	RNF169	no	no
CORUM	SRCAP-containing complex	Q14004	7	6	0.000815528	0.0377996	CDK13	no	no
CORUM	SRCAP-containing complex	P30414	7	6	5.82566e-06	0.00145504	NKTR	no	no
CORUM	SRCAP-containing complex	Q7L014	7	6	5.79653e-05	0.00720028	DDX46	no	no
CORUM	SRCAP-containing complex	Q99496	7	6	1.14166e-05	0.00240253	RNF2	no	no
CORUM	AHCYL1-CPSF complex	Q6YP21	6	6	2.80632e-05	0.00438021	KYAT3	no	no
CORUM	AHCYL1-CPSF complex	Q562F6	6	6	1.21818e-05	0.00251847	SGO2	no	no
CORUM	KIF4A-KIF14-KIF20A-KIF23-PRC1 complex	Q13895	5	4	0.000381287	0.0237625	BYSL	yes	no
CORUM	KIF4A-KIF14-KIF20A-KIF23-PRC1 complex	Q96B26	5	4	0.000152533	0.0133864	EXOSC8	no	no
CORUM	KIF4A-KIF14-KIF20A-KIF23-PRC1 complex	P53350	5	4	0.000381287	0.0237625	PLK1	no	no
CORUM	KIF4A-KIF14-KIF20A-KIF23-PRC1 complex	Q9Y6K1	5	4	1.69902e-07	0.000105243	DNMT3A	no	no
CORUM	KIF4A-KIF14-KIF20A-KIF23-PRC1 complex	P07686	5	4	0.000762422	0.0362139	HEXB	no	no
CORUM	KIF4A-KIF14-KIF20A-KIF23-PRC1 complex	Q96PU5	5	4	0.000762422	0.0362139	NEDD4L	no	no
CORUM	KIF4A-KIF14-KIF20A-KIF23-PRC1 complex	Q9NVN8	5	4	0.000686208	0.0342145	GNL3L	yes	no
CORUM	KIF4A-KIF14-KIF20A-KIF23-PRC1 complex	Q12834	5	4	9.1029e-08	6.40424e-05	CDC20	no	no
CORUM	KIF4A-KIF14-KIF20A-KIF23-PRC1 complex	Q8NEY8	5	4	1.69902e-07	0.000105243	PPHLN1	yes	no
CORUM	KIF4A-KIF14-KIF20A-KIF23-PRC1 complex	Q12778	5	4	0.000305042	0.020752	FOXO1	no	no
CORUM	KIF4A-KIF14-KIF20A-KIF23-PRC1 complex	Q9HCN8	5	4	0.000533759	0.0293632	SDF2L1	no	no
CORUM	NIPBL-RAD21-SMC1A complex	Q5VWZ2	3	3	0.000318317	0.021276	LYPLAL1	no	no
CORUM	CAK-ERCC2 subcomplex	Q8WUM4	4	4	0.000424115	0.0253021	PDCD6IP	no	no
CORUM	CAK-ERCC2 subcomplex	Q9Y6D5	4	4	0.000796944	0.0372503	ARFGEF2	no	no
CORUM	CAK-ERCC2 subcomplex	Q96EK9	4	4	0.00127896	0.0490262	KTI12	no	no
CORUM	TFIIH transcription factor subcomplex, p63-specific	Q8WUM4	5	5	0.000424115	0.0253021	PDCD6IP	no	no
CORUM	TFIIH transcription factor subcomplex, p63-specific	Q9Y6D5	5	5	0.000796944	0.0372503	ARFGEF2	no	no
CORUM	TFIIH transcription factor subcomplex, p63-specific	Q96EK9	5	5	0.00127896	0.0490262	KTI12	no	no
CORUM	PCID2-ENY2-GANP-SEM1-CETN2 complex	Q14498	5	4	0.00122625	0.0478349	RBM39	no	no
CORUM	PCID2-ENY2-GANP-SEM1-CETN2 complex	Q8NCA5	5	4	0.000368037	0.0232664	FAM98A	no	no
CORUM	PCID2-ENY2-GANP-SEM1-CETN2 complex	Q8N5P1	5	4	0.000981123	0.0423457	ZC3H8	no	no
CORUM	PCID2-ENY2-GANP-SEM1-CETN2 complex	Q5T9S5	5	4	0.00122625	0.0478349	CCDC18	no	no
CORUM	PCID2-ENY2-GANP-SEM1-CETN2 complex	Q4KMQ1	5	4	0.000735935	0.0355364	TPRN	no	no
CORUM	PCID2-ENY2-GANP-SEM1-CETN2 complex	Q9H9F9	5	4	0.000735935	0.0355364	ACTR5	no	no
CORUM	PCID2-ENY2-GANP-SEM1-CETN2 complex	Q7Z434	5	4	0.000368037	0.0232664	MAVS	no	no
CORUM	PCID2-ENY2-GANP-SEM1-CETN3 complex	Q14498	5	4	0.00116	0.0465872	RBM39	no	no
CORUM	PCID2-ENY2-GANP-SEM1-CETN3 complex	P10619	5	4	0.00127592	0.0489366	CTSA	no	no
CORUM	PCID2-ENY2-GANP-SEM1-CETN3 complex	Q5T9S5	5	4	0.00116	0.0465872	CCDC18	no	no
CORUM	PCID2-ENY2-GANP-SEM1-CETN3 complex	Q4KMQ1	5	4	0.000696166	0.0344634	TPRN	no	no
CORUM	PCID2-ENY2-GANP-SEM1-CETN3 complex	Q9H9F9	5	4	0.000696166	0.0344634	ACTR5	no	no
CORUM	PCID2-ENY2-GANP-SEM1-CETN3 complex	Q7Z434	5	4	0.000348146	0.0224648	MAVS	no	no
CORUM	PCID2-ENY2-GANP-SEM1-CETN3 complex	Q9HC62	5	4	0.00127592	0.0489366	SENP2	no	no
CORUM	PAXX complex	Q7Z7A3	8	6	0.000353407	0.0227279	CTU1	no	no
CORUM	PPP1CA-PNUTS-TOX4-WDR82 complex	Q9BTC0	4	4	1.93209e-06	0.000635161	DIDO1	no	no
CORUM	PPP1CA-PNUTS-TOX4-WDR82 complex	O95402	4	4	5.21424e-05	0.00669904	MED26	no	no
CORUM	PPP1CA-PNUTS-TOX4-WDR82 complex	P46060	4	4	7.13286e-05	0.00818222	RANGAP1	no	no
CORUM	PPP1CA-PNUTS-TOX4-WDR82 complex	P12036	4	4	8.20362e-05	0.00902294	NEFH	no	no
CORUM	PPP1CA-PNUTS-TOX4-WDR82 complex	Q9UQ35	4	4	0.000154144	0.0134918	SRRM2	no	no
CORUM	PPP1CA-PNUTS-TOX4-WDR82 complex	O96019	4	4	0.00130264	0.0493664	ACTL6A	no	no
CORUM	PPP1CA-PNUTS-TOX4-WDR82 complex	Q9P2N5	4	4	8.76682e-05	0.00941091	RBM27	no	no
CORUM	PPP1CA-PNUTS-TOX4-WDR82 complex	Q8IWZ8	4	4	0.000125342	0.0117815	SUGP1	no	no
CORUM	PPP1CA-PNUTS-TOX4-WDR82 complex	Q13263	4	4	6.13635e-05	0.00744947	TRIM28	no	no
CORUM	PPP1CA-PNUTS-TOX4-WDR82 complex	Q5T5U3	4	4	0.000125342	0.0117815	ARHGAP21	no	no
CORUM	PPP1CA-PNUTS-TOX4-WDR82 complex	Q12996	4	4	4.36666e-05	0.00597121	CSTF3	no	no
CORUM	PPP1CA-PNUTS-TOX4-WDR82 complex	P32780	4	4	0.000112046	0.0110205	GTF2H1	no	no
CORUM	PPP1CA-PNUTS-TOX4-WDR82 complex	Q6UWZ7	4	4	0.000112046	0.0110205	ABRAXAS1	no	no
CORUM	PPP1CA-PNUTS-TOX4-WDR82 complex	Q8TDR2	4	4	0.000258127	0.0187593	STK35	no	no
CORUM	PPP1CA-PNUTS-TOX4-WDR82 complex	Q6PGN9	4	4	6.62531e-05	0.00782703	PSRC1	no	no
CORUM	PPP1CA-PNUTS-TOX4-WDR82 complex	O60583	4	4	3.73457e-07	0.000184715	CCNT2	yes	no
CORUM	PPP1CA-PNUTS-TOX4-WDR82 complex	Q9C086	4	4	0.000125342	0.0117815	INO80B	no	no
CORUM	PPP1CA-PNUTS-TOX4-WDR82 complex	Q8N954	4	4	5.21424e-05	0.00669904	GPATCH11	no	no
CORUM	PPP1CA-PNUTS-TOX4-WDR82 complex	Q02086	4	4	1.02123e-06	0.000399161	SP2	no	no
CORUM	PPP1CB-PNUTS-TOX4-WDR82 complex	Q9BTC0	4	4	2.06608e-06	0.000670431	DIDO1	no	no
CORUM	PPP1CB-PNUTS-TOX4-WDR82 complex	O95402	4	4	5.45408e-05	0.00689291	MED26	no	no
CORUM	PPP1CB-PNUTS-TOX4-WDR82 complex	P46060	4	4	7.46074e-05	0.00847425	RANGAP1	no	no
CORUM	PPP1CB-PNUTS-TOX4-WDR82 complex	P51532	4	4	0.000117191	0.0113318	SMARCA4	no	no
CORUM	PPP1CB-PNUTS-TOX4-WDR82 complex	P12036	4	4	8.58062e-05	0.00929971	NEFH	no	no
CORUM	PPP1CB-PNUTS-TOX4-WDR82 complex	Q9UQ35	4	4	0.000161216	0.0137949	SRRM2	no	no
CORUM	PPP1CB-PNUTS-TOX4-WDR82 complex	Q9P2N5	4	4	9.16963e-05	0.0096935	RBM27	no	no
CORUM	PPP1CB-PNUTS-TOX4-WDR82 complex	Q8IWZ8	4	4	0.000131096	0.0121716	SUGP1	no	no
CORUM	PPP1CB-PNUTS-TOX4-WDR82 complex	Q13263	4	4	6.41851e-05	0.00768759	TRIM28	no	no
CORUM	PPP1CB-PNUTS-TOX4-WDR82 complex	Q5T5U3	4	4	0.000131096	0.0121716	ARHGAP21	no	no
CORUM	PPP1CB-PNUTS-TOX4-WDR82 complex	Q12996	4	4	4.56757e-05	0.00614864	CSTF3	no	no
CORUM	PPP1CB-PNUTS-TOX4-WDR82 complex	P32780	4	4	0.000117191	0.0113318	GTF2H1	no	no
CORUM	PPP1CB-PNUTS-TOX4-WDR82 complex	Q6UWZ7	4	4	0.000117191	0.0113318	ABRAXAS1	no	no
CORUM	PPP1CB-PNUTS-TOX4-WDR82 complex	Q8TDR2	4	4	0.000269948	0.0192213	STK35	no	no
CORUM	PPP1CB-PNUTS-TOX4-WDR82 complex	Q6PGN9	4	4	6.92991e-05	0.00802948	PSRC1	no	no
CORUM	PPP1CB-PNUTS-TOX4-WDR82 complex	O60583	4	4	9.16963e-05	0.0096935	CCNT2	yes	no
CORUM	PPP1CB-PNUTS-TOX4-WDR82 complex	Q9C086	4	4	0.000131096	0.0121716	INO80B	no	no
CORUM	PPP1CB-PNUTS-TOX4-WDR82 complex	Q8N954	4	4	5.45408e-05	0.00689291	GPATCH11	no	no
CORUM	PPP1CB-PNUTS-TOX4-WDR82 complex	Q02086	4	4	1.09214e-06	0.000419434	SP2	no	no
CORUM	PPP1CC-PNUTS-TOX4-WDR82 complex	Q9BTC0	4	3	1.88874e-06	0.000624462	DIDO1	no	no
CORUM	PPP1CC-PNUTS-TOX4-WDR82 complex	O95402	4	3	5.13549e-05	0.00664773	MED26	no	no
CORUM	PPP1CC-PNUTS-TOX4-WDR82 complex	P46060	4	3	7.02519e-05	0.00810932	RANGAP1	no	no
CORUM	PPP1CC-PNUTS-TOX4-WDR82 complex	P12036	4	3	8.07983e-05	0.00893559	NEFH	no	no
CORUM	PPP1CC-PNUTS-TOX4-WDR82 complex	Q9UQ35	4	3	0.000151822	0.0133588	SRRM2	no	no
CORUM	PPP1CC-PNUTS-TOX4-WDR82 complex	O96019	4	3	0.0012927	0.0492525	ACTL6A	no	no
CORUM	PPP1CC-PNUTS-TOX4-WDR82 complex	Q9P2N5	4	3	8.63454e-05	0.00932007	RBM27	no	no
CORUM	PPP1CC-PNUTS-TOX4-WDR82 complex	Q8IWZ8	4	3	0.000123453	0.0116744	SUGP1	no	no
CORUM	PPP1CC-PNUTS-TOX4-WDR82 complex	Q13263	4	3	6.0437e-05	0.00738643	TRIM28	no	no
CORUM	PPP1CC-PNUTS-TOX4-WDR82 complex	Q5T5U3	4	3	0.000123453	0.0116744	ARHGAP21	no	no
CORUM	PPP1CC-PNUTS-TOX4-WDR82 complex	Q12996	4	3	4.30069e-05	0.00592124	CSTF3	no	no
CORUM	PPP1CC-PNUTS-TOX4-WDR82 complex	P32780	4	3	0.000110356	0.0109299	GTF2H1	no	no
CORUM	PPP1CC-PNUTS-TOX4-WDR82 complex	Q6UWZ7	4	3	0.000110356	0.0109299	ABRAXAS1	no	no
CORUM	PPP1CC-PNUTS-TOX4-WDR82 complex	Q8TDR2	4	3	0.000254244	0.0185632	STK35	no	no
CORUM	PPP1CC-PNUTS-TOX4-WDR82 complex	Q6PGN9	4	3	6.52529e-05	0.00777136	PSRC1	no	no
CORUM	PPP1CC-PNUTS-TOX4-WDR82 complex	O60583	4	3	8.63454e-05	0.00932007	CCNT2	yes	no
CORUM	PPP1CC-PNUTS-TOX4-WDR82 complex	Q9C086	4	3	0.000123453	0.0116744	INO80B	no	no
CORUM	PPP1CC-PNUTS-TOX4-WDR82 complex	Q8N954	4	3	5.13549e-05	0.00664773	GPATCH11	no	no
CORUM	PPP1CC-PNUTS-TOX4-WDR82 complex	Q02086	4	3	9.98299e-07	0.000392634	SP2	no	no
CORUM	CETN2-RAD23B-XPC complex	O43765	3	3	0.000742555	0.0356001	SGTA	no	no
CORUM	CETN2-RAD23B-XPC complex	O60828	3	3	0.00116662	0.0466204	PQBP1	no	no
CORUM	CETN2-RAD23B-XPC complex	P28370	3	3	0.000742555	0.0356001	SMARCA1	no	no
CORUM	CETN2-RAD23B-XPC complex	Q8NCA5	3	3	0.000318308	0.021276	FAM98A	no	no
CORUM	CETN2-RAD23B-XPC complex	Q8N5P1	3	3	0.000848588	0.0387217	ZC3H8	no	no
CORUM	CETN2-RAD23B-XPC complex	O75792	3	3	0.000530455	0.0292554	RNASEH2A	no	no
CORUM	CETN2-RAD23B-XPC complex	P30046	3	3	0.000636511	0.0326433	DDT	no	no
CORUM	CETN2-RAD23B-XPC complex	Q99627	3	3	0.000424387	0.0253021	COPS8	no	no
CORUM	CETN2-RAD23B-XPC complex	P00441	3	3	0.000742555	0.0356001	SOD1	no	no
CORUM	CETN2-RAD23B-XPC complex	P47224	3	3	0.000318308	0.021276	RABIF	no	no
CORUM	CETN2-RAD23A-XPC complex	P61088	3	3	0.000954617	0.0416419	UBE2N	no	no
CORUM	CETN2-RAD23A-XPC complex	O60828	3	3	0.00131236	0.0495069	PQBP1	no	no
CORUM	CETN2-RAD23A-XPC complex	P28370	3	3	0.000835342	0.0383322	SMARCA1	no	no
CORUM	CETN2-RAD23A-XPC complex	Q8NCA5	3	3	0.000358091	0.0229076	FAM98A	no	no
CORUM	CETN2-RAD23A-XPC complex	Q9Y2Y1	3	3	0.00131236	0.0495069	POLR3K	no	no
CORUM	CETN2-RAD23A-XPC complex	Q8N5P1	3	3	0.000954617	0.0416419	ZC3H8	no	no
CORUM	CETN2-RAD23A-XPC complex	P30046	3	3	0.000716051	0.0350221	DDT	no	no
CORUM	CETN2-RAD23A-XPC complex	P00441	3	3	0.000835342	0.0383322	SOD1	no	no
CORUM	DNAJB14-HSPA1-HSPH8-SGTA complex	Q9BV57	4	4	0.000340685	0.0222205	ADI1	no	no
CORUM	AIM2 PANoptosome complex	O95786	9	3	0.000676323	0.0339088	DDX58	no	no
CORUM	AIM2 PANoptosome complex	P52789	9	3	0.000676323	0.0339088	HK2	no	no
CORUM	AIM2 PANoptosome complex	P50995	9	3	0.00112695	0.0458764	ANXA11	no	no
CORUM	PANoptosome	O95786	7	3	0.000676323	0.0339088	DDX58	no	no
CORUM	PANoptosome	P52789	7	3	0.000676323	0.0339088	HK2	no	no
CORUM	PANoptosome	P50995	7	3	0.00112695	0.0458764	ANXA11	no	no
CORUM	RUVBL1-RUVBL2-DKC1 complex	Q7L014	3	3	0.00031593	0.0212076	DDX46	no	no
CORUM	NOL11-UTP4-WDR43 complex	Q9H501	3	3	0.000897501	0.0400303	ESF1	no	no
CORUM	NOL11-UTP4-WDR43 complex	Q15833	3	3	0.00103073	0.043522	STXBP2	no	no
CORUM	Spliceosome, C complex	Q96T58	39	35	0.00130464	0.0493956	SPEN	no	no
CORUM	Spliceosome, C complex	Q13123	39	35	0.00103934	0.0437167	IK	no	no
CORUM	Spliceosome, C complex	Q9H0D6	39	35	0.000662408	0.0335096	XRN2	no	no
CORUM	Spliceosome, C complex	Q15233	39	35	3.55293e-05	0.00515324	NONO	no	no
CORUM	Spliceosome, C complex	O95402	39	35	0.0009574	0.0416937	MED26	no	no
CORUM	Spliceosome, C complex	Q96SN8	39	35	0.000232431	0.0175238	CDK5RAP2	no	no
CORUM	Spliceosome, C complex	P46060	39	35	0.00130464	0.0493956	RANGAP1	no	no
CORUM	Spliceosome, C complex	Q86VM9	39	35	0.000193937	0.0155398	ZC3H18	yes	yes
CORUM	Spliceosome, C complex	P48735	39	35	0.000878722	0.0395113	IDH2	no	no
CORUM	Spliceosome, C complex	Q9P2K5	39	35	0.00103934	0.0437167	MYEF2	no	no
CORUM	Spliceosome, C complex	Q9UPS8	39	35	0.000534758	0.0293641	ANKRD26	no	no
CORUM	Spliceosome, C complex	Q13263	39	35	0.00112454	0.0458642	TRIM28	no	no
CORUM	Spliceosome, C complex	Q5T5U3	39	35	4.99946e-05	0.00652553	ARHGAP21	no	no
CORUM	Spliceosome, C complex	Q9HCD5	39	35	0.000731213	0.0354521	NCOA5	no	no
CORUM	Spliceosome, C complex	Q7Z3K3	39	35	9.91061e-05	0.0101609	POGZ	no	no
CORUM	Spliceosome, C complex	Q9NWB6	39	35	0.000662408	0.0335096	ARGLU1	no	yes
CORUM	Spliceosome, C complex	Q8N954	39	35	0.0009574	0.0416937	GPATCH11	no	no
CORUM	Spliceosome, pre-B complex	Q13123	38	34	0.00120732	0.0474554	IK	no	yes
CORUM	Spliceosome, pre-B complex	Q9HA77	38	34	0.000815683	0.0378014	CARS2	no	no
CORUM	Spliceosome, pre-B complex	P48728	38	34	0.000533267	0.029356	AMT	no	no
CORUM	Spliceosome, pre-B complex	P22415	38	34	0.000240576	0.0178934	USF1	no	no
CORUM	Spliceosome, pre-B complex	P52948	38	34	0.00091	0.0404166	NUP98	no	no
CORUM	Spliceosome, pre-B complex	P04179	38	34	0.00035245	0.0226797	SOD2	no	no
CORUM	Spliceosome, pre-B complex	Q9P2K5	38	34	0.00120732	0.0474554	MYEF2	no	no
CORUM	Spliceosome, pre-B complex	P30044	38	34	0.00108324	0.0448066	PRDX5	yes	no
CORUM	Spliceosome, pre-B complex	P61244	38	34	1.68712e-05	0.00311509	MAX	no	no
CORUM	Spliceosome, pre-B complex	O75400	38	34	0.000495729	0.0279735	PRPF40A	yes	no
CORUM	Spliceosome, pre-B complex	Q9UNA1	38	34	0.000436871	0.0257222	ARHGAP26	no	no
CORUM	Spliceosome, pre-B complex	Q86W42	38	34	0.000265991	0.0191049	THOC6	no	no
CORUM	Spliceosome, pre-B complex	Q96NT0	38	34	0.000216787	0.0167499	CCDC115	no	no
CORUM	Spliceosome, pre-B complex	Q9Y5S9	38	34	0.000115318	0.0112245	RBM8A	yes	no
CORUM	Spliceosome, pre-B complex	Q96K80	38	34	0.000436871	0.0257222	ZC3H10	no	no
CORUM	Spliceosome, pre-B complex	Q16762	38	34	0.00068958	0.0343152	TST	no	no
CORUM	Spliceosome, pre-B complex	Q8N960	38	34	0.000368408	0.0232664	CEP120	no	no
CORUM	Spliceosome, B complex	P07947	43	39	0.000770933	0.0364151	YES1	yes	no
CORUM	Spliceosome, B complex	Q13123	43	39	3.10919e-05	0.00469314	IK	yes	yes
CORUM	Spliceosome, B complex	P48728	43	39	0.000866689	0.0392112	AMT	no	no
CORUM	Spliceosome, B complex	Q9H307	43	39	2.45032e-05	0.00401953	PNN	no	no
CORUM	Spliceosome, B complex	Q9Y297	43	39	0.00130179	0.0493664	BTRC	yes	no
CORUM	Spliceosome, B complex	P22415	43	39	0.000392952	0.0241529	USF1	no	no
CORUM	Spliceosome, B complex	Q86VM9	43	39	0.000315482	0.0211907	ZC3H18	yes	no
CORUM	Spliceosome, B complex	Q8IX12	43	39	0.000519465	0.0288197	CCAR1	no	no
CORUM	Spliceosome, B complex	P04179	43	39	2.17689e-05	0.00372251	SOD2	no	no
CORUM	Spliceosome, B complex	P43243	43	39	6.61329e-06	0.00159325	MATR3	yes	no
CORUM	Spliceosome, B complex	P26368	43	39	0.00118535	0.047051	U2AF2	yes	no
CORUM	Spliceosome, B complex	P78406	43	39	7.77003e-06	0.00181047	RAE1	no	no
CORUM	Spliceosome, B complex	Q00839	43	39	0.000172982	0.0144579	HNRNPU	no	no
CORUM	Spliceosome, B complex	Q00839	43	39	0.000172982	0.0144579	HNRNPU	no	no
CORUM	Spliceosome, B complex	P61244	43	39	3.24341e-05	0.00483684	MAX	no	no
CORUM	Spliceosome, B complex	O75400	43	39	0.000924799	0.0408613	PRPF40A	yes	no
CORUM	Spliceosome, B complex	Q9UNA1	43	39	9.40636e-07	0.000375396	ARHGAP26	no	no
CORUM	Spliceosome, B complex	Q86W42	43	39	0.000434223	0.0256264	THOC6	no	no
CORUM	Spliceosome, B complex	O14979	43	39	6.08519e-06	0.00149922	HNRNPDL	yes	no
CORUM	Spliceosome, B complex	Q86WA6	43	39	0.00013999	0.0127081	BPHL	no	no
CORUM	Spliceosome, B complex	Q6IQ32	43	39	3.89697e-06	0.00109702	ADNP2	yes	no
CORUM	Spliceosome, B complex	Q96NT0	43	39	0.000354292	0.0227669	CCDC115	no	no
CORUM	Spliceosome, B complex	Q15287	43	39	0.000900202	0.0401399	RNPS1	yes	no
CORUM	Spliceosome, B complex	Q96MU7	43	39	0.00102625	0.0433951	YTHDC1	yes	no
CORUM	Spliceosome, B complex	Q9Y5S9	43	39	0.000161387	0.0138059	RBM8A	yes	no
CORUM	Spliceosome, B complex	P22307	43	39	0.000369997	0.0233442	SCP2	no	no
CORUM	Spliceosome, B complex	Q96K80	43	39	0.000711006	0.0349552	ZC3H10	no	no
CORUM	Spliceosome, B complex	O15504	43	39	0.000209687	0.0164466	NUP42	no	no
CORUM	Spliceosome, B complex	O00462	43	39	1.88544e-06	0.000624225	MANBA	no	no
CORUM	Spliceosome, B complex	P56556	43	39	0.00119812	0.0472818	NDUFA6	no	no
CORUM	Spliceosome, B complex	Q16762	43	39	0.00111857	0.0456877	TST	no	no
CORUM	Spliceosome, B complex	Q8N960	43	39	2.31064e-05	0.00388208	CEP120	no	no
CORUM	Spliceosome, B complex	Q9NWU1	43	39	1.05226e-05	0.00225099	OXSM	no	no
CORUM	Spliceosome, B complex	Q9H019	43	39	0.00115791	0.0465778	MTFR1L	no	no
CORUM	Spliceosome, A complex	P19338	113	92	0.000849718	0.0387516	NCL	yes	no
CORUM	Spliceosome, A complex	Q96T58	113	92	0.000206859	0.0162913	SPEN	no	no
CORUM	Spliceosome, A complex	P07947	113	92	1.28945e-05	0.00259833	YES1	yes	no
CORUM	Spliceosome, A complex	Q1KMD3	113	92	0.000556467	0.0300314	HNRNPUL2	no	yes
CORUM	Spliceosome, A complex	P05091	113	92	5.39467e-05	0.00685233	ALDH2	no	no
CORUM	Spliceosome, A complex	Q13123	113	92	2.05505e-07	0.000121834	IK	yes	yes
CORUM	Spliceosome, A complex	Q9BQ69	113	92	0.000685732	0.0342145	MACROD1	yes	no
CORUM	Spliceosome, A complex	Q2TAY7	113	92	1.44209e-08	1.57929e-05	SMU1	no	no
CORUM	Spliceosome, A complex	P54920	113	92	5.42243e-06	0.00138398	NAPA	yes	no
CORUM	Spliceosome, A complex	Q15233	113	92	0.00108837	0.0449222	NONO	yes	no
CORUM	Spliceosome, A complex	Q13595	113	92	0.000337404	0.0221215	TRA2A	yes	yes
CORUM	Spliceosome, A complex	Q13444	113	92	0.000783726	0.0368588	ADAM15	no	no
CORUM	Spliceosome, A complex	P46459	113	92	0.000272259	0.0192958	NSF	yes	no
CORUM	Spliceosome, A complex	Q6PL18	113	92	0.000849718	0.0387516	ATAD2	no	no
CORUM	Spliceosome, A complex	P50993	113	92	0.000100651	0.0102838	ATP1A2	no	no
CORUM	Spliceosome, A complex	Q03252	113	92	7.8878e-06	0.00183007	LMNB2	no	no
CORUM	Spliceosome, A complex	Q15853	113	92	0.000592411	0.0311665	USF2	no	no
CORUM	Spliceosome, A complex	P52272	113	92	0.000309979	0.020959	HNRNPM	yes	no
CORUM	Spliceosome, A complex	Q10570	113	92	5.23596e-05	0.00671721	CPSF1	no	no
CORUM	Spliceosome, A complex	Q02252	113	92	3.1873e-10	7.07803e-07	ALDH6A1	no	no
CORUM	Spliceosome, A complex	Q9UJZ1	113	92	3.07354e-05	0.00464956	STOML2	no	no
CORUM	Spliceosome, A complex	Q9NR28	113	92	2.01844e-05	0.00350828	DIABLO	no	no
CORUM	Spliceosome, A complex	O15164	113	92	0.000237948	0.0177953	TRIM24	no	no
CORUM	Spliceosome, A complex	Q96SN8	113	92	0.000240205	0.017878	CDK5RAP2	no	no
CORUM	Spliceosome, A complex	P07197	113	92	3.36319e-05	0.00497231	NEFM	no	no
CORUM	Spliceosome, A complex	Q16352	113	92	0.000391196	0.0240805	INA	no	no
CORUM	Spliceosome, A complex	O60216	113	92	0.000618711	0.0321051	RAD21	yes	no
CORUM	Spliceosome, A complex	P12270	113	92	0.000485149	0.0276151	TPR	yes	no
CORUM	Spliceosome, A complex	P14866	113	92	3.92378e-06	0.00110231	HNRNPL	yes	yes
CORUM	Spliceosome, A complex	Q96L73	113	92	0.000178805	0.0147509	NSD1	no	no
CORUM	Spliceosome, A complex	P04179	113	92	5.12137e-07	0.000235138	SOD2	no	no
CORUM	Spliceosome, A complex	P48735	113	92	1.1928e-07	8.01194e-05	IDH2	no	no
CORUM	Spliceosome, A complex	Q96N46	113	92	0.000849718	0.0387516	TTC14	no	no
CORUM	Spliceosome, A complex	Q14966	113	92	0.000445516	0.0260842	ZNF638	yes	no
CORUM	Spliceosome, A complex	P30044	113	92	8.15783e-05	0.00899378	PRDX5	yes	no
CORUM	Spliceosome, A complex	Q9UPS8	113	92	3.36319e-05	0.00497231	ANKRD26	no	no
CORUM	Spliceosome, A complex	P43243	113	92	4.71639e-08	3.95439e-05	MATR3	yes	no
CORUM	Spliceosome, A complex	Q8WYB5	113	92	2.30767e-06	0.000732804	KAT6B	no	no
CORUM	Spliceosome, A complex	P78406	113	92	6.53547e-08	4.91579e-05	RAE1	yes	no
CORUM	Spliceosome, A complex	O94874	113	92	1.08602e-06	0.000417578	UFL1	yes	no
CORUM	Spliceosome, A complex	Q9UBU9	113	92	5.34049e-06	0.00136949	NXF1	yes	no
CORUM	Spliceosome, A complex	Q7Z7K6	113	92	9.33065e-05	0.00982305	CENPV	no	no
CORUM	Spliceosome, A complex	Q9BRQ6	113	92	1.9815e-05	0.00346091	CHCHD6	no	no
CORUM	Spliceosome, A complex	Q8N0X4	113	92	0.00109613	0.045043	CLYBL	no	no
CORUM	Spliceosome, A complex	P42126	113	92	6.51218e-07	0.000278252	ECI1	no	no
CORUM	Spliceosome, A complex	Q8N5C6	113	92	0.000861586	0.0391018	SRBD1	no	yes
CORUM	Spliceosome, A complex	Q9UNA1	113	92	0.000109761	0.0109139	ARHGAP26	no	no
CORUM	Spliceosome, A complex	Q71F23	113	92	0.00022461	0.0171755	CENPU	no	no
CORUM	Spliceosome, A complex	Q9H5I1	113	92	1.49315e-05	0.0028689	SUV39H2	no	no
CORUM	Spliceosome, A complex	P83916	113	92	8.61732e-05	0.00932007	CBX1	no	no
CORUM	Spliceosome, A complex	Q13185	113	92	3.9758e-05	0.00561604	CBX3	no	no
CORUM	Spliceosome, A complex	Q96DI7	113	92	3.36207e-07	0.000174487	SNRNP40	yes	yes
CORUM	Spliceosome, A complex	O14979	113	92	7.7925e-11	2.17419e-07	HNRNPDL	yes	no
CORUM	Spliceosome, A complex	Q86WA6	113	92	4.51448e-06	0.00122551	BPHL	no	no
CORUM	Spliceosome, A complex	Q9HCD5	113	92	6.41366e-05	0.00768608	NCOA5	yes	yes
CORUM	Spliceosome, A complex	Q6IQ32	113	92	2.39697e-11	8.50511e-08	ADNP2	yes	no
CORUM	Spliceosome, A complex	P35914	113	92	2.41412e-05	0.00397013	HMGCL	no	no
CORUM	Spliceosome, A complex	Q99714	113	92	1.66859e-06	0.000577649	HSD17B10	no	no
CORUM	Spliceosome, A complex	Q9BT09	113	92	0.000272259	0.0192958	CNPY3	no	no
CORUM	Spliceosome, A complex	Q96MU7	113	92	2.56999e-05	0.00413481	YTHDC1	yes	yes
CORUM	Spliceosome, A complex	P22307	113	92	2.8353e-07	0.000153226	SCP2	yes	no
CORUM	Spliceosome, A complex	Q8WU76	113	92	0.000685732	0.0342145	SCFD2	no	no
CORUM	Spliceosome, A complex	P49760	113	92	0.00101603	0.0431869	CLK2	yes	yes
CORUM	Spliceosome, A complex	O00462	113	92	3.74749e-05	0.00537023	MANBA	no	no
CORUM	Spliceosome, A complex	Q9NRW7	113	92	0.000112246	0.0110299	VPS45	no	no
CORUM	Spliceosome, A complex	O43464	113	92	0.000917457	0.0406317	HTRA2	no	no
CORUM	Spliceosome, A complex	P0DPI2	113	92	2.41412e-05	0.00397013	GATD3A	no	no
CORUM	Spliceosome, A complex	P56556	113	92	0.000295666	0.020341	NDUFA6	no	no
CORUM	Spliceosome, A complex	Q02338	113	92	0.000134342	0.012343	BDH1	no	no
CORUM	Spliceosome, A complex	O00746	113	92	4.80035e-06	0.00127454	NME4	no	no
CORUM	Spliceosome, A complex	Q8NA72	113	92	0.000713704	0.0350221	POC5	no	no
CORUM	Spliceosome, A complex	Q9NWB6	113	92	4.70622e-08	3.95439e-05	ARGLU1	yes	yes
CORUM	Spliceosome, A complex	P60033	113	92	3.42251e-06	0.000985721	CD81	no	no
CORUM	Spliceosome, A complex	Q8N960	113	92	3.99953e-08	3.67778e-05	CEP120	no	no
CORUM	Spliceosome, A complex	Q9NWU1	113	92	1.89532e-06	0.000625592	OXSM	no	no
CORUM	Spliceosome, A complex	Q9BT17	113	92	4.38e-06	0.00119962	MTG1	no	no
CORUM	Spliceosome, A complex	Q9H019	113	92	1.66074e-09	2.82138e-06	MTFR1L	no	no
CORUM	Spliceosome, A complex	Q8TB96	113	92	0.00130544	0.0494202	ITFG1	no	no
CORUM	PRC1.1a complex	O95786	4	4	0.000268577	0.0191844	DDX58	no	no
CORUM	PRC1.1a complex	P52789	4	4	0.000268577	0.0191844	HK2	no	no
CORUM	PRC1.1a complex	P30414	4	4	0.00116329	0.0466082	NKTR	no	no
CORUM	PRC1.1a complex	P54753	4	4	0.000537078	0.029412	EPHB3	no	no
CORUM	PRC1.1a complex	Q9P275	4	4	0.000537078	0.029412	USP36	no	no
CORUM	PRC1.1a complex	Q99661	4	4	0.000179059	0.0147607	KIF2C	no	no
CORUM	PRC1.1a complex	Q9BUR4	4	4	0.000805505	0.0374939	WRAP53	no	no
CORUM	PRC1.1a complex	Q9GZS1	4	4	0.000358085	0.0229076	POLR1E	no	no
CORUM	PRC1.1a complex	Q8WYA6	4	4	0.00116329	0.0466082	CTNNBL1	no	no
CORUM	PRC1.1a complex	O95619	4	4	0.00116329	0.0466082	YEATS4	no	no
CORUM	PRC1.1a complex	Q5PSV4	4	4	0.00125272	0.0484503	BRMS1L	no	no
CORUM	PRC1.1b complex	Q8NCN4	4	3	0.00132224	0.049766	RNF169	no	no
CORUM	PRC1.1b complex	Q9H7N4	4	3	0.00111359	0.0455405	SCAF1	no	no
CORUM	PRC1.1b complex	P30414	4	3	0.00090489	0.0402406	NKTR	no	no
CORUM	PRC1.1b complex	P54753	4	3	0.000417748	0.0251278	EPHB3	no	no
CORUM	PRC1.1b complex	Q5VUA4	4	3	0.00104403	0.0437797	ZNF318	no	no
CORUM	PRC1.1b complex	Q92785	4	3	0.00111359	0.0455405	DPF2	no	no
CORUM	PRC1.1b complex	Q9BUR4	4	3	0.000626554	0.0323416	WRAP53	no	no
CORUM	PRC1.1b complex	Q8WYA6	4	3	0.00090489	0.0402406	CTNNBL1	no	no
CORUM	PRC1.1b complex	O95619	4	3	0.00090489	0.0402406	YEATS4	no	no
CORUM	PRC1.1b complex	Q5PSV4	4	3	0.000974462	0.042158	BRMS1L	no	no
CORUM	PRC1.1b complex	Q9NXR8	4	3	0.00104403	0.0437797	ING3	no	no
EMBL_Complexome	GBAF (SWI/SNF) ATP-dependent chromatin remodeling complex, ACTL6A-BICRA-SMARCA4 variant	Q9BYW2	11	7	6.53666e-05	0.00777244	SETD2	no	no
EMBL_Complexome	GBAF (SWI/SNF) ATP-dependent chromatin remodeling complex, ACTL6A-BICRA-SMARCA4 variant	O15078	11	7	9.16048e-05	0.00969325	CEP290	no	no
EMBL_Complexome	GBAF (SWI/SNF) ATP-dependent chromatin remodeling complex, ACTL6A-BICRA-SMARCA4 variant	O15234	11	7	0.000255547	0.0186292	CASC3	no	no
EMBL_Complexome	GBAF (SWI/SNF) ATP-dependent chromatin remodeling complex, ACTL6A-BICRA-SMARCA4 variant	P48681	11	7	8.69279e-05	0.00934335	NES	no	no
EMBL_Complexome	GBAF (SWI/SNF) ATP-dependent chromatin remodeling complex, ACTL6A-BICRA-SMARCA4 variant	Q9Y6X3	11	7	0.000116808	0.0113178	MAU2	no	no
EMBL_Complexome	GBAF (SWI/SNF) ATP-dependent chromatin remodeling complex, ACTL6A-BICRA-SMARCA4 variant	Q9ULM3	11	7	0.000116808	0.0113178	YEATS2	no	no
EMBL_Complexome	GBAF (SWI/SNF) ATP-dependent chromatin remodeling complex, ACTL6A-BICRA-SMARCA4 variant	Q9UPQ3	11	7	0.000176273	0.0146122	AGAP1	no	no
EMBL_Complexome	GBAF (SWI/SNF) ATP-dependent chromatin remodeling complex, ACTL6A-BICRA-SMARCA4 variant	Q9H7B4	11	7	5.03109e-05	0.00655371	SMYD3	no	no
EMBL_Complexome	GBAF (SWI/SNF) ATP-dependent chromatin remodeling complex, ACTL6A-BICRA-SMARCA4 variant	P21266	11	7	0.000139148	0.0126706	GSTM3	no	no
EMBL_Complexome	GBAF (SWI/SNF) ATP-dependent chromatin remodeling complex, ACTL6A-BICRA-SMARCA4 variant	Q09028	11	7	0.000163417	0.0139249	RBBP4	yes	no
EMBL_Complexome	GBAF (SWI/SNF) ATP-dependent chromatin remodeling complex, ACTL6A-BICRA-SMARCA4 variant	Q09028	11	7	0.000163417	0.0139249	RBBP4	yes	no
EMBL_Complexome	GBAF (SWI/SNF) ATP-dependent chromatin remodeling complex, ACTL6A-BICRA-SMARCA4 variant	Q5JSJ4	11	7	0.000210513	0.0164797	INTS6L	no	no
EMBL_Complexome	GBAF (SWI/SNF) ATP-dependent chromatin remodeling complex, ACTL6A-BICRA-SMARCA4 variant	Q6UXN9	11	7	0.000151042	0.0133081	WDR82	no	no
EMBL_Complexome	GBAF (SWI/SNF) ATP-dependent chromatin remodeling complex, ACTL6A-BICRA-SMARCA4 variant	Q7LFL8	11	7	0.000139148	0.0126706	CXXC5	no	no
EMBL_Complexome	GBAF (SWI/SNF) ATP-dependent chromatin remodeling complex, ACTL6A-BICRA-SMARCA4 variant	Q9H8E8	11	7	2.35951e-05	0.00394248	KAT14	no	no
EMBL_Complexome	GBAF (SWI/SNF) ATP-dependent chromatin remodeling complex, ACTL6A-BICRAL-SMARCA4 variant	P21266	11	6	8.16939e-05	0.00900044	GSTM3	no	no
EMBL_Complexome	GBAF (SWI/SNF) ATP-dependent chromatin remodeling complex, ACTL6A-BICRAL-SMARCA4 variant	P62140	11	6	0.00107397	0.0445535	PPP1CB	no	no
EMBL_Complexome	GBAF (SWI/SNF) ATP-dependent chromatin remodeling complex, ACTL6A-BICRAL-SMARCA4 variant	Q09028	11	6	9.59634e-05	0.00997023	RBBP4	yes	no
EMBL_Complexome	GBAF (SWI/SNF) ATP-dependent chromatin remodeling complex, ACTL6A-BICRAL-SMARCA4 variant	Q09028	11	6	9.59634e-05	0.00997023	RBBP4	yes	no
EMBL_Complexome	GBAF (SWI/SNF) ATP-dependent chromatin remodeling complex, ACTL6A-BICRAL-SMARCA4 variant	Q96DH6	11	6	0.00107397	0.0445535	MSI2	no	no
EMBL_Complexome	GBAF (SWI/SNF) ATP-dependent chromatin remodeling complex, ACTL6A-BICRAL-SMARCA4 variant	Q6UXN9	11	6	8.86864e-05	0.00948963	WDR82	no	no
EMBL_Complexome	GBAF (SWI/SNF) ATP-dependent chromatin remodeling complex, ACTL6B-BICRA-SMARCA2 variant	Q9BYW2	11	6	2.7907e-05	0.00436932	SETD2	no	no
EMBL_Complexome	GBAF (SWI/SNF) ATP-dependent chromatin remodeling complex, ACTL6B-BICRA-SMARCA2 variant	P48681	11	6	3.71274e-05	0.00532979	NES	no	no
EMBL_Complexome	GBAF (SWI/SNF) ATP-dependent chromatin remodeling complex, ACTL6B-BICRA-SMARCA2 variant	Q9ULM3	11	6	4.99139e-05	0.00652077	YEATS2	no	no
EMBL_Complexome	GBAF (SWI/SNF) ATP-dependent chromatin remodeling complex, ACTL6B-BICRA-SMARCA2 variant	Q96DH6	11	6	0.000914916	0.0405498	MSI2	no	no
EMBL_Complexome	GBAF (SWI/SNF) ATP-dependent chromatin remodeling complex, ACTL6B-BICRA-SMARCA2 variant	Q7LFL8	11	6	5.94795e-05	0.00732504	CXXC5	no	no
EMBL_Complexome	GBAF (SWI/SNF) ATP-dependent chromatin remodeling complex, ACTL6B-BICRAL-SMARCA2 variant	Q14683	11	5	0.00131238	0.0495069	SMC1A	no	no
EMBL_Complexome	GBAF (SWI/SNF) ATP-dependent chromatin remodeling complex, ACTL6B-BICRAL-SMARCA2 variant	Q9ULD4	11	5	0.00131238	0.0495069	BRPF3	no	no
EMBL_Complexome	GBAF (SWI/SNF) ATP-dependent chromatin remodeling complex, ACTL6B-BICRAL-SMARCA2 variant	P36969	11	5	0.000875115	0.0394352	GPX4	no	no
EMBL_Complexome	GBAF (SWI/SNF) ATP-dependent chromatin remodeling complex, ACTL6B-BICRAL-SMARCA2 variant	Q96DH6	11	5	0.000583497	0.0308654	MSI2	no	no
EMBL_Complexome	GBAF (SWI/SNF) ATP-dependent chromatin remodeling complex, ACTL6B-BICRAL-SMARCA2 variant	Q96BU1	11	5	0.00131238	0.0495069	S100PBP	no	no
EMBL_Complexome	GBAF (SWI/SNF) ATP-dependent chromatin remodeling complex, ACTL6B-BICRA-SMARCA4 variant	Q9BYW2	11	6	6.17484e-05	0.00747421	SETD2	no	no
EMBL_Complexome	GBAF (SWI/SNF) ATP-dependent chromatin remodeling complex, ACTL6B-BICRA-SMARCA4 variant	O15078	11	6	8.65378e-05	0.00932945	CEP290	no	no
EMBL_Complexome	GBAF (SWI/SNF) ATP-dependent chromatin remodeling complex, ACTL6B-BICRA-SMARCA4 variant	O15234	11	6	0.000241454	0.0179418	CASC3	no	no
EMBL_Complexome	GBAF (SWI/SNF) ATP-dependent chromatin remodeling complex, ACTL6B-BICRA-SMARCA4 variant	P48681	11	6	8.2119e-05	0.00902596	NES	no	no
EMBL_Complexome	GBAF (SWI/SNF) ATP-dependent chromatin remodeling complex, ACTL6B-BICRA-SMARCA4 variant	Q9Y6X3	11	6	0.000110351	0.0109299	MAU2	no	no
EMBL_Complexome	GBAF (SWI/SNF) ATP-dependent chromatin remodeling complex, ACTL6B-BICRA-SMARCA4 variant	Q9ULM3	11	6	0.000110351	0.0109299	YEATS2	no	no
EMBL_Complexome	GBAF (SWI/SNF) ATP-dependent chromatin remodeling complex, ACTL6B-BICRA-SMARCA4 variant	Q9UPQ3	11	6	0.000166539	0.014103	AGAP1	no	no
EMBL_Complexome	GBAF (SWI/SNF) ATP-dependent chromatin remodeling complex, ACTL6B-BICRA-SMARCA4 variant	Q9H7B4	11	6	4.75249e-05	0.00629887	SMYD3	no	no
EMBL_Complexome	GBAF (SWI/SNF) ATP-dependent chromatin remodeling complex, ACTL6B-BICRA-SMARCA4 variant	Q5JSJ4	11	6	0.000198895	0.0158399	INTS6L	no	no
EMBL_Complexome	GBAF (SWI/SNF) ATP-dependent chromatin remodeling complex, ACTL6B-BICRA-SMARCA4 variant	Q7LFL8	11	6	0.000131459	0.0121751	CXXC5	no	no
EMBL_Complexome	GBAF (SWI/SNF) ATP-dependent chromatin remodeling complex, ACTL6B-BICRA-SMARCA4 variant	Q9H8E8	11	6	2.22872e-05	0.00377554	KAT14	no	no
EMBL_Complexome	GBAF (SWI/SNF) ATP-dependent chromatin remodeling complex, ACTL6B-BICRAL-SMARCA4 variant	P62140	11	5	0.00103421	0.0435488	PPP1CB	no	no
EMBL_Complexome	GBAF (SWI/SNF) ATP-dependent chromatin remodeling complex, ACTL6B-BICRAL-SMARCA4 variant	Q96DH6	11	5	0.00103421	0.0435488	MSI2	no	no
EMBL_Complexome	BRCA1-A complex	O15294	7	6	0.000564691	0.0302791	OGT	yes	no
EMBL_Complexome	BRCA1-A complex	Q9Y4F5	7	6	0.000731049	0.0354494	CEP170B	no	no
EMBL_Complexome	BRCA1-A complex	P46060	7	6	0.000918215	0.0406551	RANGAP1	no	no
EMBL_Complexome	BRCA1-A complex	Q9P2N5	7	6	0.00112599	0.0458764	RBM27	no	no
EMBL_Complexome	BRCA1-A complex	Q9NYZ3	7	6	0.000791136	0.037085	GTSE1	no	no
EMBL_Complexome	BRCA1-A complex	Q13416	7	6	0.00025858	0.0187659	ORC2	yes	no
EMBL_Complexome	BRCA1-A complex	P42694	7	6	0.000465445	0.026897	HELZ	no	no
EMBL_Complexome	BRCA1-A complex	Q9UER7	7	6	0.000564691	0.0302791	DAXX	no	no
CORUM	PRC1.1c complex	Q9NQ29	9	8	0.000961427	0.041791	LUC7L	no	no
CORUM	PRC1.1c complex	Q99661	9	8	0.000961427	0.041791	KIF2C	no	no
CORUM	PRC1.1d complex	Q9NQ29	9	7	0.000921653	0.0407563	LUC7L	no	no
CORUM	PRC1.2a complex	O95786	4	4	0.000288469	0.0199806	DDX58	no	no
CORUM	PRC1.2a complex	P52789	4	4	0.000288469	0.0199806	HK2	no	no
CORUM	PRC1.2a complex	P30414	4	4	0.00124941	0.0483992	NKTR	no	no
CORUM	PRC1.2a complex	P08670	4	4	0.000961229	0.041791	VIM	no	no
CORUM	PRC1.2a complex	P17661	4	4	0.00076906	0.0363533	DES	no	no
CORUM	PRC1.2a complex	P54753	4	4	0.000576852	0.0306958	EPHB3	no	no
CORUM	PRC1.2a complex	Q9P275	4	4	0.000576852	0.0306958	USP36	no	no
CORUM	PRC1.2a complex	Q99661	4	4	0.000192322	0.015456	KIF2C	no	no
CORUM	PRC1.2a complex	Q9BUR4	4	4	0.000865149	0.0391912	WRAP53	no	no
CORUM	PRC1.2a complex	Q9GZS1	4	4	0.000384606	0.0238646	POLR1E	no	no
CORUM	PRC1.2a complex	Q8WYA6	4	4	0.00124941	0.0483992	CTNNBL1	no	no
CORUM	PRC1.2a complex	O95619	4	4	0.00124941	0.0483992	YEATS4	no	no
CORUM	PRC1.2b complex	Q9H7N4	4	3	0.00121958	0.0477717	SCAF1	no	no
CORUM	PRC1.2b complex	P30414	4	3	0.000991031	0.0426069	NKTR	no	no
CORUM	PRC1.2b complex	P08670	4	3	0.000762422	0.0362139	VIM	no	no
CORUM	PRC1.2b complex	P17661	4	3	0.000609987	0.0317736	DES	no	no
CORUM	PRC1.2b complex	P54753	4	3	0.000457526	0.0265616	EPHB3	no	no
CORUM	PRC1.2b complex	Q5VUA4	4	3	0.00114341	0.0462316	ZNF318	no	no
CORUM	PRC1.2b complex	Q92785	4	3	0.00121958	0.0477717	DPF2	no	no
CORUM	PRC1.2b complex	Q9BUR4	4	3	0.000686208	0.0342145	WRAP53	no	no
CORUM	PRC1.2b complex	Q8WYA6	4	3	0.000991031	0.0426069	CTNNBL1	no	no
CORUM	PRC1.2b complex	O95619	4	3	0.000991031	0.0426069	YEATS4	no	no
CORUM	PRC1.2b complex	Q5PSV4	4	3	0.00106722	0.0444031	BRMS1L	no	no
CORUM	PRC1.2b complex	Q9NXR8	4	3	0.00114341	0.0462316	ING3	no	no
CORUM	PRC1.2c complex	Q0VG06	11	6	0.00120005	0.0473526	FAAP100	no	no
CORUM	PRC1.4a complex	O95786	4	3	0.000268577	0.0191844	DDX58	no	no
CORUM	PRC1.4a complex	P52789	4	3	0.000268577	0.0191844	HK2	no	no
CORUM	PRC1.4a complex	P30414	4	3	0.00116329	0.0466082	NKTR	no	no
CORUM	PRC1.4a complex	P54753	4	3	0.000537078	0.029412	EPHB3	no	no
CORUM	PRC1.4a complex	Q9P275	4	3	0.000537078	0.029412	USP36	no	no
CORUM	PRC1.4a complex	Q99661	4	3	0.000179059	0.0147607	KIF2C	no	no
CORUM	PRC1.4a complex	Q9BUR4	4	3	0.000805505	0.0374939	WRAP53	no	no
CORUM	PRC1.4a complex	Q9GZS1	4	3	0.000358085	0.0229076	POLR1E	no	no
CORUM	PRC1.4a complex	Q8WYA6	4	3	0.00116329	0.0466082	CTNNBL1	no	no
CORUM	PRC1.4a complex	O95619	4	3	0.00116329	0.0466082	YEATS4	no	no
CORUM	PRC1.4a complex	Q5PSV4	4	3	0.00125272	0.0484503	BRMS1L	no	no
CORUM	PRC1.4c complex	Q0VG06	11	5	0.0011868	0.0470742	FAAP100	no	no
CORUM	PRC1.6a complex	Q96I25	13	11	0.000101599	0.0103483	RBM17	no	no
CORUM	PRC1.6a complex	P55197	13	11	9.14846e-05	0.00968366	MLLT10	no	no
CORUM	PRC1.6a complex	Q9UKX7	13	11	7.28314e-05	0.00832175	NUP50	no	no
CORUM	PRC1.6a complex	Q10570	13	11	0.000101599	0.0103483	CPSF1	no	no
CORUM	PRC1.6a complex	Q13769	13	11	0.000160026	0.0137715	THOC5	no	no
CORUM	PRC1.6a complex	O15164	13	11	0.000216142	0.016704	TRIM24	no	no
CORUM	PRC1.6a complex	P07197	13	11	8.1895e-05	0.00901347	NEFM	no	no
CORUM	PRC1.6a complex	Q969S2	13	11	0.000112239	0.0110299	NEIL2	no	no
CORUM	PRC1.6a complex	Q96KR1	13	11	6.98709e-07	0.000296477	ZFR	no	no
CORUM	PRC1.6a complex	Q9HCE1	13	11	0.000123402	0.0116744	MOV10	no	no
CORUM	PRC1.6a complex	Q96L73	13	11	0.000187046	0.0151852	NSD1	no	no
CORUM	PRC1.6a complex	Q14966	13	11	0.000297925	0.0204404	ZNF638	no	no
CORUM	PRC1.6a complex	Q9UFC0	13	11	0.000187046	0.0151852	LRWD1	no	no
CORUM	PRC1.6a complex	Q8IWX8	13	11	4.50514e-07	0.000213449	CHERP	no	no
CORUM	PRC1.6a complex	Q5BJF6	13	11	0.000247308	0.018261	ODF2	no	no
CORUM	PRC1.6a complex	Q6PJT7	13	11	0.000147296	0.0131197	ZC3H14	no	no
CORUM	PRC1.6a complex	O15042	13	11	0.000160026	0.0137715	U2SURP	no	no
CORUM	PRC1.6a complex	P29374	13	11	3.54318e-05	0.0051475	ARID4A	no	no
CORUM	PRC1.6b complex	Q96I25	13	10	9.61927e-05	0.00998453	RBM17	no	no
CORUM	PRC1.6b complex	P55197	13	10	8.66149e-05	0.00933442	MLLT10	no	no
CORUM	PRC1.6b complex	Q9UKX7	13	10	6.89528e-05	0.00802419	NUP50	no	no
CORUM	PRC1.6b complex	Q10570	13	10	9.61927e-05	0.00998453	CPSF1	no	no
CORUM	PRC1.6b complex	Q13769	13	10	0.00015152	0.0133358	THOC5	no	no
CORUM	PRC1.6b complex	O15164	13	10	0.000204664	0.0161887	TRIM24	no	no
CORUM	PRC1.6b complex	P07197	13	10	7.75347e-05	0.00871877	NEFM	no	no
CORUM	PRC1.6b complex	Q969S2	13	10	0.000106267	0.0106601	NEIL2	no	no
CORUM	PRC1.6b complex	Q96KR1	13	10	6.43765e-07	0.00027553	ZFR	no	no
CORUM	PRC1.6b complex	Q9HCE1	13	10	0.000116838	0.0113178	MOV10	no	no
CORUM	PRC1.6b complex	Q96L73	13	10	0.000177108	0.0146554	NSD1	no	no
CORUM	PRC1.6b complex	Q14966	13	10	0.000282123	0.0197294	ZNF638	no	no
CORUM	PRC1.6b complex	Q9UFC0	13	10	0.000177108	0.0146554	LRWD1	no	no
CORUM	PRC1.6b complex	Q8IWX8	13	10	4.15069e-07	0.000199259	CHERP	no	no
CORUM	PRC1.6b complex	Q5BJF6	13	10	0.000234181	0.0176023	ODF2	no	no
CORUM	PRC1.6b complex	Q6PJT7	13	10	0.000139465	0.0126746	ZC3H14	no	no
CORUM	PRC1.6b complex	O15042	13	10	0.00015152	0.0133358	U2SURP	no	no
CORUM	PRC1.6b complex	P29374	13	10	3.35427e-05	0.00496362	ARID4A	no	no
CORUM	Spliceosome, E complex	Q96ST3	129	104	0.00013584	0.0124283	SIN3A	yes	no
CORUM	Spliceosome, E complex	P07947	129	104	1.18115e-06	0.000445238	YES1	yes	no
CORUM	Spliceosome, E complex	Q1KMD3	129	104	0.00057096	0.0305249	HNRNPUL2	yes	yes
CORUM	Spliceosome, E complex	Q13123	129	104	0.000134568	0.0123538	IK	yes	yes
CORUM	Spliceosome, E complex	Q9BQ69	129	104	0.000703511	0.0346912	MACROD1	yes	no
CORUM	Spliceosome, E complex	Q2TAY7	129	104	2.03039e-07	0.000121049	SMU1	no	no
CORUM	Spliceosome, E complex	P54920	129	104	0.000185462	0.0151092	NAPA	yes	no
CORUM	Spliceosome, E complex	O43524	129	104	0.00110332	0.0452817	FOXO3	no	no
CORUM	Spliceosome, E complex	Q969R5	129	104	0.000157694	0.0136365	L3MBTL2	no	no
CORUM	Spliceosome, E complex	P62995	129	104	6.51316e-05	0.00776541	TRA2B	yes	yes
CORUM	Spliceosome, E complex	Q13595	129	104	0.000354519	0.022777	TRA2A	yes	yes
CORUM	Spliceosome, E complex	Q13444	129	104	0.000808129	0.0375847	ADAM15	no	no
CORUM	Spliceosome, E complex	P46459	129	104	0.000279446	0.0196221	NSF	yes	no
CORUM	Spliceosome, E complex	P50993	129	104	0.000103934	0.0105172	ATP1A2	no	no
CORUM	Spliceosome, E complex	Q03252	129	104	0.0001159	0.0112738	LMNB2	no	no
CORUM	Spliceosome, E complex	Q5TGY3	129	104	0.000494962	0.0279447	AHDC1	no	no
CORUM	Spliceosome, E complex	P51991	129	104	0.000457172	0.0265575	HNRNPA3	yes	no
CORUM	Spliceosome, E complex	Q02252	129	104	6.78294e-07	0.000289065	ALDH6A1	no	no
CORUM	Spliceosome, E complex	Q9NR28	129	104	0.000122196	0.0116297	DIABLO	no	no
CORUM	Spliceosome, E complex	Q86VM9	129	104	3.9539e-06	0.00110982	ZC3H18	yes	yes
CORUM	Spliceosome, E complex	Q96KR1	129	104	9.58085e-05	0.00996877	ZFR	no	no
CORUM	Spliceosome, E complex	O60216	129	104	0.000634789	0.0326179	RAD21	yes	no
CORUM	Spliceosome, E complex	P04179	129	104	7.56213e-05	0.00855369	SOD2	no	no
CORUM	Spliceosome, E complex	P48735	129	104	9.58085e-05	0.00996877	IDH2	no	no
CORUM	Spliceosome, E complex	P68400	129	104	0.000866764	0.0392112	CSNK2A1	yes	no
CORUM	Spliceosome, E complex	Q14966	129	104	2.9085e-05	0.00449805	ZNF638	no	no
CORUM	Spliceosome, E complex	P30044	129	104	8.51215e-05	0.00924392	PRDX5	yes	no
CORUM	Spliceosome, E complex	Q9UPS8	129	104	0.000866764	0.0392112	ANKRD26	no	no
CORUM	Spliceosome, E complex	P43243	129	104	4.97032e-08	4.07669e-05	MATR3	yes	no
CORUM	Spliceosome, E complex	Q8WYB5	129	104	2.38625e-06	0.000750456	KAT6B	no	no
CORUM	Spliceosome, E complex	P52756	129	104	9.58085e-05	0.00996877	RBM5	yes	no
CORUM	Spliceosome, E complex	P78406	129	104	1.17408e-06	0.000444111	RAE1	no	no
CORUM	Spliceosome, E complex	O94874	129	104	1.15454e-06	0.000438246	UFL1	yes	no
CORUM	Spliceosome, E complex	Q9UBU9	129	104	6.35401e-05	0.0076258	NXF1	yes	no
CORUM	Spliceosome, E complex	Q7Z7K6	129	104	9.58085e-05	0.00996877	CENPV	no	no
CORUM	Spliceosome, E complex	P61964	129	104	9.58496e-05	0.00996877	WDR5	no	no
CORUM	Spliceosome, E complex	Q9BRQ6	129	104	0.00103985	0.0437291	CHCHD6	yes	no
CORUM	Spliceosome, E complex	Q9UGU0	129	104	9.58085e-05	0.00996877	TCF20	yes	no
CORUM	Spliceosome, E complex	P61244	129	104	0.00111466	0.045551	MAX	no	no
CORUM	Spliceosome, E complex	P42126	129	104	2.35939e-05	0.00394248	ECI1	no	no
CORUM	Spliceosome, E complex	P55769	129	104	0.000326683	0.021671	SNU13	yes	no
CORUM	Spliceosome, E complex	Q8N5C6	129	104	0.00090017	0.0401399	SRBD1	no	yes
CORUM	Spliceosome, E complex	Q9UNA1	129	104	0.000983237	0.0424123	ARHGAP26	no	no
CORUM	Spliceosome, E complex	P83916	129	104	0.000808129	0.0375847	CBX1	no	no
CORUM	Spliceosome, E complex	Q86W42	129	104	0.000454128	0.0264526	THOC6	no	no
CORUM	Spliceosome, E complex	O14979	129	104	1.99457e-09	3.23936e-06	HNRNPDL	yes	no
CORUM	Spliceosome, E complex	Q86WA6	129	104	7.36402e-05	0.00838774	BPHL	no	no
CORUM	Spliceosome, E complex	Q6IQ32	129	104	3.52007e-07	0.000179547	ADNP2	yes	no
CORUM	Spliceosome, E complex	Q5BJF6	129	104	1.82372e-05	0.00327926	ODF2	no	no
CORUM	Spliceosome, E complex	P35914	129	104	0.000129571	0.0120678	HMGCL	no	no
CORUM	Spliceosome, E complex	Q99714	129	104	0.00012423	0.0117239	HSD17B10	no	no
CORUM	Spliceosome, E complex	Q6PJT7	129	104	0.000114	0.0111287	ZC3H14	yes	no
CORUM	Spliceosome, E complex	Q9BT09	129	104	0.000279446	0.0196221	CNPY3	no	no
CORUM	Spliceosome, E complex	Q96MU7	129	104	0.000754028	0.035981	YTHDC1	yes	yes
CORUM	Spliceosome, E complex	P52294	129	104	0.000494962	0.0279447	KPNA1	yes	yes
CORUM	Spliceosome, E complex	P22307	129	104	2.47201e-06	0.000770741	SCP2	yes	no
CORUM	Spliceosome, E complex	Q8WU76	129	104	0.000703511	0.0346912	SCFD2	no	no
CORUM	Spliceosome, E complex	O00462	129	104	3.87158e-05	0.00550456	MANBA	no	no
CORUM	Spliceosome, E complex	Q02338	129	104	0.000140106	0.0127081	BDH1	yes	no
CORUM	Spliceosome, E complex	O00746	129	104	5.81068e-05	0.00720961	NME4	no	no
CORUM	Spliceosome, E complex	Q8NA72	129	104	0.000728061	0.035357	POC5	no	no
CORUM	Spliceosome, E complex	Q9NWB6	129	104	5.37731e-05	0.00683559	ARGLU1	yes	yes
CORUM	Spliceosome, E complex	P60033	129	104	0.000161934	0.0138383	CD81	no	no
CORUM	Spliceosome, E complex	Q8N960	129	104	6.06471e-07	0.00026397	CEP120	no	no
CORUM	Spliceosome, E complex	Q9NWU1	129	104	0.000302232	0.0206189	OXSM	no	no
CORUM	Spliceosome, E complex	Q9BT17	129	104	0.00106636	0.0444031	MTG1	no	no
CORUM	Spliceosome, E complex	Q9H019	129	104	3.4537e-06	0.0009931	MTFR1L	no	no
CORUM	Spliceosome, E complex	Q9H8E8	129	104	0.00119186	0.0471595	KAT14	no	no
CORUM	CCR4-NOT-TOB1 complex	Q9UBS8	8	5	0.000423267	0.0253021	RNF14	no	no
CORUM	CCR4-NOT-TOB1 complex	Q86WB0	8	5	0.000872678	0.0394143	ZC3HC1	no	no
CORUM	CCR4-NOT-TOB1 complex	P11137	8	5	0.000975959	0.0421588	MAP2	no	no
CORUM	CCR4-NOT-TOB1 complex	P61011	8	5	0.00053563	0.0293971	SRP54	no	no
CORUM	CCR4-NOT-TOB1 complex	Q96JC1	8	5	0.000187357	0.0152029	VPS39	no	no
CORUM	CCR4-NOT-TOB1 complex	Q9NP79	8	5	0.000575951	0.0306712	VTA1	no	no
CORUM	CCR4-NOT-TOB1 complex	Q9BY42	8	5	0.000339542	0.0221859	RTF2	no	no
CORUM	AP-3-KIF3A-RAB4A-RBSN complex	Q00534	5	4	0.000816556	0.0378258	CDK6	no	no
CORUM	AP-3-KIF3A-RAB4A-RBSN complex	P48147	5	4	0.00092673	0.0409225	PREP	yes	yes
CORUM	AP-3-KIF3A-RAB4A-RBSN complex	P57058	5	4	9.44315e-05	0.0098993	HUNK	no	no
CORUM	NOTCH1-RBPJ-SBNO1 complex	Q13127	3	3	0.00041778	0.0251278	REST	no	no
CORUM	NOTCH1-RBPJ-SBNO1 complex	P09661	3	3	0.00104412	0.0437797	SNRPA1	no	no
CORUM	ELL-ICE1-ICE2-ZC3H8 complex	Q69YQ0	4	4	0.000716051	0.0350221	SPECC1L	no	no
CORUM	ELL-ICE1-ICE2-ZC3H8 complex	O60879	4	4	0.00119313	0.0471595	DIAPH2	no	no
CORUM	ELL-ICE1-ICE2-ZC3H8 complex	Q8IWC1	4	4	0.000477426	0.0273041	MAP7D3	no	no
CORUM	ELL-ICE1-ICE2-ZC3H8 complex	Q96F63	4	4	0.00131236	0.0495069	CCDC97	no	no
CORUM	ELL-ICE1-ICE2-ZC3H8 complex	Q5VT06	4	4	0.000835342	0.0383322	CEP350	no	no
CORUM	ELL-ICE1-ICE2-ZC3H8 complex	Q9P219	4	4	0.00119313	0.0471595	CCDC88C	no	no
CORUM	ELL-ICE1-ICE2-ZC3H8 complex	Q16644	4	4	0.00107388	0.0445535	MAPKAPK3	no	no
CORUM	ELL-ICE1-ICE2-ZC3H8 complex	P41208	4	4	0.000835342	0.0383322	CETN2	no	no
CORUM	ELL-ICE1-ICE2-ZC3H8 complex	Q9HBK9	4	4	0.000835342	0.0383322	AS3MT	no	no
CORUM	ELL-ICE1-ICE2-ZC3H8 complex	Q13613	4	4	0.000835342	0.0383322	MTMR1	no	no
CORUM	ELL-ICE1-ICE2-ZC3H8 complex	Q8N5D0	4	4	0.000596746	0.0313534	WDTC1	no	no
CORUM	TNFR1 signaling complex, TNF-induced	Q9UHB9	24	10	0.00116617	0.0466204	SRP68	no	no
CORUM	TNFR1 signaling complex, TNF-induced	P31146	24	10	0.00101617	0.0431872	CORO1A	no	no
CORUM	TNFR1 signaling complex, TNF-induced	P47897	24	10	7.88895e-05	0.00880905	QARS1	no	no
CORUM	TNFR1 signaling complex, TNF-induced	Q9NUQ8	24	10	0.000378918	0.0236872	ABCF3	no	no
CORUM	TNFR1 signaling complex, TNF-induced	Q09472	24	10	2.81498e-05	0.00438838	EP300	no	no
CORUM	TNFR1 signaling complex, TNF-induced	P35269	24	10	0.000389321	0.0239984	GTF2F1	no	no
CORUM	TNFR1 signaling complex, TNF-induced	P18074	24	10	2.10812e-05	0.00362964	ERCC2	no	no
CORUM	TNFR1 signaling complex, TNF-induced	O75113	24	10	5.71108e-05	0.00712122	N4BP1	no	no
CORUM	TNFR1 signaling complex, TNF-induced	P63173	24	10	0.00101805	0.04319	RPL38	no	no
CORUM	TNFR1 signaling complex, TNF-induced	Q8WUX9	24	10	0.000517601	0.0287505	CHMP7	no	no
CORUM	TNFR1 signaling complex, TNF-induced	Q9Y2K2	24	10	2.52135e-05	0.0040888	SIK3	yes	no
CORUM	TNFR1 signaling complex, TNF-induced	Q9NP79	24	10	0.000345876	0.0223722	VTA1	no	no
CORUM	TNFR1 signaling complex, TNF-induced	Q96GY0	24	10	8.31442e-05	0.00911103	ZC2HC1A	no	no
CORUM	MITRAC complex, mitochondrial	Q96TA2	14	9	0.000678518	0.0339657	YME1L1	yes	no
CORUM	MITRAC complex, mitochondrial	Q02978	14	9	0.00106217	0.0442833	SLC25A11	no	no
CORUM	MITRAC complex, mitochondrial	P56589	14	9	0.00100552	0.0430049	PEX3	no	no
CORUM	MITRAC complex, mitochondrial	P17568	14	9	0.000297905	0.0204404	NDUFB7	no	no
CORUM	MITRAC complex, mitochondrial	P28288	14	9	9.96883e-05	0.0102095	ABCD3	no	no
CORUM	MITRAC complex, mitochondrial	Q00325	14	9	0.00109132	0.0449971	SLC25A3	no	no
CORUM	MITRAC complex, mitochondrial	P56378	14	9	0.000951023	0.0416341	ATP5MPL	no	no
CORUM	MITRAC complex, mitochondrial	O95178	14	9	6.63847e-06	0.00159814	NDUFB2	no	no
CORUM	RAB3IP-TRAPP II complex	Q92796	12	7	0.000429797	0.0254866	DLG3	no	no
CORUM	RAB3IP-TRAPP II complex	Q86X10	12	7	0.000287067	0.0199257	RALGAPB	no	no
CORUM	RAB3IP-TRAPP II complex	Q96K17	12	7	0.000533881	0.0293641	BTF3L4	no	no
CORUM	RAB3IP-TRAPP II complex	Q9Y3P9	12	7	4.59918e-05	0.00617085	RABGAP1	no	no
CORUM	RAB3IP-TRAPP II complex	Q9NZ32	12	7	0.000410981	0.0249096	ACTR10	no	no
CORUM	RAB3IP-TRAPP II complex	Q16537	12	7	0.000394414	0.0242154	PPP2R5E	no	no
CORUM	RAB3IP-TRAPP II complex	Q9NWT6	12	7	1.33741e-05	0.00266498	HIF1AN	no	no
CORUM	RAB3IP-TRAPP II complex	O76080	12	7	0.000552651	0.0299284	ZFAND5	no	no
CORUM	RAB3IP-TRAPP II complex	P40337	12	7	0.000652828	0.0332103	VHL	no	no
CORUM	EIF4E2-GIGYF2-ZNF598 complex	Q9NS91	3	3	0.000358085	0.0229076	RAD18	no	no
CORUM	EIF4E2-GIGYF2-ZNF598 complex	Q15788	3	3	0.000805505	0.0374939	NCOA1	no	no
CORUM	EIF4E2-GIGYF2-ZNF598 complex	O95071	3	3	0.000447586	0.0261613	UBR5	no	no
CORUM	EIF4E2-GIGYF2-ZNF598 complex	Q9BYJ9	3	3	0.000805505	0.0374939	YTHDF1	no	no
CORUM	EIF4E2-GIGYF2-ZNF598 complex	P20073	3	3	0.00116329	0.0466082	ANXA7	no	no
CORUM	EIF4E2-GIGYF2-ZNF598 complex	Q6ZSZ5	3	3	0.000537078	0.029412	ARHGEF18	no	no
CORUM	EIF4E2-GIGYF2-ZNF598 complex	Q9Y597	3	3	0.000358085	0.0229076	KCTD3	no	no
CORUM	EIF4E2-GIGYF2-ZNF598 complex	Q7Z417	3	3	0.000984415	0.0424378	NUFIP2	no	no
CORUM	EIF4E2-GIGYF2-ZNF598 complex	O75940	3	3	0.000447586	0.0261613	SMNDC1	no	no
CORUM	TRAPP III complex	Q92796	12	7	0.000540909	0.029538	DLG3	no	no
CORUM	TRAPP III complex	Q9Y3P9	12	7	0.00124559	0.0483317	RABGAP1	no	no
CORUM	TRAPP III complex	Q9NWT6	12	7	0.000501335	0.0281391	HIF1AN	no	no
CORUM	TRAPP III complex	O76080	12	7	0.000694975	0.0344634	ZFAND5	no	no
CORUM	Rixosome	Q8N8A6	7	6	0.000822997	0.0380278	DDX51	no	no
CORUM	mTRAPP II complex	Q92796	10	6	0.000308545	0.0209214	DLG3	no	no
CORUM	mTRAPP II complex	Q86X10	10	6	0.000205777	0.0162361	RALGAPB	no	no
CORUM	mTRAPP II complex	Q9Y4R8	10	6	0.00129841	0.0492854	TELO2	no	no
CORUM	mTRAPP II complex	Q96K17	10	6	0.000383604	0.0238452	BTF3L4	no	no
CORUM	mTRAPP II complex	P27707	10	6	0.00108171	0.0447718	DCK	no	no
CORUM	mTRAPP II complex	Q9Y3P9	10	6	2.96058e-05	0.00454804	RABGAP1	no	no
CORUM	mTRAPP II complex	Q9NZ32	10	6	0.000267893	0.0191844	ACTR10	no	no
CORUM	mTRAPP II complex	Q16537	10	6	0.000257013	0.0187151	PPP2R5E	no	no
CORUM	mTRAPP II complex	Q9NWT6	10	6	8.57119e-06	0.00194906	HIF1AN	no	no
CORUM	mTRAPP II complex	O76080	10	6	0.000397149	0.02432	ZFAND5	no	no
CORUM	mTRAPP II complex	P40337	10	6	0.000469484	0.0270489	VHL	no	no
CORUM	mTRAPP III complex	Q92796	12	7	0.000540909	0.029538	DLG3	no	no
CORUM	mTRAPP III complex	Q9Y3P9	12	7	0.00124559	0.0483317	RABGAP1	no	no
CORUM	mTRAPP III complex	Q9NWT6	12	7	0.000501335	0.0281391	HIF1AN	no	no
CORUM	mTRAPP III complex	O76080	12	7	0.000694975	0.0344634	ZFAND5	no	no
CORUM	DTNBP1 (splice variant 1A)-PRKDC-XRCC5-XRCC6 complex	P43246	4	3	1.84263e-05	0.003305	MSH2	yes	no
CORUM	APP-TIMM23-TOMM40 supercomplex, mitochondrial	Q6UXV4	3	3	0.000470013	0.0270699	APOOL	no	no
CORUM	APP-TIMM23-TOMM40 supercomplex, mitochondrial	Q96CQ1	3	3	0.000901395	0.040182	SLC25A36	no	no
CORUM	APP-TIMM23-TOMM40 supercomplex, mitochondrial	Q9H0R3	3	3	0.000668745	0.0337153	TMEM222	no	no
CORUM	Nuclear pore complex	Q8IXQ5	31	24	0.000333884	0.0219594	KLHL7	no	no
CORUM	Nuclear pore complex	P36543	31	24	0.000915632	0.0405674	ATP6V1E1	no	no
CORUM	Nuclear pore complex	Q86VP1	31	24	0.000361624	0.0230709	TAX1BP1	no	no
CORUM	Nuclear pore complex	Q16629	31	24	0.00111297	0.0455405	SRSF7	no	no
CORUM	Nuclear pore complex	Q12788	31	24	0.000300199	0.0205317	TBL3	no	no
CORUM	Nuclear pore complex	Q9H2W6	31	24	0.000873441	0.0394204	MRPL46	no	no
CORUM	Nuclear pore complex	Q9H8M5	31	24	0.00083278	0.0383322	CNNM2	no	no
CORUM	Nuclear pore complex	P52597	31	24	0.000290367	0.0200992	HNRNPF	yes	no
CORUM	Nuclear pore complex	Q8N5C6	31	24	0.000585271	0.0309204	SRBD1	no	no
CORUM	Nuclear pore complex	Q9NUI1	31	24	0.000679701	0.034002	DECR2	no	no
CORUM	Nuclear pore complex	Q7L592	31	24	0.000752334	0.035916	NDUFAF7	no	no
CORUM	Nuclear pore complex	Q9BV38	31	24	3.98616e-05	0.00562094	WDR18	no	no
CORUM	Nuclear pore complex	Q96MU7	31	24	0.000101348	0.0103292	YTHDC1	yes	no
CORUM	Nuclear pore complex	Q32NB8	31	24	0.00114104	0.0461933	PGS1	no	no
CORUM	Nuclear pore complex	Q9H0U6	31	24	0.000137679	0.0125648	MRPL18	no	no
CORUM	Nuclear pore complex	Q5XKP0	31	24	0.000366511	0.0232323	MICOS13	no	no
CORUM	Nuclear pore complex	Q9BT30	31	24	0.000122804	0.0116569	ALKBH7	no	no
CORUM	Nuclear pore complex	Q9UHN1	31	24	0.00108893	0.0449338	POLG2	no	no
CORUM	DDX58-MAVS-TRAF3-TBK1 complex	P52789	4	3	0.000934837	0.0411502	HK2	no	no
CORUM	DDX58-MAVS-TRAF3-TBK1 complex	Q9ULZ3	4	3	0.000934837	0.0411502	PYCARD	no	no
CORUM	DDX58-MAVS-PPP6C-TRIM14-WHIP complex	P51452	5	3	0.0012726	0.0489291	DUSP3	no	no
CORUM	DDX58-MAVS-PPP6C-TRIM14-WHIP complex	P52789	5	3	0.000318308	0.021276	HK2	no	no
CORUM	DDX58-MAVS-PPP6C-TRIM14-WHIP complex	P41208	5	3	0.000742555	0.0356001	CETN2	no	no
CORUM	DDX58-MAVS-PPP6C-TRIM14-WHIP complex	O60828	5	3	0.00116662	0.0466204	PQBP1	no	no
CORUM	DDX58-MAVS-PPP6C-TRIM14-WHIP complex	Q9ULZ3	5	3	0.000318308	0.021276	PYCARD	no	no
CORUM	DDX58-MAVS-PPP6C-TRIM14-WHIP complex	Q8N488	5	3	0.000636511	0.0326433	RYBP	no	no
CORUM	DDX58-MAVS-PPP6C-TRIM14-WHIP complex	Q5SXM2	5	3	0.000848588	0.0387217	SNAPC4	no	no
CORUM	R2TP complex	Q7L014	4	4	0.000332329	0.0218846	DDX46	no	no
CORUM	mSin3A corepressor complex	Q8WXI9	7	6	0.000272397	0.0192973	GATAD2B	yes	yes
CORUM	mSin3A corepressor complex	O96019	7	6	0.00112372	0.0458366	ACTL6A	yes	no
CORUM	mSin3A corepressor complex	Q8IWZ8	7	6	9.35062e-05	0.00982438	SUGP1	no	no
CORUM	mSin3A corepressor complex	Q5T5U3	7	6	9.35062e-05	0.00982438	ARHGAP21	yes	no
CORUM	mSin3A corepressor complex	P52294	7	6	1.48246e-05	0.00285508	KPNA1	yes	yes
EMBL_Complexome	Commander complex	Q15596	16	16	0.000340046	0.022197	NCOA2	no	no
EMBL_Complexome	Commander complex	Q9NW82	16	16	0.000226616	0.0172542	WDR70	no	no
EMBL_Complexome	Commander complex	O95825	16	16	0.000489222	0.0277358	CRYZL1	no	no
EMBL_Complexome	Commander complex	O15021	16	16	5.88003e-05	0.00725705	MAST4	no	no
EMBL_Complexome	Commander complex	O14727	16	16	0.000250101	0.0184223	APAF1	no	no
EMBL_Complexome	Commander complex	Q7L775	16	16	0.000914307	0.0405498	EPM2AIP1	no	no
EMBL_Complexome	Commander complex	Q8IU81	16	16	4.73763e-05	0.00628939	IRF2BP1	no	no
EMBL_Complexome	Commander complex	O75150	16	16	0.000587715	0.0310178	RNF40	no	no
EMBL_Complexome	Commander complex	Q9NRY4	16	16	0.000366456	0.0232323	ARHGAP35	no	no
EMBL_Complexome	Commander complex	P28715	16	16	5.80941e-05	0.00720961	ERCC5	no	no
EMBL_Complexome	Commander complex	Q96CW5	16	16	0.000250101	0.0184223	TUBGCP3	no	no
EMBL_Complexome	Commander complex	P22694	16	16	0.000464484	0.0268462	PRKACB	no	no
EMBL_Complexome	Commander complex	Q86VQ1	16	16	4.07708e-05	0.00570949	GLCCI1	no	no
EMBL_Complexome	Commander complex	Q8TD19	16	16	0.000237823	0.01779	NEK9	no	no
EMBL_Complexome	Commander complex	Q03468	16	16	0.000364343	0.0231862	ERCC6	no	no
EMBL_Complexome	Commander complex	Q04206	16	16	0.000305804	0.0207844	RELA	yes	no
EMBL_Complexome	Commander complex	O14531	16	16	0.00109323	0.0449975	DPYSL4	no	no
EMBL_Complexome	Commander complex	Q9NVP2	16	16	0.000386837	0.0239345	ASF1B	no	no
EMBL_Complexome	Commander complex	O43164	16	16	0.000389855	0.0240214	PJA2	no	no
EMBL_Complexome	Commander complex	Q96RF0	16	16	0.000914307	0.0405498	SNX18	no	no
EMBL_Complexome	Commander complex	Q96H79	16	16	1.39225e-05	0.00273624	ZC3HAV1L	no	no
EMBL_Complexome	Commander complex	Q9P021	16	16	0.000719496	0.0351292	CRIPT	no	no
EMBL_Complexome	Commander complex	Q8IXJ6	16	16	0.000872702	0.0394143	SIRT2	no	no
EMBL_Complexome	Nuclear pore complex	Q9UGL1	9	7	0.000499612	0.0280777	KDM5B	no	no
EMBL_Complexome	Nuclear pore complex	Q8N9T8	9	7	0.000156993	0.0136231	KRI1	no	no
EMBL_Complexome	Nuclear pore complex	P49756	9	7	0.000512165	0.0285068	RBM25	no	no
EMBL_Complexome	Nuclear pore complex	Q13427	9	7	0.000584461	0.0308976	PPIG	no	no
EMBL_Complexome	Intraflagellar transport complex A	P35712	6	4	0.000638622	0.0326863	SOX6	no	no
EMBL_Complexome	Intraflagellar transport complex A	Q9HCM4	6	4	0.000365018	0.0231862	EPB41L5	no	no
EMBL_Complexome	Intraflagellar transport complex A	Q9HCI7	6	4	0.00118679	0.0470742	MSL2	no	no
EMBL_Complexome	Intraflagellar transport complex A	P02458	6	4	0.000638622	0.0326863	COL2A1	no	no
EMBL_Complexome	Intraflagellar transport complex A	Q15329	6	4	0.000281692	0.0197077	E2F5	no	no
EMBL_Complexome	Intraflagellar transport complex A	Q8WUH2	6	4	0.00113489	0.046079	TGFBRAP1	no	no
EMBL_Complexome	Intraflagellar transport complex A	O95865	6	4	5.53673e-05	0.00696233	DDAH2	no	no
EMBL_Complexome	Intraflagellar transport complex A	P11171	6	4	0.000600364	0.0314631	EPB41	no	no
EMBL_Complexome	Intraflagellar transport complex A	Q4VCS5	6	4	1.53672e-05	0.00291318	AMOT	no	no
EMBL_Complexome	Intraflagellar transport complex A	P48380	6	4	0.000426436	0.025361	RFX3	no	no
EMBL_Complexome	Intraflagellar transport complex A	A1A4S6	6	4	0.000336066	0.0220648	ARHGAP10	no	no
EMBL_Complexome	Intraflagellar transport complex A	Q9NSC5	6	4	0.000600364	0.0314631	HOMER3	no	no
EMBL_Complexome	Intraflagellar transport complex A	Q92994	6	4	0.000600364	0.0314631	BRF1	no	no
EMBL_Complexome	Intraflagellar transport complex A	Q9H7P6	6	4	0.00108411	0.0448199	MVB12B	no	no
EMBL_Complexome	Intraflagellar transport complex A	P40424	6	4	0.000803144	0.0374489	PBX1	no	no
EMBL_Complexome	Intraflagellar transport complex A	O75132	6	4	1.23498e-05	0.00253393	ZBED4	no	no
EMBL_Complexome	Intraflagellar transport complex B	P61457	16	8	0.000328129	0.0217334	PCBD1	no	no
EMBL_Complexome	Intraflagellar transport complex B	Q7Z4L5	16	8	0.00118106	0.0469851	TTC21B	no	no
EMBL_Complexome	Intraflagellar transport complex B	Q9BTT0	16	8	0.00131154	0.0495069	ANP32E	no	no
EMBL_Complexome	Intraflagellar transport complex B	Q9NVD7	16	8	0.000523141	0.0289588	PARVA	no	no
EMBL_Complexome	Intraflagellar transport complex B	O75368	16	8	0.000243926	0.0180603	SH3BGRL	no	no
EMBL_Complexome	Intraflagellar transport complex B	Q01469	16	8	0.000573374	0.0306024	FABP5	no	no
EMBL_Complexome	BORC complex	Q96C01	8	3	1.32642e-05	0.00265156	FAM136A	no	no
EMBL_Complexome	BLOC-2 complex	Q2NKX8	3	3	0.000180369	0.0148312	ERCC6L	no	no
EMBL_Complexome	Laminin-111 complex	Q86UY6	3	3	0.000735935	0.0355364	NAA40	no	no
EMBL_Complexome	Laminin-111 complex	P18433	3	3	0.000613318	0.0318912	PTPRA	no	no
EMBL_Complexome	Laminin-121 complex	O14647	3	3	0.00104412	0.0437797	CHD2	no	no
EMBL_Complexome	Laminin-121 complex	Q86UY6	3	3	0.00125281	0.0484503	NAA40	no	no
EMBL_Complexome	Laminin-121 complex	P18433	3	3	0.00104412	0.0437797	PTPRA	no	no
EMBL_Complexome	60S cytosolic large ribosomal subunit	Q9NXH9	53	43	9.12816e-10	1.67405e-06	TRMT1	no	no
EMBL_Complexome	60S cytosolic large ribosomal subunit	P40818	53	43	2.22765e-09	3.5647e-06	USP8	no	no
EMBL_Complexome	60S cytosolic large ribosomal subunit	P56192	53	43	1.62619e-06	0.000566551	MARS1	no	no
EMBL_Complexome	60S cytosolic large ribosomal subunit	P19623	53	43	2.00736e-08	2.10028e-05	SRM	no	no
EMBL_Complexome	60S cytosolic large ribosomal subunit	Q96D46	53	43	0.00104709	0.043873	NMD3	no	no
EMBL_Complexome	60S cytosolic large ribosomal subunit	Q9UQ80	53	43	0.000975866	0.0421588	PA2G4	yes	no
EMBL_Complexome	60S cytosolic large ribosomal subunit	P07741	53	43	0.000698749	0.0345346	APRT	no	no
EMBL_Complexome	60S cytosolic large ribosomal subunit	Q15398	53	43	2.76204e-10	6.30521e-07	DLGAP5	no	no
EMBL_Complexome	60S cytosolic large ribosomal subunit	Q9P289	53	43	8.011e-05	0.00888291	STK26	no	no
EMBL_Complexome	60S cytosolic large ribosomal subunit	P11586	53	43	0.000266604	0.0191388	MTHFD1	yes	no
EMBL_Complexome	60S cytosolic large ribosomal subunit	P37837	53	43	7.00761e-05	0.00809476	TALDO1	no	no
EMBL_Complexome	60S cytosolic large ribosomal subunit	Q9UJA5	53	43	6.00944e-05	0.0073611	TRMT6	no	no
EMBL_Complexome	60S cytosolic large ribosomal subunit	P22102	53	43	1.38417e-10	3.32243e-07	GART	no	no
EMBL_Complexome	60S cytosolic large ribosomal subunit	Q5W0V3	53	43	3.08379e-08	2.97834e-05	FAM160B1	no	no
EMBL_Complexome	60S cytosolic large ribosomal subunit	Q06830	53	43	0.000163884	0.0139485	PRDX1	no	no
EMBL_Complexome	60S cytosolic large ribosomal subunit	P14868	53	43	0.000402516	0.0245466	DARS1	yes	no
EMBL_Complexome	60S cytosolic large ribosomal subunit	P52788	53	43	2.32734e-12	1.2877e-08	SMS	no	no
EMBL_Complexome	60S cytosolic large ribosomal subunit	Q5VZE5	53	43	0.00108682	0.0448866	NAA35	no	no
EMBL_Complexome	60S cytosolic large ribosomal subunit	P62241	53	43	3.91465e-09	5.60484e-06	RPS8	yes	yes
EMBL_Complexome	60S cytosolic large ribosomal subunit	Q2NKX8	53	43	0.000282439	0.0197392	ERCC6L	no	no
EMBL_Complexome	60S cytosolic large ribosomal subunit	P07814	53	43	1.56952e-05	0.00295818	EPRS1	yes	no
EMBL_Complexome	60S cytosolic large ribosomal subunit	P26639	53	43	2.27533e-11	8.16222e-08	TARS1	no	no
EMBL_Complexome	60S cytosolic large ribosomal subunit	Q92696	53	43	0.00118471	0.0470316	RABGGTA	no	no
EMBL_Complexome	60S cytosolic large ribosomal subunit	Q02790	53	43	3.08379e-08	2.97834e-05	FKBP4	no	no
EMBL_Complexome	60S cytosolic large ribosomal subunit	O75153	53	43	1.37587e-07	8.94589e-05	CLUH	yes	no
EMBL_Complexome	60S cytosolic large ribosomal subunit	P11142	53	43	0.00118471	0.0470316	HSPA8	yes	no
EMBL_Complexome	60S cytosolic large ribosomal subunit	P49588	53	43	4.3876e-12	2.17014e-08	AARS1	no	no
EMBL_Complexome	60S cytosolic large ribosomal subunit	Q9UHY7	53	43	0.000141394	0.0127929	ENOPH1	no	no
EMBL_Complexome	60S cytosolic large ribosomal subunit	P41252	53	43	5.29023e-06	0.00136302	IARS1	yes	no
EMBL_Complexome	60S cytosolic large ribosomal subunit	P63244	53	43	7.04974e-05	0.00813365	RACK1	yes	no
EMBL_Complexome	60S cytosolic large ribosomal subunit	P34932	53	43	4.14454e-10	8.61753e-07	HSPA4	no	no
EMBL_Complexome	60S cytosolic large ribosomal subunit	Q92598	53	43	0.000955172	0.0416502	HSPH1	no	no
EMBL_Complexome	60S cytosolic large ribosomal subunit	P54577	53	43	5.75771e-08	4.53999e-05	YARS1	no	no
EMBL_Complexome	60S cytosolic large ribosomal subunit	P13639	53	43	1.74581e-05	0.00319274	EEF2	yes	no
EMBL_Complexome	60S cytosolic large ribosomal subunit	P15880	53	43	3.58699e-05	0.00518347	RPS2	yes	yes
EMBL_Complexome	60S cytosolic large ribosomal subunit	Q8IWW6	53	43	1.90846e-05	0.00338588	ARHGAP12	no	no
EMBL_Complexome	60S cytosolic large ribosomal subunit	Q8IWW6	53	43	1.90846e-05	0.00338588	ARHGAP12	no	no
EMBL_Complexome	60S cytosolic large ribosomal subunit	Q9Y485	53	43	0.000581367	0.0308489	DMXL1	no	no
EMBL_Complexome	60S cytosolic large ribosomal subunit	Q9NZJ0	53	43	2.69938e-07	0.000147851	DTL	no	no
EMBL_Complexome	60S cytosolic large ribosomal subunit	P62269	53	43	5.13881e-16	1.04845e-11	RPS18	yes	yes
EMBL_Complexome	60S cytosolic large ribosomal subunit	Q14997	53	43	1.45562e-05	0.00281131	PSME4	no	no
EMBL_Complexome	60S cytosolic large ribosomal subunit	P30520	53	43	8.63354e-10	1.61974e-06	ADSS2	no	no
EMBL_Complexome	60S cytosolic large ribosomal subunit	P62266	53	43	1.25183e-12	7.71037e-09	RPS23	yes	yes
EMBL_Complexome	60S cytosolic large ribosomal subunit	Q9H993	53	43	2.52554e-06	0.000782202	ARMT1	no	no
EMBL_Complexome	60S cytosolic large ribosomal subunit	P62081	53	43	2.74609e-05	0.00432644	RPS7	yes	yes
EMBL_Complexome	60S cytosolic large ribosomal subunit	Q16773	53	43	9.98097e-09	1.1595e-05	KYAT1	no	no
EMBL_Complexome	60S cytosolic large ribosomal subunit	Q16763	53	43	9.82346e-07	0.000387294	UBE2S	no	no
EMBL_Complexome	60S cytosolic large ribosomal subunit	O43592	53	43	5.48973e-08	4.3497e-05	XPOT	no	no
EMBL_Complexome	60S cytosolic large ribosomal subunit	Q9Y617	53	43	2.84984e-07	0.000153263	PSAT1	no	no
EMBL_Complexome	60S cytosolic large ribosomal subunit	Q6P3X3	53	43	8.19837e-11	2.24899e-07	TTC27	no	no
EMBL_Complexome	60S cytosolic large ribosomal subunit	P48643	53	43	3.45641e-05	0.0050562	CCT5	no	no
EMBL_Complexome	60S cytosolic large ribosomal subunit	P49366	53	43	1.2887e-13	1.07868e-09	DHPS	yes	no
EMBL_Complexome	60S cytosolic large ribosomal subunit	Q9NR09	53	43	3.686e-06	0.00104632	BIRC6	no	no
EMBL_Complexome	60S cytosolic large ribosomal subunit	Q7Z4Q2	53	43	3.89423e-05	0.00552713	HEATR3	yes	yes
EMBL_Complexome	60S cytosolic large ribosomal subunit	O43776	53	43	3.00827e-11	1.03371e-07	NARS1	no	no
EMBL_Complexome	60S cytosolic large ribosomal subunit	Q9NWX6	53	43	7.71638e-11	2.17419e-07	THG1L	no	no
EMBL_Complexome	60S cytosolic large ribosomal subunit	Q86YV9	53	43	0.0011617	0.0466082	HPS6	no	no
EMBL_Complexome	60S cytosolic large ribosomal subunit	Q14CX7	53	43	8.16895e-05	0.00900044	NAA25	no	no
EMBL_Complexome	60S cytosolic large ribosomal subunit	P62249	53	43	1.86458e-13	1.41553e-09	RPS16	yes	yes
EMBL_Complexome	60S cytosolic large ribosomal subunit	Q6YHU6	53	43	0.000894044	0.0399314	THADA	no	no
EMBL_Complexome	60S cytosolic large ribosomal subunit	P12268	53	43	0.000508245	0.0283925	IMPDH2	no	no
EMBL_Complexome	60S cytosolic large ribosomal subunit	Q9P2J5	53	43	2.02926e-07	0.000121049	LARS1	no	no
EMBL_Complexome	60S cytosolic large ribosomal subunit	P41250	53	43	1.44653e-08	1.57929e-05	GARS1	no	no
EMBL_Complexome	60S cytosolic large ribosomal subunit	O00764	53	43	2.76223e-08	2.78305e-05	PDXK	no	no
EMBL_Complexome	60S cytosolic large ribosomal subunit	P54578	53	43	0.000287627	0.0199363	USP14	yes	no
EMBL_Complexome	60S cytosolic large ribosomal subunit	Q9UL63	53	43	1.10058e-11	4.79034e-08	MKLN1	no	no
EMBL_Complexome	60S cytosolic large ribosomal subunit	P62851	53	43	3.69021e-11	1.21588e-07	RPS25	yes	yes
EMBL_Complexome	60S cytosolic large ribosomal subunit	P04183	53	43	1.14249e-10	2.91374e-07	TK1	yes	no
EMBL_Complexome	60S cytosolic large ribosomal subunit	Q15172	53	43	1.36297e-06	0.000496576	PPP2R5A	no	no
EMBL_Complexome	60S cytosolic large ribosomal subunit	P47974	53	43	6.21377e-09	8.11375e-06	ZFP36L2	yes	no
EMBL_Complexome	60S cytosolic large ribosomal subunit	O60678	53	43	8.32595e-08	5.92143e-05	PRMT3	no	no
EMBL_Complexome	60S cytosolic large ribosomal subunit	Q6IBS0	53	43	1.93165e-06	0.000635161	TWF2	no	no
EMBL_Complexome	60S cytosolic large ribosomal subunit	P43490	53	43	8.971e-05	0.00956093	NAMPT	no	no
EMBL_Complexome	60S cytosolic large ribosomal subunit	Q8IYD1	53	43	4.37903e-08	3.87398e-05	GSPT2	no	no
EMBL_Complexome	60S cytosolic large ribosomal subunit	O95433	53	43	2.40366e-05	0.00397013	AHSA1	yes	no
EMBL_Complexome	60S cytosolic large ribosomal subunit	P48556	53	43	0.001093	0.0449975	PSMD8	no	no
EMBL_Complexome	60S cytosolic large ribosomal subunit	Q9Y266	53	43	1.77983e-06	0.000598981	NUDC	no	no
EMBL_Complexome	60S cytosolic large ribosomal subunit	Q9UHR6	53	43	3.79789e-11	1.22752e-07	ZNHIT2	no	no
EMBL_Complexome	60S cytosolic large ribosomal subunit	Q2M389	53	43	5.48973e-08	4.3497e-05	WASHC4	no	no
EMBL_Complexome	60S cytosolic large ribosomal subunit	P32019	53	43	2.79068e-05	0.00436932	INPP5B	no	no
EMBL_Complexome	60S cytosolic large ribosomal subunit	Q2NL82	53	43	0.000853208	0.0388564	TSR1	no	no
EMBL_Complexome	60S cytosolic large ribosomal subunit	P62753	53	43	4.24949e-14	4.95433e-10	RPS6	yes	yes
EMBL_Complexome	60S cytosolic large ribosomal subunit	Q5TFE4	53	43	4.71487e-08	3.95439e-05	NT5DC1	no	no
EMBL_Complexome	60S cytosolic large ribosomal subunit	Q8TBB5	53	43	3.04083e-07	0.00016167	KLHDC4	no	no
EMBL_Complexome	60S cytosolic large ribosomal subunit	P62841	53	43	4.78284e-08	3.97282e-05	RPS15	yes	yes
EMBL_Complexome	60S cytosolic large ribosomal subunit	P08708	53	43	5.16496e-09	6.9961e-06	RPS17	no	yes
EMBL_Complexome	60S cytosolic large ribosomal subunit	P53004	53	43	0.000101213	0.010325	BLVRA	no	no
EMBL_Complexome	60S cytosolic large ribosomal subunit	P61086	53	43	0.00100018	0.0428417	UBE2K	no	no
EMBL_Complexome	60S cytosolic large ribosomal subunit	Q96RS6	53	43	0.000458201	0.0265913	NUDCD1	no	no
EMBL_Complexome	60S cytosolic large ribosomal subunit	P62277	53	43	8.19361e-09	9.94326e-06	RPS13	yes	yes
EMBL_Complexome	60S cytosolic large ribosomal subunit	Q96KP4	53	43	9.88142e-05	0.0101565	CNDP2	no	no
EMBL_Complexome	60S cytosolic large ribosomal subunit	Q9Y263	53	43	5.21027e-08	4.21003e-05	PLAA	no	no
EMBL_Complexome	60S cytosolic large ribosomal subunit	P62701	53	43	7.10911e-11	2.09073e-07	RPS4X	yes	no
EMBL_Complexome	60S cytosolic large ribosomal subunit	P78330	53	43	0.000666615	0.0336495	PSPH	no	no
EMBL_Complexome	60S cytosolic large ribosomal subunit	P62857	53	43	9.06412e-05	0.00961934	RPS28	yes	yes
EMBL_Complexome	60S cytosolic large ribosomal subunit	Q86VV8	53	43	0.000235743	0.0176871	RTTN	no	no
EMBL_Complexome	60S cytosolic large ribosomal subunit	Q02750	53	43	0.000581367	0.0308489	MAP2K1	no	no
EMBL_Complexome	60S cytosolic large ribosomal subunit	Q9UH65	53	43	0.000104814	0.0105767	SWAP70	no	no
EMBL_Complexome	60S cytosolic large ribosomal subunit	P46781	53	43	1.42196e-08	1.569e-05	RPS9	yes	yes
EMBL_Complexome	60S cytosolic large ribosomal subunit	P60891	53	43	0.00015202	0.0133654	PRPS1	no	no
EMBL_Complexome	60S cytosolic large ribosomal subunit	P00918	53	43	0.000666615	0.0336495	CA2	no	no
EMBL_Complexome	60S cytosolic large ribosomal subunit	Q8N543	53	43	3.27448e-12	1.72408e-08	OGFOD1	no	no
EMBL_Complexome	60S cytosolic large ribosomal subunit	P60228	53	43	0.000385914	0.0239003	EIF3E	yes	no
EMBL_Complexome	60S cytosolic large ribosomal subunit	P62495	53	43	6.71374e-09	8.62853e-06	ETF1	no	no
EMBL_Complexome	60S cytosolic large ribosomal subunit	Q9H900	53	43	4.12465e-05	0.0057541	ZWILCH	no	no
EMBL_Complexome	60S cytosolic large ribosomal subunit	P62244	53	43	3.5853e-08	3.37289e-05	RPS15A	yes	no
EMBL_Complexome	60S cytosolic large ribosomal subunit	Q9BRT8	53	43	3.98424e-05	0.00562068	CBWD1	no	no
EMBL_Complexome	60S cytosolic large ribosomal subunit	P62861	53	43	1.57238e-11	6.11241e-08	FAU	no	no
EMBL_Complexome	60S cytosolic large ribosomal subunit	Q9BZX2	53	43	6.21832e-08	4.77628e-05	UCK2	no	no
EMBL_Complexome	60S cytosolic large ribosomal subunit	Q8N6M0	53	43	0.000152541	0.0133864	OTUD6B	no	no
EMBL_Complexome	60S cytosolic large ribosomal subunit	P53611	53	43	3.74136e-07	0.000184771	RABGGTB	no	no
EMBL_Complexome	60S cytosolic large ribosomal subunit	Q8TBK2	53	43	0.000345142	0.0223638	SETD6	no	no
EMBL_Complexome	28S mitochondrial small ribosomal subunit	O76031	30	26	2.26852e-05	0.00382907	CLPX	no	no
EMBL_Complexome	28S mitochondrial small ribosomal subunit	P51970	30	26	0.000193887	0.0155396	NDUFA8	no	no
EMBL_Complexome	28S mitochondrial small ribosomal subunit	Q8TAE8	30	26	8.32521e-06	0.00190582	GADD45GIP1	yes	yes
EMBL_Complexome	28S mitochondrial small ribosomal subunit	Q2T9J0	30	26	6.3928e-05	0.0076639	TYSND1	no	no
EMBL_Complexome	28S mitochondrial small ribosomal subunit	P30837	30	26	2.26852e-05	0.00382907	ALDH1B1	no	no
EMBL_Complexome	28S mitochondrial small ribosomal subunit	P35232	30	26	0.000816386	0.0378232	PHB	yes	no
EMBL_Complexome	28S mitochondrial small ribosomal subunit	P49590	30	26	1.69557e-05	0.00312705	HARS2	no	yes
EMBL_Complexome	28S mitochondrial small ribosomal subunit	P55084	30	26	0.000510282	0.0284541	HADHB	yes	no
EMBL_Complexome	28S mitochondrial small ribosomal subunit	Q86Y07	30	26	0.000583599	0.0308654	VRK2	no	no
EMBL_Complexome	28S mitochondrial small ribosomal subunit	O75489	30	26	4.60168e-05	0.00617166	NDUFS3	yes	no
EMBL_Complexome	28S mitochondrial small ribosomal subunit	O75694	30	26	7.45653e-06	0.00175117	NUP155	no	no
EMBL_Complexome	28S mitochondrial small ribosomal subunit	Q6UB35	30	26	0.000125718	0.0118066	MTHFD1L	no	no
EMBL_Complexome	28S mitochondrial small ribosomal subunit	Q99623	30	26	0.000707191	0.0347938	PHB2	yes	no
EMBL_Complexome	28S mitochondrial small ribosomal subunit	P02649	30	26	6.62953e-05	0.00782703	APOE	no	no
EMBL_Complexome	28S mitochondrial small ribosomal subunit	P36957	30	26	8.46747e-05	0.00921687	DLST	yes	no
EMBL_Complexome	28S mitochondrial small ribosomal subunit	P10809	30	26	2.47458e-05	0.00405059	HSPD1	yes	yes
EMBL_Complexome	28S mitochondrial small ribosomal subunit	P31040	30	26	7.92158e-05	0.00882121	SDHA	yes	no
EMBL_Complexome	28S mitochondrial small ribosomal subunit	Q96BR5	30	26	5.48108e-05	0.00691366	COA7	no	no
EMBL_Complexome	28S mitochondrial small ribosomal subunit	Q6PI48	30	26	0.00116883	0.0466904	DARS2	no	yes
EMBL_Complexome	28S mitochondrial small ribosomal subunit	Q99797	30	26	2.15921e-05	0.00370588	MIPEP	no	no
EMBL_Complexome	28S mitochondrial small ribosomal subunit	Q8NC60	30	26	9.33543e-05	0.00982423	NOA1	yes	no
EMBL_Complexome	28S mitochondrial small ribosomal subunit	P49411	30	26	0.000241501	0.0179418	TUFM	yes	no
EMBL_Complexome	28S mitochondrial small ribosomal subunit	P42704	30	26	0.00121999	0.0477722	LRPPRC	yes	no
EMBL_Complexome	28S mitochondrial small ribosomal subunit	Q96A35	30	26	1.62649e-05	0.00303924	MRPL24	yes	no
EMBL_Complexome	28S mitochondrial small ribosomal subunit	O43933	30	26	1.86901e-05	0.00333218	PEX1	no	no
EMBL_Complexome	28S mitochondrial small ribosomal subunit	P31930	30	26	7.99543e-05	0.00886865	UQCRC1	no	no
EMBL_Complexome	28S mitochondrial small ribosomal subunit	O75439	30	26	6.06038e-05	0.00740405	PMPCB	yes	no
EMBL_Complexome	28S mitochondrial small ribosomal subunit	Q9NSE4	30	26	9.9878e-05	0.010224	IARS2	no	no
EMBL_Complexome	28S mitochondrial small ribosomal subunit	O75879	30	26	0.00121631	0.047683	GATB	no	no
EMBL_Complexome	28S mitochondrial small ribosomal subunit	P00505	30	26	0.000220819	0.0169677	GOT2	no	no
EMBL_Complexome	28S mitochondrial small ribosomal subunit	Q8NBN3	30	26	8.31545e-06	0.00190492	TMEM87A	no	no
EMBL_Complexome	28S mitochondrial small ribosomal subunit	Q9Y2S7	30	26	3.55208e-05	0.00515324	POLDIP2	yes	no
EMBL_Complexome	28S mitochondrial small ribosomal subunit	Q9NQC3	30	26	0.000665393	0.0336242	RTN4	no	no
EMBL_Complexome	28S mitochondrial small ribosomal subunit	Q00059	30	26	1.96408e-05	0.00343417	TFAM	yes	no
EMBL_Complexome	28S mitochondrial small ribosomal subunit	Q9NWU5	30	26	0.000471604	0.0271041	MRPL22	yes	no
EMBL_Complexome	28S mitochondrial small ribosomal subunit	P26440	30	26	0.00121881	0.0477663	IVD	no	no
EMBL_Complexome	28S mitochondrial small ribosomal subunit	O75127	30	26	5.18031e-05	0.0066772	PTCD1	no	yes
EMBL_Complexome	28S mitochondrial small ribosomal subunit	Q07021	30	26	8.48529e-05	0.00922246	C1QBP	yes	no
EMBL_Complexome	28S mitochondrial small ribosomal subunit	P40926	30	26	0.000141761	0.0128084	MDH2	yes	no
EMBL_Complexome	28S mitochondrial small ribosomal subunit	P55058	30	26	0.00110123	0.0452128	PLTP	no	no
EMBL_Complexome	28S mitochondrial small ribosomal subunit	Q9Y320	30	26	0.00116068	0.0465932	TMX2	no	no
EMBL_Complexome	28S mitochondrial small ribosomal subunit	O43766	30	26	0.000198107	0.0157964	LIAS	no	no
EMBL_Complexome	28S mitochondrial small ribosomal subunit	Q96HS1	30	26	0.00121131	0.0475608	PGAM5	no	no
EMBL_Complexome	28S mitochondrial small ribosomal subunit	Q8WUM0	30	26	0.000271819	0.0192787	NUP133	no	no
EMBL_Complexome	28S mitochondrial small ribosomal subunit	Q9Y3B7	30	26	0.000122484	0.0116537	MRPL11	yes	no
EMBL_Complexome	28S mitochondrial small ribosomal subunit	Q9BRJ2	30	26	6.63668e-05	0.00782974	MRPL45	no	no
EMBL_Complexome	28S mitochondrial small ribosomal subunit	P36776	30	26	0.000434078	0.0256264	LONP1	yes	yes
EMBL_Complexome	28S mitochondrial small ribosomal subunit	P06576	30	26	4.21013e-05	0.00583594	ATP5F1B	yes	no
EMBL_Complexome	28S mitochondrial small ribosomal subunit	Q12788	30	26	0.000115995	0.0112787	TBL3	no	no
EMBL_Complexome	28S mitochondrial small ribosomal subunit	Q8IUH3	30	26	3.16556e-05	0.00476773	RBM45	yes	no
EMBL_Complexome	28S mitochondrial small ribosomal subunit	O75390	30	26	8.64147e-05	0.00932233	CS	yes	no
EMBL_Complexome	28S mitochondrial small ribosomal subunit	O43615	30	26	8.57379e-06	0.00194906	TIMM44	yes	no
EMBL_Complexome	28S mitochondrial small ribosomal subunit	Q9NP81	30	26	0.000286667	0.0199091	SARS2	no	no
EMBL_Complexome	28S mitochondrial small ribosomal subunit	Q5T0D9	30	26	0.000474472	0.0272258	TPRG1L	no	no
EMBL_Complexome	28S mitochondrial small ribosomal subunit	Q96ER9	30	26	2.76106e-07	0.000150976	CCDC51	no	no
EMBL_Complexome	28S mitochondrial small ribosomal subunit	P40939	30	26	8.08487e-05	0.00893559	HADHA	yes	no
EMBL_Complexome	28S mitochondrial small ribosomal subunit	Q8IWA0	30	26	0.000610188	0.0317791	WDR75	no	no
EMBL_Complexome	28S mitochondrial small ribosomal subunit	O14656	30	26	7.43675e-05	0.00844994	TOR1A	no	no
EMBL_Complexome	28S mitochondrial small ribosomal subunit	Q9NP58	30	26	6.30692e-06	0.00153645	ABCB6	no	no
EMBL_Complexome	28S mitochondrial small ribosomal subunit	Q9Y4P3	30	26	0.00073398	0.0355282	TBL2	no	no
EMBL_Complexome	28S mitochondrial small ribosomal subunit	O00330	30	26	4.99182e-05	0.00652077	PDHX	yes	no
EMBL_Complexome	28S mitochondrial small ribosomal subunit	Q8NBN7	30	26	0.000111037	0.010974	RDH13	no	no
EMBL_Complexome	28S mitochondrial small ribosomal subunit	P25705	30	26	0.000179445	0.0147776	ATP5F1A	no	no
EMBL_Complexome	28S mitochondrial small ribosomal subunit	A6NJ78	30	26	0.000893936	0.0399314	METTL15	yes	no
EMBL_Complexome	28S mitochondrial small ribosomal subunit	Q9BYD1	30	26	0.000123512	0.0116744	MRPL13	yes	no
EMBL_Complexome	28S mitochondrial small ribosomal subunit	A3KMH1	30	26	2.73215e-05	0.00431698	VWA8	yes	no
EMBL_Complexome	28S mitochondrial small ribosomal subunit	Q8WW59	30	26	0.000434078	0.0256264	SPRYD4	no	no
EMBL_Complexome	28S mitochondrial small ribosomal subunit	O43159	30	26	4.36126e-05	0.00597121	RRP8	no	no
EMBL_Complexome	28S mitochondrial small ribosomal subunit	Q5HYK3	30	26	0.000214322	0.0166441	COQ5	yes	no
EMBL_Complexome	28S mitochondrial small ribosomal subunit	Q96GC5	30	26	0.000510282	0.0284541	MRPL48	yes	no
EMBL_Complexome	28S mitochondrial small ribosomal subunit	P11182	30	26	0.000180069	0.014814	DBT	yes	yes
EMBL_Complexome	28S mitochondrial small ribosomal subunit	O00116	30	26	2.05782e-05	0.0035675	AGPS	no	no
EMBL_Complexome	28S mitochondrial small ribosomal subunit	P22695	30	26	3.29003e-05	0.0048885	UQCRC2	no	no
[truncated: 6,692 more rows]

## Sheet: Summary statistics
Source	ComplexName	Total_members	Detected_members	Cooperative_members
CORUM	(E.F.G) complex	3	3	3
CORUM	17S U2 snRNP	33	29	9
CORUM	26S proteasome	22	20	38
CORUM	28S ribosomal subunit, mitochondrial	30	26	152
CORUM	39S ribosomal subunit, mitochondrial	48	37	170
CORUM	3M complex	7	3	10
CORUM	40S ribosomal subunit, cytoplasmic	31	28	100
CORUM	40S ribosomal subunit, cytoplasmic	33	29	100
CORUM	53BP1-containing complex	5	3	1
CORUM	55S ribosome, mitochondrial	78	63	243
CORUM	5FMC (Friends of Methylated Chtop) complex	5	5	1
CORUM	5S-DNA-TFIIIA-TFIIIC2 subcomplex	6	4	1
CORUM	5S-DNA-TFIIIA-TFIIIC2-TFIIIB subcomplex	9	6	7
CORUM	60S ribosomal subunit, cytoplasmic	47	42	112
CORUM	6S methyltransferase and RG-containing Sm proteins complex	8	7	1
CORUM	9-1-1-RAD17-RFC complex	8	7	5
CORUM	AATF-NGDN-NOL10 complex	3	3	2
CORUM	AFF4 super elongation complex (SEC)	11	4	3
CORUM	AHCYL1-CPSF complex	6	6	2
CORUM	AIM2 PANoptosome complex	9	3	3
CORUM	ALL-1 supercomplex	28	21	14
CORUM	AP-3-KIF3A-RAB4A-RBSN complex	5	4	3
CORUM	AP1 adaptor complex	8	4	4
CORUM	AP1B1-AP1G2-AP1M1-AP1S1 complex	4	3	4
CORUM	AP3 adaptor complex	7	5	1
CORUM	APC-AXIN1-CTNNB1 complex	3	3	1
CORUM	APC/C complex	7	6	44
CORUM	APC/C complex, 1.5 MDa	11	7	44
CORUM	APC/C-ANAPC16 complex	9	6	44
CORUM	APP(AICD)-FE65-TIP60-MED12-MED4 complex (incomplete Mediator complex)	5	3	12
CORUM	APP-APBB1-LRP1 complex	3	3	13
CORUM	APP-TIMM23-TOMM40 supercomplex, mitochondrial	3	3	3
CORUM	AQR-ISY1-PPIE-PRPF19-XAB2-ZNF830 complex	6	5	7
CORUM	ARC92-Mediator complex	13	9	3
CORUM	ASF1-interacting protein complex	6	5	1
CORUM	ATAC complex, GCN5-linked	10	10	30
CORUM	ATAC complex, YEATS2-linked	14	13	22
CORUM	ATG101-ATG13-RB1CC1-ULK1 complex	4	3	4
CORUM	AUP1-OS9-SEL1L-UBC6e-UBXD8 complex	5	5	3
CORUM	AXIN1-APC-CTNNB1-GSK3B complex	4	3	1
CORUM	Anaphase-promoting complex	8	6	44
CORUM	Anaphase-promoting complex	9	7	41
CORUM	Anti-HDAC2 complex	17	12	1
CORUM	Anti-SMN protein complex	5	3	10
CORUM	Anti-Sm protein complex	7	5	7
CORUM	Arp2/3 protein complex	7	6	11
CORUM	Astrin-kinastrin complex	5	5	1
CORUM	Axin-PP2A A-PP2A C-GSK3-beta-beta-catenin complex	4	3	1
CORUM	BAF complex	8	8	2
CORUM	BAF complex	9	8	7
CORUM	BAF complex	9	9	20
CORUM	BAF complex	13	9	7
CORUM	BASC (Ab 80) complex (BRCA1-associated genome surveillance complex)	8	7	15
CORUM	BASC (Ab 81) complex (BRCA1-associated genome surveillance complex)	6	5	3
CORUM	BASC complex (BRCA1-associated genome surveillance complex)	12	9	3
CORUM	BAZ2A-DNMT1-DNMT3B-HDAC1-SMARCA5 complex	5	4	2
CORUM	BBS-chaperonin complex	10	6	50
CORUM	BCL10-CARD9-CASP8-MALT1-PYCARD inflammasome complex	5	3	10
CORUM	BHC complex	6	4	4
CORUM	BHC110 complex	10	7	3
CORUM	BLOC-1 (biogenesis of lysosome-related organelles complex 1)	8	5	3
CORUM	BLOC-2 (biogenesis of lysosome-related organelles complex 2)	3	3	1
CORUM	BLOC1-BLOC2 complex	11	8	1
CORUM	BORC complex	8	3	1
CORUM	BRAF53-BRCA2 complex	7	5	4
CORUM	BRCA1 A complex	4	3	8
CORUM	BRCA1-BARD1-BACH1-DNA damage complex II	8	4	5
CORUM	BRCA1-RNA polymerase II complex	26	22	1
CORUM	BRD4-RFC complex	6	6	9
CORUM	BRG1-SIN3A complex	14	13	16
CORUM	BRG1-SIN3A-HDAC containing SWI/SNF remodeling complex I	11	11	8
CORUM	BRM-SIN3A complex	15	14	13
CORUM	BRM-SIN3A-HDAC complex	12	12	13
CORUM	BRM-associated complex	10	10	3
CORUM	BRMS1-mSin3A corepressor complex	8	8	5
CORUM	Brg1-based SWI/SNF complex	4	4	4
CORUM	C complex spliceosome	80	67	58
CORUM	C2ORF3-Prp43-TFIP11 complex	3	3	2
CORUM	CAK complex (Cdk-activating kinase complex)	3	3	2
CORUM	CAK-ERCC2 complex	4	4	3
CORUM	CAK-ERCC2 subcomplex	4	4	3
CORUM	CASP8-CHUK-IKBKB-MALT1-BCL10 complex	5	4	8
CORUM	CASP8-FADD-MALT1-BCL10 complex	4	3	8
CORUM	CBF1-HDAC1-SMRT complex	3	3	2
CORUM	CCC complex	13	12	28
CORUM	CCC-Wash (WASH1, FAM21C) complex	15	12	28
CORUM	CCDC22-CCDC93-C16orf62 complex	3	3	12
CORUM	CCDC22-CCDC93-C16orf62-FAM21-WASH1 complex	5	3	12
CORUM	CCNC-CDK8-MED1-MED6-MED7 xcomplex	5	3	1
CORUM	CCR4-NOT complex	8	6	1
CORUM	CCR4-NOT complex, CNOT7-CNOT6-specific	9	7	1
CORUM	CCR4-NOT complex, CNOT7-CNOT6L-specific	9	7	6
CORUM	CCR4-NOT complex, CNOT8-CNOT6-specific	9	7	1
CORUM	CCR4-NOT complex, CNOT8-CNOT6L-specific	9	7	6
CORUM	CCR4-NOT-TOB1 complex	8	5	7
CORUM	CCT complex (chaperonin containing TCP1 complex)	8	8	76
CORUM	CD147-gamma-secretase complex	5	3	1
CORUM	CDC5L complex	30	22	1
CORUM	CDC5L core complex	6	6	2
CORUM	CDC5L-PRP19 complex	7	7	2
CORUM	CDC5L-PRP19 core complex	4	4	7
CORUM	CDH4-HDAC2-MTA2-RBBP7-TWIST1 complex	5	3	2
CORUM	CDK8 subcomplex (CCNC, CDK8, MED12, MED13)	4	3	2
CORUM	CDK8 subcomplex (CCNC, CDK8, MED13)	3	3	2
CORUM	CDYL-CAF1-MCM complex	13	11	2
CORUM	CDYL-complex	9	8	2
CORUM	CENP-A NAC complex	7	5	1
CORUM	CENP-A NAC-CAD complex	14	8	1
CORUM	CENP-A nucleosomal complex	15	8	4
CORUM	CENP-H-I complex	11	7	1
CORUM	CETN2-RAD23A-XPC complex	3	3	8
CORUM	CETN2-RAD23B-XPC complex	3	3	10
CORUM	CHD7-NLK-PPARG-SETDB1 complex	4	3	2
CORUM	CHTF18-RFC2-5 complex	5	4	9
CORUM	CHUK-IQGAP2-AKAP8L-RELA-TNIP2 complex	5	4	7
CORUM	CHUK-NFKB2-REL-IKBKG-SPAG9-NFKB1-NFKBIE-COPB2-TNIP1-NFKBIA-RELA-TNIP2 complex	12	6	2
CORUM	CNOT1-CNOT2-CNOT3 complex	3	3	7
CORUM	CNS-P53 complex	9	6	1
CORUM	COG complex	8	7	6
CORUM	COG1-COG8-COG2-COG3-COG4 subcomplex	5	5	2
CORUM	COG2-COG3-COG4 subcomplex	3	3	1
CORUM	COMMD1-CCDC22-CCDC93-C16orf62 complex	4	4	13
CORUM	COMMD1-CCDC93-C16orf62 complex	3	3	4
CORUM	COP9 signalosome complex	8	6	1
CORUM	CORVET complex	6	6	20
CORUM	CPSF6-EWSR1-ITCH-NUDT21-POLR2A-UBAP2L complex	6	3	1
CORUM	CPSF6-ITCH-NUDT21-POLR2A complex	4	3	1
CORUM	CPSF6-ITCH-NUDT21-POLR2A-UBAP2L complex	5	3	1
CORUM	CSA complex	12	9	1
CORUM	CSA-POLIIa complex	13	10	1
CORUM	CTF18-cohesion-RFC complex	7	5	9
CORUM	CTF18-cohesion-RFC-POLH complex	8	5	9
CORUM	CTNNB1-DDX5-HDGF complex	3	3	3
CORUM	CTNNB1-EP300-HADAC6-SUMO1-TCF4 complex	5	4	2
CORUM	CUL4B-DDB1-DTL-CSN complex	5	3	2
CORUM	CUL4B-DDB1-GRWD1 complex	3	3	2
CORUM	CUL4B-DDB1-TLE3 complex	3	3	2
CORUM	CUL4B-DDB1-WDR26 complex	3	3	2
CORUM	Cell cycle kinase complex CDC2	6	4	1
CORUM	Chromatin assembly complex (CAF-1 complex)	3	3	4
CORUM	Class C VPS complex (STX7, VPS11, VPS18)	3	3	2
CORUM	Class C VPS complex (VPS11, VPS16, VPS18)	3	3	20
CORUM	Class C VPS/HOPS complex	6	6	20
CORUM	Cleavage and polyadenylation factor (CPSF)	5	5	2
CORUM	Cleavage stimulation factor	3	3	1
CORUM	CoREST-HDAC complex	7	4	4
CORUM	Cohesin-SA1 complex	4	4	2
CORUM	CtBP complex	17	9	13
CORUM	CtBP core complex	9	6	2
CORUM	Cytochrome c oxidase including assembly factors (COX, PET100, PET117, MR-1S)	18	6	5
CORUM	DDB2 complex	12	10	1
CORUM	DDX27-PeBoW complex	4	4	14
CORUM	DDX58-MAVS-PPP6C-TRIM14-WHIP complex	5	3	7
CORUM	DDX58-MAVS-TRAF3-TBK1 complex	4	3	2
CORUM	DGCR8 multiprotein complex	11	9	22
CORUM	DHX9-ADAR-vigilin-DNA-PK-Ku antigen complex	6	5	1
CORUM	DLG5-SORBS3-CTNNB1 complex	3	3	1
CORUM	DMAP1-associated complex	10	7	21
CORUM	DNA double-strand break end-joining complex	7	5	1
CORUM	DNA ligase III-XRCC1-PNK-DNA-pol III multiprotein complex	4	4	2
CORUM	DNA ligase IV-XRCC4-PNK complex	3	3	1
CORUM	DNA ligase IV-XRCC4-XLF complex	3	3	1
CORUM	DNA polymerase alpha-primase complex	4	4	5
CORUM	DNA repair complex NEIL2-PNK-Pol(beta)-LigIII(alpha)-XRCC1	5	5	2
CORUM	DNA synthesome complex (13 subunits)	13	11	41
CORUM	DNA synthesome complex (15 subunits)	15	14	39
CORUM	DNA synthesome complex (17 subunits)	17	15	50
CORUM	DNA synthesome core complex	10	9	31
CORUM	DNA-PK-Ku complex	3	3	1
CORUM	DNA-PK-Ku-eIF2-NF90-NF45 complex	8	6	2
CORUM	DNAJB14-HSPA1-HSPH8-SGTA complex	4	4	1
CORUM	DNMT3B complex	7	6	1
CORUM	DNTTIP1-ZNF541-HDAC1-HDAC2 complex	4	3	5
CORUM	DSS1 complex	13	10	21
CORUM	DTNBP1 (splice variant 1A)-PRKDC-XRCC5-XRCC6 complex	4	3	1
CORUM	DTNBP1(splice variant 1B)-PRKDC-XRCC5-XRCC6 complex	4	3	1
CORUM	Decapping complex	5	5	12
CORUM	E2F-6 complex	12	8	17
CORUM	E2F4-p107-cyclinA complex	3	3	1
CORUM	EARP complex	4	4	7
CORUM	EBAFa complex	10	9	13
CORUM	EBAFb complex	10	8	12
CORUM	EED-EZH2 complex	5	4	11
CORUM	EIF4E2-GIGYF2-ZNF598 complex	3	3	9
CORUM	ELL-ICE1-ICE2-ZC3H8 complex	4	4	11
CORUM	ER membrane protein complex (EMC8)	9	8	10
CORUM	ER membrane protein complex (EMC9)	9	7	9
CORUM	ESCRT-II complex	3	3	10
CORUM	ESR1-CDK7-CCNH-MNAT1-MTA1-HDAC2 complex	6	4	2
CORUM	ESR1-TRAP/Mediator coactivator complex	18	12	6
CORUM	ESR2-TRAP/Mediator coactivator complex	18	12	6
CORUM	Emerin complex 32	22	12	3
CORUM	Exon junction complex	8	5	1
CORUM	Exosome	10	9	3
CORUM	Exosome	11	10	2
CORUM	Exosome	12	11	2
CORUM	F1F0-ATPase, mitochondrial	16	10	6
CORUM	FGFR2-c-Cbl-Lyn-Fyn complex	4	3	5
CORUM	FOXO1-FHL2-SIRT1 complex	3	3	1
CORUM	GALNS-lysosomal hydrolase 1.27 MDa complex	4	3	15
CORUM	GATOR2 complex	5	3	1
CORUM	GCN5-TRRAP histone acetyltransferase complex	10	7	20
CORUM	GPR56-CD81-Galpha(q/11)-Gbeta complex	5	3	1
CORUM	Gamma-BAR-AP1 complex	9	4	4
CORUM	Gamma-secretase complex (APH1A, PSENEN, PSEN1, NCSTN, TMP21)	5	3	11
CORUM	Gamma-tubulin complex	6	5	2
CORUM	GammaH2AFX-NDHII-Ku70-DNA complex	3	3	4
CORUM	H/ACA ribonucleoprotein complex	4	3	14
CORUM	H2A.Z histone-exchange complex p400/TIP60	27	19	23
CORUM	H2AX complex I	7	5	3
CORUM	HAUS augmin-like complex	8	6	34
CORUM	HCF-1 complex	18	17	12
CORUM	HDAC1-HDAC2-MIER1-MIER2 complex	4	3	4
CORUM	HDAC1-associated core complex cII	9	6	17
CORUM	HDAC1-associated protein complex	9	6	17
CORUM	HDAC2-asscociated core complex	7	5	12
CORUM	HDAC3-H1.3-SMRT-N-Cor complex	4	3	1
CORUM	HERP1/HEY2-NCOR-SIN3A complex	4	3	1
CORUM	HEXIM1-DNA-PK-paraspeckle components-ribonucleoprotein complex	9	9	6
CORUM	HIF1alpha-VHL-ElonginB-ElonginC complex	4	3	2
CORUM	HINT1-UBC3-RBX1 complex	3	3	2
CORUM	HOOK2-PAR3-Par6alpha-PKCiota complex	4	3	1
CORUM	HOPS complex	6	6	24
CORUM	HRD1 complex	13	11	3
CORUM	HSF1\u2013PARP1\u2013PARP13 complex	3	3	3
CORUM	HUSH complex	3	3	18
CORUM	Histone-2-Histone-4-ASF1A-MCM2 complex	4	3	1
CORUM	IGF2BP1 complex	9	8	2
CORUM	IMP3-IMP4-MPP10 complex	3	3	3
CORUM	ING2 complex	13	11	6
CORUM	ING4 complex (ING4, JADE1, KAT7, MEAF6)	4	3	4
CORUM	ING4 complex (ING4, JADE2, KAT7, MEAF6)	4	3	9
CORUM	ING4 complex (ING4, JADE3, KAT7, MEAF6)	4	3	10
CORUM	ING5 (BRPF3, MOZ, MORF) complex	5	3	2
CORUM	ING5 complex (ING5, JADE1, KAT7, MEAF6)	4	3	11
CORUM	ING5 complex (ING5, JADE2, KAT7, MEAF6)	4	3	4
CORUM	ING5 complex (ING5, JADE3, KAT7, MEAF6)	4	3	5
CORUM	INO80 chromatin remodeling complex	13	7	1
CORUM	IRAK1-IRAK4-MYD88-PELI1-TRAF6 complex	5	3	1
CORUM	IRF2BP2-IRF2BP1-IRF2BPL complex	3	3	6
CORUM	ITGA5-ITGB1-FN-1-NOV complex	4	3	1
CORUM	ITGA5-ITGB1-FN1-TGM2 complex	4	3	1
CORUM	ITGA6-ITGB1-CD151 complex	3	3	3
CORUM	ITGA6-ITGB4-Laminin10/12 complex	5	4	1
CORUM	ITGAV-ITGB5-ADAM9 complex	3	3	6
CORUM	ITGAV-ITGB8-MMP14-TGFB1 complex	4	3	2
CORUM	Integrator complex	12	11	29
CORUM	Integrator-RNAPII complex	14	13	28
CORUM	Intraflagellar transport complex A	5	4	16
CORUM	Intraflagellar transport complex B core complex	10	6	18
CORUM	KAISO-NCOR complex	10	9	34
CORUM	KATNA1-KATNAL1-KATNB1-KATNBL1 complex	4	3	1
CORUM	KCNQ1 macromolecular complex	5	3	7
CORUM	KIF3A/B-PAR-3-aPKC-PAR-6 complex	5	4	6
CORUM	KIF4A-KIF14-KIF20A-KIF23-PRC1 complex	5	4	11
CORUM	KMT2E-OGT-USP7 complex	3	3	5
CORUM	Ku antigen-NARG1 complex	3	3	1
CORUM	Ku antigen-YY1-alphaMyHC promoter complex	3	3	6
CORUM	Ku-ORC complex	6	5	1
CORUM	LARC complex (LCR-associated remodeling complex)	19	15	50
CORUM	LAS1L-PELP1-TEX10-WDR18-NOL9-SENP3 complex	6	6	1
CORUM	LGR4-RSPO supercomplex	10	6	2
CORUM	LINC complex, S-phase	7	4	5
CORUM	LINC complex, quiescent cells	7	4	7
CORUM	LINC core complex	5	3	6
CORUM	LLGL1-PAR-6B-PRKCI complex	3	3	1
CORUM	LLGL2-PAR-6B-PRKCI complex	3	3	10
CORUM	LSm1-7 complex	7	6	1
CORUM	LSm2-8 complex	7	6	1
CORUM	Large Drosha complex	20	17	35
CORUM	MBD3-NuRD complex	13	8	35
CORUM	MCPH1-Condensin II complex	8	6	4
CORUM	MGC1-DNA-PKcs-Ku complex	4	4	1
CORUM	MIB complex, mitochondrial	12	8	7
CORUM	MICOS complex, mitochondrial	7	4	9
CORUM	MITRAC complex, mitochondrial	14	9	8
CORUM	MLL-HCF complex	7	5	1
CORUM	MLL1 complex	8	6	1
CORUM	MLL1-WDR5 complex	27	17	12
CORUM	MLL2 complex	10	7	1
CORUM	MLL3 complex	9	6	5
CORUM	MLL4 complex	9	6	5
CORUM	MOF complex	10	5	17
CORUM	MORF4L1-MRFAP1-RB1 complex	3	3	3
CORUM	MSH2-MSH6-PMS1-MLH1 complex	4	3	7
CORUM	MSH2-MSH6-PMS2-MLH1 complex	4	4	3
CORUM	MSH2/6-BLM-p53-RAD51 complex	5	4	9
CORUM	MSL complex	4	3	22
CORUM	MTA1 complex	6	5	9
CORUM	MTA1-HDAC core complex	5	4	2
CORUM	MTA2 complex	8	7	18
CORUM	MTR4-RBM7-ZCCHC8 complex	3	3	3
CORUM	MYC-MAX-KAT2A-TRRAP complex	4	3	3
CORUM	MeCP1 complex	8	6	17
CORUM	MeCP1 complex	9	7	35
CORUM	MeCP2-SIN3A-HDAC complex	4	3	7
CORUM	Mediator complex	27	16	3
CORUM	Mediator complex	32	19	5
CORUM	Menin-associated histone methyltransferase complex	7	6	1
CORUM	Mi2/NuRD complex	7	6	17
CORUM	Mi2/NuRD-BCL6-MTA3 complex	5	3	8
CORUM	MiDAC complex	4	3	5
CORUM	Mis12 centromere complex	6	5	2
CORUM	Multisynthetase complex	11	9	8
CORUM	NARC1 complex	5	4	8
CORUM	NCOA6-DNA-PK-Ku-PARP1 complex	5	5	1
CORUM	NCOR complex	6	5	40
CORUM	NCOR-HDAC3 complex	5	4	40
CORUM	NCOR-SIN3-HDAC-HESX1 complex	6	5	1
CORUM	NCOR-SIN3-HDAC1 complex	3	3	1
CORUM	NCOR1 complex	10	8	9
CORUM	NCOR2 complex	7	6	5
CORUM	NDC80 kinetochore complex	4	4	6
CORUM	NELF complex	4	3	1
CORUM	NFKB1-NFKB2-RELA-RELB complex	4	3	2
CORUM	NGRN complex	6	6	5
CORUM	NIPBL-RAD21-SMC1A complex	3	3	1
CORUM	NK-3-Groucho-HIPK2-SIN3A-RbpA48-HDAC1 complex	6	4	2
CORUM	NOL11-UTP4-WDR43 complex	3	3	2
CORUM	NOTCH1-RBPJ-SBNO1 complex	3	3	2
CORUM	NRD complex (Nucleosome remodeling and deacetylation complex)	7	3	1
CORUM	NSL complex	9	7	9
CORUM	Nop56p-associated pre-rRNA complex	104	86	108
CORUM	NuA4/Tip60 HAT complex	10	8	22
CORUM	NuA4/Tip60 HAT complex	14	11	32
CORUM	NuA4/Tip60-HAT complex	15	11	29
CORUM	NuA4/Tip60-HAT complex	16	11	29
CORUM	NuA4/Tip60-HAT complex A	15	11	32
CORUM	NuA4/Tip60-HAT complex B	8	7	11
CORUM	NuRD.1 complex	7	5	9
CORUM	Nuclear pore complex	31	24	18
CORUM	Nup 107-160 subcomplex	9	7	6
CORUM	ORC 1-5 complex (origin recognition 1-5 complex)	5	4	4
CORUM	ORC 2-5 complex (origin recognition 2-5 complex)	4	3	5
CORUM	ORC complex (origin recognition complex)	6	5	1
CORUM	OTUB1-UBC13-MMS2 complex	3	3	2
CORUM	Oligosaccharyltransferase complex (Stt3A variant)	6	6	50
CORUM	Oligosaccharyltransferase complex (Stt3B variant)	7	7	57
CORUM	PA28-20S proteasome	16	14	4
CORUM	PA28gamma-20S proteasome	15	13	2
CORUM	PA700 complex	20	18	62
CORUM	PA700-20S-PA28 complex	36	32	189
CORUM	PANoptosome	7	3	3
CORUM	PAR-3-PAR-6B-PRKCI complex	3	3	6
CORUM	PAXX complex	8	6	1
CORUM	PBAF complex	10	10	13
CORUM	PBAF complex	14	10	12
CORUM	PBAF complex (Polybromo- and BAF containing complex)	9	9	7
CORUM	PBAF complex (Polybromo- and BAF containing complex)	10	9	7
CORUM	PBAF complex, BAF200-specific	8	8	7
CORUM	PC2 complex	12	8	5
CORUM	PCID2-ENY2-GANP-SEM1-CETN2 complex	5	4	7
CORUM	PCID2-ENY2-GANP-SEM1-CETN3 complex	5	4	7
CORUM	PCNA-CHL12-RFC2-5 complex	6	5	1
CORUM	PCNA-DNA polymerase delta complex	5	4	6
CORUM	PCNA-KU antigen complex	3	3	1
CORUM	PCNA-MSH2-MSH6 complex	3	3	3
CORUM	PCNA-MutS-alpha-MutL-alpha-DNA complex	5	5	1
CORUM	PCNA-RFC2-5 complex	5	5	1
CORUM	PELI1-IRAK4-IRAK1-TRAF6 complex, IL-1-induced	4	3	1
CORUM	PGC-1-SRp40-SRp55-SRp75 complex	4	3	1
CORUM	PID complex	5	4	12
CORUM	POL2R-SYMPK-SSU72 complex	3	3	1
CORUM	POLR2A-CCNT1-CDK9-NCL-LEM6-CPSF2 complex	6	4	2
CORUM	PPP1CA-PNUTS-TOX4-WDR82 complex	4	4	19
CORUM	PPP1CB-PNUTS-TOX4-WDR82 complex	4	4	19
CORUM	PPP1CC-PNUTS-TOX4-WDR82 complex	4	3	19
CORUM	PRC1.1a complex	4	4	11
CORUM	PRC1.1b complex	4	3	11
CORUM	PRC1.1c complex	9	8	2
CORUM	PRC1.1d complex	9	7	1
CORUM	PRC1.2a complex	4	4	12
CORUM	PRC1.2b complex	4	3	12
CORUM	PRC1.2c complex	11	6	1
CORUM	PRC1.4a complex	4	3	11
CORUM	PRC1.4c complex	11	5	1
CORUM	PRC1.6a complex	13	11	18
CORUM	PRC1.6b complex	13	10	18
CORUM	PSO4 complex	4	4	7
CORUM	PSO4-WRN complex	5	5	7
CORUM	PTIP-HMT complex	10	7	8
CORUM	PeBoW complex	3	3	25
CORUM	Polyadenylation complex (CSTF1, CSTF2, CSTF3, SYMPK CPSF1, CPSF2, CPSF3)	7	7	2
CORUM	Polycomb repressive complex 1 (PRC1, hPRC-H)	12	6	1
CORUM	Polycomb repressive complex 1 (PRC1, hPRC-H)	13	7	1
CORUM	Polycomb repressive complex 2/3	5	4	12
CORUM	Prefoldin complex	6	5	1
CORUM	R2TP complex	4	4	1
CORUM	RAB3IP-TRAPP II complex	12	7	9
CORUM	RAD17-RFC complex	5	5	10
CORUM	RB1-HDAC1-BRG1 complex	3	3	1
CORUM	RBL2 complex (DNMT1, E2F4, E2F5, HDAC1, RBL2, SUV39H1)	6	3	3
CORUM	RBL2 complex (EP300, E2F4, E2F5, HDAC1, RBL2, SUV39H1)	6	4	1
CORUM	RBP-Jkappa-RING1-KyoT2 complex	3	3	4
CORUM	RBPJ-NOTCH1-MAML1 complex	3	3	1
CORUM	RC complex (Replication competent complex)	9	9	1
CORUM	RC complex during G2/M-phase of cell cycle	13	12	19
CORUM	RC complex, S-phase-specific	13	12	12
CORUM	REST-CoREST-mSIN3A complex	3	3	11
CORUM	RFC complex	5	5	9
CORUM	RFC core complex	3	3	10
CORUM	RFC2-5 subcomplex	4	4	9
CORUM	RICH1-PAR3-aPKC polarity complex	3	3	1
CORUM	RINT1-USE1-ZW10 subcomplex	3	3	3
CORUM	RNA pol II containing coactivator complex Tat-SF	5	4	1
CORUM	RNA polymerase II complex (CBP, PCAF, RPB1, BAF47, CYCC, CDK8), chromatin structure modifying	6	5	1
CORUM	RNA polymerase II complex (RPB1, RAP74, CDK8, CYCC, SRB7, BAF190, BAF47), chromatin structure modifying	7	6	1
CORUM	RNA polymerase II complex, (CDK8 complex), chromatin structure modifying	8	7	1
CORUM	RNA polymerase II complex, chromatin structure modifying	9	8	1
CORUM	RNA polymerase II complex, chromatin structure modifying	13	11	2
CORUM	RNA polymerase II holoenzyme complex	24	22	1
CORUM	RNA polymerase III complex	15	14	1
CORUM	RSmad complex	10	8	5
CORUM	RUVBL1-RUVBL2-DKC1 complex	3	3	1
CORUM	Rap1 complex	7	5	9
CORUM	Rap1 complex	7	6	5
CORUM	Respiratory chain complex I (beta subunit), mitochondrial	16	11	67
CORUM	Respiratory chain complex I (holoenzyme), mitochondrial	44	29	76
CORUM	Respiratory chain complex I (incomplete intermediate), mitochondrial	11	9	1
CORUM	Respiratory chain complex I (lambda subunit), mitochondrial	16	12	24
CORUM	Ribosome, cytoplasmic	80	71	130
CORUM	Rixosome	7	6	1
CORUM	Rnase/Mrp complex	10	7	6
CORUM	SAGA complex, GCN5-linked	19	11	3
CORUM	SAP complex (Sin3-associated protein complex)	8	7	7
CORUM	SELK multiprotein complex	10	7	23
CORUM	SF3A1-SF3A2-SF3A3 complex	3	3	2
CORUM	SHARP-CtBP1-CtIP-RBP-Jkappa corepressor complex	4	3	1
CORUM	SIN3 complex	7	6	5
CORUM	SIN3-HDAC-SAP30-ARID4 complex	7	7	7
CORUM	SIN3-ING1b complex I	9	8	7
CORUM	SIN3-ING1b complex II	16	15	27
CORUM	SIN3-SAP25 complex	11	8	7
CORUM	SIX3-LSD1-NuRD(MTA3) Complex	9	6	9
CORUM	SKI-NCOR1-SIN3A-HDAC1 complex	4	4	3
CORUM	SMAD3-E2F4/5-p107-DP1 complex	5	4	10
