# Supplementary material for: The proteomic landscape and temporal dynamics of mammalian gastruloid development
Source: bioRxiv. 2024 Sep 7:2024.09.05.609098. Preprint. [Version 1] doi: 10.1101/2024.09.05.609098 (PMC11398484; doi:10.1101/2024.09.05.609098)
Supplement: Supplement 1 — Supplementary Table 1- Quantified protein intensities across human and mouse gastruloid development datasets Supplementary Table 2- Gene Ontology (GO) enrichments of protein clusters with similar temporal profiles Supplementary Table 3- Pairwise protein correlation network Supplementary Table 4- Summary statistics of the protein correlation network Supplementary Table 5- Cooperative proteins of protein complexes Supplementary Table 6- Jaccard index matrix of cooperative protein pair overlap Supplementary Table 7- Protein-RNA discordance across the entire dataset Supplementary Table 8- Protein-RNA correlation across protein complexes and pathways Supplementary Table 9- Stage-specific GO enrichments for discordant gene sets across mouse gastruloid development Supplementary Table 10- Quantified phosphosite intensities across human and mouse gastruloid development datasets Supplementary Table 11- Phosphosites of proteins downstream of pluripotency markers POU5F1, NANOG, and POU5F1 Supplementary Table 12- Disease associated genes and complexes quantified in the human dataset [file media-1.zip › SupTable_Table7.xlsx]

## Sheet: Global discordance
Gene.Symbol	Uniprot	Pearson_R	pval
A2M	P01023	-0.0644866	0.869083
AAAS	Q9NRG9	-0.185376	0.633003
AACS	Q86V21	0.737958	0.0232105
AAGAB	Q6PD74	0.369111	0.328277
AAK1	Q2M2I8	0.437475	0.238964
AAMDC	Q9H7C9	0.321895	0.398256
AAR2	Q9Y312	0.507136	0.163473
AARS2	Q5JTZ9	-0.594018	0.0916725
AARSD1	Q9BTE6	-0.240797	0.532541
AASDHPPT	Q9NRN7	0.714259	0.0306346
AATF	Q9NY61	-0.147026	0.705825
ABAT	P80404	0.434039	0.243098
ABCB6	Q9NP58	0.323823	0.395274
ABCB7	O75027	0.310757	0.41569
ABCB8	Q9NUT2	0.543312	0.130586
ABCC1	P33527	0.415246	0.266385
ABCC5	O15440	-0.0471671	0.90409
ABCD3	P28288	-0.761023	0.0172315
ABCD4	O14678	0.0704306	0.857112
ABCE1	P61221	0.710188	0.032048
ABCF1	Q8NE71	0.630724	0.0685715
ABCF2	Q9UG63	0.782951	0.0125922
ABCF3	Q9NUQ8	0.742969	0.0218107
ABCG2	Q9UNQ0	0.662607	0.051793
ABHD10	Q9NUJ1	0.139027	0.721298
ABHD11	Q8NFV4	-0.0428554	0.912829
ABHD12	Q8N2K0	-0.0549264	0.888386
ABHD13	Q7L211	0.853143	0.00345126
ABHD16A	O95870	0.00219942	0.995519
ABHD17B	Q5VST6	-0.767746	0.0157052
ABI1	Q8IZP0	0.0216544	0.955903
ABI2	Q9NYB9	0.775986	0.0139613
ABL1	P00519	0.893754	0.00115848
ABL2	P42684	0.729573	0.0256834
ABLIM1	O14639	0.801551	0.00938427
ABR	Q12979	0.756187	0.0183884
ABRACL	Q9P1F3	0.584015	0.0986953
ABRAXAS1	Q6UWZ7	0.364267	0.335155
ABRAXAS2	Q15018	0.521412	0.14998
ABT1	Q9ULW3	0.0665563	0.864912
ACAA2	P42765	0.128541	0.741717
ACACA	Q13085	0.696235	0.0372129
ACAD10	Q6JQN1	0.475521	0.195754
ACAD11	Q709F0	0.382337	0.309861
ACAD8	Q9UKU7	0.0074995	0.984723
ACAD9	Q9H845	-0.77828	0.0134999
ACADM	P11310	0.0461274	0.906196
ACADS	P16219	0.184584	0.634482
ACADSB	P45954	0.76059	0.0173331
ACADVL	P49748	-0.0579759	0.882223
ACAP2	Q15057	0.498976	0.171489
ACAT1	P24752	0.435125	0.241787
ACAT2	Q9BWD1	0.728899	0.0258896
ACBD3	Q9H3P7	0.363045	0.336901
ACBD5	Q5T8D3	-0.244712	0.52569
ACBD6	Q9BR61	0.591155	0.09365
ACD	Q96AP0	0.0122159	0.975117
ACIN1	Q9UKV3	0.243414	0.527958
ACLY	P53396	0.886188	0.00146264
ACO1	P21399	0.359705	0.341697
ACO2	Q99798	-0.15115	0.697881
ACOT13	Q9NPJ3	0.438193	0.238105
ACOT2	P49753	0.29437	0.441947
ACOT7	O00154	0.634114	0.0666453
ACOT8	O14734	-0.398091	0.288626
ACOT9	Q9Y305	0.556184	0.119921
ACOX1	Q15067	-0.104476	0.78909
ACOX3	O15254	0.416394	0.264931
ACP1	P24666	0.794958	0.0104492
ACP2	P11117	0.89193	0.00122734
ACP6	Q9NPH0	0.776248	0.013908
ACSF2	Q96CM8	0.371582	0.324797
ACSF3	Q4G176	-0.461296	0.211355
ACSL1	P33121	0.566499	0.111763
ACSL3	O95573	0.666173	0.0500989
ACSL4	O60488	0.808672	0.00831937
ACSL6	Q9UKU0	0.769177	0.0153927
ACSS2	Q9NR19	0.71217	0.0313546
ACTL6A	O96019	0.274193	0.47524
ACTN1	P12814	0.766106	0.016069
ACTN3	Q08043	0.956104	5.58917194523586e-05
ACTN4	O43707	0.768004	0.0156486
ACTR10	Q9NZ32	0.654087	0.0559871
ACTR1A	P61163	0.56313	0.114389
ACTR1B	P42025	0.679067	0.0442702
ACTR2	P61160	0.446614	0.228152
ACTR3	P61158	0.772286	0.0147275
ACTR3B	Q9P1U1	0.787236	0.0117966
ACTR5	Q9H9F9	0.0204117	0.958432
ACTR6	Q9GZN1	0.245767	0.523848
ACTR8	Q9H981	0.335175	0.377924
ACVR1	Q04771	0.531051	0.141249
ACVR2A	P27037	0.730279	0.0254691
ACY1	Q03154	0.0942163	0.809478
ACYP1	P07311	0.250096	0.516323
ACYP2	P14621	0.884529	0.00153604
ADA	P00813	0.371247	0.325267
ADAL	Q6DHV7	-0.256976	0.504452
ADAM10	O14672	0.468044	0.203871
ADAM15	Q13444	0.119866	0.758716
ADAM17	P78536	-0.229685	0.552174
ADAM9	Q13443	0.212951	0.582242
ADAR	P55265	0.0633398	0.871396
ADAT2	Q7Z6V5	0.795797	0.0103093
ADD1	P35611	0.562298	0.115043
ADD3	Q9UEY8	0.590836	0.0938719
ADGRA3	Q8IWK6	0.714564	0.0305303
ADGRE5	P48960	0.907865	0.00071361
ADGRL2	O95490	0.896523	0.00105918
ADH5	P11766	0.642083	0.0622524
ADI1	Q9BV57	0.806638	0.00861464
ADK	P55263	0.77607	0.0139443
ADNP	Q9H2P0	0.683657	0.0423056
ADNP2	Q6IQ32	-0.0403367	0.917938
ADO	Q96SZ5	0.629016	0.0695549
ADPGK	Q9BRR6	0.255733	0.506589
ADPRH	P54922	0.799794	0.00966057
ADPRS	Q9NX46	0.213256	0.581688
ADRM1	Q16186	0.736564	0.0236103
ADSL	P30566	0.375523	0.319283
AEBP2	Q6ZN18	0.839725	0.00462255
AEN	Q8WTP8	0.673735	0.0466245
AFAP1	Q8N556	0.885233	0.0015046
AFDN	P55196	0.737553	0.0233262
AFF1	P51825	0.670551	0.048068
AFF3	P51826	0.186901	0.630158
AFF4	Q9UHB7	0.709587	0.0322602
AFG1L	Q8WV93	0.297039	0.437622
AFG3L2	Q9Y4W6	-0.0943103	0.809291
AFTPH	Q6ULP2	0.790291	0.0112504
AGAP1	Q9UPQ3	0.688141	0.0404416
AGAP3	Q96P47	0.785914	0.0120384
AGFG1	P52594	0.8583	0.0030615
AGGF1	Q8N302	0.536634	0.136332
AGK	Q53H12	0.151314	0.697566
AGO1	Q9UL18	-0.248735	0.518684
AGO2	Q9UKV8	0.338838	0.372403
AGPAT1	Q99943	-0.491427	0.1791
AGPAT5	Q9NUQ2	0.905314	0.000783188
AGPS	O00116	-0.41993	0.260476
AGRN	O00468	0.287902	0.452506
AGTPBP1	Q9UPW5	0.658631	0.0537242
AHCTF1	Q8WYP5	-0.57878	0.102498
AHCY	P23526	0.553213	0.122334
AHCYL1	O43865	0.0215851	0.956044
AHDC1	Q5TGY3	0.873162	0.0021091
AHSA1	O95433	0.630299	0.0688155
AIDA	Q96BJ3	0.831834	0.00542494
AIF1L	Q9BQI0	0.839536	0.00464076
AIFM1	O95831	0.0398835	0.918858
AIFM2	Q9BRQ8	0.694244	0.037991
AIMP1	Q12904	0.0651952	0.867655
AIMP2	Q13155	0.0819542	0.833976
AIP	O00170	0.13439	0.730311
AJUBA	Q96IF1	0.682111	0.0429607
AK1	P00568	0.34928	0.356879
AK2	P54819	-0.660813	0.0526592
AK3	Q9UIJ7	0.697523	0.0367147
AK4	P27144	0.741067	0.0223352
AKAP1	Q92667	0.860568	0.00290011
AKAP10	O43572	0.684104	0.0421175
AKAP12	Q02952	0.954382	6.38414355451173e-05
AKAP13	Q12802	0.812172	0.00782719
AKAP8	O43823	0.122536	0.753475
AKAP8L	Q9ULX6	0.24411	0.526741
AKAP9	Q99996	0.529745	0.142414
AKIRIN2	Q53H80	0.424411	0.254887
AKR1A1	P14550	0.232141	0.547813
AKT1	P31749	0.737524	0.0233346
AKT1S1	Q96B36	0.872074	0.0021707
AKT2	P31751	0.560046	0.116826
AKT3	Q9Y243	0.804914	0.00887057
ALAD	P13716	0.0285224	0.941934
ALAS1	P13196	0.0914009	0.815091
ALCAM	Q13740	0.898655	0.00098686
ALDH16A1	Q8IZ83	0.299955	0.432918
ALDH18A1	P54886	0.622352	0.0734762
ALDH1A2	O94788	0.711807	0.0314808
ALDH1B1	P30837	0.376581	0.317811
ALDH1L2	Q3SY69	0.538425	0.134777
ALDH2	P05091	0.0916961	0.814502
ALDH3A2	P51648	-0.606642	0.0832581
ALDH4A1	P30038	-0.18591	0.632007
ALDH5A1	P51649	0.704654	0.0340365
ALDH6A1	Q02252	0.407242	0.276646
ALDH7A1	P49419	0.353919	0.350084
ALDH9A1	P49189	0.477526	0.193609
ALDOA	P04075	0.219369	0.570642
ALDOC	P09972	0.705992	0.0335485
ALG1	Q9BT22	0.908229	0.000704045
ALG13	Q9NP73	0.588478	0.0955229
ALG2	Q9H553	0.75239	0.0193319
ALG5	Q9Y673	0.35555	0.347709
ALG8	Q9BVK2	0.668201	0.0491513
ALKBH1	Q13686	-0.00290958	0.994073
ALKBH2	Q6NS38	0.804361	0.00895364
ALKBH5	Q6P6C2	0.831786	0.0054301
ALKBH7	Q9BT30	-0.671739	0.047526
ALKBH8	Q96BT7	0.274216	0.475203
ALMS1	Q8TCU4	0.954174	6.48516352850916e-05
ALPK3	Q96L96	0.953979	6.58072614722506e-05
ALPL	P05186	0.927877	0.000308987
ALS2	Q96Q42	0.0655592	0.866921
ALYREF	Q86V81	0.570064	0.109023
AMBRA1	Q9C0C7	0.762285	0.0169379
AMD1	P17707	0.652064	0.0570138
AMDHD2	Q9Y303	-0.0285295	0.94192
AMMECR1L	Q6DCA0	0.357108	0.34545
AMOT	Q4VCS5	0.844028	0.00422123
AMOTL1	Q8IY63	0.248578	0.518957
AMOTL2	Q9Y2J4	0.422015	0.257868
AMPD2	Q01433	0.51683	0.154238
AMPH	P49418	0.918556	0.000468438
AMT	P48728	0.13559	0.727975
AMZ2	Q86W34	0.596825	0.0897577
ANAPC1	Q9H1A4	0.394319	0.293639
ANAPC10	Q9UM13	0.705708	0.0336518
ANAPC11	Q9NYG5	-0.242453	0.529639
ANAPC2	Q9UJX6	0.698171	0.0364659
ANAPC4	Q9UJX5	0.774322	0.0143025
ANAPC5	Q9UJX4	0.635232	0.0660176
ANAPC7	Q9UJX3	0.676562	0.0453665
ANGEL1	Q9UNK9	0.171583	0.658916
ANGEL2	Q5VTE6	0.487629	0.183
ANK2	Q01484	0.996388	0.00361232
ANK3	Q12955	0.738141	0.0231585
ANKFY1	Q9P2R3	0.299317	0.433946
ANKLE2	Q86XL3	0.450282	0.22389
ANKMY2	Q8IV38	0.765666	0.0161674
ANKRD10	Q9NXR5	0.762812	0.0168161
ANKRD11	Q6UB99	0.290193	0.448755
ANKRD13A	Q8IZ07	-0.266351	0.488458
ANKRD17	O75179	0.525447	0.146287
ANKRD26	Q9UPS8	0.611867	0.0799201
ANKRD28	O15084	0.544353	0.129703
ANKRD40	Q6AI12	-0.12268	0.753191
ANKRD46	Q86W74	-0.00835688	0.982976
ANKRD52	Q8NB46	0.742156	0.0220339
ANKZF1	Q9H8Y5	0.293661	0.443099
ANLN	Q9NQW6	0.713078	0.0310404
ANO10	Q9NW15	0.759077	0.0176911
ANO6	Q4KMQ2	-0.132423	0.734142
ANP32A	P39687	0.932818	0.000242224
ANP32B	Q92688	0.699703	0.0358821
ANP32E	Q9BTT0	0.782718	0.0126365
ANPEP	P15144	0.714055	0.0307042
ANXA1	P04083	0.700262	0.0356704
ANXA11	P50995	0.873604	0.00208447
ANXA2	P07355	0.937031	0.00019391
ANXA3	P12429	0.65847	0.0538035
ANXA4	P09525	0.878106	0.00184437
ANXA5	P08758	0.805389	0.00879961
ANXA6	P08133	0.630504	0.0686975
ANXA7	P20073	0.787174	0.0118079
AP1B1	Q10567	0.0582823	0.881604
AP1G1	O43747	0.132636	0.733726
AP1G2	O75843	0.356295	0.346628
AP1M1	Q9BXS5	0.79486	0.0104656
AP1M2	Q9Y6Q5	0.980514	3.33676884921958e-06
AP1S1	P61966	0.868842	0.00236102
AP1S2	P56377	0.986664	8.90286130869917e-07
AP2A1	O95782	0.459447	0.213432
AP2A2	O94973	0.40275	0.282495
AP2B1	P63010	-0.113226	0.771788
AP2M1	Q96CW1	0.0118631	0.975835
AP2S1	P53680	0.475134	0.19617
AP3B1	O00203	0.246961	0.521769
AP3B2	Q13367	0.8274	0.00591506
AP3D1	O14617	0.193624	0.617668
AP3M1	Q9Y2T2	0.607711	0.0825684
AP3M2	P53677	0.750349	0.0198522
AP3S1	Q92572	0.571697	0.107782
AP3S2	P59780	0.546177	0.128165
AP4B1	Q9Y6B7	0.0596606	0.87882
AP4E1	Q9UPM8	0.317976	0.404352
AP4M1	O00189	0.574162	0.105925
AP5M1	Q9H0R1	-0.0415177	0.915542
APAF1	O14727	0.658958	0.0535637
APBB1	O00213	0.446108	0.228744
APC	P25054	0.899964	0.000944232
APEH	P13798	0.387662	0.302597
APEX1	P27695	0.64713	0.059567
API5	Q9BZZ5	0.817338	0.00713756
APIP	Q96GX9	0.736584	0.0236045
APLF	Q8IW19	0.582546	0.0997541
APLP2	Q06481	0.352037	0.352833
APMAP	Q9HDC9	0.642456	0.0620514
APOC1	P02654	0.826901	0.00597207
APOE	P02649	0.969202	1.63796492259425e-05
APOO	Q9BUR5	0.48369	0.187097
APOOL	Q6UXV4	-0.571592	0.107862
APP	P05067	0.887808	0.00139335
APPL1	Q9UKG1	0.312963	0.412209
APPL2	Q8NEU8	0.694673	0.0378223
APRT	P07741	0.263553	0.493209
APTX	Q7Z2E3	0.114586	0.769106
AQR	O60306	-0.0921928	0.813512
ARAF	P10398	0.326562	0.391054
ARAP1	Q96P48	0.815651	0.00735805
ARCN1	P48444	0.426619	0.252158
ARF1	P84077	0.700084	0.0357377
ARF4	P18085	0.834559	0.00513789
ARF5	P84085	0.557831	0.118595
ARF6	P62330	0.742307	0.0219924
ARFGAP1	Q8N6T3	-0.5871	0.0964959
ARFGAP2	Q8N6H7	0.692868	0.0385348
ARFGAP3	Q9NP61	0.939723	0.000166854
ARFGEF1	Q9Y6D6	0.46531	0.206885
ARFGEF2	Q9Y6D5	0.543255	0.130634
ARFIP2	P53365	-0.31574	0.407848
ARFRP1	Q13795	-0.294457	0.441806
ARGLU1	Q9NWB6	-0.0235725	0.952001
ARHGAP1	Q07960	0.618237	0.0759654
ARHGAP10	A1A4S6	0.755834	0.0184748
ARHGAP11A	Q6P4F7	0.389916	0.299549
ARHGAP17	Q68EM7	0.720985	0.0283895
ARHGAP18	Q8N392	0.867166	0.00246411
ARHGAP19	Q14CB8	0.634984	0.0661564
ARHGAP21	Q5T5U3	0.733503	0.024504
ARHGAP26	Q9UNA1	0.603586	0.0852491
ARHGAP28	Q9P2N2	0.964037	2.80379721620427e-05
ARHGAP32	A7KAX9	0.710795	0.0318346
ARHGAP35	Q9NRY4	0.801928	0.00932571
ARHGAP42	A6NI28	0.694774	0.0377828
ARHGAP5	Q13017	0.512154	0.158654
ARHGDIA	P52565	0.507788	0.162843
ARHGEF1	Q92888	0.422882	0.256787
ARHGEF10	O15013	0.935136	0.000214707
ARHGEF10L	Q9HCE6	0.928142	0.000305116
ARHGEF12	Q9NZN5	0.721195	0.0283213
ARHGEF16	Q5VV41	0.943152	0.000136394
ARHGEF18	Q6ZSZ5	0.889065	0.00134115
ARHGEF2	Q92974	0.844377	0.00418973
ARHGEF40	Q8TER5	0.345999	0.361722
ARHGEF5	Q12774	0.689886	0.0397307
ARHGEF7	Q14155	0.796291	0.0102277
ARID1A	O14497	0.794273	0.0105643
ARID1B	Q8NFD5	0.887333	0.00141341
ARID2	Q68CP9	0.792664	0.0108381
ARID3A	Q99856	0.877743	0.00186299
ARID3B	Q8IVW6	0.883578	0.00157924
ARID4A	P29374	0.221947	0.566006
ARID4B	Q4LE39	0.734592	0.0241835
ARIH1	Q9Y4X5	0.40427	0.280509
ARIH2	O95376	0.417851	0.263091
ARL1	P40616	0.139724	0.719947
ARL13B	Q3SXY8	-0.285437	0.456559
ARL14EP	Q8N8R7	0.493834	0.176652
ARL15	Q9NXU5	0.328978	0.38735
ARL2	P36404	-0.494508	0.17597
ARL2BP	Q9Y2Y0	0.703874	0.0343231
ARL3	P36405	0.803188	0.00913176
ARL5B	Q96KC2	0.86948	0.00232258
ARL6IP1	Q15041	0.0738452	0.850246
ARL6IP4	Q66PJ3	0.629771	0.069119
ARL6IP5	O75915	0.0725068	0.852936
ARL8A	Q96BM9	-0.0564856	0.885234
ARL8B	Q9NVJ2	0.262507	0.49499
ARMC1	Q9NVT9	-0.476097	0.195136
ARMC10	Q8N2F6	-0.532503	0.13996
ARMC5	Q96C12	0.421439	0.258587
ARMC6	Q6NXE6	0.333641	0.380246
ARMC9	Q7Z3E5	0.608788	0.0818766
ARMCX1	Q9P291	0.761653	0.0170845
ARMCX2	Q7L311	0.886149	0.00146432
ARMH3	Q5T2E6	0.608825	0.0818533
ARMT1	Q9H993	0.847858	0.00388469
ARNT	P27540	0.57965	0.10186
ARPC1A	Q92747	0.148955	0.702105
ARPC1B	O15143	0.812233	0.00781888
ARPC2	O15144	0.841904	0.00441618
ARPC3	O15145	0.0538762	0.890509
ARPC4	P59998	0.153336	0.693682
ARPC5	O15511	0.585	0.0979903
ARPC5L	Q9BPX5	-0.123309	0.751957
ARRB1	P49407	0.757976	0.0179546
ARRB2	P32121	0.687842	0.0405641
ARSA	P15289	0.939729	0.000166797
ARSB	P15848	0.907	0.000736699
ARVCF	O00192	0.488678	0.181918
AS3MT	Q9HBK9	0.390828	0.298319
ASAH1	Q13510	0.477786	0.193331
ASAP1	Q9ULH1	0.799682	0.0096784
ASAP2	O43150	0.663602	0.0513168
ASAP3	Q8TDY4	0.865856	0.00254683
ASB6	Q9NWX5	0.600294	0.0874268
ASCC1	Q8N9N2	0.30414	0.426206
ASCC2	Q9H1I8	0.85756	0.00311542
ASCC3	Q8N3C0	0.487533	0.183099
ASF1A	Q9Y294	0.751157	0.0196451
ASF1B	Q9NVP2	0.780912	0.0129834
ASH2L	Q9UBL3	0.801404	0.00940723
ASL	P04424	0.420329	0.259975
ASNS	P08243	0.839532	0.00464115
ASNSD1	Q9NWL6	0.573753	0.106232
ASPH	Q12797	0.746035	0.0209823
ASPM	Q8IZT6	0.723037	0.0277268
ASPSCR1	Q9BZE9	0.754005	0.0189268
ASRGL1	Q7L266	0.868383	0.00238895
ASS1	P00966	0.562668	0.114752
ATAD1	Q8NBU5	0.633793	0.0668263
ATAD2	Q6PL18	0.354588	0.349108
ATAD5	Q96QE3	-0.0207445	0.957755
ATAT1	Q5SQI0	0.855414	0.00327568
ATE1	O95260	0.497895	0.172567
ATF2	P15336	0.355188	0.348235
ATF7	P17544	0.519544	0.151707
ATF7IP	Q6VMQ6	0.581217	0.100717
ATG101	Q9BSB4	-0.369503	0.327724
ATG16L1	Q676U5	0.713017	0.0310614
ATG2A	Q2TAZ0	0.614	0.0785823
ATG2B	Q96BY7	0.5871	0.0964954
ATG3	Q9NT62	0.910097	0.0006564
ATG4B	Q9Y4P1	0.273651	0.476149
ATG5	Q9H1Y0	0.405923	0.278357
ATG7	O95352	0.487984	0.182634
ATIC	P31939	0.328832	0.387574
ATL2	Q8NHH9	0.326687	0.390862
ATL3	Q6DD88	0.806505	0.0086342
ATM	Q13315	0.131949	0.735066
ATN1	P54259	0.50319	0.167322
ATOX1	O00244	0.53423	0.138437
ATP11A	P98196	0.0407802	0.917038
ATP11C	Q8NB49	-0.0286862	0.941601
ATP13A1	Q9HD20	0.29774	0.43649
ATP1A1	P05023	0.128906	0.741004
ATP1A2	P50993	0.962867	3.132725861448e-05
ATP1A3	P13637	0.894623	0.00112666
ATP1B1	P05026	0.617801	0.0762323
ATP1B3	P54709	0.76224	0.0169482
ATP2A2	P16615	-0.194613	0.615838
ATP2B1	P20020	0.250536	0.515561
ATP2B4	P23634	0.401085	0.284678
ATP2C1	P98194	-0.1244	0.749821
ATP5MPL	P56378	0.124461	0.875539
ATP5PB	P24539	-0.881415	0.00168065
ATP6AP1	Q15904	0.624948	0.0719331
ATP6AP2	O75787	0.787755	0.0117026
ATP6V0A1	Q93050	-0.567904	0.110678
ATP6V0A2	Q9Y487	0.280071	0.465435
ATP6V0D1	P61421	0.311479	0.414548
ATP6V1A	P38606	0.326528	0.391106
ATP6V1B2	P21281	-0.260841	0.497833
ATP6V1C1	P21283	0.34168	0.368146
ATP6V1D	Q9Y5K8	0.566675	0.111626
ATP6V1E1	P36543	-0.829863	0.0056392
ATP6V1F	Q16864	-0.0777253	0.842454
ATP6V1G1	O75348	0.171555	0.65897
ATP6V1H	Q9UI12	-0.201529	0.603092
ATPAF1	Q5TC12	-0.116803	0.764739
ATPAF2	Q8N5M1	-0.184964	0.633772
ATR	Q13535	-0.834179	0.00517727
ATRIP	Q8WXE1	0.4349	0.242059
ATRN	O75882	0.445427	0.229541
ATRX	P46100	0.710539	0.0319243
ATXN10	Q9UBB4	0.641099	0.0627844
ATXN1L	P0C7T5	0.879914	0.00175362
ATXN2	Q99700	0.862026	0.00279954
ATXN2L	Q8WWM7	0.883775	0.00157022
ATXN3	P54252	0.760363	0.0173864
ATXN7L3B	Q96GX2	0.941595	0.000149692
AUH	Q13825	-0.501761	0.168728
AUP1	Q9Y679	0.287033	0.453934
AURKA	O14965	0.389708	0.299829
AURKAIP1	Q9NWT8	-0.405259	0.27922
AURKB	Q96GD4	0.214628	0.579202
AUTS2	Q8WXX7	0.667518	0.0494693
AVEN	Q9NQS1	0.928879	0.000294516
AVL9	Q8NBF6	0.471456	0.200144
AXIN1	O15169	0.425359	0.253714
B3GALT6	Q96L58	0.400346	0.28565
B4GALT1	P15291	0.312521	0.412905
B4GALT7	Q9UBV7	-0.447007	0.227694
BABAM1	Q9NWV8	0.274283	0.47509
BABAM2	Q9NXR7	0.755156	0.0186414
BACH1	O14867	0.865362	0.0025785
BAD	Q92934	-0.139157	0.721048
BAG1	Q99933	0.793344	0.0107218
BAG2	O95816	0.842267	0.00438243
BAG3	O95817	0.672784	0.0470529
BAG4	O95429	0.678569	0.0444866
BAG5	Q9UL15	0.583445	0.0991058
BAG6	P46379	0.645777	0.0602792
BAHD1	Q8TBE0	0.277341	0.46998
BAIAP2	Q9UQB8	0.888459	0.00136614
BAIAP2L1	Q9UHR4	0.883606	0.00157798
BAK1	Q16611	0.16696	0.667675
BANF1	O75531	0.21151	0.584858
BANP	Q8N9N5	-0.272167	0.478641
BAP1	Q92560	0.926242	0.000333658
BARD1	Q99728	0.451989	0.221921
BASP1	P80723	0.571672	0.107801
BAX	Q07812	0.20604	0.594826
BAZ1A	Q9NRL2	0.432625	0.244811
BAZ1B	Q9UIG0	-0.17645	0.649736
BAZ2A	Q9UIF9	0.158838	0.683144
BBS2	Q9BXC9	0.742372	0.0219745
BBS4	Q96RK4	0.626956	0.070753
BBS9	Q3SYG4	0.0437696	0.910976
BBX	Q8WY36	0.527717	0.144235
BCAM	P50895	0.935922	0.000205895
BCAP29	Q9UHQ4	0.445144	0.229873
BCAP31	P51572	0.831837	0.00542461
BCAR1	P56945	0.897403	0.00102891
BCAS2	O75934	-0.145757	0.708273
BCAS3	Q9H6U6	0.60888	0.0818178
BCAT2	O15382	0.42248	0.257288
BCHE	P06276	0.856602	0.00318626
BCKDHA	P12694	-0.485472	0.185237
BCKDHB	P21953	0.652371	0.0568569
BCL10	O95999	0.593463	0.0920537
BCL2L11	O43521	0.225517	0.559608
BCL2L13	Q9BXK5	-0.635382	0.0659335
BCL7A	Q4VC05	0.80025	0.00958835
BCL7B	Q9BQE9	0.675206	0.0459673
BCL7C	Q8WUZ0	0.667373	0.0495367
BCL9	O00512	0.766464	0.0159892
BCL9L	Q86UU0	0.665995	0.0501828
BCLAF1	Q9NYF8	0.00421094	0.991422
BCLAF3	A2AJT9	0.787523	0.0117445
BCOR	Q6W2J9	0.869947	0.0022947
BCORL1	Q5H9F3	0.907934	0.000711797
BCR	P11274	0.497137	0.173325
BCS1L	Q9Y276	-0.111547	0.775101
BDH1	Q02338	0.44609	0.228765
BDP1	A6H8Y1	0.345409	0.362597
BECN1	Q14457	0.801665	0.00936664
BEND3	Q5T5X7	-0.0464635	0.905516
BET1L	Q9NYM9	-0.156519	0.687581
BICD1	Q96G01	0.831534	0.00545719
BICD2	Q8TD16	0.711157	0.0317078
BICRA	Q9NZM4	0.427873	0.250614
BID	P55957	0.606534	0.083328
BIN1	O00499	0.830953	0.00552009
BIN2	Q9UBW5	0.754598	0.0187794
BIN3	Q9NQY0	-0.245313	0.52464
BIRC2	Q13490	0.889403	0.00132739
BIRC5	O15392	-0.646859	0.0597091
BIRC6	Q9NR09	0.463321	0.209093
BLM	P54132	0.823625	0.00635554
BLMH	Q13867	0.628205	0.0700248
BLOC1S1	P78537	-0.398166	0.288527
BLOC1S3	Q6QNY0	-0.735044	0.0240512
BLOC1S4	Q9NUP1	0.0269293	0.945173
BLOC1S5	Q8TDH9	0.911129	0.000631038
BLVRA	P53004	0.932928	0.000240855
BLVRB	P30043	-0.0252535	0.948581
BLZF1	Q9H2G9	0.305594	0.423885
BMP1	P13497	0.629979	0.0689991
BMP2K	Q9NSY1	0.692649	0.0386218
BMPR1A	P36894	0.228247	0.554735
BNC2	Q6ZN30	0.778016	0.0135525
BNIP1	Q12981	-0.486898	0.183756
BNIP3	Q12983	0.556605	0.119581
BOLA2	Q9H3K6	-0.824815	0.175185
BOLA3	Q53S33	-0.347209	0.359933
BOP1	Q14137	0.109919	0.778316
BPGM	P07738	0.490028	0.180531
BPHL	Q86WA6	0.544233	0.129805
BPNT1	O95861	0.67431	0.0463668
BPNT2	Q9NX62	0.0496571	0.899047
BRAF	P15056	0.529831	0.142337
BRAP	Q7Z569	0.139637	0.720115
BRAT1	Q6PJG6	0.31604	0.407378
BRCA1	P38398	0.724692	0.0271998
BRCA2	P51587	0.824448	0.00625765
BRCC3	P46736	0.599563	0.0879152
BRD1	O95696	-0.220909	0.56787
BRD2	P25440	0.714846	0.0304342
BRD3	Q15059	0.436505	0.240128
BRD4	O60885	0.613993	0.0785863
BRD7	Q9NPI1	0.845943	0.0040506
BRD8	Q9H0E9	0.480884	0.190046
BRD9	Q9H8M2	0.238496	0.536584
BRF1	Q92994	0.819177	0.00690246
BRIP1	Q9BX63	0.780543	0.0130549
BRIX1	Q8TDN6	0.286119	0.455437
BRMS1L	Q5PSV4	0.377318	0.316787
BROX	Q5VW32	0.767822	0.0156887
BRPF1	P55201	-0.298336	0.435527
BRPF3	Q9ULD4	0.464692	0.207569
BRWD1	Q9NSI6	0.0897823	0.818321
BRWD3	Q6RI45	0.753721	0.0189978
BSDC1	Q9NW68	-0.0985506	0.800852
BSG	P35613	0.644649	0.0608775
BST2	Q10589	0.966145	2.27427327947562e-05
BTBD1	Q9H0C5	0.328574	0.387968
BTBD10	Q9BSF8	0.584564	0.0983017
BTF3	P20290	0.698538	0.0363255
BTRC	Q9Y297	-0.161008	0.679
BUB1	O43683	0.512666	0.158166
BUB1B	O60566	0.590773	0.093916
BUB3	O43684	0.804191	0.00897937
BUD13	Q9BRD0	-0.00498657	0.989842
BUD23	O43709	0.238992	0.535712
BUD31	P41223	-0.381765	0.310646
BYSL	Q13895	-0.337598	0.374267
BZW1	Q7L1Q6	0.686083	0.0412903
BZW2	Q9Y6E2	0.900253	0.000934972
C1D	Q13901	0.430124	0.247856
C1GALT1	Q9NS00	0.622725	0.0732536
C1GALT1C1	Q96EU7	0.472756	0.198734
C1QBP	Q07021	0.106534	0.785012
C2CD3	Q4AC94	0.852451	0.00350597
C2CD5	Q86YS7	0.795839	0.0103024
CAAP1	Q9H8G2	0.207835	0.591547
CAB39	Q9Y376	0.563254	0.114292
CACFD1	Q9UGQ2	0.580675	0.101112
CACHD1	Q5VU97	0.941614	0.000149524
CACNA2D1	P54289	0.891631	0.00123892
CACNA2D2	Q9NY47	0.824736	0.00622362
CACTIN	Q8WUQ7	0.414492	0.267344
CACUL1	Q86Y37	0.234126	0.544296
CACYBP	Q9HB71	0.74939	0.0200997
CAD	P27708	0.215777	0.577123
CADM1	Q9BY67	0.724222	0.0273488
CADM4	Q8NFZ8	0.808932	0.00828203
CADPS	Q9ULU8	0.817884	0.00706715
CALCOCO2	Q13137	0.837441	0.0048458
CALR	P27797	0.518854	0.152348
CAMK1	Q14012	0.889472	0.00132456
CAMK2D	Q13557	0.815986	0.00731396
CAMK2G	Q13555	-0.0578831	0.88241
CAMK4	Q16566	0.764899	0.0163401
CAMKK2	Q96RR4	0.86715	0.00246512
CAMKMT	Q7Z624	0.79451	0.0105244
CAMKV	Q8NCB2	0.801532	0.00938726
CAMSAP1	Q5T5Y3	0.810247	0.00809539
CAMSAP2	Q08AD1	0.806064	0.00869925
CAMSAP3	Q9P1Y5	0.721993	0.0280625
CAND1	Q86VP6	0.606601	0.0832843
CAND2	O75155	0.591182	0.0936313
CANT1	Q8WVQ1	-0.129057	0.740708
CANX	P27824	0.524034	0.147574
CAP1	Q01518	0.559083	0.117593
CAP2	P40123	0.87431	0.00204547
CAPG	P40121	0.846303	0.00401907
CAPN1	P07384	0.535359	0.137447
CAPN2	P17655	0.846164	0.00403119
CAPN5	O15484	0.0908887	0.816113
CAPN6	Q9Y6Q1	0.854671	0.00333238
CAPN7	Q9Y6W3	0.471711	0.199867
CAPNS1	P04632	0.465835	0.206305
CAPRIN1	Q14444	0.631071	0.0683726
CAPZA1	P52907	0.878129	0.00184321
CAPZA2	P47755	0.569998	0.109074
CAPZB	P47756	0.496209	0.174257
CARHSP1	Q9Y2V2	0.648586	0.0588061
CARM1	Q86X55	0.473237	0.198214
CARMIL1	Q5VZK9	0.822286	0.00651694
CARMIL2	Q6F5E8	0.939196	0.000171924
CARNMT1	Q8N4J0	0.673137	0.0468937
CARS2	Q9HA77	-0.0484838	0.901423
CASC3	O15234	0.177442	0.647869
CASK	O14936	0.863914	0.0026729
CASKIN2	Q8WXE0	-0.0670363	0.863945
CASP3	P42574	0.713436	0.030917
CASP6	P55212	0.808731	0.00831093
CASP7	P55210	0.639724	0.0635333
CASP8	Q14790	0.85985	0.00295057
CASP8AP2	Q9UKL3	0.0217418	0.955725
CASP9	P55211	0.353076	0.351314
CAST	P20810	0.543694	0.130261
CASTOR2	A6NHX0	0.729003	0.0258578
CAT	P04040	0.871891	0.00218122
CBFA2T2	O43439	0.73497	0.024073
CBFB	Q13951	0.83216	0.00538999
CBL	P22681	0.549027	0.125784
CBLB	Q13191	0.616229	0.0771985
CBLL1	Q75N03	0.556622	0.119567
CBR1	P16152	0.606655	0.0832495
CBR3	O75828	0.446311	0.228506
CBR4	Q8N4T8	0.421869	0.25805
CBS	P35520	0.859813	0.0029532
CBWD1	Q9BRT8	0.348372	0.651628
CBX1	P83916	-0.516501	0.154545
CBX2	Q14781	0.968768	1.71937681320933e-05
CBX3	Q13185	-0.506654	0.16394
CBX5	P45973	0.830028	0.00562107
CBX8	Q9HC52	0.866796	0.00248725
CC2D1A	Q6P1N0	0.463504	0.208889
CC2D1B	Q5T0F9	0.748979	0.0202066
CC2D2A	Q9P2K1	0.662008	0.052081
CCAR1	Q8IX12	-0.072652	0.852644
CCAR2	Q8N163	0.939489	0.000169093
CCDC102A	Q96A19	0.618162	0.0760111
CCDC115	Q96NT0	-0.35071	0.354777
CCDC117	Q8IWD4	0.644117	0.0611608
CCDC12	Q8WUD4	0.636957	0.0650566
CCDC124	Q96CT7	0.693574	0.0382551
CCDC127	Q96BQ5	0.525299	0.146422
CCDC134	Q9H6E4	0.284091	0.458778
CCDC137	Q6PK04	0.538742	0.134503
CCDC14	Q49A88	0.564746	0.113125
CCDC160	A6NGH7	0.683343	0.0424382
CCDC174	Q6PII3	0.528681	0.143368
CCDC18	Q5T9S5	0.291454	0.446694
CCDC186	Q7Z3E2	0.0979017	0.802142
CCDC25	Q86WR0	0.464534	0.207745
CCDC43	Q96MW1	0.815518	0.0073757
CCDC47	Q96A33	0.375141	0.319815
CCDC50	Q8IVM0	0.930776	0.000268439
CCDC51	Q96ER9	-0.700206	0.0356916
CCDC59	Q9P031	0.698938	0.036173
CCDC6	Q16204	0.747464	0.0206034
CCDC61	Q9Y6R9	-0.538334	0.134856
CCDC77	Q9BR77	0.150962	0.698243
CCDC8	Q9H0W5	0.809602	0.00818652
CCDC85C	A6NKD9	0.41581	0.265671
CCDC86	Q9H6F5	0.400414	0.28556
CCDC88A	Q3V6T2	0.906203	0.00075842
CCDC88C	Q9P219	0.891377	0.00124879
CCDC9	Q9Y3X0	-0.0488184	0.900745
CCDC90B	Q9GZT6	-0.619164	0.0754
CCDC91	Q7Z6B0	0.910933	0.000635814
CCDC93	Q567U6	0.604498	0.0846517
CCDC97	Q96F63	0.223549	0.563132
CCN2	P29279	0.736484	0.0236335
CCNA2	P20248	0.609355	0.0815141
CCNB1	P14635	0.562848	0.114611
CCNB2	O95067	0.331376	0.383689
CCNC	P24863	0.222545	0.564932
CCNH	P51946	0.0668722	0.864276
CCNK	O75909	0.773304	0.0145139
CCNL1	Q9UK58	0.00981074	0.980015
CCNL2	Q96S94	0.827368	0.00591876
CCNT1	O60563	0.784424	0.0123148
CCNT2	O60583	0.986561	9.14310065849291e-07
CCNY	Q8ND76	-0.169243	0.663345
CCP110	O43303	0.617543	0.07639
CCS	O14618	0.765123	0.0162896
CCT2	P78371	0.523503	0.14806
CCT3	P49368	0.410401	0.272573
CCT4	P50991	0.446529	0.228252
CCT5	P48643	0.501265	0.169218
CCT6A	P40227	0.567624	0.110894
CCT7	Q99832	0.351247	0.35399
CCT8	P50990	0.544567	0.129522
CCZ1	P86791	0.675312	0.0459202
CD151	P48509	0.536631	0.136335
CD276	Q5ZPR3	0.877936	0.00185307
CD2AP	Q9Y5K6	0.685272	0.0416282
CD2BP2	O95400	0.388636	0.301278
CD47	Q08722	0.609523	0.0814071
CD74	P04233	0.887481	0.00140713
CD81	P60033	0.934135	0.000226305
CD9	P21926	0.91656	0.000508829
CDC123	O75794	0.572456	0.107208
CDC16	Q13042	0.78295	0.0125924
CDC20	Q12834	0.155813	0.688933
CDC23	Q9UJX2	0.405395	0.279044
CDC25C	P30307	0.797464	0.0100354
CDC27	P30260	0.772091	0.0147685
CDC34	P49427	0.317834	0.404572
CDC37	Q16543	0.774438	0.0142786
CDC37L1	Q7L3B6	0.770079	0.0151976
CDC40	O60508	-0.286859	0.45422
CDC42	P60953	-0.525064	0.146636
CDC42BPA	Q5VT25	0.487647	0.182982
CDC42BPB	Q9Y5S2	0.455092	0.218367
CDC42BPG	Q6DT37	0.825166	0.00617314
CDC42EP4	Q9H3Q1	0.876918	0.00190577
CDC45	O75419	0.284389	0.458287
CDC5L	Q99459	0.439772	0.236221
CDC6	Q99741	0.436289	0.240387
CDC7	O00311	0.836064	0.00498388
CDC73	Q6P1J9	0.746535	0.0208492
CDCA2	Q69YH5	0.336485	0.375944
CDCA3	Q99618	0.306474	0.422482
CDCA5	Q96FF9	0.22683	0.557264
CDCA7L	Q96GN5	0.494285	0.176196
CDCA8	Q53HL2	-0.835094	0.0050828
CDH1	P12830	0.929175	0.000290331
CDH2	P19022	0.97199	1.17830183637869e-05
CDIPT	O14735	0.0553266	0.887577
CDK1	P06493	0.60865	0.0819653
CDK11B	P21127	0.230513	0.550703
CDK12	Q9NYV4	0.746482	0.0208633
CDK13	Q14004	0.465591	0.206574
CDK16	Q00536	0.359172	0.342466
CDK17	Q00537	0.75942	0.0176095
CDK2	P24941	0.834711	0.00512221
CDK2AP1	O14519	0.408461	0.27507
CDK4	P11802	0.598125	0.0888801
CDK5	Q00535	0.756646	0.0182764
CDK5RAP1	Q96SZ6	-0.082629	0.832624
CDK5RAP2	Q96SN8	-0.0903774	0.817133
CDK5RAP3	Q96JB5	-0.465974	0.206151
CDK6	Q00534	0.334305	0.379239
CDK7	P50613	0.835557	0.00503546
CDK8	P49336	0.912491	0.000598656
CDK9	P50750	0.480447	0.190507
CDKAL1	Q5VV42	-0.35437	0.349427
CDKN1A	P38936	0.902224	0.000873621
CDKN1C	P49918	0.822682	0.00646884
CDKN2AIP	Q9NXV6	0.946983	0.000107246
CDR2	Q01850	0.0890264	0.819831
CDR2L	Q86X02	0.688647	0.0402347
CDS2	O95674	0.780574	0.0130488
CDV3	Q9UKY7	0.56135	0.115792
CDX2	Q99626	0.539644	0.133724
CDYL	Q9Y232	0.23037	0.550956
CEBPZ	Q03701	0.489457	0.181117
CEBPZOS	A8MTT3	0.675315	0.0459186
CECR2	Q9BXF3	0.355347	0.348005
CELF1	Q92879	-0.117249	0.763863
CELF2	O95319	0.766085	0.0160736
CEMIP2	Q9UHN6	0.724482	0.0272662
CENPB	P07199	-0.558804	0.117816
CENPE	Q02224	-0.0153289	0.968778
CENPH	Q9H3R5	0.788661	0.0115395
CENPI	Q92674	0.168733	0.66431
CENPJ	Q9HC77	-0.0758029	0.846313
CENPK	Q9BS16	-0.159153	0.682541
CENPM	Q9NSP4	-0.0457647	0.906932
CENPO	Q9BU64	-0.0875984	0.822683
CENPP	Q6IPU0	-0.614576	0.0782232
CENPT	Q96BT3	-0.379829	0.313313
CENPU	Q71F23	0.261002	0.497557
CENPV	Q7Z7K6	0.575798	0.104703
CEP120	Q8N960	0.0276158	0.943777
CEP128	Q6ZU80	0.323439	0.395867
CEP131	Q9UPN4	0.697599	0.0366858
CEP135	Q66GS9	0.262162	0.495579
CEP152	O94986	-0.321361	0.399085
CEP164	Q9UPV0	-0.0970286	0.803879
CEP170	Q5SW79	0.734612	0.0241778
CEP170B	Q9Y4F5	0.402022	0.283448
CEP20	Q96NB1	0.17804	0.646745
CEP250	Q9BV73	0.29915	0.434214
CEP290	O15078	0.904982	0.000792562
CEP350	Q5VT06	0.976124	6.76504747516736e-06
CEP41	Q9BYV8	0.947544	0.000103384
CEP43	O95684	0.513082	0.157772
CEP44	Q9C0F1	0.52661	0.145233
CEP55	Q53EZ4	0.781928	0.0127874
CEP57	Q86XR8	-0.375474	0.319351
CEP76	Q8TAP6	0.413833	0.268182
CEP78	Q5JTW2	0.905909	0.000766563
CEP85	Q6P2H3	0.147238	0.705416
CEP97	Q8IW35	0.812503	0.00778177
CERS4	Q9HA82	0.685886	0.0413723
CERS5	Q8N5B7	0.702537	0.0348178
CERT1	Q9Y5P4	0.39489	0.292879
CETN2	P41208	0.896997	0.00104279
CETN3	O15182	-0.0563673	0.885473
CFAP20	Q9Y6A4	0.621191	0.0741738
CFAP298	P57076	0.533833	0.138787
CFAP36	Q96G28	0.514767	0.156176
CFAP410	O43822	-0.0227204	0.953734
CFDP1	Q9UEE9	0.550845	0.124279
CFL1	P23528	0.619606	0.0751319
CFL2	Q9Y281	0.862392	0.00277468
CGGBP1	Q9UFW8	0.927208	0.000318919
CGN	Q9P2M7	0.958483	4.60965487282075e-05
CGNL1	Q0VF96	0.911183	0.000629741
CHAF1A	Q13111	0.276588	0.471235
CHAF1B	Q13112	0.654006	0.0560278
CHAMP1	Q96JM3	0.263328	0.493591
CHCHD3	Q9NX63	-0.495495	0.174975
CHCHD4	Q8N4Q1	0.258905	0.501144
CHCHD5	Q9BSY4	-0.0603373	0.877454
CHCHD6	Q9BRQ6	0.528408	0.143613
CHD1	O14646	0.317143	0.405652
CHD1L	Q86WJ1	0.297244	0.437291
CHD2	O14647	0.117529	0.76331
CHD4	Q14839	0.465031	0.207194
CHD6	Q8TD26	0.838567	0.00473486
CHD7	Q9P2D1	0.886796	0.00143633
CHD8	Q9HCK8	0.620157	0.0747974
CHD9	Q3L8U1	0.645339	0.0605114
CHEK1	O14757	0.666451	0.0499686
CHEK2	O96017	0.610433	0.080828
CHERP	Q8IWX8	0.116491	0.765353
CHFR	Q96EP1	0.642225	0.0621758
CHID1	Q9BWS9	0.599086	0.0882343
CHKA	P35790	0.440615	0.235219
CHKB	Q9Y259	0.175856	0.650854
CHM	P24386	0.629932	0.0690262
CHML	P26374	0.970962	1.33530445423103e-05
CHMP1A	Q9HD42	0.686989	0.0409153
CHMP2A	O43633	0.0961556	0.805616
CHMP2B	Q9UQN3	0.611791	0.0799683
CHMP4B	Q9H444	0.395202	0.292463
CHMP5	Q9NZZ3	0.555927	0.120128
CHMP6	Q96FZ7	-0.360698	0.340268
CHMP7	Q8WUX9	0.763823	0.0165844
CHN1	P15882	0.90064	0.000922717
CHORDC1	Q9UHD1	0.434162	0.24295
CHP1	Q99653	-0.46069	0.212034
CHRAC1	Q9NRG0	0.585812	0.0974102
CHST14	Q8NCH0	0.805202	0.00882744
CHSY1	Q86X52	0.238105	0.537273
CHTF18	Q8WVB6	-0.0223998	0.954387
CHTOP	Q9Y3Y2	-0.0450607	0.908358
CHUK	O15111	0.745376	0.0211585
CHURC1	Q8WUH1	-0.104767	0.788512
CIAO1	O76071	0.543274	0.130618
CIAO2A	Q9H5X1	0.65446	0.055799
CIAO2B	Q9Y3D0	0.292614	0.444803
CIAO3	Q9H6Q4	-0.099896	0.798178
CIAPIN1	Q6FI81	0.644631	0.0608873
CIB1	Q99828	0.047713	0.902984
CIC	Q96RK0	0.926459	0.000330305
CIP2A	Q8TCG1	0.599818	0.0877445
CIR1	Q86X95	0.207264	0.592589
CIRBP	Q14011	0.525848	0.145924
CISD1	Q9NZ45	0.129463	0.739917
CISD2	Q8N5K1	0.284752	0.457688
CIT	O14578	0.715783	0.030116
CKAP2	Q8WWK9	0.445085	0.229942
CKAP2L	Q8IYA6	-0.104674	0.788697
CKAP4	Q07065	0.652548	0.0567669
CKAP5	Q14008	0.686968	0.0409239
CKB	P12277	0.690347	0.0395442
CKS1B	P61024	0.53148	0.140868
CLASP1	Q7Z460	0.903992	0.000821044
CLASP2	O75122	0.884827	0.00152267
CLASRP	Q8N2M8	-0.2234	0.563398
CLCC1	Q96S66	0.450765	0.223332
CLCN3	P51790	0.356986	0.345626
CLCN5	P51795	0.302874	0.428231
CLCN6	P51797	0.711141	0.0317133
CLCN7	P51798	0.481996	0.188874
CLDN6	P56747	0.978298	4.85418063760124e-06
CLEC16A	Q2KHT3	-0.168322	0.66509
CLGN	O14967	0.857824	0.0030961
CLIC1	O00299	0.687504	0.040703
CLIC4	Q9Y696	0.890578	0.00128019
CLIC6	Q96NY7	0.797044	0.0101039
CLIP1	P30622	0.834072	0.0051884
CLIP2	Q9UDT6	0.908493	0.000697185
CLK1	P49759	0.456503	0.216761
CLK2	P49760	-0.103151	0.791717
CLK3	P49761	0.238369	0.536807
CLN5	O75503	0.81899	0.00692605
CLN8	Q9UBY8	0.653449	0.0563094
CLNS1A	P54105	0.636336	0.0654011
CLP1	Q92989	0.708365	0.0326944
CLPB	Q9H078	-0.268173	0.485373
CLPP	Q16740	-0.646236	0.0600369
CLPTM1	O96005	0.477295	0.193856
CLPX	O76031	-0.501174	0.169308
CLSPN	Q9HAW4	0.896497	0.0010601
CLSTN1	O94985	0.179073	0.644803
CLTA	P09496	-0.0589255	0.880305
CLTB	P09497	0.593079	0.092318
CLTC	Q00610	-0.520819	0.150526
CLU	P10909	0.797319	0.010059
CLUAP1	Q96AJ1	0.804609	0.0089163
CLUH	O75153	0.423833	0.255605
CLYBL	Q8N0X4	0.5077	0.162928
CMAS	Q8NFW8	0.422638	0.257091
CMC1	Q7Z7K0	-0.464292	0.208014
CMC2	Q9NRP2	-0.701597	0.0351685
CMIP	Q8IY22	0.381776	0.310632
CMPK1	P30085	0.785214	0.0121677
CMSS1	Q9BQ75	-0.373974	0.321444
CMTR1	Q8N1G2	0.658022	0.0540243
CNBP	P62633	0.537339	0.135719
CNDP2	Q96KP4	0.289453	0.449965
CNEP1R1	Q8N9A8	-0.0574316	0.883322
CNIH4	Q9P003	0.493352	0.177141
CNN2	Q99439	0.866146	0.00252835
CNN3	Q15417	0.924742	0.000357493
CNNM2	Q9H8M5	0.605541	0.0839722
CNNM3	Q8NE01	0.735783	0.0238364
CNNM4	Q6P4Q7	0.782658	0.0126481
CNOT1	A5YKK6	0.705755	0.0336346
CNOT10	Q9H9A5	0.50925	0.161432
CNOT11	Q9UKZ1	0.839171	0.004676
CNOT2	Q9NZN8	0.889682	0.00131608
CNOT3	O75175	0.696169	0.0372384
CNOT4	O95628	0.441258	0.234455
CNOT6	Q9ULM6	0.671597	0.0475905
CNOT6L	Q96LI5	0.62674	0.070879
CNOT7	Q9UIV1	0.84686	0.00397057
CNOT8	Q9UFF9	0.800422	0.00956118
CNOT9	Q92600	0.868298	0.00239414
CNP	P09543	0.231166	0.549543
CNPY2	Q9Y2B0	-0.0534728	0.891325
CNPY3	Q9BT09	0.0432953	0.911937
CNPY4	Q8N129	0.685103	0.0416987
CNST	Q6PJW8	-0.853237	0.00344382
CNTFR	P26992	0.980021	3.63980005655564e-06
CNTLN	Q9NXG0	-0.364571	0.334721
CNTROB	Q8N137	-0.213298	0.581612
COA3	Q9Y2R0	-0.309318	0.417967
COA5	Q86WW8	-0.118529	0.761344
COA6	Q5JTJ3	-0.128516	0.741767
COA7	Q96BR5	-0.568036	0.110576
COASY	Q13057	-0.269172	0.483686
COBL	O75128	0.962718	3.17643107589053e-05
COG1	Q8WTW3	0.637328	0.064851
COG2	Q14746	0.659993	0.0530575
COG3	Q96JB2	0.689399	0.0399285
COG4	Q9H9E3	0.589395	0.0948788
COG5	Q9UP83	0.452345	0.221512
COG6	Q9Y2V7	0.333711	0.38014
COG7	P83436	0.57811	0.102991
COG8	Q96MW5	0.250215	0.516116
COIL	P38432	-0.104878	0.788294
COL18A1	P39060	0.942424	0.000142499
COL1A1	P02452	0.461702	0.2109
COL2A1	P02458	-0.171747	0.658607
COL4A2	P08572	0.0983138	0.801323
COL5A1	P20908	0.319641	0.401757
COLEC12	Q5KU26	0.921764	0.000408277
COLGALT1	Q8NBJ5	0.457572	0.215549
COMMD1	Q8N668	0.46972	0.202036
COMMD10	Q9Y6G5	0.637987	0.0644866
COMMD2	Q86X83	0.748884	0.0202314
COMMD3	Q9UBI1	0.788463	0.011575
COMMD4	Q9H0A8	0.124121	0.750367
COMMD6	Q7Z4G1	0.590555	0.0940678
COMMD7	Q86VX2	0.682191	0.0429266
COMMD8	Q9NX08	0.801496	0.00939297
COMMD9	Q9P000	0.693955	0.0381046
COMT	P21964	0.835182	0.0050738
COP1	Q8NHY2	0.828976	0.0057376
COPA	P53621	0.559434	0.117313
COPB1	P53618	0.476079	0.195155
COPB2	P35606	0.427884	0.250601
COPE	O14579	-0.185718	0.632366
COPG1	Q9Y678	0.707921	0.032853
COPG2	Q9UBF2	0.84524	0.00411267
COPS2	P61201	0.687461	0.0407209
COPS3	Q9UNS2	0.379202	0.314179
COPS4	Q9BT78	0.657621	0.0542223
COPS5	Q92905	0.391759	0.297068
COPS6	Q7L5N1	0.476252	0.19497
COPS7A	Q9UBW8	0.265105	0.490571
COPS7B	Q9H9Q2	0.514265	0.15665
COPS8	Q99627	0.869619	0.00231428
COPZ1	P61923	0.620806	0.0744053
COQ3	Q9NZJ6	-0.153586	0.693203
COQ5	Q5HYK3	-0.372743	0.323168
COQ6	Q9Y2Z9	-0.566706	0.111603
COQ7	Q99807	-0.729274	0.0257749
COQ8B	Q96D53	0.157796	0.685137
COQ9	O75208	-0.144801	0.71012
CORO1A	P31146	0.864858	0.00261105
CORO1B	Q9BR76	0.741432	0.0222341
CORO1C	Q9ULV4	0.824377	0.00626598
CORO7	P57737	-0.315956	0.40751
COTL1	Q14019	0.925231	0.000349594
COX11	Q9Y6N1	-0.209534	0.588451
COX14	Q96I36	-0.471696	0.199883
COX15	Q7KZN9	-0.0887273	0.820428
COX16	Q9P0S2	0.159078	0.682686
COX18	Q8N8Q8	0.526013	0.145774
COX4I1	P13073	-0.595336	0.0907705
COX5A	P20674	-0.12508	0.748488
COX5B	P10606	-0.283145	0.460342
COX6B1	P14854	-0.842445	0.00436598
COX6C	P09669	-0.935173	0.000214283
COX7A2	P14406	-0.937211	0.000192011
COX7A2L	O14548	-0.384119	0.30742
COX7C	P15954	0.20164	0.602888
CPD	O75976	0.665693	0.050325
CPEB4	Q17RY0	0.383782	0.307881
CPNE2	Q96FN4	0.658886	0.053599
CPNE3	O75131	0.621597	0.073929
CPOX	P36551	-0.210756	0.586228
CPPED1	Q9BRF8	0.32797	0.388893
CPSF1	Q10570	0.0536212	0.891025
CPSF2	Q9P2I0	-0.519067	0.15215
CPSF3	Q9UKF6	-0.249399	0.517533
CPSF4	O95639	-0.29422	0.442191
CPSF6	Q16630	0.372667	0.323274
CPSF7	Q8N684	0.363076	0.336858
CPT1A	P50416	0.815095	0.00743175
CPT2	P23786	0.0720443	0.853866
CRABP1	P29762	0.90668	0.000745369
CRABP2	P29373	0.884806	0.00152359
CRADD	P78560	0.675696	0.0457496
CRAT	P43155	0.216086	0.576564
CRB2	Q5IJ48	0.925196	0.000350154
CRBN	Q96SW2	0.451575	0.222398
CRCP	O75575	0.624049	0.0724653
CREB1	P16220	-0.16339	0.674461
CREBBP	Q92793	0.69775	0.0366274
CRELD2	Q6UXH1	0.747942	0.0204776
CRIP1	P50238	0.828395	0.00580253
CRIP2	P52943	0.198104	0.609392
CRIPT	Q9P021	0.903153	0.000845698
CRK	P46108	0.62289	0.0731551
CRKL	P46109	0.581674	0.100385
CRLF1	O75462	0.483539	0.187255
CRLF3	Q8IUI8	0.58013	0.101509
CRMP1	Q14194	0.59358	0.0919731
CRNKL1	Q9BZJ0	0.0384395	0.921788
CROCC	Q5TZA2	0.763121	0.0167451
CROT	Q9UKG9	-0.17212	0.657902
CRTAP	O75718	0.224827	0.560842
CRTC1	Q6UUV9	0.733287	0.0245678
CRTC2	Q53ET0	0.535808	0.137053
CRYBG3	Q68DQ2	0.338074	0.373551
CRYM	Q14894	0.286902	0.454149
CRYZ	Q08257	0.897226	0.00103493
CRYZL1	O95825	0.760709	0.0173051
CS	O75390	-0.613281	0.0790318
CSDE1	O75534	0.121301	0.755897
CSE1L	P55060	0.400945	0.284861
CSK	P41240	0.758095	0.0179259
CSNK1A1	P48729	-0.25864	0.501597
CSNK1D	P48730	0.459499	0.213373
CSNK1E	P49674	0.154669	0.691126
CSNK1G3	Q9Y6M4	0.134283	0.730517
CSNK2A1	P68400	0.750126	0.0199097
CSNK2A2	P19784	0.727042	0.0264625
CSNK2B	P67870	0.782817	0.0126178
CSPP1	Q1MSJ5	0.768099	0.0156279
CSRP1	P21291	0.887281	0.00141564
CSRP2	Q16527	0.912555	0.000597165
CST3	P01034	0.903808	0.000826398
CSTB	P04080	0.136818	0.725588
CSTF1	Q05048	0.114056	0.770151
CSTF2	P33240	0.100688	0.796606
CSTF2T	Q9H0L4	0.628433	0.0698925
CSTF3	Q12996	0.409959	0.273141
CTBP1	Q13363	0.676778	0.0452713
CTBP2	P56545	0.68793	0.0405279
CTCF	P49711	0.0837302	0.83042
CTDP1	Q9Y5B0	0.495184	0.175289
CTDSP1	Q9GZU7	0.224293	0.561799
CTDSPL2	Q05D32	0.402074	0.283379
CTH	P32929	0.867142	0.00246557
CTNNA1	P35221	-0.374139	0.321214
CTNNAL1	Q9UBT7	0.487896	0.182725
CTNNB1	P35222	-0.0392163	0.920212
CTNNBL1	Q8WYA6	0.464674	0.20759
CTNND1	O60716	0.0875876	0.822705
CTNND2	Q9UQB3	0.821764	0.00658053
CTPS2	Q9NRF8	0.926431	0.000330737
CTR9	Q6PD62	0.121314	0.755872
CTSA	P10619	0.648388	0.0589089
CTSB	P07858	0.835347	0.00505684
CTSC	P53634	0.473146	0.198312
CTSL	P07711	0.827883	0.00586027
CTSZ	Q9UBR2	0.561088	0.115999
CTTN	Q14247	0.940951	0.000155446
CTTNBP2	Q8WZ74	0.917372	0.00049211
CTTNBP2NL	Q9P2B4	0.821422	0.00662259
CTU1	Q7Z7A3	0.342708	0.366613
CTU2	Q2VPK5	0.0183667	0.962594
CUEDC2	Q9H467	0.877175	0.00189237
CUL1	Q13616	0.686142	0.0412661
CUL2	Q13617	0.644443	0.060987
CUL3	Q13618	0.770346	0.0151402
CUL4A	Q13619	0.823595	0.00635901
CUL4B	Q13620	0.739432	0.0227928
CUL5	Q93034	0.663198	0.0515096
CUL7	Q14999	0.782471	0.0126836
CUTA	O60888	0.760682	0.0173116
CUTC	Q9NTM9	0.705701	0.0336541
CUX1	P39880	0.226624	0.55763
CUX1	Q13948	-0.00653626	0.986685
CWC15	Q9P013	0.348267	0.358371
CWC22	Q9HCG8	0.157785	0.685157
CWC25	Q9NXE8	0.771123	0.014974
CWC27	Q6UX04	0.524473	0.147174
CWF19L1	Q69YN2	0.269116	0.483781
CWF19L2	Q2TBE0	0.529395	0.142728
CXADR	P78310	0.763147	0.0167392
CXXC1	Q9P0U4	0.867315	0.00245482
CXXC5	Q7LFL8	0.697909	0.0365664
CYB5A	P00167	0.467707	0.204241
CYB5B	O43169	-0.457566	0.215555
CYB5R3	P00387	0.0394828	0.919671
CYB5R4	Q7L1T6	0.454001	0.219613
CYBA	P13498	0.949928	8.80624590217532e-05
CYC1	P08574	-0.371516	0.324889
CYCS	P99999	-0.588669	0.0953881
CYFIP1	Q7L576	0.637889	0.064541
CYFIP2	Q96F07	0.726394	0.0266646
CYP20A1	Q6UW02	0.550544	0.124527
CYP2S1	Q96SQ9	0.855147	0.00329593
CYRIB	Q9NUQ9	0.720765	0.0284611
CYSTM1	Q9H1C7	0.388593	0.301336
CYTH2	Q99418	0.344715	0.363627
CZIB	Q9NWV4	0.655273	0.0553908
D2HGDH	Q8N465	0.466581	0.20548
DAAM1	Q9Y4D1	0.134592	0.729918
DAB2	P98082	0.965574	2.41006683503285e-05
DAB2IP	Q5VWQ8	0.538441	0.134763
DACH1	Q9UI36	0.865979	0.00253895
DAD1	P61803	-0.00874342	0.982189
DAG1	Q14118	0.951719	7.76581580344965e-05
DALRD3	Q5D0E6	0.475279	0.196014
DAP	P51397	0.670351	0.0481595
DAP3	P51398	-0.888969	0.00134511
DAPK1	P53355	0.735511	0.0239152
DAPK3	O43293	0.761728	0.017067
DARS2	Q6PI48	-0.376936	0.317317
DAXX	Q9UER7	0.862519	0.00276607
DAZAP1	Q96EP5	-0.137092	0.725055
DBF4	Q9UBU7	0.423821	0.255619
DBI	P07108	0.813305	0.00767235
DBN1	Q16643	0.950116	8.692803180938e-05
DBNL	Q9UJU6	0.605397	0.0840653
DBR1	Q9UK59	0.704715	0.034014
DBT	P11182	-0.414983	0.266719
DCAF1	Q9Y4B6	0.648629	0.0587835
DCAF10	Q5QP82	0.456643	0.216602
DCAF11	Q8TEB1	0.612028	0.0798191
DCAF13	Q9NV06	-0.119373	0.759684
DCAF15	Q66K64	0.650539	0.0577953
DCAF5	Q96JK2	0.880533	0.00172327
DCAF7	P61962	0.886672	0.00144167
DCAF8	Q5TAQ9	0.145587	0.708601
DCAKD	Q8WVC6	-0.328838	0.387563
DCBLD2	Q96PD2	0.943346	0.000134795
DCK	P27707	0.411258	0.271474
DCLRE1C	Q96SD1	0.130761	0.737383
DCP1A	Q9NPI6	0.916567	0.000508693
DCP2	Q8IU60	-0.212621	0.582839
DCPS	Q96C86	0.634025	0.0666953
DCTD	P32321	0.834225	0.00517252
DCTN1	Q14203	0.541756	0.131912
DCTN2	Q13561	0.523157	0.148376
DCTN3	O75935	0.509156	0.161523
DCTN4	Q9UJW0	0.668586	0.048973
DCTN5	Q9BTE1	0.59439	0.0914172
DCTN6	O00399	0.630694	0.0685887
DCTPP1	Q9H773	0.675715	0.045741
DCUN1D1	Q96GG9	0.73588	0.0238082
DCUN1D4	Q92564	0.582296	0.0999348
DCUN1D5	Q9BTE7	0.829851	0.00564056
DCXR	Q7Z4W1	-0.369362	0.327924
DDA1	Q9BW61	-0.238334	0.536869
DDAH1	O94760	0.780503	0.0130626
DDAH2	O95865	0.929396	0.000287239
DDB2	Q92466	0.314998	0.409011
DDHD1	Q8NEL9	0.65613	0.0549625
DDHD2	O94830	0.828666	0.00577217
DDI2	Q5TDH0	0.521748	0.14967
DDOST	P39656	0.537547	0.135538
DDR1	Q08345	0.58666	0.0968078
DDRGK1	Q96HY6	0.345029	0.36316
DDT	P30046	0.329892	0.385953
DDX1	Q92499	0.780121	0.0131371
DDX10	Q13206	-0.256077	0.505998
DDX11	Q96FC9	0.48243	0.188418
DDX17	Q92841	-0.0761225	0.845671
DDX18	Q9NVP1	0.0699924	0.857993
DDX19A	Q9NUU7	0.360401	0.340696
DDX20	Q9UHI6	0.642277	0.0621475
DDX21	Q9NR30	0.64925	0.0584614
DDX24	Q9GZR7	-0.0274218	0.944172
DDX27	Q96GQ7	0.225928	0.558874
DDX28	Q9NUL7	-0.696735	0.0370191
DDX31	Q9H8H2	-0.0583229	0.881522
DDX39A	O00148	-0.138709	0.721915
DDX39B	Q13838	0.455656	0.217724
DDX3X	O00571	-0.189271	0.625745
DDX41	Q9UJV9	0.205899	0.595084
DDX42	Q86XP3	0.49464	0.175837
DDX46	Q7L014	0.875746	0.00196768
DDX47	Q9H0S4	-0.148371	0.70323
DDX49	Q9Y6V7	0.663931	0.0511599
DDX5	P17844	-0.457007	0.216188
DDX50	Q9BQ39	0.11943	0.759572
DDX51	Q8N8A6	-0.548712	0.126046
DDX52	Q9Y2R4	-0.574674	0.105542
DDX54	Q8TDD1	-0.0671868	0.863642
DDX55	Q8NHQ9	0.724112	0.0273838
DDX56	Q9NY93	0.01622	0.966964
DDX59	Q5T1V6	0.729347	0.0257525
DDX6	P26196	0.20006	0.60579
DECR1	Q16698	0.349325	0.356813
DECR2	Q9NUI1	-0.583778	0.0988662
DEGS1	O15121	0.715441	0.030232
DEK	P35659	0.620647	0.0745013
DENND10	Q8TCE6	0.597713	0.0891577
DENND11	A4D1U4	0.495433	0.175037
DENND1A	Q8TEH3	0.92084	0.00042502
DENND4C	Q5VZ89	0.687859	0.0405571
DENND5A	Q6IQ26	0.618112	0.076042
DENND5B	Q6ZUT9	-0.00478646	0.990249
DENND6A	Q8IWF6	0.832568	0.00534661
DENR	O43583	0.750183	0.0198949
DEPDC1B	Q8WUY9	-0.0277152	0.943575
DEPDC5	O75140	0.0592718	0.879605
DERA	Q9Y315	0.411033	0.271762
DERL1	Q9BUN8	0.638923	0.0639717
DERL2	Q9GZP9	0.78994	0.0113121
DES	P17661	0.146001	0.707803
DESI1	Q6ICB0	0.457568	0.215553
DFFA	O00273	0.679173	0.0442241
DGCR8	Q8WYQ5	0.777824	0.0135909
DGKA	P23743	0.891203	0.00125556
DGKZ	Q13574	0.651643	0.0572289
DGLUCY	Q7Z3D6	0.815364	0.00739597
DGUOK	Q16854	-0.0498559	0.898645
DHCR24	Q15392	0.826184	0.00605456
DHCR7	Q9UBM7	0.560454	0.116501
DHDDS	Q86SQ9	0.142068	0.715404
DHFR	P00374	0.822773	0.00645786
DHODH	Q02127	-0.274677	0.47443
DHPS	P49366	0.499174	0.171291
DHRS1	Q96LJ7	-0.122955	0.752652
DHRS13	Q6UX07	-0.212539	0.582988
DHRS4	Q9BTZ2	0.885699	0.00148403
DHRS7	Q9Y394	0.695684	0.037427
DHRS7B	Q6IAN0	0.779494	0.0132599
DHTKD1	Q96HY7	0.2974	0.437039
DHX15	O43143	0.484154	0.186611
DHX29	Q7Z478	0.688651	0.040233
DHX30	Q7L2E3	-0.312644	0.412712
DHX32	Q7L7V1	0.65294	0.0565678
DHX33	Q9H6R0	0.0643167	0.869426
DHX34	Q14147	0.589215	0.0950051
DHX36	Q9H2U1	0.57524	0.105119
DHX40	Q8IX18	0.825145	0.00617552
DHX57	Q6P158	0.617302	0.0765384
DHX8	Q14562	0.220543	0.568529
DHX9	Q08211	-0.0197071	0.959866
DIABLO	Q9NR28	-0.670158	0.0482482
DIAPH1	O60610	0.652357	0.056864
DIAPH2	O60879	0.373576	0.322002
DIAPH3	Q9NSV4	0.512498	0.158326
DICER1	Q9UPY3	0.762521	0.0168834
DIDO1	Q9BTC0	0.733414	0.0245302
DIMT1	Q9UNQ2	0.339523	0.371374
DIP2A	Q14689	0.614051	0.0785503
DIP2B	Q9P265	0.627322	0.070539
DIPK2A	Q8NDZ4	-0.0131996	0.973114
DIS3	Q9Y2L1	0.794555	0.0105168
DIS3L	Q8TF46	0.67679	0.0452658
DIS3L2	Q8IYB7	0.693795	0.0381678
DKC1	O60832	0.409898	0.273219
DLAT	P10515	-0.475553	0.19572
DLD	P09622	-0.66343	0.0513991
DLG1	Q12959	0.103665	0.790698
DLG3	Q92796	0.958146	4.74033438329177e-05
DLG5	Q8TDM6	0.335548	0.377359
DLGAP4	Q9Y2H0	0.690158	0.0396207
DLGAP5	Q15398	0.393054	0.295331
DLST	P36957	-0.795664	0.0103315
DMAC2	Q9NW81	-0.757141	0.0181561
DMAC2L	Q99766	0.0418703	0.914827
DMAP1	Q9NPF5	0.847351	0.00392812
DMD	P11532	0.721476	0.0282299
DMWD	Q09019	0.334515	0.378923
DMXL1	Q9Y485	0.443974	0.231248
DMXL2	Q8TDJ6	0.785355	0.0121416
DNA2	P51530	0.574484	0.105684
DNAAF2	Q9NVR5	0.616745	0.0768807
DNAAF5	Q86Y56	0.364844	0.334333
DNAJA1	P31689	0.102907	0.7922
DNAJA2	O60884	0.589342	0.0949159
DNAJA3	Q96EY1	0.185704	0.632391
DNAJB1	P25685	0.742193	0.0220238
DNAJB11	Q9UBS4	0.503235	0.167277
DNAJB12	Q9NXW2	-0.17191	0.658298
DNAJB14	Q8TBM8	0.42164	0.258336
DNAJB2	P25686	0.112521	0.773179
DNAJB4	Q9UDY4	0.886412	0.00145291
DNAJB5	O75953	0.837431	0.00484682
DNAJB6	O75190	0.466588	0.205473
DNAJC1	Q96KC8	0.509423	0.161267
DNAJC10	Q8IXB1	0.774032	0.0143624
DNAJC11	Q9NVH1	-0.470896	0.200753
DNAJC17	Q9NVM6	0.721704	0.0281561
DNAJC19	Q96DA6	0.340581	0.369789
DNAJC2	Q99543	0.765423	0.0162221
DNAJC21	Q5F1R6	0.902555	0.000863617
DNAJC24	Q6P3W2	0.664782	0.0507555
DNAJC3	Q13217	0.448029	0.226503
DNAJC5	Q9H3Z4	-0.573012	0.106789
DNAJC7	Q99615	0.476145	0.195085
DNAJC8	O75937	0.659406	0.0533443
DNAJC9	Q8WXX5	0.678284	0.0446108
DNAL1	Q4LDG9	0.706028	0.0335354
DNM1	Q05193	0.876748	0.00191465
DNM1L	O00429	0.651306	0.0574011
DNM2	P50570	0.12776	0.743244
DNMBP	Q6XZF7	0.468892	0.202941
DNMT1	P26358	0.665068	0.0506199
DNMT3A	Q9Y6K1	0.738204	0.0231405
DNMT3B	Q9UBC3	0.847939	0.00387783
DNMT3L	Q9UJW3	0.975622	7.27242113007963e-06
DNPEP	Q9ULA0	0.427387	0.251212
DNPH1	O43598	0.500863	0.169616
DNTTIP1	Q9H147	0.624143	0.0724094
DNTTIP2	Q5QJE6	0.156634	0.687359
DOCK1	Q14185	0.600639	0.0871972
DOCK11	Q5JSL3	0.557441	0.118907
DOCK4	Q8N1I0	0.668312	0.0490998
DOCK5	Q9H7D0	0.675066	0.0460293
DOCK6	Q96HP0	0.74848	0.0203368
DOCK7	Q96N67	0.955291	5.95511841732405e-05
DOCK9	Q9BZ29	0.758859	0.017743
DOHH	Q9BU89	-0.327232	0.390026
DOLPP1	Q86YN1	0.752295	0.0193559
DONSON	Q9NYP3	0.794612	0.0105072
DOP1B	Q9Y3R5	0.247113	0.521504
DPCD	Q9BVM2	0.658389	0.0538432
DPF2	Q92785	0.490203	0.180351
DPH1	Q9BZG8	0.434502	0.24254
DPH2	Q9BQC3	0.0751006	0.847724
DPH5	Q9H2P9	0.619053	0.0754675
DPH6	Q7L8W6	0.184551	0.634544
DPH7	Q9BTV6	0.568433	0.110272
DPM1	O60762	-0.273652	0.476147
DPP3	Q9NY33	0.577301	0.103588
DPP9	Q86TI2	0.663431	0.0513984
DPPA2	Q7Z7J5	0.934421	0.00022294
DPPA4	Q7L190	0.937555	0.000188418
DPYSL2	Q16555	0.937956	0.000184284
DPYSL3	Q14195	0.951978	7.62284947025539e-05
DPYSL4	O14531	0.936697	0.000197468
DPYSL5	Q9BPU6	0.897559	0.0010236
DR1	Q01658	0.63545	0.0658957
DRAP1	Q14919	0.426497	0.252307
DRG1	Q9Y295	0.505657	0.164909
DRG2	P55039	0.361682	0.338856
DROSHA	Q9NRR4	0.23535	0.542131
DSE	Q9UL01	0.433107	0.244226
DSG2	Q14126	0.709923	0.0321415
DSN1	Q9H410	-0.13358	0.731887
DSTN	P60981	0.384797	0.306495
DTD1	Q8TEA8	0.50761	0.163014
DTL	Q9NZJ0	0.438931	0.237224
DTNA	Q9Y4J8	0.341818	0.36794
DTWD1	Q8N5C7	0.744024	0.0215233
DTX2	Q86UW9	0.344489	0.363962
DTX3	Q8N9I9	0.908083	0.000707888
DTX3L	Q8TDB6	0.840892	0.00451125
DTYMK	P23919	0.402263	0.283131
DUS1L	Q6P1R4	0.184609	0.634435
DUS2	Q9NX74	-0.363303	0.336533
DUS3L	Q96G46	0.21049	0.586711
DUSP11	O75319	-0.418403	0.262395
DUSP12	Q9UNI6	0.229759	0.552043
DUSP3	P51452	0.857709	0.00310456
DVL2	O14641	0.848704	0.00381292
DVL3	Q92997	0.721379	0.0282615
DYM	Q7RTS9	-0.321645	0.398644
DYNC1H1	Q14204	0.104637	0.78877
DYNC1I2	Q13409	0.429877	0.248158
DYNC1LI1	Q9Y6G9	0.85425	0.00336487
DYNC1LI2	O43237	0.707574	0.0329775
DYNC2H1	Q8NCM8	0.735097	0.0240359
DYNC2I2	Q96EX3	0.612028	0.0798187
DYNC2LI1	Q8TCX1	0.775112	0.0141398
DYNLL1	P63167	0.0427862	0.91297
DYNLL2	Q96FJ2	0.0706203	0.85673
DYNLRB1	Q9NP97	0.169688	0.662501
DYRK1A	Q13627	0.768553	0.0155285
DYSF	O75923	0.0285966	0.941783
DZIP3	Q86Y13	0.880042	0.00174731
E2F3	O00716	0.618899	0.0755613
E2F4	Q16254	0.466297	0.205794
E2F5	Q15329	0.857357	0.0031304
EAPP	Q56P03	0.682555	0.0427722
EARS2	Q5JPH6	-0.438937	0.237216
EBNA1BP2	Q99848	0.431847	0.245756
ECD	O95905	0.473512	0.197917
ECE1	P42892	0.85499	0.00330798
ECH1	Q13011	-0.226599	0.557676
ECHDC1	Q9NTX5	0.779074	0.0133426
ECHS1	P30084	-0.838408	0.00475042
ECI1	P42126	-0.653751	0.0561567
ECI2	O75521	0.532351	0.140095
ECPAS	Q5VYK3	0.664747	0.0507722
ECSIT	Q9BQ95	-0.421841	0.258084
ECT2	Q9H8V3	0.12438	0.74986
EDC3	Q96F86	0.915935	0.000521974
EDC4	Q6P2E9	0.884119	0.00155457
EDEM3	Q9BZQ6	0.688357	0.040353
EDF1	O60869	0.444478	0.230655
EDRF1	Q3B7T1	0.410546	0.272387
EEA1	Q15075	0.493173	0.177323
EED	O75530	0.277234	0.470157
EEF1A2	Q05639	-0.103381	0.791261
EEF1AKMT2	Q5JPI9	0.584202	0.0985617
EEF1D	P29692	0.782201	0.0127351
EEF1E1	O43324	0.822244	0.00652203
EEF1G	P26641	0.1667	0.8333
EEF2	P13639	0.269647	0.482883
EEF2K	O00418	0.655955	0.0550498
EEFSEC	P57772	0.765316	0.0162461
EFCAB14	O75071	-0.0613911	0.875327
EFHD1	Q9BUP0	0.619564	0.0751573
EFHD2	Q96C19	0.906941	0.000738302
EFL1	Q7Z2Z2	0.653945	0.0560587
EFR3A	Q14156	-0.186469	0.630963
EFR3B	Q9Y2G0	0.370726	0.326001
EFS	O43281	0.934843	0.000218052
EFTUD2	Q15029	-0.285812	0.455942
EHBP1	Q8NDI1	0.690037	0.0396697
EHD1	Q9H4M9	0.77176	0.0148386
EHD4	Q9H223	0.870313	0.00227306
EHHADH	Q08426	0.279444	0.466476
EHMT1	Q9H9B1	0.12826	0.742267
EHMT2	Q96KQ7	0.215002	0.578526
EI24	O14681	-0.472939	0.198536
EIF1	P41567	-0.0142156	0.971045
EIF1AD	Q8N9N8	0.342502	0.36692
EIF1AX	P47813	0.391205	0.297813
EIF2A	Q9BY44	0.621983	0.0736976
EIF2AK2	P19525	0.909345	0.000675292
EIF2AK3	Q9NZJ5	0.561033	0.116043
EIF2AK4	Q9P2K8	0.684427	0.0419817
EIF2B1	Q14232	0.26281	0.494474
EIF2B2	P49770	0.75377	0.0189854
EIF2B4	Q9UI10	0.414316	0.267568
EIF2B5	Q13144	0.610064	0.0810623
EIF2D	P41214	0.722586	0.0278716
EIF2S1	P05198	0.738539	0.0230454
EIF2S2	P20042	0.697063	0.0368921
EIF3A	Q14152	0.498426	0.172037
EIF3B	P55884	0.517234	0.153858
EIF3D	O15371	0.670117	0.0482669
EIF3E	P60228	0.645882	0.0602241
EIF3F	O00303	0.412299	0.270141
EIF3G	O75821	0.583356	0.0991694
EIF3H	O15372	0.51917	0.152054
EIF3I	Q13347	0.657891	0.0540887
EIF3K	Q9UBQ5	0.300426	0.432159
EIF3L	Q9Y262	0.472389	0.199131
EIF3M	Q7L2H7	0.573206	0.106643
EIF4A1	P60842	0.162368	0.676408
EIF4A2	Q14240	0.33937	0.371604
EIF4A3	P38919	-0.61995	0.074923
EIF4B	P23588	-0.00813561	0.983427
EIF4E	P06730	0.678083	0.0446986
EIF4E2	O60573	0.836451	0.00494483
EIF4EBP1	Q13541	0.741913	0.0221008
EIF4EBP2	Q13542	0.792838	0.0108082
EIF4ENIF1	Q9NRA8	0.745221	0.0212001
EIF4G1	Q04637	0.417455	0.26359
EIF4G2	P78344	0.633462	0.0670133
EIF4G3	O43432	0.77332	0.0145106
EIF4H	Q15056	0.765462	0.0162134
EIF5	P55010	0.455272	0.218161
EIF5A	P63241	0.406667	0.277391
EIF5B	O60841	0.345249	0.362833
EIF6	P56537	0.540347	0.133119
EIPR1	Q53HC9	-0.0847785	0.828322
ELAC2	Q9BQ52	0.171247	0.659552
ELAVL1	Q15717	-0.0246245	0.949861
ELAVL4	P26378	0.354868	0.348701
ELF1	P32519	0.783438	0.0125001
ELF2	Q15723	0.477734	0.193387
ELK1	P19419	0.261094	0.4974
ELL	P55199	0.940092	0.000163368
ELMO1	Q92556	0.497694	0.172768
ELMO2	Q96JJ3	0.674169	0.0464301
ELMO3	Q96BJ8	0.472337	0.199188
ELMOD2	Q8IZ81	0.681455	0.0432411
ELOA	Q14241	0.929053	0.000292056
ELOB	Q15370	0.799935	0.00963818
ELOC	Q15369	0.420482	0.259784
ELOF1	P60002	-0.22581	0.559085
ELP1	O95163	0.664882	0.050708
ELP2	Q6IA86	0.800695	0.00951832
ELP3	Q9H9T3	0.78198	0.0127776
ELP4	Q96EB1	0.777155	0.0137248
ELP5	Q8TE02	0.266371	0.488424
ELP6	Q0PNE2	0.463785	0.208577
EMB	Q6PCB8	0.380105	0.312931
EMC1	Q8N766	0.595719	0.0905093
EMC10	Q5UCC4	-0.17588	0.650808
EMC2	Q15006	-0.298633	0.435048
EMC3	Q9P0I2	0.187599	0.628858
EMC4	Q5J8M3	-0.123794	0.751008
EMC6	Q9BV81	-0.443965	0.231259
EMC7	Q9NPA0	0.41689	0.264304
EMC8	O43402	-0.804159	0.00898417
EMD	P50402	-0.345278	0.362791
EMG1	Q92979	-0.21098	0.585821
EML1	O00423	0.952112	7.55005742576745e-05
EML2	O95834	0.822522	0.00648824
EML4	Q9HC35	0.723797	0.0274841
EMSY	Q7Z589	0.781638	0.0128431
ENAH	Q8N8S7	0.767406	0.0157802
ENC1	O14682	0.79758	0.0100165
ENDOG	Q14249	-0.417543	0.263479
ENGASE	Q8NFI3	0.645673	0.0603344
ENKD1	Q9H0I2	0.183337	0.636812
ENO2	P09104	0.25609	0.505975
ENO3	P13929	0.725617	0.0269081
ENOPH1	Q9UHY7	0.466146	0.205961
ENSA	O43768	0.818665	0.00696732
ENTPD5	O75356	0.803955	0.00901503
ENTPD6	O75354	-0.147306	0.705284
ENY2	Q9NPA8	0.506179	0.164402
EOGT	Q5NDL2	0.615625	0.077572
EP300	Q09472	0.751621	0.019527
EP400	Q96L91	0.836401	0.00494982
EPB41	P11171	0.68384	0.0422285
EPB41L1	Q9H4G0	0.147412	0.70508
EPB41L2	O43491	0.293837	0.442813
EPB41L3	Q9Y2J2	0.812872	0.00773125
EPB41L5	Q9HCM4	0.816493	0.00724752
EPC1	Q9H2F5	0.614455	0.0782986
EPC2	Q52LR7	0.816318	0.00727035
EPCAM	P16422	0.967276	2.02150947561798e-05
EPDR1	Q9UM22	0.902735	0.000858195
EPHA1	P21709	0.841822	0.00442384
EPHA2	P29317	0.960527	3.87094289910986e-05
EPHA4	P54764	0.914271	0.000558102
EPHB2	P29323	0.680849	0.0435006
EPHB3	P54753	0.970694	1.37856289846385e-05
EPHB4	P54760	0.12104	0.75641
EPHX1	P07099	0.813102	0.00769992
EPHX2	P34913	0.935355	0.000212219
EPM2AIP1	Q7L775	0.906471	0.000751082
EPN1	Q9Y6I3	-0.0367885	0.92514
EPN2	O95208	-0.328362	0.388293
EPS15	P42566	0.642636	0.0619545
EPS15L1	Q9UBC2	0.843517	0.00426754
EPS8	Q12929	0.596212	0.0901737
EPS8L2	Q9H6S3	0.791117	0.0111057
ERAL1	O75616	-0.460581	0.212156
ERAP1	Q9NZ08	0.971902	1.19116043940433e-05
ERBB2	P04626	0.931538	0.000258429
ERBIN	Q96RT1	0.820992	0.00667556
ERC1	Q8IUD2	0.414421	0.267435
ERCC1	P07992	0.765348	0.0162388
ERCC2	P18074	0.452544	0.221283
ERCC3	P19447	0.525431	0.146302
ERCC4	Q92889	-0.0154257	0.968581
ERCC5	P28715	0.564348	0.113435
ERCC6	Q03468	0.880005	0.00174913
ERCC6L	Q2NKX8	0.563043	0.114458
ERF	P50548	0.919295	0.000454064
ERGIC1	Q969X5	0.44876	0.225654
ERGIC2	Q96RQ1	-0.135507	0.728136
ERGIC3	Q9Y282	-0.26499	0.490766
ERH	P84090	-0.209652	0.588237
ERI1	Q8IV48	0.525305	0.146416
ERI3	O43414	0.69973	0.035872
ERLEC1	Q96DZ1	-0.394606	0.293258
ERLIN1	O75477	0.0851041	0.82767
ERLIN2	O94905	0.799921	0.00964045
ERMP1	Q7Z2K6	0.658744	0.0536688
ERO1A	Q96HE7	0.621349	0.0740787
ERP29	P30040	0.722783	0.0278084
ERP44	Q9BS26	0.762647	0.0168543
ERRFI1	Q9UJM3	0.792012	0.0109503
ESCO1	Q5FWF5	0.480782	0.190153
ESCO2	Q56NI9	0.701051	0.0353732
ESD	P10768	0.936335	0.000201373
ESF1	Q9H501	0.337451	0.374488
ESPL1	Q14674	0.451017	0.223041
ESRP1	Q6NXG1	0.968631	1.74578802739742e-05
ESRP2	Q9H6T0	0.850942	0.00362752
ESRRA	P11474	0.718355	0.0292542
ESS2	Q96DF8	0.447621	0.226978
ESYT1	Q9BSJ8	0.736237	0.0237047
ESYT2	A0FGR8	-0.257289	0.503915
ETF1	P62495	0.680785	0.0435281
ETFA	P13804	0.304017	0.426402
ETFB	P38117	-0.714635	0.0305061
ETFDH	Q16134	-0.249792	0.51685
ETHE1	O95571	0.391856	0.296938
ETNK1	Q9HBU6	0.332969	0.381266
ETV6	P41212	0.652591	0.0567451
EVL	Q9UI08	0.808496	0.00834459
EWSR1	Q01844	0.352046	0.35282
EXD2	Q9NVH0	0.713498	0.0308956
EXO1	Q9UQ84	0.46049	0.212259
EXOC1	Q9NV70	0.687784	0.040588
EXOC2	Q96KP1	0.358234	0.343821
EXOC3	O60645	0.522031	0.149409
EXOC4	Q96A65	0.699498	0.0359599
EXOC5	O00471	0.419571	0.260927
EXOC6	Q8TAG9	0.545293	0.128909
EXOC6B	Q9Y2D4	0.689726	0.0397955
EXOC7	Q9UPT5	0.384791	0.306503
EXOC8	Q8IYI6	0.00538735	0.989025
EXOG	Q9Y2C4	0.15588	0.688805
EXOSC1	Q9Y3B2	-0.528182	0.143816
EXOSC10	Q01780	0.0109515	0.977692
EXOSC2	Q13868	-0.382681	0.309389
EXOSC3	Q9NQT5	-0.363127	0.336784
EXOSC4	Q9NPD3	-0.613022	0.0791942
EXOSC5	Q9NQT4	-0.258549	0.501754
EXOSC7	Q15024	-0.556122	0.119971
EXOSC8	Q96B26	-0.177732	0.647324
EXOSC9	Q06265	-0.0658749	0.866285
EXT2	Q93063	0.544038	0.12997
EXTL2	Q9UBQ6	0.855643	0.00325829
EXTL3	O43909	0.226111	0.558548
EYA3	Q99504	0.246543	0.522497
EZH2	Q15910	-0.0582867	0.881595
EZR	P15311	0.848124	0.00386204
F11R	Q9Y624	0.969047	1.66675507758934e-05
FAAP100	Q0VG06	0.473582	0.197841
FABP3	P05413	0.861726	0.00282003
FABP5	Q01469	0.432983	0.244378
FADD	Q13158	0.510227	0.160495
FADS1	O60427	0.796055	0.0102666
FADS2	O95864	0.865074	0.00259705
FAF1	Q9UNN5	0.793407	0.0107111
FAF2	Q96CS3	0.442947	0.232458
FAH	P16930	0.102213	0.793578
FAHD1	Q6P587	-0.194758	0.615571
FAIM	Q9NVQ4	0.91963	0.000447639
FAM114A1	Q8IWE2	0.922411	0.000396834
FAM114A2	Q9NRY5	0.514879	0.156071
FAM117A	Q9C073	0.866132	0.00252919
FAM117B	Q6P1L5	0.87213	0.00216752
FAM118A	Q9NWS6	-0.255468	0.507045
FAM118B	Q9BPY3	0.46895	0.202878
FAM120B	Q96EK7	0.745062	0.0212428
FAM135A	Q9P2D6	-0.785481	0.0121183
FAM136A	Q96C01	-0.271157	0.48034
FAM162A	Q96A26	0.428388	0.249982
FAM169A	Q9Y6X4	0.777984	0.0135589
FAM172A	Q8WUF8	0.508938	0.491062
FAM193A	P78312	0.368034	0.329802
FAM193B	Q96PV7	0.550686	0.12441
FAM204A	Q9H8W3	0.94894	9.42048153134705e-05
FAM207A	Q9NSI2	-0.16315	0.83685
FAM20B	O75063	-0.416844	0.264362
FAM234A	Q9H0X4	0.184495	0.634649
FAM3A	P98173	-0.243636	0.527568
FAM3C	Q92520	-0.150151	0.699803
FAM50A	Q14320	0.856912	0.00316321
FAM76B	Q5HYJ3	-0.804674	0.00890653
FAM83D	Q9H4H8	-0.0474803	0.903455
FAM83H	Q6ZRV2	0.629547	0.0692483
FAM91A1	Q658Y4	0.584308	0.0984851
FAM98A	Q8NCA5	0.00341145	0.99305
FAM98B	Q52LJ0	0.925867	0.000339518
FAN1	Q9Y2M0	0.367407	0.33069
FANCB	Q8NB91	0.707793	0.0328989
FANCD2	Q9BXW9	0.714103	0.0306879
FANCI	Q9NVI1	0.677999	0.0447354
FAR1	Q8WVX9	-0.523728	0.147854
FARP1	Q9Y4F1	0.846705	0.00398402
FARS2	O95363	-0.343297	0.365734
FARSA	Q9Y285	-0.224781	0.560925
FARSB	Q9NSD9	0.668294	0.0491081
FASN	P49327	0.546675	0.127747
FASTKD1	Q53R41	-0.506184	0.164397
FASTKD2	Q9NYY8	0.244332	0.526352
FASTKD5	Q7L8L6	-0.281067	0.463782
FAU	P62861	-0.479345	0.191674
FBL	P22087	-0.492642	0.177863
FBLIM1	Q8WUP2	0.72356	0.0275594
FBLN1	P23142	0.687686	0.0406283
FBN2	P35556	0.912428	0.000600136
FBXL12	Q9NXK8	0.0358224	0.927101
FBXL19	Q6PCT2	0.476023	0.195215
FBXL20	Q96IG2	0.709441	0.032312
FBXL4	Q9UKA2	0.603306	0.085433
FBXL6	Q8N531	-0.0882316	0.821418
FBXO11	Q86XK2	0.236078	0.540846
FBXO2	Q9UK22	0.885896	0.00147538
FBXO21	O94952	0.115779	0.766756
FBXO22	Q8NEZ5	0.0898286	0.818229
FBXO28	Q9NVF7	-0.406845	0.277161
FBXO3	Q9UK99	0.59447	0.0913622
FBXO30	Q8TB52	0.870883	0.00223956
FBXO38	Q6PIJ6	0.202	0.602226
FBXO5	Q9UKT4	0.944319	0.000126984
FBXO7	Q9Y3I1	0.482213	0.188646
FBXW11	Q9UKB1	-0.495726	0.174742
FBXW8	Q8N3Y1	0.910288	0.00065166
FCF1	Q9Y324	-0.00642598	0.98691
FCHO2	Q0JRZ9	0.78231	0.0127144
FCHSD2	O94868	0.684446	0.0419738
FDFT1	P37268	0.372535	0.323459
FDPS	P14324	0.691899	0.0389208
FDXR	P22570	-0.0539797	0.8903
FECH	P22830	-0.0785218	0.840856
FEM1B	Q9UK73	0.0848915	0.828096
FEN1	P39748	0.700357	0.0356348
FER	P16591	0.843062	0.00430915
FERMT1	Q9BQL6	0.833453	0.00525313
FERMT2	Q96AC1	0.539142	0.134157
FEZ2	Q9UHY8	-0.150419	0.699288
FGD1	P98174	0.459836	0.212994
FGD4	Q96M96	0.871732	0.00219037
FGD6	Q6ZV73	0.669729	0.0484451
FGFR1	P11362	-0.0762385	0.845438
FGFR1OP2	Q9NVK5	-0.371255	0.325256
FHL1	Q13642	0.87068	0.00225143
FHL3	Q13643	0.798948	0.00979562
FHOD1	Q9Y613	0.689545	0.0398689
FIBP	O43427	0.405404	0.279031
FIG4	Q92562	0.817617	0.00710153
FIGN	Q5HY92	0.77657	0.0138428
FIGNL1	Q6PIW4	0.59792	0.0890182
FIP1L1	Q6UN15	0.535015	0.137748
FIZ1	Q96SL8	0.806024	0.00870527
FKBP10	Q96AY3	0.92772	0.000311295
FKBP11	Q9NYL4	0.561531	0.115649
FKBP14	Q9NWM8	0.890114	0.00129869
FKBP15	Q5T1M5	0.896647	0.00105487
FKBP1A	P62942	0.671169	0.0477856
FKBP2	P26885	-0.29849	0.435278
FKBP3	Q00688	0.81481	0.00746966
FKBP4	Q02790	0.668126	0.0491864
FKBP5	Q13451	0.874463	0.00203708
FKBP7	Q9Y680	0.937444	0.000189571
FKBP8	Q14318	-0.174294	0.653797
FKBP9	O95302	0.430405	0.247513
FKBPL	Q9UIM3	0.619797	0.0750157
FKRP	Q9H9S5	0.518641	0.152546
FLAD1	Q8NFF5	-0.101683	0.794629
FLCN	Q8NFG4	0.290049	0.44899
FLII	Q13045	0.567243	0.111188
FLNA	P21333	0.843158	0.00430035
FLNC	Q14315	0.746673	0.0208125
FLOT1	O75955	0.113016	0.772203
FLOT2	Q14254	-0.243148	0.528421
FLYWCH2	Q96CP2	0.359057	0.342631
FMNL2	Q96PY5	0.430462	0.247444
FMNL3	Q8IVF7	0.814743	0.00747867
FN1	P02751	0.303702	0.426906
FN3KRP	Q9HA64	0.531067	0.141235
FNBP1	Q96RU3	0.472429	0.199089
FNBP1L	Q5T0N5	0.629912	0.0690378
FNBP4	Q8N3X1	0.744945	0.0212743
FNDC3A	Q9Y2H6	-0.0900995	0.817688
FNDC3B	Q53EP0	0.148659	0.702677
FNIP1	Q8TF40	0.716483	0.0298798
FNTA	P49354	0.619204	0.0753759
FNTB	P49356	0.494887	0.175588
FOCAD	Q5VW36	0.645804	0.0602654
FOXC2	Q99958	0.89402	0.00114868
FOXJ3	Q9UPW0	0.575741	0.104745
FOXK1	P85037	0.578985	0.102348
FOXK2	Q01167	0.372045	0.324147
FOXN3	O00409	0.550304	0.124726
FOXO1	Q12778	0.933492	0.000233983
FOXO3	O43524	0.483299	0.187506
FOXP1	Q9H334	0.847825	0.00388754
FOXP4	Q8IVH2	0.68875	0.0401926
FOXRED1	Q96CU9	-0.753122	0.0191477
FPGS	Q05932	0.256344	0.505538
FRA10AC1	Q70Z53	0.425045	0.254101
FRAS1	Q86XX4	0.791992	0.0109537
FRG1	Q14331	0.583149	0.0993184
FSBP	O95073	0.801889	0.00933184
FSCN1	Q16658	0.811567	0.00791089
FSD1	Q9BTV5	0.835853	0.00500527
FST	P19883	0.842607	0.004351
FSTL1	Q12841	0.947532	0.000103464
FTH1	P02794	-0.316442	0.406749
FTO	Q9C0B1	0.796277	0.01023
FTSJ3	Q8IY81	0.0989533	0.800052
FUCA1	P04066	0.831741	0.00543488
FUCA2	Q9BTY2	0.13514	0.728851
FUNDC2	Q9BWH2	-0.364321	0.335079
FUS	P35637	-0.247681	0.520516
FUT8	Q9BYC5	0.383124	0.308782
FXN	Q16595	-0.0979512	0.802044
FXR1	P51114	0.162311	0.676517
FXR2	P51116	0.407022	0.276931
FXYD6	Q9H0Q3	0.545422	0.128801
FYCO1	Q9BQS8	0.262	0.495855
FYN	P06241	0.627711	0.0703121
FYTTD1	Q96QD9	0.321201	0.399333
FZD6	O60353	0.660891	0.052621
FZD7	O75084	0.913645	0.000572143
G2E3	Q7L622	0.565224	0.112752
G3BP1	Q13283	0.793183	0.0107492
G3BP2	Q9UN86	0.935497	0.000210626
GAA	P10253	0.90122	0.000904509
GAB1	Q13480	0.810322	0.00808483
GABARAPL2	P60520	0.687121	0.040861
GABPA	Q06546	0.876233	0.00194181
GABPB1	Q06547	0.870989	0.00223338
GADD45GIP1	Q8TAE8	-0.573094	0.106727
GAK	O14976	0.0288368	0.941295
GALC	P54803	0.424608	0.254643
GALE	Q14376	0.230451	0.550813
GALK1	P51570	0.597981	0.0889767
GALM	Q96C23	0.557909	0.118532
GALNS	P34059	0.70437	0.0341408
GALNT1	Q10472	0.730121	0.0255169
GALNT2	Q10471	0.135922	0.72733
GALNT3	Q14435	0.706392	0.0334037
GALNT7	Q86SF2	0.834767	0.00511646
GALT	P07902	0.485297	0.18542
GAMT	Q14353	0.747257	0.020658
GAN	Q9H2C0	0.462056	0.210504
GAP43	P17677	0.748916	0.020223
GAPDH	P04406	0.558323	0.1182
GAPVD1	Q14C86	0.628852	0.0696497
GAR1	Q9NY12	-0.439137	0.236977
GART	P22102	0.569649	0.10934
GATAD1	Q8WUU5	0.3921	0.296611
GATAD2A	Q86YP4	0.412326	0.270105
GATAD2B	Q8WXI9	0.809872	0.00814837
GATB	O75879	-0.478585	0.192481
GATC	O43716	-0.474697	0.19664
GATD3A	P0DPI2	0.662238	0.337762
GATM	P50440	0.750978	0.0196908
GBA	P04062	0.658038	0.341962
GBA2	Q9HCG7	-0.166105	0.669299
GBE1	Q04446	0.715411	0.0302422
GBX2	P52951	0.987887	6.36565125201548e-07
GCA	P28676	0.883613	0.00157766
GCAT	O75600	-0.563811	0.113856
GCC1	Q96CN9	0.456586	0.216666
GCC2	Q8IWJ2	0.431012	0.246773
GCDH	Q92947	-0.369571	0.327629
GCFC2	P16383	0.193833	0.617281
GCLC	P48506	0.548169	0.126498
GCLM	P48507	0.781285	0.0129111
GCN1	Q92616	0.388376	0.30163
GCNT1	Q02742	0.857126	0.00314744
GCSH	P23434	0.0680159	0.861972
GDAP2	Q9NXN4	-0.0394255	0.919787
GDF3	Q9NR23	0.983855	1.73296891751212e-06
GDI1	P31150	0.544179	0.12985
GDI2	P50395	0.70335	0.0345163
GDPD1	Q8N9F7	0.867483	0.00244438
GEMIN2	O14893	0.790207	0.0112651
GEMIN5	Q8TEQ6	0.792247	0.0109097
GEMIN6	Q8WXD5	0.842144	0.00439386
GEMIN7	Q9H840	-0.0157291	0.967964
GEMIN8	Q9NWZ8	0.0288451	0.941278
GET3	O43681	-0.195986	0.6133
GET4	Q7L5D6	0.512616	0.158214
GFER	P55789	-0.00637597	0.987011
GFM1	Q96RP9	0.248603	0.518913
GFM2	Q969S9	-0.402123	0.283315
GFOD2	Q3B7J2	0.595199	0.0908641
GFPT1	Q06210	0.848531	0.0038275
GFPT2	O94808	0.98069	3.23276714041034e-06
GFUS	Q13630	-0.0900709	0.817745
GGA1	Q9UJY5	0.320063	0.401101
GGA2	Q9UJY4	0.492451	0.178057
GGA3	Q9NZ52	0.419762	0.260687
GGCT	O75223	0.70748	0.0330113
GGCX	P38435	0.394065	0.29398
GGH	Q92820	0.319859	0.401418
GGNBP2	Q9H3C7	0.880916	0.00170468
GGPS1	O95749	0.717131	0.0296622
GHITM	Q9H3K2	-0.329955	0.385856
GIGYF1	O75420	0.560857	0.116182
GIGYF2	Q6Y7W6	0.918835	0.000462959
GINS1	Q14691	0.553941	0.12174
GINS2	Q9Y248	0.661115	0.0525124
GINS3	Q9BRX5	-0.0375358	0.923622
GINS4	Q9BRT9	0.44597	0.228906
GIPC1	O14908	-0.0208334	0.957574
GIT1	Q9Y2X7	0.542012	0.131693
GIT2	Q14161	0.752623	0.0192731
GJA1	P17302	0.798976	0.00979107
GK	P32189	0.4734	0.198038
GKAP1	Q5VSY0	0.284072	0.45881
GLA	P06280	0.632655	0.0674699
GLB1	P16278	0.671539	0.047617
GLDC	P23378	0.799718	0.00967263
GLE1	Q53GS7	-0.700991	0.0353959
GLG1	Q92896	0.623534	0.0727713
GLI3	P10071	0.810949	0.00799691
GLIPR2	Q9H4G4	0.195272	0.61462
GLMN	Q92990	0.885717	0.00148322
GLO1	Q04760	0.432253	0.245263
GLOD4	Q9HC38	0.823974	0.00631391
GLRX3	O76003	0.298408	0.435411
GLRX5	Q86SX6	-0.213021	0.582114
GLS	O94925	0.447989	0.22655
GLS2	Q9UI32	0.608504	0.0820589
GLTP	Q9NZD2	0.826515	0.00601644
GLUD1	P00367	-0.126415	0.745875
GLUL	P15104	0.61098	0.0804811
GLYR1	Q49A26	0.18708	0.629824
GM2A	P17900	0.515737	0.155263
GMDS	O60547	0.721999	0.0280607
GMEB1	Q9Y692	0.386921	0.303603
GMFB	P60983	0.715555	0.0301932
GMFG	O60234	0.342946	0.366258
GMNN	O75496	0.86543	0.00257407
GMPPA	Q96IJ6	-0.0479167	0.902571
GMPPB	Q9Y5P6	0.625851	0.0714004
GMPR2	Q9P2T1	0.772976	0.0145826
GMPS	P49915	0.827611	0.00589106
GNA12	Q03113	-0.153184	0.693974
GNA13	Q14344	0.301228	0.43087
GNAI2	P04899	-0.358053	0.344082
GNAI3	P08754	-0.631353	0.0682112
GNAQ	P50148	-0.229522	0.552464
GNAS	Q5JWF2	0.205685	0.595475
GNB1	P62873	-0.551047	0.124112
GNB1L	Q9BYB4	0.215458	0.577701
GNB2	P62879	-0.46263	0.209863
GNB4	Q9HAV0	0.420955	0.259192
GNE	Q9Y223	0.861723	0.00282024
GNG12	Q9UBI6	0.377207	0.316941
GNG5	P63218	-0.409453	0.273792
GNL1	P36915	0.75131	0.0196061
GNL2	Q13823	0.205371	0.596048
GNL3	Q9BVP2	0.0845508	0.828777
GNL3L	Q9NVN8	0.62448	0.0722096
GNPAT	O15228	0.390674	0.298527
GNPDA1	P46926	0.589252	0.0949793
[truncated: 4,011 more rows]

## Sheet: Global discordance GO terms
ID	Description	GeneRatio	BgRatio	pvalue	p.adjust	qvalue	geneID	Count	Type	GO_term_size
GO:0051017	actin filament bundle assembly	44/1367	86/5766	2.51687e-08	5.50305e-06	4.51166e-06	P00519/P12814/Q9BQI0/Q8TCU4/Q96P48/O15013/Q9HCE6/Q6ZSZ5/P49407/Q8TDY4/Q9UQB8/Q9UHR4/Q5VZK9/Q3V6T2/Q0VF96/Q7Z460/O75122/Q13618/Q14195/P21709/Q9UI08/P15311/Q9Y624/P21333/Q16658/P13796/Q9UHB6/Q9UPQ0/Q9BT23/P29966/Q8TDZ2/P35240/Q13177/Q96IZ0/O00151/Q86SQ0/Q14651/P60903/P31431/Q8N474/P19634/Q9BX66/O60504/P16949	44	Correlated	86
GO:0061572	actin filament bundle organization	44/1367	87/5766	3.94221e-08	7.57355e-06	6.20914e-06	P00519/P12814/Q9BQI0/Q8TCU4/Q96P48/O15013/Q9HCE6/Q6ZSZ5/P49407/Q8TDY4/Q9UQB8/Q9UHR4/Q5VZK9/Q3V6T2/Q0VF96/Q7Z460/O75122/Q13618/Q14195/P21709/Q9UI08/P15311/Q9Y624/P21333/Q16658/P13796/Q9UHB6/Q9UPQ0/Q9BT23/P29966/Q8TDZ2/P35240/Q13177/Q96IZ0/O00151/Q86SQ0/Q14651/P60903/P31431/Q8N474/P19634/Q9BX66/O60504/P16949	44	Correlated	87
GO:0048568	embryonic organ development	59/1367	131/5766	4.88404e-08	8.25181e-06	6.76521e-06	Q68CP9/Q8TDH9/Q4AC94/Q14790/P49918/O15078/Q9P2D1/Q96AJ1/O75128/P39060/Q5IJ48/O14641/P42892/P29317/P07992/P35556/Q8N3Y1/Q99958/P52951/Q9NR23/Q9H3C7/P10071/Q6ISB3/Q9HBG6/Q96RY7/Q9NWB7/Q03164/Q9UJU2/Q96JA1/P50281/P28360/Q9UM54/Q15788/P48681/Q04721/P40424/P40425/Q8IZ21/Q13563/Q14651/O75569/Q13308/P13631/Q9NSC2/Q9BYW2/O95863/P00441/O43278/O43291/Q9Y5Y6/Q9NUY8/Q4KMQ1/Q13263/Q8N584/Q9BVA1/Q9ULK5/Q8NEZ3/…	59	Correlated	131
GO:0044782	cilium organization	57/1367	137/5766	2.05707e-06	0.000177817	0.000145782	O14639/P61158/P18085/Q9NRY4/P36405/Q9ULH1/Q5SQI0/Q9NT62/Q4AC94/Q3V6T2/O15078/Q5VT06/Q9BYV8/Q5JTW2/Q8IW35/Q96AJ1/Q5TZA2/Q8TCX1/Q9H4M9/Q9H223/Q8N3Y1/P21333/Q5T7V8/P49841/Q9UBN7/Q9HBG6/Q96RY7/Q9H7X7/Q9NWB7/Q96LB3/Q8WYA0/Q15691/Q96PY6/Q9Y2I1/Q8IVD9/Q01968/Q9NVD7/Q13563/P48380/Q5EBL4/Q68CZ1/Q96NL6/Q14141/Q9UHD8/Q6NUS6/Q9H892/Q96AE7/Q7Z4L5/A0AVF1/Q8N584/A6NIH7/Q9ULK5/Q8NEZ3/Q5JSH3/Q9H977/Q96KV7/P46937	57	Correlated	137
GO:0048562	embryonic organ morphogenesis	33/1367	66/5766	2.76194e-06	0.000223177	0.000182971	Q8TDH9/Q4AC94/O15078/Q9P2D1/Q96AJ1/Q5IJ48/O14641/P29317/P35556/Q99958/P52951/P10071/Q6ISB3/Q96RY7/Q9NWB7/Q96JA1/P50281/P28360/Q9UM54/Q04721/Q8IZ21/Q13563/Q14651/O75569/Q13308/P13631/Q9BYW2/P00441/Q4KMQ1/Q8N584/Q9ULK5/Q8NEZ3/P46937	33	Correlated	66
GO:0060271	cilium assembly	54/1367	129/5766	3.05603e-06	0.000241687	0.000198146	O14639/P61158/P18085/Q9NRY4/P36405/Q9ULH1/Q5SQI0/Q9NT62/Q4AC94/Q3V6T2/O15078/Q5VT06/Q9BYV8/Q8IW35/Q96AJ1/Q5TZA2/Q8TCX1/Q9H4M9/Q9H223/Q8N3Y1/P21333/Q5T7V8/P49841/Q9UBN7/Q9HBG6/Q96RY7/Q9H7X7/Q9NWB7/Q96LB3/Q8WYA0/Q15691/Q96PY6/Q9Y2I1/Q8IVD9/Q01968/Q9NVD7/P48380/Q5EBL4/Q68CZ1/Q96NL6/Q14141/Q9UHD8/Q6NUS6/Q9H892/Q7Z4L5/A0AVF1/Q8N584/A6NIH7/Q9ULK5/Q8NEZ3/Q5JSH3/Q9H977/Q96KV7/P46937	54	Correlated	129
GO:0031032	actomyosin structure organization	44/1367	99/5766	3.85857e-06	0.00027061	0.000221858	P00519/Q12802/Q8TCU4/Q96P48/O15013/Q9HCE6/Q6ZSZ5/P49407/Q8TDY4/Q5VZK9/Q3V6T2/Q6DT37/Q9Y281/Q0VF96/Q7Z460/O75122/Q99439/Q15417/P21291/Q16527/Q13618/Q9Y2J2/Q9HCM4/P21709/Q9UI08/Q9Y624/Q13576/Q9UPQ0/P35580/P35240/O75147/Q13177/P09619/O00151/Q86SQ0/Q15149/P60903/P31431/Q8N474/P19634/Q13485/Q9BX66/O60504/P16949	44	Correlated	99
GO:0042692	muscle cell differentiation	58/1367	143/5766	4.42461e-06	0.000293684	0.000240775	P12814/Q08043/O43707/Q12802/Q96L96/Q01484/Q9Y294/O00512/O00499/Q14012/P17655/P60033/P21926/P19022/Q9Y281/P21291/Q16527/P32929/P78310/Q9H4M9/Q9H334/O75084/Q92990/P56524/Q86YM7/O00458/P24593/O15054/Q92585/P45985/P53778/Q00987/O00470/P50281/P28360/P58546/Q9P2K5/Q92859/Q14934/Q96TA1/O75147/O95897/Q53EL6/P09619/Q8IV08/Q15149/Q08209/P16298/Q96PU8/P06400/Q9NZV5/Q9C0C4/P19634/Q13485/Q6STE5/Q9H7B4/Q99523/…	58	Correlated	143
GO:0007389	pattern specification process	48/1367	112/5766	4.94403e-06	0.000316844	0.000259764	Q96BJ3/P25054/O75787/Q6W2J9/Q4AC94/Q96AJ1/O75128/Q5IJ48/O14641/Q8TCX1/Q09472/Q9HCM4/Q99958/P19883/P52951/Q9NR23/P10071/Q5T7V8/P51654/Q9HBG6/Q96RY7/Q9NWB7/Q96LB3/Q03164/Q9UJU2/P98164/O00470/O15344/P28360/Q04721/P40424/P40425/Q13563/O75051/P13631/P48380/Q06587/Q68CZ1/Q8N474/Q96HF1/Q13485/Q99717/Q6STE5/O95863/Q7Z4L5/Q9ULK5/Q8NEZ3/Q5T9L3	48	Correlated	112
GO:0007411	axon guidance	31/1367	62/5766	5.5296e-06	0.000342559	0.000280846	Q13740/P05067/Q9NRY4/Q00535/P15882/Q14118/Q9BPU6/P42892/Q8N8S7/P54764/P54753/P04626/P52951/P10071/Q9UBN7/P13591/Q92859/Q96TA1/Q04721/Q9UM47/Q92823/Q8WX93/O75051/O43157/Q05397/Q13308/Q9NPR2/Q9C0C4/Q13485/O75962/Q9BVA1	31	Correlated	62
GO:0097485	neuron projection guidance	31/1367	62/5766	5.5296e-06	0.000342559	0.000280846	Q13740/P05067/Q9NRY4/Q00535/P15882/Q14118/Q9BPU6/P42892/Q8N8S7/P54764/P54753/P04626/P52951/P10071/Q9UBN7/P13591/Q92859/Q96TA1/Q04721/Q9UM47/Q92823/Q8WX93/O75051/O43157/Q05397/Q13308/Q9NPR2/Q9C0C4/Q13485/O75962/Q9BVA1	31	Correlated	62
GO:0007369	gastrulation	37/1367	80/5766	7.36801e-06	0.000434713	0.000356397	Q5TGY3/Q4VCS5/Q7Z460/O75122/Q5IJ48/Q13618/Q14118/O14641/Q9HCM4/P29317/Q99958/O75084/Q9NR23/P17302/P51654/P52926/P26006/P08648/O15054/Q96L93/Q9UJU2/O75367/P50281/Q9H9S0/P35240/Q86UU1/Q86SQ0/Q01860/Q9BYW2/Q8N474/Q96HF1/Q13485/O95863/P48431/Q9GZX9/O60701/Q5T9L3	37	Correlated	80
GO:0031111	negative regulation of microtubule polymerization or depolymerization	16/1367	24/5766	9.34088e-06	0.000540275	0.000442942	P25054/Q92974/Q14155/Q08AD1/Q7Z460/O75122/Q13627/O95834/Q9UBN7/Q9Y3E1/P46821/P11137/Q15691/O15344/P16949/P04350	16	Correlated	24
GO:1903169	regulation of calcium ion transmembrane transport	24/1367	44/5766	9.45859e-06	0.000540275	0.000442942	P00519/Q01484/P50993/O00499/P54289/Q13557/Q9P2D1/P31146/P13498/P28161/O75052/O15530/Q13563/P19174/Q08209/P16298/P29350/Q9NZV5/Q86VW0/P19634/P30626/Q13586/P63165/O95857	24	Correlated	44
GO:0072073	kidney epithelium development	22/1367	39/5766	1.08298e-05	0.000591974	0.000485328	P04040/P16422/P54764/Q99958/P10071/P51654/Q9C091/Q63ZY3/Q9BRK4/Q12965/Q04721/P40424/Q13563/O00592/O43490/Q9NSC2/P31431/Q8N474/Q13485/Q99717/P42224/P46937	22	Correlated	39
GO:0051924	regulation of calcium ion transport	30/1367	61/5766	1.1951e-05	0.000634596	0.000520271	P00519/Q01484/P50993/O00499/P54289/Q13557/O14936/Q9P2D1/P31146/P13498/P28161/Q86YM7/Q9NSC5/O75052/P09619/O15530/Q13563/P19174/Q08209/P16298/P29350/Q9NZV5/Q86VW0/Q9Y6M5/P19634/P30626/Q13586/P63165/O95857/Q9BYP7	30	Correlated	61
GO:0034329	cell junction assembly	58/1367	147/5766	1.21434e-05	0.000635733	0.000521204	P00519/P12814/Q08043/Q01484/P25054/P05067/Q14155/P52907/P21926/P12830/P19022/Q00535/Q7Z460/O75122/P56747/Q9ULV4/Q9P021/Q9UQB3/Q14247/O43293/P51452/Q9Y2J2/Q9HCM4/P29317/P54753/Q9Y624/Q9Y4F1/P16591/Q16658/P17302/O75487/Q96D09/Q6ISB3/P08648/P23229/Q9UPQ0/Q86X29/P46821/P50281/O75970/O00159/Q92823/Q16625/Q13177/Q86SQ0/Q9Y446/Q15149/O43157/Q05397/Q12923/P60903/P31431/Q8N474/P19634/O95863/Q9BX66/Q9Y4G6/…	58	Correlated	147
GO:0070252	actin-mediated cell contraction	18/1367	30/5766	2.20327e-05	0.0011067	0.00090732	Q01484/P50993/O00499/P54289/Q13557/Q9P219/Q9HCM4/Q9UM22/P21333/P17302/Q9UPQ0/P60660/P14649/O75052/Q9NVD7/P19634/P30626/P63165	18	Correlated	30
GO:0003382	epithelial cell morphogenesis	11/1367	14/5766	2.26556e-05	0.00112281	0.000920532	Q9P219/Q9Y696/P39060/Q9HCM4/Q6ISB3/Q8WX93/P57735/Q5EBL4/Q96FS4/O43291/Q9Y5Y6	11	Correlated	14
GO:0060537	muscle tissue development	51/1367	127/5766	2.30293e-05	0.00112632	0.000923406	P00519/Q08043/Q12802/Q96L96/Q68CP9/O00512/O60583/Q00535/Q9Y281/Q9P2D1/P21291/Q16527/P78310/Q09472/Q99958/Q9H334/O75084/P17302/Q9NPB8/Q86YM7/O00458/P24593/Q969P0/O15054/Q9UJU2/P98164/Q92585/P45985/Q9H944/Q14814/O00470/P28360/Q13496/P58546/P60660/P14649/Q96TA1/Q04721/O75147/P09619/Q13563/Q15149/Q08209/P16298/P06400/Q9NZV5/Q8IXJ6/P19634/Q13485/Q99717/P46937	51	Correlated	127
GO:0060485	mesenchyme development	44/1367	105/5766	2.41586e-05	0.0011662	0.000956107	P25054/Q6ZN30/P19022/Q7Z460/O75122/Q9ULV4/Q5IJ48/Q14999/P98082/Q14118/Q7L190/Q9HCM4/P54764/P21333/Q99958/P52951/P49841/P52926/Q8NFM7/Q9UJU2/Q9Y4K0/P21741/Q00987/P28360/P13591/Q14978/Q53EL6/Q8IZ21/Q86UU1/Q86SQ0/Q13563/Q05397/Q13308/Q9NPR2/Q9C0C4/Q8N474/Q96HF1/Q13485/O95863/P42224/Q13428/Q13263/P46937/Q07352	44	Correlated	105
GO:0030038	contractile actin filament bundle assembly	29/1367	60/5766	2.54163e-05	0.00118091	0.000968162	P00519/Q8TCU4/Q96P48/O15013/Q9HCE6/Q6ZSZ5/P49407/Q8TDY4/Q5VZK9/Q3V6T2/Q0VF96/Q7Z460/O75122/Q13618/P21709/Q9UI08/Q9Y624/Q9UPQ0/P35240/Q13177/O00151/Q86SQ0/P60903/P31431/Q8N474/P19634/Q9BX66/O60504/P16949	29	Correlated	60
GO:0043149	stress fiber assembly	29/1367	60/5766	2.54163e-05	0.00118091	0.000968162	P00519/Q8TCU4/Q96P48/O15013/Q9HCE6/Q6ZSZ5/P49407/Q8TDY4/Q5VZK9/Q3V6T2/Q0VF96/Q7Z460/O75122/Q13618/P21709/Q9UI08/Q9Y624/Q9UPQ0/P35240/Q13177/O00151/Q86SQ0/P60903/P31431/Q8N474/P19634/Q9BX66/O60504/P16949	29	Correlated	60
GO:0010927	cellular component assembly involved in morphogenesis	21/1367	38/5766	2.63274e-05	0.00120814	0.000990486	P52594/Q12802/Q01484/P21926/Q9Y281/Q7Z460/O75122/P21291/Q16527/Q14118/Q9UPY3/Q9Y2J2/Q92562/Q13614/O75147/P09619/Q86UU1/Q86SQ0/Q15149/Q13485/P62380	21	Correlated	38
GO:0090596	sensory organ morphogenesis	31/1367	66/5766	2.75904e-05	0.00123559	0.00101299	Q9NYB9/Q8TDH9/O15078/Q9P2D1/Q5IJ48/O14641/P29317/P35556/P52951/P10071/Q9HBG6/Q96JA1/O00470/P28360/Q9UM54/Q9NQS3/Q04721/Q8IZ21/Q14651/O75569/O43490/Q13308/P13631/Q06587/Q68CZ1/Q13796/P00441/P40763/Q4KMQ1/Q8N584/Q8NEZ3	31	Correlated	66
GO:0030510	regulation of BMP signaling pathway	19/1367	33/5766	2.9438e-05	0.00130263	0.00106796	P00519/Q5IJ48/P19883/Q12841/Q9NR23/P51654/P26006/P98164/P28360/Q92859/Q04721/Q14980/Q8N474/Q96HF1/Q13485/Q92673/Q8N0X7/Q9UPN9/Q9GZX9	19	Correlated	33
GO:0043583	ear development	26/1367	52/5766	3.14876e-05	0.00136092	0.00111575	Q8TDH9/O15078/Q9P2D1/O14641/P42892/P54764/Q6NXG1/P52951/P10071/O60443/Q96JA1/P49137/P28360/Q9UM54/Q14651/O75569/Q13308/Q01973/Q68CZ1/P31431/Q13796/P00441/P48431/Q4KMQ1/Q8N584/Q8NEZ3	26	Correlated	52
GO:0010721	negative regulation of cell development	32/1367	70/5766	4.04629e-05	0.00168063	0.00137786	Q13951/P04233/P12830/Q00535/Q13619/Q9UPY3/Q9BPU6/P04626/P10071/P49841/Q9UBN7/O00458/Q9H9Z2/P11137/P21741/P35240/Q14934/Q08209/P32119/Q2VWP7/P06400/Q13127/Q9NPR2/Q9C0C4/Q8N474/Q8IXJ6/Q92673/Q8N0X7/A2VDJ0/Q15714/O75385/Q8N5P1	32	Correlated	70
GO:0030048	actin filament-based movement	24/1367	47/5766	4.06933e-05	0.00168063	0.00137786	O43707/Q01484/P50993/O00499/P54289/Q13557/Q9P219/Q9HCM4/Q9UM22/P21333/P17302/Q9UPQ0/P35580/P60660/P14649/O00159/Q12965/Q9Y4I1/Q9UM54/O75052/Q9NVD7/P19634/P30626/P63165	24	Correlated	47
GO:0034762	regulation of transmembrane transport	52/1367	133/5766	4.55352e-05	0.00181994	0.00149207	P00519/O43707/Q01484/P05067/Q9BZE9/P50993/P54709/O00499/Q86YS7/P54289/Q9NY47/Q13557/Q9P2D1/Q9Y696/Q96NY7/P31146/Q9P2B4/P13498/Q13642/P21333/P51654/Q13322/P28161/Q9P2P5/P52789/Q86YM7/P06213/O75052/Q16625/O15530/Q13563/P19174/Q08209/P16298/P29350/Q9NZV5/Q86VW0/Q9Y6M5/Q8N370/P19634/Q9BX66/P30626/Q13586/Q9UEW8/P27105/Q6ZWJ1/P63165/O95857/Q9Y3S1/Q9BYP7/P07947/P27348	52	Correlated	133
GO:0051146	striated muscle cell differentiation	40/1367	95/5766	4.92779e-05	0.00194858	0.00159753	Q08043/Q12802/Q96L96/O00512/P17655/P60033/P21926/P19022/Q9Y281/P21291/Q16527/P78310/Q9H4M9/Q9H334/O75084/P56524/Q86YM7/P24593/O15054/Q92585/P45985/O00470/P50281/P28360/P58546/Q9P2K5/Q92859/Q96TA1/O75147/P09619/Q8IV08/Q15149/Q08209/P16298/P06400/Q9NZV5/P19634/Q13485/Q9H7B4/Q99523	40	Correlated	95
GO:0048839	inner ear development	22/1367	42/5766	5.13701e-05	0.0019895	0.00163109	Q8TDH9/O15078/Q9P2D1/O14641/P54764/Q6NXG1/P52951/P10071/O60443/Q96JA1/P49137/P28360/Q9UM54/Q14651/Q13308/Q01973/Q68CZ1/P31431/P00441/P48431/Q4KMQ1/Q8N584	22	Correlated	42
GO:0021915	neural tube development	38/1367	89/5766	5.24243e-05	0.0019895	0.00163109	P00519/Q9C0C7/Q9NRY4/O75787/Q4AC94/Q96AJ1/O75128/O14641/P29317/P52951/P10071/Q92990/Q5T7V8/Q6ISB3/Q9HBG6/Q96RY7/Q9NWB7/Q13572/P98164/Q86V48/P29966/Q8IZ21/Q13563/O75051/Q13308/P13631/Q68CZ1/P31431/Q9C0C4/Q9BYW2/Q8N474/Q96HF1/O43278/O43291/Q9Y5Y6/Q9ULK5/Q8NEZ3/Q07352	38	Correlated	89
GO:0060070	canonical Wnt signaling pathway	45/1367	111/5766	5.24539e-05	0.0019895	0.00163109	P25054/P02649/O75787/O00512/Q8N163/Q9P219/P19022/Q9UQB3/P98082/O43293/O14641/Q9BQL6/Q12778/O75084/Q13283/P10071/P51654/P49841/P18065/Q6IE81/Q9UJU2/Q9UGP4/Q9BRK4/P21741/P19838/O75688/Q13308/P13631/Q9UBS8/Q9Y265/Q8N474/Q96HF1/P48431/Q9BZK7/Q04724/Q04726/A2VDJ0/Q9P0T7/Q13641/Q7Z4L5/O95071/Q96K76/Q5T9L3/Q9Y3S1/P46937	45	Correlated	111
GO:0007162	negative regulation of cell adhesion	35/1367	80/5766	5.59581e-05	0.00210097	0.00172247	P00519/O43707/O14936/Q13951/P04233/P21926/P12830/O75122/Q9ULV4/P51452/Q9HCM4/P16422/P54764/P04626/O75084/P10071/Q92990/P21741/Q86U44/P50281/P35240/Q96IZ0/Q86SQ0/O75051/O43157/O00592/P32119/Q05397/P29350/P31431/Q96FS4/O43291/A2VDJ0/Q9GZX9/Q8N5P1	35	Correlated	80
GO:0001501	skeletal system development	52/1367	134/5766	5.7623e-05	0.00214185	0.00175598	Q08043/Q12802/P05186/P07355/Q6ZN30/P35520/P49918/Q9P2D1/P39060/P29317/P35556/Q99958/Q9H334/P19883/Q9NR23/P17302/P10071/Q6ISB3/P06865/P52926/Q96RY7/P38571/Q9Y4K0/P52564/P21741/Q14814/P50281/P28360/Q04721/O96028/O43252/O95340/P40424/O43157/O75569/Q7Z5J4/P13631/P06400/P51812/Q9Y3A5/P50454/Q9BYW2/Q8N474/Q96HF1/A1X283/Q99717/O95863/Q13428/Q9GZX9/P13611/Q8NEZ3/P61964	52	Correlated	134
GO:0003002	regionalization	42/1367	102/5766	6.03128e-05	0.00221963	0.00181976	Q96BJ3/O75787/Q4AC94/Q96AJ1/O75128/Q5IJ48/O14641/Q8TCX1/Q09472/Q9HCM4/Q99958/P52951/Q9NR23/P10071/Q5T7V8/P51654/Q9HBG6/Q96RY7/Q9NWB7/Q96LB3/Q03164/Q9UJU2/P98164/P28360/Q04721/P40424/P40425/Q13563/O75051/P13631/P48380/Q06587/Q68CZ1/Q8N474/Q96HF1/Q13485/Q6STE5/O95863/Q7Z4L5/Q9ULK5/Q8NEZ3/Q5T9L3	42	Correlated	102
GO:0071772	response to BMP	24/1367	48/5766	6.32944e-05	0.00226217	0.00185463	P00519/Q5IJ48/P19883/Q12841/Q9NR23/P51654/P26006/Q9UJU2/P98164/P28360/Q92859/Q04721/Q14980/Q53EL6/Q8N474/Q96HF1/Q13485/Q99717/Q92673/Q8N0X7/O43278/O43291/Q9UPN9/Q9GZX9	24	Correlated	48
GO:0071773	cellular response to BMP stimulus	24/1367	48/5766	6.32944e-05	0.00226217	0.00185463	P00519/Q5IJ48/P19883/Q12841/Q9NR23/P51654/P26006/Q9UJU2/P98164/P28360/Q92859/Q04721/Q14980/Q53EL6/Q8N474/Q96HF1/Q13485/Q99717/Q92673/Q8N0X7/O43278/O43291/Q9UPN9/Q9GZX9	24	Correlated	48
GO:0034765	regulation of monoatomic ion transmembrane transport	39/1367	93/5766	6.79741e-05	0.00236131	0.00193591	P00519/O43707/Q01484/P50993/P54709/O00499/P54289/Q9NY47/Q13557/Q9P2D1/Q9Y696/Q96NY7/P31146/P13498/Q13642/P21333/P28161/Q9P2P5/Q86YM7/O75052/O15530/Q13563/P19174/Q08209/P16298/P29350/Q9NZV5/Q86VW0/Q9Y6M5/P19634/P30626/Q13586/Q9UEW8/P27105/P63165/O95857/Q9Y3S1/Q9BYP7/P27348	39	Correlated	93
GO:0007498	mesoderm development	21/1367	40/5766	7.27983e-05	0.0024902	0.00204158	Q5TGY3/Q5IJ48/Q9HCM4/P29317/Q99958/Q9NR23/P17302/P52926/P26006/O15054/Q9UJU2/Q5EB52/P35240/Q9BYW2/Q96HF1/Q13485/O95863/Q9GZX9/Q5T9L3/P46937/Q07352	21	Correlated	40
GO:1904064	positive regulation of cation transmembrane transport	18/1367	32/5766	7.30244e-05	0.0024902	0.00204158	P00519/O43707/Q01484/P54709/P54289/P21333/P28161/O75052/O15530/Q13563/P19174/Q08209/P16298/P19634/P30626/Q13586/Q9Y3S1/Q9BYP7	18	Correlated	32
GO:0055001	muscle cell development	27/1367	57/5766	7.51063e-05	0.00249229	0.00204329	P12814/Q08043/O43707/Q12802/Q96L96/Q01484/O00499/Q9Y281/P21291/Q16527/P78310/Q9H334/Q86YM7/Q92585/P45985/O00470/Q14934/Q96TA1/O75147/P09619/Q15149/Q08209/P16298/Q9NZV5/Q13485/Q9H7B4/P09936	27	Correlated	57
GO:0110020	regulation of actomyosin structure organization	27/1367	57/5766	7.51063e-05	0.00249229	0.00204329	P00519/Q12802/Q8TCU4/Q96P48/O15013/Q9HCE6/Q6ZSZ5/Q8TDY4/Q5VZK9/Q3V6T2/Q0VF96/Q7Z460/O75122/P21709/Q9UI08/Q9Y624/Q9UPQ0/P35240/Q13177/Q86SQ0/P60903/P31431/Q8N474/P19634/Q13485/O60504/P16949	27	Correlated	57
GO:0060669	embryonic placenta morphogenesis	10/1367	13/5766	7.60087e-05	0.00249229	0.00204329	P49918/Q6ISB3/Q9UJU2/Q15788/Q9BYW2/O43278/O43291/Q9Y5Y6/Q13263/Q07352	10	Correlated	13
GO:1902904	negative regulation of supramolecular fiber organization	35/1367	81/5766	7.64382e-05	0.00249229	0.00204329	P25054/P02649/Q96P48/Q6ZSZ5/Q92974/Q14155/Q08AD1/P40121/P52907/Q5VZK9/Q6F5E8/Q0VF96/Q7Z460/O75122/P10909/P31146/Q13627/O95834/Q9Y624/Q9UBN7/Q9Y3E1/Q63ZY3/Q9UHB6/P46821/P11137/Q15691/O15344/P58546/Q13177/O60925/O15212/Q86SQ0/Q13485/P16949/P04350	35	Correlated	81
GO:0060828	regulation of canonical Wnt signaling pathway	41/1367	100/5766	8.26667e-05	0.00267193	0.00219057	P25054/P02649/O75787/Q8N163/Q9P219/P19022/Q9UQB3/P98082/O43293/Q9BQL6/Q12778/O75084/Q13283/P10071/P51654/P49841/P18065/Q6IE81/Q9UGP4/Q9BRK4/P21741/P19838/O75688/Q13308/Q9UBS8/Q9Y265/Q8N474/Q96HF1/P48431/Q9BZK7/Q04724/Q04726/A2VDJ0/Q9P0T7/Q13641/Q7Z4L5/O95071/Q96K76/Q5T9L3/Q9Y3S1/P46937	41	Correlated	100
GO:0110053	regulation of actin filament organization	51/1367	133/5766	9.72758e-05	0.00305906	0.00250796	Q9NYB9/P00519/Q8TCU4/Q96P48/Q8N392/Q9NRY4/O15013/Q9HCE6/Q6ZSZ5/O15144/Q8TDY4/Q9UQB8/Q9UHR4/O00499/P40121/P52907/Q5VZK9/Q6F5E8/Q3V6T2/Q9H3Q1/Q9Y281/Q0VF96/Q7Z460/O75122/P31146/Q14019/Q14247/P21709/Q9UI08/Q9Y624/P16591/P21333/Q63ZY3/Q9UHB6/Q9UPQ0/P58546/O43639/P35240/Q13177/Q86SQ0/Q9H7P9/Q9ULZ3/P13489/P60903/P31431/Q8N474/P19634/O60504/P16949/Q92558/Q9Y3C0	51	Correlated	133
GO:1904062	regulation of monoatomic cation transmembrane transport	34/1367	79/5766	0.00010619	0.00324328	0.00265899	P00519/O43707/Q01484/P50993/P54709/O00499/P54289/Q13557/Q9P2D1/P31146/P13498/Q13642/P21333/P28161/Q9P2P5/Q86YM7/O75052/O15530/Q13563/P19174/Q08209/P16298/P29350/Q9NZV5/Q86VW0/Q9Y6M5/P19634/P30626/Q13586/Q9UEW8/P63165/O95857/Q9Y3S1/Q9BYP7	34	Correlated	79
GO:0002064	epithelial cell development	33/1367	76/5766	0.000108526	0.00325418	0.00266793	Q9NYB9/Q9P219/P19022/P38936/Q9Y696/P39060/Q9HCM4/P29317/P15311/Q9Y624/P16591/P21333/Q99958/Q6ISB3/P49841/P21266/P05362/Q96LB3/Q8NAX2/Q12965/Q04721/Q8WX93/O15530/Q15149/O00592/P57735/P13631/P48380/Q5EBL4/Q96FS4/O43291/Q9Y5Y6/P46937	33	Correlated	76
GO:0042471	ear morphogenesis	15/1367	25/5766	0.000108822	0.00325418	0.00266793	Q8TDH9/O15078/Q9P2D1/O14641/P52951/Q96JA1/P28360/Q9UM54/Q14651/O75569/Q13308/P00441/Q4KMQ1/Q8N584/Q8NEZ3	15	Correlated	25
GO:0060562	epithelial tube morphogenesis	49/1367	127/5766	0.000110886	0.00325418	0.00266793	P00519/Q9NRY4/Q4AC94/O15078/Q9Y696/Q96AJ1/O75128/P67870/Q14118/O14641/P29317/P54764/Q9H6T0/Q99958/Q9H334/P52951/P10071/Q92990/P51654/Q9C091/Q6ISB3/Q9HBG6/Q9NWB7/Q9UJU2/P98164/Q86V48/Q9BRK4/P21741/P50281/Q14934/Q04721/P40424/Q8IZ21/Q13563/O00592/Q13308/P13631/Q9NSC2/P31431/Q9C0C4/Q9BYW2/Q8N474/Q96HF1/Q13485/O43278/O43291/Q9Y5Y6/Q9ULK5/P46937	49	Correlated	127
GO:0009612	response to mechanical stimulus	28/1367	61/5766	0.000111187	0.00325418	0.00266793	Q5SQI0/P50993/P17655/Q14790/P19022/Q99439/Q14118/Q9Y624/Q5JVS0/P08069/P18065/P46821/P45985/Q13233/P45983/P21741/P50281/P58546/P19838/Q13563/Q15149/O60437/Q05397/Q96QD8/P19634/P42224/Q8NBN3/O14763	28	Correlated	61
GO:0009913	epidermal cell differentiation	28/1367	61/5766	0.000111187	0.00325418	0.00266793	P38936/Q9Y696/P29317/Q9UJM3/Q6NXG1/Q9NR23/Q6ISB3/O60443/Q96LB3/Q674X7/Q8NAX2/O75367/Q9P0M6/Q9UM54/Q9Y6Q9/Q14980/Q8WX93/Q15149/Q14651/Q03052/O60437/Q08209/P00441/Q9Y5Y6/Q4KMQ1/Q16739/P46937/Q07352	28	Correlated	61
GO:0030111	regulation of Wnt signaling pathway	50/1367	131/5766	0.000130161	0.00367775	0.00301519	P00519/P25054/P02649/P05067/O75787/Q8N163/Q9P219/P19022/P68400/Q9UQB3/P98082/O43293/Q9BQL6/Q12778/O75084/Q13283/P10071/P51654/Q13322/P49841/P18065/P26006/Q6IE81/Q9UJU2/Q9UGP4/Q9BRK4/P21741/Q14934/P19838/Q9UBE8/O75688/Q13308/Q9UBS8/Q9Y265/Q9NSC2/Q8N474/Q96HF1/P48431/Q9BZK7/Q04724/Q04726/A2VDJ0/Q9P0T7/Q13641/Q7Z4L5/O95071/Q96K76/Q5T9L3/Q9Y3S1/P46937	50	Correlated	131
GO:0042472	inner ear morphogenesis	12/1367	18/5766	0.000130471	0.00367775	0.00301519	Q8TDH9/O15078/Q9P2D1/O14641/P52951/Q96JA1/Q9UM54/Q14651/Q13308/P00441/Q4KMQ1/Q8N584	12	Correlated	18
GO:0001654	eye development	42/1367	105/5766	0.000132585	0.00367775	0.00301519	Q9NYB9/Q9NRY4/P49918/O15078/Q9P2D1/Q9Y696/Q5IJ48/P29317/P35556/Q99958/Q9NR23/P10071/Q6ISB3/Q9HBG6/Q96RY7/Q8NF37/O00470/Q9NQS3/P48681/P35240/Q04721/P40424/P40425/P09619/Q8IZ21/O43490/Q92626/P13631/Q06587/Q68CZ1/P23921/Q9Y467/P36955/A1X283/Q13796/Q9UPY5/Q6STE5/P48431/P40763/Q9GZX9/Q8NEZ3/Q9H0D6	42	Correlated	105
GO:0048880	sensory system development	42/1367	105/5766	0.000132585	0.00367775	0.00301519	Q9NYB9/Q9NRY4/P49918/O15078/Q9P2D1/Q9Y696/Q5IJ48/P29317/P35556/Q99958/Q9NR23/P10071/Q6ISB3/Q9HBG6/Q96RY7/Q8NF37/O00470/Q9NQS3/P48681/P35240/Q04721/P40424/P40425/P09619/Q8IZ21/O43490/Q92626/P13631/Q06587/Q68CZ1/P23921/Q9Y467/P36955/A1X283/Q13796/Q9UPY5/Q6STE5/P48431/P40763/Q9GZX9/Q8NEZ3/Q9H0D6	42	Correlated	105
GO:0150063	visual system development	42/1367	105/5766	0.000132585	0.00367775	0.00301519	Q9NYB9/Q9NRY4/P49918/O15078/Q9P2D1/Q9Y696/Q5IJ48/P29317/P35556/Q99958/Q9NR23/P10071/Q6ISB3/Q9HBG6/Q96RY7/Q8NF37/O00470/Q9NQS3/P48681/P35240/Q04721/P40424/P40425/P09619/Q8IZ21/O43490/Q92626/P13631/Q06587/Q68CZ1/P23921/Q9Y467/P36955/A1X283/Q13796/Q9UPY5/Q6STE5/P48431/P40763/Q9GZX9/Q8NEZ3/Q9H0D6	42	Correlated	105
GO:0048332	mesoderm morphogenesis	16/1367	28/5766	0.00014366	0.00388859	0.00318804	Q5TGY3/Q5IJ48/Q9HCM4/P29317/Q99958/P17302/P52926/P26006/O15054/Q9UJU2/P35240/Q9BYW2/Q96HF1/O95863/Q9GZX9/Q5T9L3	16	Correlated	28
GO:0051928	positive regulation of calcium ion transport	16/1367	28/5766	0.00014366	0.00388859	0.00318804	P00519/Q01484/P54289/O14936/P28161/Q86YM7/P09619/O15530/Q13563/P19174/Q08209/P16298/P19634/P30626/Q13586/Q9BYP7	16	Correlated	28
GO:0001704	formation of primary germ layer	24/1367	50/5766	0.00014437	0.00388859	0.00318804	Q5TGY3/Q5IJ48/Q9HCM4/P29317/Q99958/O75084/P17302/P52926/P26006/P08648/O15054/Q96L93/Q9UJU2/O75367/P50281/Q9H9S0/P35240/Q01860/Q9BYW2/Q96HF1/O95863/P48431/Q9GZX9/Q5T9L3	24	Correlated	50
GO:0034767	positive regulation of monoatomic ion transmembrane transport	19/1367	36/5766	0.000146414	0.00391526	0.00320991	P00519/O43707/Q01484/P54709/P54289/P21333/P28161/O75052/O15530/Q13563/P19174/Q08209/P16298/P19634/P30626/Q13586/Q9UEW8/Q9Y3S1/Q9BYP7	19	Correlated	36
GO:0051279	regulation of release of sequestered calcium ion into cytosol	14/1367	23/5766	0.000149651	0.00395595	0.00324327	P00519/Q01484/P50993/Q13557/Q9P2D1/P31146/P13498/P28161/O15530/Q13563/P19174/P29350/Q9NZV5/P30626	14	Correlated	23
GO:0051492	regulation of stress fiber assembly	25/1367	53/5766	0.000150064	0.00395595	0.00324327	P00519/Q8TCU4/Q96P48/O15013/Q9HCE6/Q6ZSZ5/Q8TDY4/Q5VZK9/Q3V6T2/Q0VF96/Q7Z460/O75122/P21709/Q9UI08/Q9Y624/Q9UPQ0/P35240/Q13177/Q86SQ0/P60903/P31431/Q8N474/P19634/O60504/P16949	25	Correlated	53
GO:1902905	positive regulation of supramolecular fiber organization	39/1367	96/5766	0.000154753	0.00405081	0.00332104	Q9NYB9/P00519/P02649/P05067/O15013/Q9HCE6/O15144/Q9UQB8/Q9UHR4/O00499/Q5VZK9/Q6F5E8/Q3V6T2/Q9H3Q1/Q9Y281/Q7Z460/P30622/P10909/Q14247/P21709/Q9UI08/P16591/P21333/Q9UPQ0/P46821/Q15691/O43639/P35240/Q14980/Q16625/Q9ULZ3/P06400/P60903/P31431/Q8N474/Q8ND83/Q9P270/O60504/Q92558	39	Correlated	96
GO:0007409	axonogenesis	55/1367	149/5766	0.0001726	0.00445523	0.0036526	P00519/Q13740/P02649/P05067/Q9NRY4/Q9UQB8/P12830/P19022/Q00535/P15882/O75128/P29373/Q14247/Q14118/Q96N67/Q9BPU6/P42892/Q8N8S7/P54764/P54753/P04626/P52951/P10071/P49841/Q9UBN7/O00458/P08069/Q15334/P78559/P46821/P11137/P13591/P07196/Q92859/Q96TA1/Q04721/Q9UM47/Q92823/Q13177/Q8WX93/O75051/O43157/P16298/Q05397/Q13308/Q9NPR2/Q9C0C4/Q96ST3/Q13485/Q8N0X7/P16949/O75962/Q9BVA1/P09936/O75385	55	Correlated	149
GO:0090287	regulation of cellular response to growth factor stimulus	41/1367	103/5766	0.00018012	0.00461729	0.00378547	P00519/Q8NFZ8/O14936/P49918/Q5IJ48/Q09472/P35556/Q9BQL6/P19883/Q12841/Q9NR23/P51654/Q13322/Q8NFM7/Q9NV88/P26006/P08648/Q9P266/P98164/P28360/Q9NYA4/O00159/Q92859/Q96TA1/Q04721/Q14980/O15530/Q86TG7/Q9GZV8/Q16576/Q9H0E3/Q8N474/Q96HF1/Q96ST3/Q13485/Q9UNH7/Q92673/Q8N0X7/Q9UPN9/Q9GZX9/Q92558	41	Correlated	103
GO:0030509	BMP signaling pathway	22/1367	45/5766	0.000194229	0.00484529	0.00397239	P00519/Q5IJ48/P19883/Q12841/Q9NR23/P51654/P26006/Q9UJU2/P98164/P28360/Q92859/Q04721/Q14980/Q53EL6/Q8N474/Q96HF1/Q13485/Q99717/Q92673/Q8N0X7/Q9UPN9/Q9GZX9	22	Correlated	45
GO:0018108	peptidyl-tyrosine phosphorylation	33/1367	78/5766	0.000198352	0.00491517	0.00402968	Q9NYB9/P00519/P05067/Q92974/Q8NFZ8/P04233/Q9UIV1/Q92796/Q13627/Q9H223/P21709/P54764/P04626/Q9UJM3/P16591/Q9H3C7/Q8NFJ5/Q00613/P08069/P06213/P08648/Q14764/P35240/Q13177/Q9H2J4/P09619/Q05397/P29350/Q8N474/Q96HF1/Q9UNH7/Q13432/P07947	33	Correlated	78
GO:0043270	positive regulation of monoatomic ion transport	23/1367	48/5766	0.000204552	0.0050021	0.00410095	P00519/O43707/Q01484/P54709/P54289/O14936/Q13642/P21333/P28161/Q86YM7/O75052/P09619/O15530/Q13563/P19174/Q08209/P16298/P19634/P30626/Q13586/Q9UEW8/Q9Y3S1/Q9BYP7	23	Correlated	48
GO:0022408	negative regulation of cell-cell adhesion	24/1367	51/5766	0.000212196	0.00512164	0.00419896	P00519/Q13951/P04233/P21926/P12830/P51452/Q9HCM4/P16422/P04626/P10071/Q92990/P21741/Q86U44/P35240/Q96IZ0/O00592/P32119/Q05397/P29350/P31431/O43291/A2VDJ0/Q9GZX9/Q8N5P1	24	Correlated	51
GO:0032231	regulation of actin filament bundle assembly	26/1367	57/5766	0.000220282	0.00524864	0.00430308	P00519/Q8TCU4/Q96P48/O15013/Q9HCE6/Q6ZSZ5/Q8TDY4/Q5VZK9/Q3V6T2/Q0VF96/Q7Z460/O75122/P21709/Q9UI08/Q9Y624/P21333/Q9UPQ0/P35240/Q13177/Q86SQ0/P60903/P31431/Q8N474/P19634/O60504/P16949	26	Correlated	57
GO:0008544	epidermis development	40/1367	101/5766	0.000244343	0.00578486	0.0047427	P38936/Q9Y696/P29373/P29317/Q9UJM3/Q6NXG1/Q9BQL6/P19883/Q9NR23/Q5T7V8/Q6ISB3/O60443/Q96LB3/P24593/P06213/Q674X7/Q8NAX2/Q86X29/O75367/Q9P0M6/Q9UM54/Q5VVJ2/Q9Y6Q9/Q14980/Q8WX93/Q15149/Q14651/Q03052/O60437/Q08209/Q13485/O95863/P00441/O43278/Q9Y5Y6/P16949/Q4KMQ1/Q16739/P46937/Q07352	40	Correlated	101
GO:0014902	myotube differentiation	20/1367	40/5766	0.00025743	0.00601804	0.00493386	Q08043/O00512/P17655/P60033/P21926/Q9H4M9/P56524/Q86YM7/Q92585/P50281/Q9P2K5/Q92859/Q96TA1/Q8IV08/Q15149/Q08209/P16298/Q9NZV5/Q9H7B4/Q99523	20	Correlated	40
GO:0018212	peptidyl-tyrosine modification	33/1367	79/5766	0.000264469	0.00610578	0.0050058	Q9NYB9/P00519/P05067/Q92974/Q8NFZ8/P04233/Q9UIV1/Q92796/Q13627/Q9H223/P21709/P54764/P04626/Q9UJM3/P16591/Q9H3C7/Q8NFJ5/Q00613/P08069/P06213/P08648/Q14764/P35240/Q13177/Q9H2J4/P09619/Q05397/P29350/Q8N474/Q96HF1/Q9UNH7/Q13432/P07947	33	Correlated	79
GO:0043616	keratinocyte proliferation	12/1367	19/5766	0.000277916	0.00637662	0.00522785	O14936/P38936/Q9BQL6/P19883/Q9NWB7/Q96LB3/Q8NAX2/P21741/Q04721/Q6ZWJ1/P46937/Q07352	12	Correlated	19
GO:0030326	embryonic limb morphogenesis	22/1367	46/5766	0.000289953	0.00653184	0.0053551	Q4AC94/Q9P2D1/P29373/P42892/P35556/Q86XX4/P10071/P51654/Q6ISB3/Q9HBG6/Q96RY7/Q9UJU2/P28360/Q04721/P40424/P40425/P13631/Q68CZ1/Q9NSC2/Q96HF1/Q13485/Q8NEZ3	22	Correlated	46
GO:0035113	embryonic appendage morphogenesis	22/1367	46/5766	0.000289953	0.00653184	0.0053551	Q4AC94/Q9P2D1/P29373/P42892/P35556/Q86XX4/P10071/P51654/Q6ISB3/Q9HBG6/Q96RY7/Q9UJU2/P28360/Q04721/P40424/P40425/P13631/Q68CZ1/Q9NSC2/Q96HF1/Q13485/Q8NEZ3	22	Correlated	46
GO:0106027	neuron projection organization	22/1367	46/5766	0.000289953	0.00653184	0.0053551	Q9NYB9/P02649/P05067/P13637/Q9UQB8/Q00535/Q9UQB3/Q14247/Q16643/P54764/P54753/Q96D09/P49841/Q9UBN7/Q86YM7/P08069/P06213/P26006/Q12756/P78559/Q13614/Q14651	22	Correlated	46
GO:0071260	cellular response to mechanical stimulus	17/1367	32/5766	0.00029518	0.00660954	0.0054188	P50993/Q14790/Q99439/Q14118/Q9Y624/Q5JVS0/P08069/P45985/Q13233/P45983/P58546/P19838/Q15149/Q96QD8/P19634/Q8NBN3/O14763	17	Correlated	32
GO:0090090	negative regulation of canonical Wnt signaling pathway	23/1367	49/5766	0.000300139	0.00668034	0.00547685	P25054/P02649/Q9P219/P19022/P98082/Q9BQL6/Q12778/Q13283/P10071/P51654/P49841/P18065/Q6IE81/Q9UGP4/Q9BRK4/P21741/Q8N474/Q96HF1/P48431/Q04724/Q04726/A2VDJ0/Q13641	23	Correlated	49
GO:0048762	mesenchymal cell differentiation	36/1367	89/5766	0.00030346	0.00671405	0.00550448	P19022/Q7Z460/O75122/Q9ULV4/Q5IJ48/Q14999/P98082/Q14118/Q9HCM4/P54764/P21333/Q99958/P52951/P49841/P52926/Q8NFM7/Q9UJU2/Q9Y4K0/P21741/P28360/P13591/Q14978/Q53EL6/Q8IZ21/Q86UU1/Q86SQ0/Q05397/Q9NPR2/Q9C0C4/Q8N474/Q96HF1/Q13485/O95863/P42224/Q13428/Q13263	36	Correlated	89
GO:0001707	mesoderm formation	15/1367	27/5766	0.000354095	0.00778154	0.00637967	Q5TGY3/Q5IJ48/Q9HCM4/P29317/Q99958/P17302/P52926/P26006/O15054/Q9UJU2/P35240/Q96HF1/O95863/Q9GZX9/Q5T9L3	15	Correlated	27
GO:0044057	regulation of system process	43/1367	113/5766	0.000407582	0.00872973	0.00715703	P00519/Q08043/Q01484/P02649/P05067/P50993/P13637/Q9UQB8/Q14457/O00499/P54289/Q13557/O95319/Q14247/P78310/P98082/Q14118/O43293/Q9UPY3/P42892/Q92562/P21333/Q12778/Q9H334/Q9C0B1/P10253/P17302/P28161/P56524/P24593/Q14693/Q00987/Q13614/P58546/O75052/Q08209/Q9NZV5/P19634/Q13485/P00441/P30626/Q9UEW8/P63165	43	Correlated	113
GO:0030216	keratinocyte differentiation	21/1367	44/5766	0.000411222	0.00872973	0.00715703	P38936/Q9Y696/P29317/Q9UJM3/Q6ISB3/Q96LB3/Q674X7/Q8NAX2/O75367/Q9P0M6/Q9Y6Q9/Q14980/Q8WX93/Q15149/Q03052/O60437/Q08209/Q9Y5Y6/Q16739/P46937/Q07352	21	Correlated	44
GO:0043588	skin development	35/1367	87/5766	0.00041409	0.00872973	0.00715703	Q5TGY3/P38936/Q9Y696/Q15392/P29317/Q9UJM3/Q9BQL6/Q86XX4/P19883/Q5T7V8/Q6ISB3/Q96LB3/P24593/P26006/P23229/Q674X7/Q8NAX2/Q86X29/O75367/Q9P0M6/Q5VVJ2/Q9Y6Q9/Q14980/Q8WX93/Q15149/Q03052/O60437/Q08209/Q13485/O95863/Q9Y5Y6/P16949/Q16739/P46937/Q07352	35	Correlated	87
GO:0030308	negative regulation of cell growth	28/1367	65/5766	0.000415968	0.00872973	0.00715703	Q10589/Q8N163/P12830/Q00535/P38936/Q9NXV6/P98082/Q96PD2/Q13642/Q9H334/P17302/Q9UBN7/O00458/Q6IE81/P11137/P28360/P50897/P06400/Q16576/Q9NPR2/Q9C0C4/Q8N474/Q96HF1/Q96FS4/Q13485/P51531/Q8N0X7/O75385	28	Correlated	65
GO:0001763	morphogenesis of a branching structure	27/1367	62/5766	0.000425096	0.00872973	0.00715703	P00519/Q9Y696/Q14118/P29317/Q9H6T0/Q99958/P52951/P10071/P51654/Q9C091/Q6ISB3/Q9UJU2/P21741/P50281/Q14934/P40424/Q13563/Q9P2R6/Q9NSC2/Q9BYW2/Q8N474/Q96HF1/Q13485/O43278/O43291/Q9Y5Y6/P46937	27	Correlated	62
GO:0031110	regulation of microtubule polymerization or depolymerization	27/1367	62/5766	0.000425096	0.00872973	0.00715703	P00519/P25054/Q92974/Q14155/Q5T5Y3/Q08AD1/Q7Z460/O75122/P30622/Q13627/O95834/Q68CZ6/Q9UBN7/Q9Y3E1/P78559/P46821/P11137/Q15691/Q15555/O15344/Q14980/Q16625/Q96BD8/Q8ND83/Q9P270/P16949/P04350	27	Correlated	62
GO:0031345	negative regulation of cell projection organization	27/1367	62/5766	0.000425096	0.00872973	0.00715703	P02649/P12830/Q00535/Q8IW35/P98082/Q14195/Q9BPU6/P54764/Q9UI08/P21333/Q9UBN7/O00458/P26006/P11137/Q00987/Q92859/Q14934/Q08209/Q86YV5/P43378/P23470/Q9NPR2/Q9C0C4/Q8N0X7/O75385/Q5JSH3/P46937	27	Correlated	62
GO:0019932	second-messenger-mediated signaling	25/1367	56/5766	0.000435819	0.00890077	0.00729726	Q08043/Q01484/P02649/P50993/P51572/Q13557/Q96RR4/P40123/P35520/O94760/O95865/P49841/P28161/Q9NSC5/Q9H910/Q14934/O75052/Q9NZJ9/P09619/O15530/P19174/Q08209/P16298/Q5EBL4/P19634	25	Correlated	56
GO:0003013	circulatory system process	50/1367	137/5766	0.000458136	0.00920482	0.00754653	P00519/Q02952/Q12802/Q01484/P02649/Q9NRY4/P50993/P13637/O75787/O00499/P54289/Q13557/P35520/O95319/Q9P2D1/P78310/O94760/P42892/Q9NZ08/P21333/Q99958/P10253/P48507/P17302/P28161/P06213/P56199/P98164/P52564/Q00987/Q9NZM1/O75052/Q16625/Q15149/P42785/Q15758/P11169/Q96QD8/Q8WWI5/Q9Y289/P31641/P19634/Q99717/P00441/P30626/P42224/Q9UEW8/P63165/P46937/P07947	50	Correlated	137
GO:0010959	regulation of metal ion transport	37/1367	94/5766	0.000475313	0.00949859	0.00778738	P00519/O43707/Q01484/P50993/P54709/O00499/P54289/Q13557/O14936/Q9P2D1/P31146/P13498/Q13642/P21333/P28161/Q9P2P5/Q86YM7/Q9NSC5/O75052/P09619/O15530/Q13563/P19174/Q08209/P16298/P29350/Q9NZV5/Q86VW0/Q9Y6M5/P19634/P30626/Q13586/Q9UEW8/P63165/O95857/Q9Y3S1/Q9BYP7	37	Correlated	94
GO:0045926	negative regulation of growth	32/1367	78/5766	0.000480054	0.00954204	0.007823	Q10589/Q8N163/P12830/Q00535/P38936/Q9NXV6/P98082/Q96PD2/Q13642/Q9H334/P17302/P51654/Q9UBN7/O00458/P24593/Q6IE81/P11137/P28360/P50897/Q7Z5J4/P06400/Q16576/Q9NPR2/Q9C0C4/Q8N474/Q96HF1/Q96FS4/Q13485/P51531/Q8N0X7/O75385/Q6AWC2	32	Correlated	78
GO:0040013	negative regulation of locomotion	40/1367	104/5766	0.000498342	0.00985286	0.00807783	P02649/Q68CP9/Q10589/P04233/P12830/Q7Z460/O75122/Q9Y696/Q99439/Q9ULV4/P67870/Q9UI36/Q14118/Q14195/P51452/P21709/P54764/Q9UI08/P17302/Q9UBN7/P24593/Q9UPQ0/P35240/Q9Y2I1/Q86SQ0/P23470/Q16576/Q5VTR2/Q9H0E3/Q9NPR2/Q9C0C4/P36955/Q8N474/Q96HF1/Q96ST3/O43291/Q7Z6B7/O43295/P40763/Q9P289	40	Correlated	104
GO:0003007	heart morphogenesis	30/1367	72/5766	0.000522872	0.0102831	0.00843059	P25054/Q68CP9/Q4AC94/Q9P2D1/Q96AJ1/Q14118/O14641/P21333/Q99958/P10253/Q6ISB3/Q9NWB7/P06213/P98164/Q00987/P28360/Q04721/O96028/Q9NVD7/Q53EL6/Q13563/Q05397/Q5T481/Q96HF1/Q13485/Q6STE5/O95863/Q15750/Q9ULK5/P46937	30	Correlated	72
GO:0072006	nephron development	19/1367	39/5766	0.00055732	0.0109029	0.00893873	Q99958/P10071/P51654/Q9C091/P26006/Q9BRK4/Q12965/Q04721/Q9UM47/P40424/P09619/Q13563/O00592/Q08209/O43490/Q9NSC2/Q13485/P42224/P46937	19	Correlated	39
GO:0001822	kidney development	38/1367	98/5766	0.000567246	0.0109246	0.00895652	P36405/P04040/P49918/O15078/P16422/P54764/Q99958/Q86XX4/Q02742/P10071/P51654/Q9C091/Q9NRZ9/P26006/Q63ZY3/Q9H9Z2/P98164/Q9BRK4/Q12965/Q04721/Q9UM47/P40424/P09619/Q13563/O00592/Q08209/O43490/Q13308/Q68CZ1/Q9NSC2/P31431/P36955/Q8N474/Q13485/Q99717/P42224/Q9ULK5/P46937	38	Correlated	98
GO:0072001	renal system development	38/1367	98/5766	0.000567246	0.0109246	0.00895652	P36405/P04040/P49918/O15078/P16422/P54764/Q99958/Q86XX4/Q02742/P10071/P51654/Q9C091/Q9NRZ9/P26006/Q63ZY3/Q9H9Z2/P98164/Q9BRK4/Q12965/Q04721/Q9UM47/P40424/P09619/Q13563/O00592/Q08209/O43490/Q13308/Q68CZ1/Q9NSC2/P31431/P36955/Q8N474/Q13485/Q99717/P42224/Q9ULK5/P46937	38	Correlated	98
GO:0050767	regulation of neurogenesis	52/1367	145/5766	0.000576005	0.0110293	0.00904231	P07355/Q9UQB8/O00499/P12830/Q00535/Q9P2D1/P29373/Q14999/Q14118/Q16643/Q9UPY3/Q96N67/Q9BPU6/P54764/Q9NVQ4/Q8N3Y1/P10071/Q96D09/Q9UBN7/O00458/Q9UJU2/Q9H9Z2/P98164/P46821/P11137/P21741/P07196/P35240/Q14934/O75147/O75051/O43157/Q08209/Q2VWP7/P06400/Q13127/P60903/Q9NPR2/Q9C0C4/P36955/Q8IXJ6/Q6STE5/Q92673/Q8N0X7/Q96T58/O43278/O94874/O75385/P13611/O43379/P13010/P46937	52	Correlated	145
GO:0045165	cell fate commitment	27/1367	63/5766	0.000578614	0.0110293	0.00904231	P25054/Q92974/P07711/Q96N67/Q6NXG1/Q99958/O75084/Q8WXI9/Q9NR23/P10071/O00458/O15054/Q13330/Q9BTC8/Q9H9S0/Q04721/Q9UM47/Q01860/Q9GZV8/Q16576/Q8N474/Q96HF1/Q13485/Q99717/P48431/P40763/P15923	27	Correlated	63
GO:0001659	temperature homeostasis	26/1367	60/5766	0.000592986	0.0111885	0.00917283	Q08043/Q8TCU4/P05186/P25054/Q6IAN0/Q96N67/Q99958/Q12778/Q9C0B1/P50440/P17302/Q13322/Q00613/P08069/Q9Y6M1/Q9Y4C1/O15054/Q14693/P52564/P51513/Q9UKL6/Q9UPR0/P06400/P40763/Q04726/Q9Y2T7	26	Correlated	60
GO:0045664	regulation of neuron differentiation	26/1367	60/5766	0.000592986	0.0111885	0.00917283	P05067/Q92974/O00499/Q6NXG1/P10071/P49841/Q9H9Z2/O15116/P46821/O00470/Q15788/Q9UM47/Q92823/P40424/Q13127/Q8N474/Q96HF1/Q99963/Q96ST3/P48431/P41225/Q99081/P15923/P15884/O43379/Q9NQZ6	26	Correlated	60
GO:0035023	regulation of Rho protein signal transduction	15/1367	28/5766	0.000596904	0.0112055	0.00918679	P00519/Q12802/P02649/Q9NRY4/Q6ZSZ5/Q92974/P49407/Q13618/Q9H6S3/Q9Y624/P26006/Q63ZY3/Q86YV5/Q15311/P16949	15	Correlated	28
GO:0035107	appendage morphogenesis	23/1367	51/5766	0.000614066	0.0114124	0.00935643	Q4AC94/Q9P2D1/P29373/P42892/P35556/Q86XX4/P10071/P51654/Q6ISB3/Q9HBG6/Q96RY7/Q9UJU2/P28360/Q04721/P40424/P40425/O75051/P13631/Q68CZ1/Q9NSC2/Q96HF1/Q13485/Q8NEZ3	23	Correlated	51
GO:0035108	limb morphogenesis	23/1367	51/5766	0.000614066	0.0114124	0.00935643	Q4AC94/Q9P2D1/P29373/P42892/P35556/Q86XX4/P10071/P51654/Q6ISB3/Q9HBG6/Q96RY7/Q9UJU2/P28360/Q04721/P40424/P40425/O75051/P13631/Q68CZ1/Q9NSC2/Q96HF1/Q13485/Q8NEZ3	23	Correlated	51
GO:0086065	cell communication involved in cardiac conduction	9/1367	13/5766	0.000641068	0.0117382	0.0096235	Q01484/P50993/P13637/P54289/Q13557/P78310/P21333/P17302/P30626	9	Correlated	13
GO:1903055	positive regulation of extracellular matrix organization	9/1367	13/5766	0.000641068	0.0117382	0.0096235	P00519/Q6F5E8/Q7Z460/O75122/Q14118/Q16658/Q86UU1/Q86SQ0/P06400	9	Correlated	13
GO:0043269	regulation of monoatomic ion transport	42/1367	112/5766	0.000675315	0.0122364	0.010032	P00519/O43707/Q01484/P50993/P54709/O00499/P54289/Q9NY47/Q13557/O14936/Q9P2D1/Q9Y696/Q96NY7/P31146/P13498/Q13642/P21333/P28161/Q9P2P5/Q86YM7/Q9NSC5/O75052/P09619/O15530/Q13563/P19174/Q08209/P16298/P29350/Q9NZV5/Q86VW0/Q9Y6M5/P19634/P30626/Q13586/Q9UEW8/P27105/P63165/O95857/Q9Y3S1/Q9BYP7/P27348	42	Correlated	112
GO:0072091	regulation of stem cell proliferation	16/1367	31/5766	0.000678155	0.0122364	0.010032	P0C7T5/Q8WYQ5/P19525/P16422/Q9BQL6/P17302/P10071/P52926/Q8NAX2/Q9H9S0/P35240/P40424/P13631/Q15714/P46937/Q07352	16	Correlated	31
GO:0090092	regulation of transmembrane receptor protein serine/threonine kinase signaling pathway	35/1367	89/5766	0.000683029	0.0122648	0.0100553	P00519/P49918/Q5IJ48/P67870/P98082/Q09472/P35556/Q9BQL6/P19883/Q12841/Q9NR23/P51654/Q8N6C5/Q8NFM7/Q9NV88/P26006/P98164/P28360/Q9NYA4/Q92859/Q04721/Q14980/O15530/Q86TG7/Q16576/Q9H0E3/Q8N474/Q96HF1/Q96ST3/Q13485/Q9UNH7/Q92673/Q8N0X7/Q9UPN9/Q9GZX9	35	Correlated	89
GO:0070507	regulation of microtubule cytoskeleton organization	38/1367	99/5766	0.000714441	0.0127672	0.0104671	P00519/P25054/Q92974/Q14155/Q5SQI0/Q96G01/Q5T5Y3/Q08AD1/Q8IW35/Q8WUX9/Q7Z460/O75122/P30622/Q13627/O95834/Q9BTV5/P49841/Q68CZ6/Q9UBN7/Q9Y3E1/P78559/P46821/P11137/Q15691/Q15555/O15344/O75970/Q14980/Q16625/Q86UU1/Q86SQ0/Q96BD8/Q8ND83/Q9P270/P16949/Q9Y6A5/Q9NQ86/P04350	38	Correlated	99
GO:0003012	muscle system process	43/1367	116/5766	0.000774616	0.0137763	0.0112945	Q08043/Q01484/P50993/Q14457/O00499/P54289/Q13557/Q14247/P13498/Q14118/O43293/P21333/Q12778/Q9H334/P10253/P50440/P17302/P28161/P56524/Q86YM7/P24593/P45985/P52564/O00470/P58546/P60660/P14649/Q9NZM1/O75052/Q13177/Q08209/Q9NZV5/P48029/P19634/Q13485/Q99717/Q13884/P00441/P30626/P63165/P07951/P06753/P67936	43	Correlated	116
GO:0048736	appendage development	26/1367	61/5766	0.000804256	0.0139741	0.0114566	Q4AC94/Q9P2D1/P29373/P42892/P35556/Q86XX4/P10071/P51654/Q6ISB3/Q9HBG6/Q96RY7/P23229/Q8NAX2/Q9UJU2/P28360/Q04721/P40424/P40425/O75051/P13631/Q68CZ1/Q9NSC2/Q96HF1/Q9UPY5/Q13485/Q8NEZ3	26	Correlated	61
GO:0060173	limb development	26/1367	61/5766	0.000804256	0.0139741	0.0114566	Q4AC94/Q9P2D1/P29373/P42892/P35556/Q86XX4/P10071/P51654/Q6ISB3/Q9HBG6/Q96RY7/P23229/Q8NAX2/Q9UJU2/P28360/Q04721/P40424/P40425/O75051/P13631/Q68CZ1/Q9NSC2/Q96HF1/Q9UPY5/Q13485/Q8NEZ3	26	Correlated	61
GO:0061138	morphogenesis of a branching epithelium	25/1367	58/5766	0.00082669	0.0142921	0.0117173	P00519/Q9Y696/Q14118/P29317/Q9H6T0/Q99958/P52951/P10071/P51654/Q9C091/Q6ISB3/Q9UJU2/P21741/P50281/Q14934/P40424/Q13563/Q9NSC2/Q8N474/Q96HF1/Q13485/O43278/O43291/Q9Y5Y6/P46937	25	Correlated	58
GO:0034764	positive regulation of transmembrane transport	24/1367	55/5766	0.000844924	0.0143608	0.0117737	P00519/O43707/Q01484/P54709/Q86YS7/P54289/P21333/P51654/P28161/P06213/O75052/Q16625/O15530/Q13563/P19174/Q08209/P16298/P19634/Q9BX66/P30626/Q13586/Q9UEW8/Q9Y3S1/Q9BYP7	24	Correlated	55
GO:0001657	ureteric bud development	14/1367	26/5766	0.000849982	0.0143608	0.0117737	P04040/P16422/Q99958/P10071/P51654/Q9C091/Q9BRK4/P40424/Q13563/Q9NSC2/P31431/Q8N474/Q13485/Q99717	14	Correlated	26
GO:0001823	mesonephros development	14/1367	26/5766	0.000849982	0.0143608	0.0117737	P04040/P16422/Q99958/P10071/P51654/Q9C091/Q9BRK4/P40424/Q13563/Q9NSC2/P31431/Q8N474/Q13485/Q99717	14	Correlated	26
GO:0072163	mesonephric epithelium development	14/1367	26/5766	0.000849982	0.0143608	0.0117737	P04040/P16422/Q99958/P10071/P51654/Q9C091/Q9BRK4/P40424/Q13563/Q9NSC2/P31431/Q8N474/Q13485/Q99717	14	Correlated	26
GO:0072164	mesonephric tubule development	14/1367	26/5766	0.000849982	0.0143608	0.0117737	P04040/P16422/Q99958/P10071/P51654/Q9C091/Q9BRK4/P40424/Q13563/Q9NSC2/P31431/Q8N474/Q13485/Q99717	14	Correlated	26
GO:0032273	positive regulation of protein polymerization	22/1367	49/5766	0.000864152	0.0145314	0.0119136	Q9C0C7/O15144/Q9UQB8/Q9UHR4/O00499/Q5VZK9/Q6F5E8/Q9H3Q1/Q7Z460/P30622/Q14247/Q9UI08/P16591/P46821/Q15691/O43639/Q14980/Q16625/Q9ULZ3/Q8ND83/Q9P270/Q9BW30	22	Correlated	49
GO:0043010	camera-type eye development	35/1367	90/5766	0.000867899	0.0145314	0.0119136	Q9NYB9/Q9NRY4/P49918/O15078/Q9P2D1/Q9Y696/Q5IJ48/P29317/P35556/Q99958/P10071/Q6ISB3/Q9HBG6/Q96RY7/Q8NF37/O00470/Q9NQS3/P48681/P35240/Q04721/P09619/Q8IZ21/O43490/P13631/Q06587/Q68CZ1/P23921/P36955/Q13796/Q9UPY5/Q6STE5/P40763/Q9GZX9/Q8NEZ3/Q9H0D6	35	Correlated	90
GO:0022407	regulation of cell-cell adhesion	49/1367	137/5766	0.000879229	0.0146551	0.012015	P00519/Q9C0C7/O14497/Q8NFD5/Q68CP9/Q9NPI1/Q13951/Q5ZPR3/P04233/P60033/P21926/P12830/P31146/P41240/Q8IWF6/P51452/Q9HCM4/P16422/P54753/P04626/Q9Y624/Q02742/P10071/Q92990/P18065/Q9UJU2/Q96QZ7/P21741/Q86U44/O43639/P35240/Q96IZ0/O15530/O00592/Q08209/P32119/Q05397/P29350/Q9ULZ3/P31431/P51531/Q6STE5/P48431/O43291/P51692/A2VDJ0/Q9GZX9/P07947/Q8N5P1	49	Correlated	137
GO:0060840	artery development	15/1367	29/5766	0.000968099	0.015993	0.0131118	Q9Y243/P02649/Q68CP9/Q9P2D1/Q96AY3/Q99958/P10253/P10071/P98164/Q86V48/P21741/Q9UM47/P09619/Q13563/Q15750	15	Correlated	29
GO:0072009	nephron epithelium development	15/1367	29/5766	0.000968099	0.015993	0.0131118	Q99958/P10071/P51654/Q9C091/Q9BRK4/Q12965/Q04721/P40424/Q13563/O00592/O43490/Q9NSC2/Q13485/P42224/P46937	15	Correlated	29
GO:0061448	connective tissue development	28/1367	68/5766	0.00099243	0.0162505	0.0133229	P35520/P50238/Q6IAN0/Q99958/Q9C0B1/P10071/P52926/P38571/Q9Y4K0/P21741/Q14814/P28360/Q15788/Q15596/Q6ZW49/P09619/P13631/P06400/P50454/Q96HF1/A1X283/Q99717/O95863/Q92673/Q8N0X7/O15270/Q9BZK7/Q9GZX9	28	Correlated	68
GO:1904427	positive regulation of calcium ion transmembrane transport	12/1367	21/5766	0.000999996	0.0163026	0.0133656	P00519/Q01484/P54289/P28161/O15530/Q13563/P19174/Q08209/P16298/P19634/P30626/Q13586	12	Correlated	21
GO:0030336	negative regulation of cell migration	36/1367	94/5766	0.00102467	0.0166318	0.0136355	P02649/Q68CP9/Q10589/P04233/P12830/Q7Z460/O75122/Q9Y696/Q99439/Q9ULV4/P67870/Q9UI36/Q14118/Q14195/P51452/P21709/P54764/Q9UI08/P17302/P24593/Q9UPQ0/P35240/Q9Y2I1/Q86SQ0/P23470/Q16576/Q5VTR2/Q9H0E3/P36955/Q8N474/Q96HF1/Q96ST3/Q7Z6B7/O43295/P40763/Q9P289	36	Correlated	94
GO:0030178	negative regulation of Wnt signaling pathway	26/1367	62/5766	0.00107809	0.0173475	0.0142223	P25054/P02649/Q9P219/P19022/P98082/Q9BQL6/Q12778/Q13283/P10071/P51654/Q13322/P49841/P18065/Q6IE81/Q9UGP4/Q9BRK4/P21741/Q14934/Q9UBE8/Q8N474/Q96HF1/P48431/Q04724/Q04726/A2VDJ0/Q13641	26	Correlated	62
GO:0051494	negative regulation of cytoskeleton organization	31/1367	78/5766	0.00110497	0.0176674	0.0144846	P25054/Q96P48/Q6ZSZ5/Q92974/Q14155/Q08AD1/P40121/P52907/Q5VZK9/Q6F5E8/Q0VF96/Q7Z460/O75122/P31146/Q13627/O95834/Q9Y624/Q9UBN7/Q9Y3E1/Q63ZY3/Q9UHB6/P46821/P11137/Q15691/O15344/P58546/Q13177/Q86SQ0/Q13485/P16949/P04350	31	Correlated	78
GO:0001503	ossification	46/1367	128/5766	0.00111362	0.0176674	0.0144846	Q08043/P05186/Q9Y294/Q6W2J9/P04040/Q13951/P35520/P29317/P35556/Q9UKT4/Q99958/P10071/P51654/P49841/P24593/Q9UJU2/Q9UGP4/P52564/P21741/Q14814/Q9UNW1/P50281/Q9UBG0/Q92882/P40424/Q9NR12/O43157/Q08209/Q05397/Q13127/Q01974/Q9Y3A5/Q9BYW2/Q8N474/Q96HF1/Q13485/Q99717/O95863/Q99523/P48431/P67936/Q9NNX1/Q9GZX9/O94874/P13611/P46937	46	Correlated	128
GO:0071375	cellular response to peptide hormone stimulus	46/1367	128/5766	0.00111362	0.0176674	0.0144846	Q8NFD5/Q9UQB8/P56945/Q9BX63/Q86YS7/P41240/Q13542/P16591/Q99958/Q12778/Q13480/Q13322/P49841/Q00613/P08069/P06213/Q14693/P46821/Q00987/O00159/Q9Y4I1/Q15788/Q15596/P19838/O15530/P48426/P78356/Q8TBX8/Q08209/Q05397/P06400/P58005/Q9H0K1/P19634/O94964/Q9BX66/Q92673/P42224/P40763/P51692/Q6ZWJ1/Q96A49/O60343/O60763/Q8N5D0/Q07352	46	Correlated	128
GO:1990845	adaptive thermogenesis	25/1367	59/5766	0.00111699	0.0176674	0.0144846	Q08043/Q8TCU4/P05186/P25054/Q6IAN0/Q96N67/Q99958/P50440/P17302/Q13322/Q00613/P08069/Q9Y6M1/Q9Y4C1/O15054/P38571/Q14693/P52564/P51513/Q9UKL6/Q9UPR0/P06400/Q92673/Q04726/Q9Y2T7	25	Correlated	59
GO:0050804	modulation of chemical synaptic transmission	48/1367	135/5766	0.00114459	0.0180273	0.0147796	P00519/Q12979/Q02952/P02649/P05067/P50993/Q9UQB8/P06276/Q8NCB2/O14936/P12830/P19022/Q00535/Q14118/Q16643/Q05193/Q13542/P54764/Q9UK22/P49841/Q9UBN7/Q86YM7/Q14573/Q03164/P78559/P46821/Q13614/Q9NZM1/P07196/Q14934/Q9UNF0/P19174/Q9UPR0/Q08209/P16298/P31323/Q01974/Q9Y6M5/Q96QD8/P31641/Q9UPY5/O76070/Q96A49/P17600/O43759/O75962/Q9BVA1/P62068	48	Correlated	135
GO:0106106	cold-induced thermogenesis	23/1367	53/5766	0.00118099	0.018522	0.0151852	Q08043/Q8TCU4/P05186/P25054/Q6IAN0/Q96N67/Q99958/P50440/P17302/Q13322/Q00613/P08069/Q9Y6M1/Q9Y4C1/O15054/Q14693/P52564/P51513/Q9UKL6/Q9UPR0/P06400/Q04726/Q9Y2T7	23	Correlated	53
GO:0008015	blood circulation	40/1367	108/5766	0.0011885	0.0185617	0.0152177	P00519/Q02952/Q01484/P02649/Q9NRY4/P50993/P13637/O75787/O00499/P54289/Q13557/P35520/O95319/Q9P2D1/P78310/O94760/P42892/Q9NZ08/P21333/Q99958/P10253/P48507/P17302/P28161/P56199/P52564/Q00987/Q9NZM1/O75052/Q16625/Q15149/P42785/P19634/Q99717/P00441/P30626/P42224/Q9UEW8/P63165/P07947	40	Correlated	108
GO:0007173	epidermal growth factor receptor signaling pathway	22/1367	50/5766	0.00120305	0.0187102	0.0153395	P00519/P56945/Q3V6T2/Q92600/P51452/P04626/Q96RT1/Q9UJM3/P16591/Q13480/Q8NFJ5/Q14451/P56199/Q96L93/Q9H7P6/Q14764/O43639/O15530/P19174/Q05397/Q9UNH7/Q9H977	22	Correlated	50
GO:0051961	negative regulation of nervous system development	21/1367	47/5766	0.00121604	0.0188334	0.0154405	P12830/Q00535/Q9UPY3/Q9BPU6/Q9UBN7/O00458/Q9H9Z2/P11137/P35240/Q14934/Q08209/Q2VWP7/Q12923/P06400/Q13127/Q9NPR2/Q9C0C4/Q8IXJ6/Q92673/Q8N0X7/O75385	21	Correlated	47
GO:0007160	cell-matrix adhesion	33/1367	85/5766	0.0012475	0.0192405	0.0157743	P00519/P12814/Q08043/Q14155/P50895/O14936/Q00535/Q7Z460/O75122/Q9ULV4/Q14247/Q14118/O43293/P51452/Q9HCM4/Q9UM22/P21709/Q9BQL6/P49841/P56199/P26006/P08648/P23229/Q9UPQ0/P50281/P35240/Q86SQ0/Q05397/P60903/P31431/Q8N474/P19634/Q9BX66	33	Correlated	85
GO:0001837	epithelial to mesenchymal transition	28/1367	69/5766	0.00129935	0.0196328	0.0160959	Q7Z460/O75122/Q5IJ48/Q14999/P98082/Q14118/Q9HCM4/P54764/P21333/P49841/P52926/Q8NFM7/Q9UJU2/Q9Y4K0/P21741/P28360/P13591/Q14978/Q53EL6/Q86UU1/Q86SQ0/Q05397/Q8N474/Q96HF1/Q13485/O95863/Q13428/Q13263	28	Correlated	69
GO:0030198	extracellular matrix organization	28/1367	69/5766	0.00129935	0.0196328	0.0160959	P00519/P07355/P05067/P0C7T5/Q6F5E8/Q7Z460/O75122/P39060/P01034/Q14118/Q9BQL6/Q96AY3/Q99958/Q16658/P13796/Q9Y4K0/P50281/Q12965/Q00653/Q86UU1/Q86SQ0/Q92626/P06400/P50454/Q96HF1/A1X283/O43278/O43291	28	Correlated	69
GO:0031099	regeneration	28/1367	69/5766	0.00129935	0.0196328	0.0160959	O00512/P60033/P21926/P38936/P50416/Q14118/P00374/P54764/P21333/O75084/O00458/P08069/P11717/P13796/Q14693/P46821/Q9UPT6/P21741/P58546/Q99707/P07196/Q92859/Q08209/Q9NZV5/P48431/O75385/Q9HAU5/P46937	28	Correlated	69
GO:0043062	extracellular structure organization	28/1367	69/5766	0.00129935	0.0196328	0.0160959	P00519/P07355/P05067/P0C7T5/Q6F5E8/Q7Z460/O75122/P39060/P01034/Q14118/Q9BQL6/Q96AY3/Q99958/Q16658/P13796/Q9Y4K0/P50281/Q12965/Q00653/Q86UU1/Q86SQ0/Q92626/P06400/P50454/Q96HF1/A1X283/O43278/O43291	28	Correlated	69
GO:0045229	external encapsulating structure organization	28/1367	69/5766	0.00129935	0.0196328	0.0160959	P00519/P07355/P05067/P0C7T5/Q6F5E8/Q7Z460/O75122/P39060/P01034/Q14118/Q9BQL6/Q96AY3/Q99958/Q16658/P13796/Q9Y4K0/P50281/Q12965/Q00653/Q86UU1/Q86SQ0/Q92626/P06400/P50454/Q96HF1/A1X283/O43278/O43291	28	Correlated	69
GO:0031109	microtubule polymerization or depolymerization	32/1367	82/5766	0.00132896	0.0199989	0.0163961	P00519/P25054/Q92974/Q14155/Q5T5Y3/Q08AD1/Q7Z460/O75122/P30622/Q13627/O95834/Q9UKT4/Q68CZ6/Q9UBN7/Q9Y3E1/O00139/P78559/P46821/P11137/Q8IWC1/Q15691/Q15555/O15344/Q8NHV4/Q14980/Q16625/Q96BD8/Q8ND83/Q9P270/P16949/Q9BW30/P04350	32	Correlated	82
GO:0031589	cell-substrate adhesion	46/1367	129/5766	0.0013422	0.0201168	0.0164927	P00519/P12814/Q08043/O43707/Q14155/O15144/P54252/P50895/Q5VZK9/O14936/Q00535/Q7Z460/O75122/P31146/Q9ULV4/Q14247/P98082/Q14118/O43293/P51452/Q9HCM4/Q9UM22/P21709/P54753/P16591/Q9BQL6/P21333/O75084/P49841/P56199/P26006/P08648/P23229/Q9UPQ0/P21741/P50281/P35240/Q9NVD7/Q86SQ0/Q05397/P60903/P31431/Q8N474/P19634/Q9BX66/O60504	46	Correlated	129
GO:0099177	regulation of trans-synaptic signaling	48/1367	136/5766	0.00137148	0.0204731	0.0167848	P00519/Q12979/Q02952/P02649/P05067/P50993/Q9UQB8/P06276/Q8NCB2/O14936/P12830/P19022/Q00535/Q14118/Q16643/Q05193/Q13542/P54764/Q9UK22/P49841/Q9UBN7/Q86YM7/Q14573/Q03164/P78559/P46821/Q13614/Q9NZM1/P07196/Q14934/Q9UNF0/P19174/Q9UPR0/Q08209/P16298/P31323/Q01974/Q9Y6M5/Q96QD8/P31641/Q9UPY5/O76070/Q96A49/P17600/O43759/O75962/Q9BVA1/P62068	48	Correlated	136
GO:0050868	negative regulation of T cell activation	14/1367	27/5766	0.00138401	0.0205775	0.0168704	Q13951/P04233/P51452/P04626/P10071/Q92990/P21741/Q96IZ0/P32119/P29350/P31431/A2VDJ0/Q9GZX9/Q8N5P1	14	Correlated	27
GO:1901019	regulation of calcium ion transmembrane transporter activity	11/1367	19/5766	0.00141213	0.0209119	0.0171445	Q01484/P50993/P54289/Q13557/P28161/O75052/Q13563/Q9NZV5/P19634/P30626/Q13586	11	Correlated	19
GO:0016358	dendrite development	37/1367	99/5766	0.00148105	0.0217592	0.0178392	Q9NYB9/P00519/P02649/P05067/P18085/Q9ULH1/Q9UQB8/Q14012/Q08AD1/Q00535/O75128/Q9UQB3/Q14999/Q16643/Q9BPU6/P54764/P54753/Q9Y4F1/Q8N3Y1/Q96D09/P49841/Q9UBN7/Q9P2P5/Q12756/P78559/P46821/P11137/O43639/Q14934/O75147/Q13177/Q08209/O60828/Q70Z35/Q9P2R6/Q13641/P98155	37	Correlated	99
GO:2000146	negative regulation of cell motility	37/1367	99/5766	0.00148105	0.0217592	0.0178392	P02649/Q68CP9/Q10589/P04233/P12830/Q7Z460/O75122/Q9Y696/Q99439/Q9ULV4/P67870/Q9UI36/Q14118/Q14195/P51452/P21709/P54764/Q9UI08/P17302/P24593/Q9UPQ0/P35240/Q9Y2I1/Q86SQ0/P23470/Q16576/Q5VTR2/Q9H0E3/P36955/Q8N474/Q96HF1/Q96ST3/O43291/Q7Z6B7/O43295/P40763/Q9P289	37	Correlated	99
GO:0048813	dendrite morphogenesis	25/1367	60/5766	0.00149128	0.0218231	0.0178916	Q9NYB9/Q9UQB8/Q00535/Q9UQB3/Q14999/Q16643/Q9BPU6/P54764/P54753/Q9Y4F1/Q8N3Y1/Q96D09/P49841/Q9UBN7/Q9P2P5/Q12756/P11137/Q14934/O75147/Q08209/O60828/Q70Z35/Q9P2R6/Q13641/P98155	25	Correlated	60
GO:0007044	cell-substrate junction assembly	23/1367	54/5766	0.00160349	0.023282	0.0190876	P00519/P12814/Q08043/Q14155/Q7Z460/O75122/Q9ULV4/Q14247/O43293/P51452/Q9HCM4/P08648/P23229/Q9UPQ0/P50281/Q86SQ0/Q15149/Q05397/P60903/P31431/Q8N474/P19634/Q9BX66	23	Correlated	54
GO:0007613	memory	16/1367	33/5766	0.00161217	0.0233169	0.0191163	P02649/P0C7T5/Q16566/Q96RK0/Q13542/P06213/P26006/P08648/Q14573/P78559/P21741/Q14934/O43164/P16298/P36955/P98155	16	Correlated	33
GO:0048771	tissue remodeling	18/1367	39/5766	0.00170921	0.0243474	0.0199611	P35520/Q9P2D1/P41240/P01034/P29317/P21333/Q99958/P17302/P24593/P38571/P21741/Q00987/P50281/P19838/Q04721/Q08209/Q8N474/O14773	18	Correlated	39
GO:0010977	negative regulation of neuron projection development	19/1367	42/5766	0.0017199	0.0243474	0.0199611	P02649/P12830/Q00535/P98082/Q14195/P54764/P21333/Q9UBN7/O00458/P11137/Q00987/Q92859/Q86YV5/P43378/P23470/Q9NPR2/Q9C0C4/Q8N0X7/O75385	19	Correlated	42
GO:0045766	positive regulation of angiogenesis	19/1367	42/5766	0.0017199	0.0243474	0.0199611	P00519/Q9Y243/O94760/P21709/Q9NZ08/Q99958/Q13480/P52789/P52926/P08648/Q9P266/P21741/Q9H2J4/O15530/P19174/Q16647/Q96HF1/P40763/Q13586	19	Correlated	42
GO:1904018	positive regulation of vasculature development	19/1367	42/5766	0.0017199	0.0243474	0.0199611	P00519/Q9Y243/O94760/P21709/Q9NZ08/Q99958/Q13480/P52789/P52926/P08648/Q9P266/P21741/Q9H2J4/O15530/P19174/Q16647/Q96HF1/P40763/Q13586	19	Correlated	42
GO:1903035	negative regulation of response to wounding	12/1367	22/5766	0.00172927	0.0243474	0.0199611	P07355/P02649/O14936/P21926/Q7Z460/O75122/P54764/P21741/Q92859/Q86SQ0/P29350/P40763	12	Correlated	22
GO:0007178	transmembrane receptor protein serine/threonine kinase signaling pathway	45/1367	127/5766	0.00174575	0.0244063	0.0200094	P00519/P49918/Q5IJ48/P67870/P98082/Q09472/P35556/Q9BQL6/P19883/Q12841/Q9NR23/P51654/P06865/Q8N6C5/Q8NFM7/Q9NV88/P26006/Q9UJU2/P98164/P28360/Q9NYA4/Q6PIU2/Q92859/Q9UBE8/Q04721/Q14980/Q53EL6/O15530/Q86TG7/Q05397/Q16576/Q93062/Q9H0E3/Q8N474/Q96HF1/Q96ST3/Q13485/Q99717/Q9UNH7/Q92673/Q8N0X7/P40763/Q15750/Q9UPN9/Q9GZX9	45	Correlated	127
GO:0032271	regulation of protein polymerization	40/1367	110/5766	0.00177727	0.024742	0.0202846	P00519/Q9C0C7/Q8N392/Q14155/O15144/Q9UQB8/Q9UHR4/O00499/Q5T5Y3/Q08AD1/P40121/P52907/Q5VZK9/Q6F5E8/Q9H3Q1/Q7Z460/P30622/P31146/Q14019/Q14247/Q13627/O95834/Q9UI08/P16591/Q68CZ6/Q63ZY3/P46821/P11137/Q15691/P58546/O43639/Q14980/Q16625/Q9H7P9/Q9ULZ3/Q8ND83/Q9P270/P16949/Q9BW30/P04350	40	Correlated	110
GO:0045765	regulation of angiogenesis	31/1367	80/5766	0.00179467	0.024891	0.0204068	P00519/Q9Y243/Q4VCS5/O94760/P21709/P29317/Q9NZ08/P04626/Q99958/Q13480/P78347/P52789/P52926/Q9BUP3/P08648/Q9P266/P21741/Q8NCW5/Q96TA1/Q9H2J4/O15530/P19174/Q16647/P13489/P36955/Q8N474/Q96HF1/P42224/P40763/Q13586/P23381	31	Correlated	80
GO:0042246	tissue regeneration	13/1367	25/5766	0.00198194	0.0271175	0.0222322	O00512/P60033/P21926/P38936/Q14118/O75084/O00458/P21741/P58546/Q08209/Q9NZV5/P48431/P46937	13	Correlated	25
GO:0034381	plasma lipoprotein particle clearance	10/1367	17/5766	0.00199168	0.0271175	0.0222322	P07355/P02654/P02649/P41240/Q9H4M9/P38571/P30533/Q6PIU2/P35610/P98155	10	Correlated	17
GO:1904645	response to amyloid-beta	10/1367	17/5766	0.00199168	0.0271175	0.0222322	P05067/P13637/P54289/Q00535/P54764/P17302/P49841/P05362/P08069/Q9UNH7	10	Correlated	17
GO:1904646	cellular response to amyloid-beta	10/1367	17/5766	0.00199168	0.0271175	0.0222322	P05067/P13637/P54289/Q00535/P54764/P17302/P49841/P05362/P08069/Q9UNH7	10	Correlated	17
GO:0006816	calcium ion transport	38/1367	104/5766	0.00207288	0.0279776	0.0229373	P00519/Q01484/P07355/P50993/O00499/Q5VU97/P54289/Q9NY47/Q13557/O14936/Q00535/Q9P2D1/P31146/P13498/P21333/P28161/Q86YM7/Q9NSC5/Q14573/P62166/O75052/P09619/O15530/Q13563/P19174/Q08209/P16298/P29350/Q9NZV5/Q86VW0/Q9Y6M5/P08195/P19634/P30626/Q13586/P63165/O95857/Q9BYP7	38	Correlated	104
GO:0007517	muscle organ development	35/1367	94/5766	0.00211708	0.028182	0.0231049	Q08043/O00512/O60583/Q00535/Q9Y281/Q9P2D1/P26992/Q14118/Q09472/Q13642/Q13643/Q99958/Q9NPB8/Q86YM7/Q969P0/Q9UJU2/P98164/P53778/Q9H944/Q14814/P28360/Q13496/P58546/P60660/P14649/Q96TA1/Q15149/Q08209/P16298/P06400/Q9NZV5/Q8IXJ6/Q13485/P30626/Q99081	35	Correlated	94
GO:0009636	response to toxic substance	35/1367	94/5766	0.00211708	0.028182	0.0231049	P02649/Q9BX63/P04040/O14618/P12830/P38936/P00374/P07099/P34913/Q03468/P10768/P18283/Q96SL4/Q8TED1/P28161/P21266/Q7LBC6/O15054/P46821/Q00987/Q969Z3/P07196/Q15165/P32119/P30041/Q12923/Q92626/Q15311/Q8TC12/P63302/Q9Y6P5/Q9Y6M5/Q9UPY5/P00441/Q9NNW7	35	Correlated	94
GO:0001890	placenta development	23/1367	55/5766	0.00214872	0.0284227	0.0233022	Q13490/Q14790/P49918/P07858/Q14999/Q9UJW3/Q8N3Y1/Q9H3C7/Q6ISB3/Q9UJU2/Q15788/Q04721/Q13563/Q05397/Q9BYW2/O95863/P00441/O43278/O43291/Q9Y5Y6/Q9BW30/Q13263/Q07352	23	Correlated	55
GO:0007159	leukocyte cell-cell adhesion	40/1367	111/5766	0.00215691	0.0284299	0.0233081	P00519/Q9C0C7/O14497/Q8NFD5/Q68CP9/Q9NPI1/Q13951/Q5ZPR3/P04233/P60033/P31146/P41240/P51452/P04626/P15311/Q9Y624/Q02742/P10071/Q92990/P05362/P18065/P08648/Q9UJU2/P21741/O43639/Q96IZ0/O15530/Q08209/P32119/P29350/Q9ULZ3/P31431/P51531/Q6STE5/P51692/O94804/A2VDJ0/Q9GZX9/P07947/Q8N5P1	40	Correlated	111
GO:0008203	cholesterol metabolic process	22/1367	52/5766	0.00223068	0.0291799	0.023923	P53396/P02654/P02649/P05067/P04040/Q15392/P34913/O94905/Q01581/P56937/Q13907/Q9UHB6/P38571/Q15800/Q03426/P61916/Q9BXW6/P35610/P00441/Q96DR4/Q5VTQ0/P98155	22	Correlated	52
GO:0120161	regulation of cold-induced thermogenesis	22/1367	52/5766	0.00223068	0.0291799	0.023923	Q08043/Q8TCU4/P05186/P25054/Q6IAN0/Q96N67/Q99958/P50440/P17302/Q13322/Q00613/P08069/Q9Y4C1/O15054/Q14693/P52564/P51513/Q9UKL6/Q9UPR0/P06400/Q04726/Q9Y2T7	22	Correlated	52
GO:0007611	learning or memory	31/1367	81/5766	0.00226091	0.0291799	0.023923	P00519/P02649/P05067/P18085/P50993/P0C7T5/P06276/Q16566/Q00535/Q96RK0/O94830/Q13542/Q09472/P50440/Q96D09/P06213/P26006/P08648/Q14573/Q03164/P78559/P21741/Q14934/O43164/P16298/P50897/P31323/P36955/Q9UPY5/Q13641/P98155	31	Correlated	81
GO:1901342	regulation of vasculature development	31/1367	81/5766	0.00226091	0.0291799	0.023923	P00519/Q9Y243/Q4VCS5/O94760/P21709/P29317/Q9NZ08/P04626/Q99958/Q13480/P78347/P52789/P52926/Q9BUP3/P08648/Q9P266/P21741/Q8NCW5/Q96TA1/Q9H2J4/O15530/P19174/Q16647/P13489/P36955/Q8N474/Q96HF1/P42224/P40763/Q13586/P23381	31	Correlated	81
GO:0001892	embryonic placenta development	15/1367	31/5766	0.00230268	0.0296162	0.0242807	Q14790/P49918/Q8N3Y1/Q9H3C7/Q6ISB3/Q9UJU2/Q15788/Q13563/Q9BYW2/O95863/O43278/O43291/Q9Y5Y6/Q13263/Q07352	15	Correlated	31
GO:0050768	negative regulation of neurogenesis	20/1367	46/5766	0.00236396	0.0300919	0.0246707	P12830/Q00535/Q9UPY3/Q9BPU6/Q9UBN7/O00458/Q9H9Z2/P11137/P35240/Q14934/Q08209/Q2VWP7/P06400/Q13127/Q9NPR2/Q9C0C4/Q8IXJ6/Q92673/Q8N0X7/O75385	20	Correlated	46
GO:0072089	stem cell proliferation	20/1367	46/5766	0.00236396	0.0300919	0.0246707	P0C7T5/P51587/Q8WYQ5/P19525/P16422/Q9BQL6/P17302/P10071/P52926/Q8NAX2/Q9H9S0/P48681/P35240/P40424/P13631/Q96HF1/Q15714/P13010/P46937/Q07352	20	Correlated	46
GO:1903034	regulation of response to wounding	20/1367	46/5766	0.00236396	0.0300919	0.0246707	P07355/P02649/Q8NFZ8/O14936/P21926/Q7Z460/O75122/P54764/Q9BQL6/P21333/Q99958/P08069/P21741/Q92859/Q16625/Q86SQ0/P32119/Q05397/P29350/P40763	20	Correlated	46
GO:0048863	stem cell differentiation	36/1367	98/5766	0.00241463	0.030405	0.0249274	P00519/P19022/Q9ULV4/Q9UJW3/P19525/P16422/Q99958/Q8WXI9/P52951/P49841/P52926/Q9Y4C1/Q9H9Z2/Q86U44/Q96DH6/P28360/Q13330/Q9BTC8/Q14978/Q8IZ21/Q14671/Q16576/Q13127/Q9NPR2/Q9C0C4/O15047/Q9BYW2/Q8N474/Q96HF1/P19634/Q13485/P40763/Q13428/O94874/P13010/P46937	36	Correlated	98
GO:0051495	positive regulation of cytoskeleton organization	36/1367	98/5766	0.00241463	0.030405	0.0249274	Q9NYB9/P00519/O15013/Q9HCE6/O15144/Q9UQB8/Q9UHR4/O00499/Q5VZK9/Q6F5E8/Q3V6T2/Q9H3Q1/Q9Y281/Q7Z460/P30622/Q14247/P21709/Q9UI08/P16591/P21333/Q9UPQ0/P46821/Q15691/O43639/P48681/P35240/Q14980/Q16625/Q9ULZ3/P60903/P31431/Q8N474/Q8ND83/Q9P270/O60504/Q92558	36	Correlated	98
GO:0030856	regulation of epithelial cell differentiation	18/1367	40/5766	0.00242967	0.030405	0.0249274	P49918/Q9UJM3/Q6NXG1/Q9Y624/P19883/Q9NR23/Q6ISB3/Q8NAX2/O75367/Q9P0M6/Q9Y6Q9/Q14980/O43490/P48380/P42224/P51692/P46937/Q07352	18	Correlated	40
GO:0010810	regulation of cell-substrate adhesion	33/1367	88/5766	0.0024498	0.030405	0.0249274	P00519/O43707/Q14155/O15144/P54252/Q5VZK9/O14936/Q7Z460/O75122/Q9ULV4/P98082/Q14118/O43293/P51452/Q9HCM4/P21709/Q9BQL6/P21333/O75084/P49841/P26006/P08648/P23229/Q9UPQ0/P21741/P50281/P35240/Q86SQ0/Q05397/P60903/P31431/Q8N474/P19634	33	Correlated	88
GO:0001656	metanephros development	11/1367	20/5766	0.0024713	0.030405	0.0249274	Q99958/Q86XX4/P10071/P51654/Q9C091/P09619/Q13563/Q9NSC2/Q13485/P42224/P46937	11	Correlated	20
GO:0010171	body morphogenesis	11/1367	20/5766	0.0024713	0.030405	0.0249274	O75787/Q7Z460/O75122/Q14118/Q09472/P51654/Q9HBG6/Q9UJU2/P28360/Q86UU1/Q86SQ0	11	Correlated	20
GO:0048844	artery morphogenesis	11/1367	20/5766	0.0024713	0.030405	0.0249274	Q9Y243/P02649/Q68CP9/Q9P2D1/Q96AY3/Q99958/P98164/P21741/Q9UM47/P09619/Q13563	11	Correlated	20
GO:0086003	cardiac muscle cell contraction	11/1367	20/5766	0.0024713	0.030405	0.0249274	Q01484/P50993/O00499/P54289/Q13557/P21333/P17302/O75052/P19634/P30626/P63165	11	Correlated	20
GO:0007157	heterophilic cell-cell adhesion via plasma membrane cell adhesion molecules	7/1367	10/5766	0.00250111	0.030405	0.0249274	Q13740/P19022/Q5IJ48/P78310/P05362/P08648/Q9NQS3	7	Correlated	10
GO:0030517	negative regulation of axon extension	7/1367	10/5766	0.00250111	0.030405	0.0249274	P12830/Q00535/Q9UBN7/O00458/P11137/Q9NPR2/Q9C0C4	7	Correlated	10
GO:0060713	labyrinthine layer morphogenesis	7/1367	10/5766	0.00250111	0.030405	0.0249274	Q6ISB3/Q9UJU2/Q15788/O43278/O43291/Q9Y5Y6/Q07352	7	Correlated	10
GO:0014706	striated muscle tissue development	28/1367	72/5766	0.00275816	0.0328268	0.026913	P00519/Q12802/Q96L96/Q68CP9/Q9P2D1/P78310/Q99958/Q9H334/O75084/P17302/O00458/O15054/Q9UJU2/P98164/Q92585/P45985/O00470/P28360/P58546/Q04721/O75147/P09619/Q15149/Q8IXJ6/P19634/Q13485/Q99717/P46937	28	Correlated	72
GO:0007026	negative regulation of microtubule depolymerization	9/1367	15/5766	0.00280308	0.0328268	0.026913	P25054/Q92974/Q08AD1/Q7Z460/O75122/Q9UBN7/Q9Y3E1/P46821/O15344	9	Correlated	15
GO:0032232	negative regulation of actin filament bundle assembly	9/1367	15/5766	0.00280308	0.0328268	0.026913	Q96P48/Q6ZSZ5/Q0VF96/Q7Z460/O75122/Q9Y624/Q13177/Q86SQ0/P16949	9	Correlated	15
GO:0045620	negative regulation of lymphocyte differentiation	9/1367	15/5766	0.00280308	0.0328268	0.026913	Q13951/P04233/P04626/P10071/P21741/P32119/Q8N474/A2VDJ0/Q8N5P1	9	Correlated	15
GO:0051497	negative regulation of stress fiber assembly	9/1367	15/5766	0.00280308	0.0328268	0.026913	Q96P48/Q6ZSZ5/Q0VF96/Q7Z460/O75122/Q9Y624/Q13177/Q86SQ0/P16949	9	Correlated	15
GO:0098900	regulation of action potential	9/1367	15/5766	0.00280308	0.0328268	0.026913	Q01484/O00499/P54289/Q13557/P78310/P21333/O75052/P19634/P63165	9	Correlated	15
GO:0007009	plasma membrane organization	23/1367	56/5766	0.00284357	0.0328268	0.026913	Q01484/P07355/Q9ULH1/Q9UQB8/Q9UHR4/O00499/Q9UBW5/P21926/Q8WUX9/P10909/Q5KU26/Q9Y2J2/Q8N3F8/Q9NZM1/Q92597/Q9UNF0/Q15149/P60903/Q9Y371/Q96RF0/Q8WV41/P00441/Q16739	23	Correlated	56
GO:0060348	bone development	23/1367	56/5766	0.00284357	0.0328268	0.026913	Q08043/Q12802/P05186/P07355/Q6ZN30/P35520/Q9H334/P17302/P10071/P38571/P52564/Q14814/P50281/P28360/Q04721/O96028/O95340/O43157/P13631/Q9Y3A5/P50454/A1X283/Q99717	23	Correlated	56
GO:0007019	microtubule depolymerization	12/1367	23/5766	0.00284376	0.0328268	0.026913	P25054/Q92974/Q08AD1/Q7Z460/O75122/Q9UBN7/Q9Y3E1/O00139/P78559/P46821/O15344/P16949	12	Correlated	23
GO:0060993	kidney morphogenesis	12/1367	23/5766	0.00284376	0.0328268	0.026913	Q86XX4/Q02742/P10071/P51654/Q9C091/Q9BRK4/P40424/Q13563/Q08209/Q9NSC2/Q13485/P42224	12	Correlated	23
GO:0061326	renal tubule development	12/1367	23/5766	0.00284376	0.0328268	0.026913	P10071/P51654/Q9C091/Q9BRK4/Q04721/P40424/Q13563/O43490/Q9NSC2/Q13485/P42224/P46937	12	Correlated	23
GO:0072080	nephron tubule development	12/1367	23/5766	0.00284376	0.0328268	0.026913	P10071/P51654/Q9C091/Q9BRK4/Q04721/P40424/Q13563/O43490/Q9NSC2/Q13485/P42224/P46937	12	Correlated	23
GO:0046777	protein autophosphorylation	36/1367	99/5766	0.00294811	0.0338132	0.0277216	P00519/Q13557/Q16566/Q96RR4/O43293/Q13627/P19525/P21709/P54764/P54753/P04626/Q9UJM3/P16591/P49841/Q9BUP3/P08069/P06213/P49137/Q16644/Q6ZN04/Q14764/Q13177/P09619/O15530/Q05397/Q9H0K1/O94804/O94768/Q9P289/Q9UEW8/Q9H2K8/Q9C0C2/O75674/O75385/Q9Y3S1/Q9BYP7	36	Correlated	99
GO:0042060	wound healing	47/1367	137/5766	0.0029565	0.0338132	0.0277216	P07355/P08758/P02649/Q9NRY4/Q8NFZ8/Q6F5E8/O14936/P21926/P38936/Q8WUX9/Q7Z460/O75122/Q99439/P21291/Q14118/Q96PD2/P23743/P04626/Q9Y624/Q9BQL6/Q96AY3/P21333/Q99958/O75084/P08648/Q13572/Q15652/P43121/Q9NZM1/Q04721/Q16625/O95340/P30101/Q86SQ0/Q15149/O60437/Q08209/P42785/P32119/Q05397/Q13308/P29350/P60903/P31431/Q9UPY5/P52735/P46937	47	Correlated	137
GO:0007043	cell-cell junction assembly	22/1367	53/5766	0.00297563	0.0338238	0.0277304	Q01484/P25054/P21926/P12830/P19022/P56747/Q9UQB3/Q9Y2J2/P29317/Q9Y624/P16591/Q16658/P17302/Q6ISB3/Q86X29/O75970/O00159/Q16625/Q13177/Q9Y446/O95863/Q9Y4G6	22	Correlated	53
GO:0016125	sterol metabolic process	22/1367	53/5766	0.00297563	0.0338238	0.0277304	P53396/P02654/P02649/P05067/P04040/Q15392/P34913/O94905/Q01581/P56937/Q13907/Q9UHB6/P38571/Q15800/Q03426/P61916/Q9BXW6/P35610/P00441/Q96DR4/Q5VTQ0/P98155	22	Correlated	53
GO:0099173	postsynapse organization	30/1367	79/5766	0.00303395	0.0343817	0.0281877	Q9NYB9/P12814/P02649/P18085/Q9ULH1/Q9UQB8/P19022/Q00535/Q9P021/Q9UQB3/Q14247/Q16643/P54764/P54753/P15311/Q9Y4F1/Q9NQX3/Q96D09/Q9UBN7/Q86YM7/P08069/P06213/P26006/Q12756/Q13614/P07196/O75052/Q92823/Q01974/Q9UPY5	30	Correlated	79
GO:1904063	negative regulation of cation transmembrane transport	13/1367	26/5766	0.0031139	0.0351804	0.0288426	P50993/O00499/Q13557/P28161/Q9P2P5/Q13563/Q08209/P16298/Q86VW0/Q9Y6M5/P30626/Q9UEW8/P63165	13	Correlated	26
GO:0032886	regulation of microtubule-based process	46/1367	134/5766	0.00321218	0.0361448	0.0296332	P00519/Q8TCU4/P25054/Q92974/Q14155/Q5SQI0/Q96G01/Q5T5Y3/Q08AD1/Q96S94/Q8IW35/Q8WUX9/Q7Z460/O75122/P30622/Q13627/O95834/P04626/Q9BTV5/P49841/Q68CZ6/Q9UBN7/Q9Y3E1/P78318/P11279/P78559/P46821/P11137/Q15691/Q15555/O15344/O75970/Q14980/Q16625/Q86UU1/Q86SQ0/Q9GZV8/Q96BD8/Q8ND83/Q9P270/P16949/Q9Y6A5/Q9NQ86/Q7Z4L5/P04350/O43379	46	Correlated	134
GO:0007548	sex differentiation	32/1367	86/5766	0.00326079	0.0363974	0.0298403	P51587/Q9BX63/Q14781/Q9P2D1/Q92600/P26992/Q9UI36/Q15392/P49770/P07992/P16591/P21333/P19883/Q9C091/P06213/P98164/P50281/Q15788/P36639/P40424/Q01974/P23921/Q9NSC2/Q15637/Q8N474/Q96HF1/Q13485/Q99717/P00441/P51692/Q5T230/Q8NEZ3	32	Correlated	86
GO:2000177	regulation of neural precursor cell proliferation	15/1367	32/5766	0.00339817	0.0378174	0.0310044	P19022/P21333/Q12778/P10071/P98164/P21741/P48681/P35240/Q9UKA9/Q8IXJ6/Q6STE5/O43278/O43291/P13611/O43379	15	Correlated	32
GO:0035725	sodium ion transmembrane transport	17/1367	38/5766	0.0034333	0.0379809	0.0311385	O43707/P50993/P13637/P54709/Q13557/Q6P4Q7/Q9P2P5/Q13563/Q13796/P08195/Q9Y289/P31641/P48029/P19634/Q9UEW8/Q9Y3S1/Q9BYP7	17	Correlated	38
GO:0097061	dendritic spine organization	17/1367	38/5766	0.0034333	0.0379809	0.0311385	Q9NYB9/P02649/Q9UQB8/Q00535/Q9UQB3/Q14247/Q16643/P54764/P54753/Q96D09/Q9UBN7/Q86YM7/P08069/P06213/P26006/Q12756/Q13614	17	Correlated	38
GO:0043087	regulation of GTPase activity	41/1367	117/5766	0.00345139	0.0380677	0.0312097	Q12979/Q96P47/Q96P48/O15013/Q5VV41/Q14155/Q8TDY4/P15882/Q9ULV4/Q96N67/Q9BZ29/P21709/P29317/P54764/P54753/P04626/Q96M96/Q86YR5/P49841/P23229/Q15555/O75051/O43157/Q70Z35/Q05397/Q9H2M9/Q15311/Q86X27/O43665/P60903/Q8N474/Q96FS4/Q9P2F8/Q96RF0/P00441/P16949/Q9NVG8/Q9UPU7/O60343/Q92609/P52735	41	Correlated	117
GO:0061351	neural precursor cell proliferation	24/1367	60/5766	0.00351832	0.0382173	0.0313323	Q9UKU0/Q92974/P19022/Q16643/Q96N67/O00423/P21333/Q12778/P52951/P10071/Q9UJU2/P98164/P21741/P48681/P35240/Q9UKA9/Q9P2R6/P23921/Q8IXJ6/Q6STE5/O43278/O43291/P13611/O43379	24	Correlated	60
GO:0150115	cell-substrate junction organization	24/1367	60/5766	0.00351832	0.0382173	0.0313323	P00519/P12814/Q08043/Q14155/Q7Z460/O75122/Q9ULV4/Q14247/O43293/P51452/Q9HCM4/P08648/P23229/Q9UPQ0/Q15555/P50281/Q86SQ0/Q15149/Q05397/P60903/P31431/Q8N474/P19634/Q9BX66	24	Correlated	60
GO:0007631	feeding behavior	10/1367	18/5766	0.00353693	0.0382173	0.0313323	P05067/P26992/P50416/Q9UI36/Q9GZP9/Q6Y7W6/P40763/Q7Z4L5/P09936/P62068	10	Correlated	18
GO:0031114	regulation of microtubule depolymerization	10/1367	18/5766	0.00353693	0.0382173	0.0313323	P25054/Q92974/Q08AD1/Q7Z460/O75122/Q9UBN7/Q9Y3E1/P78559/P46821/O15344	10	Correlated	18
GO:0044090	positive regulation of vacuole organization	10/1367	18/5766	0.00353693	0.0382173	0.0313323	P07355/Q14457/P48426/P78356/Q8TBX8/P16298/Q9H2M9/Q9Y371/Q96RF0/O75385	10	Correlated	18
GO:0090042	tubulin deacetylation	10/1367	18/5766	0.00353693	0.0382173	0.0313323	Q09472/P21333/Q9UBN7/Q9H8E8/Q9NS73/P51956/Q8IXJ6/P61964/Q9ULM3/Q8IYH5	10	Correlated	18
GO:0031098	stress-activated protein kinase signaling cascade	33/1367	90/5766	0.0037164	0.0398335	0.0326574	Q96BJ3/P05067/Q9P219/Q9UER7/P51452/P19525/Q03468/P15311/Q12778/O75084/Q9P035/P78318/P08069/P45985/P52564/O14733/O15264/P45983/Q9UPT6/P49137/Q9NS73/O15344/P19838/Q96KB5/Q53EL6/O60346/O43164/Q9ULZ3/Q9C0C4/Q9P289/Q9UEW8/Q9H2K8/Q07352	33	Correlated	90
GO:0030177	positive regulation of Wnt signaling pathway	23/1367	57/5766	0.00371865	0.0398335	0.0326574	P00519/O75787/Q8N163/P68400/P98082/O43293/P51654/Q9UJU2/P19838/O75688/Q13308/Q9Y265/Q9NSC2/Q8N474/Q96HF1/Q9BZK7/Q9P0T7/Q7Z4L5/O95071/Q96K76/Q5T9L3/Q9Y3S1/P46937	23	Correlated	57
GO:0098754	detoxification	22/1367	54/5766	0.00391897	0.0415035	0.0340265	P02649/P04040/O14618/P00374/P10768/P18283/Q96SL4/Q8TED1/P28161/P21266/Q7LBC6/Q969Z3/P32119/P30041/Q92626/Q15311/Q8TC12/P63302/Q9Y6P5/Q9Y6M5/P00441/Q9NNW7	22	Correlated	54
GO:0014904	myotube cell development	8/1367	13/5766	0.00393039	0.0415035	0.0340265	Q08043/Q86YM7/Q96TA1/Q15149/Q08209/P16298/Q9NZV5/Q9H7B4	8	Correlated	13
GO:0045581	negative regulation of T cell differentiation	8/1367	13/5766	0.00393039	0.0415035	0.0340265	Q13951/P04233/P04626/P10071/P21741/P32119/A2VDJ0/Q8N5P1	8	Correlated	13
GO:1903170	negative regulation of calcium ion transmembrane transport	8/1367	13/5766	0.00393039	0.0415035	0.0340265	P50993/O00499/P28161/Q13563/Q08209/P16298/Q86VW0/P30626	8	Correlated	13
GO:0051051	negative regulation of transport	47/1367	139/5766	0.00407721	0.0425702	0.034901	P07355/P02654/P02649/Q9NT62/P50993/Q99700/O00499/Q13557/P04233/Q00535/Q99439/P31146/P41240/Q9P2B4/Q9GZP9/Q9BQL6/Q12778/P17302/Q13322/P28161/Q9P2P5/P30533/P46821/Q13614/Q92859/P19838/Q9UNF0/Q13563/Q08209/P16298/O00233/Q9BXF6/Q13127/Q86VW0/Q8N474/Q99963/Q9Y6M5/Q8N370/Q8WV41/P30626/Q9UEW8/Q8NFX7/P63165/O60343/Q13432/Q9H977/P27348	47	Correlated	139
GO:0060612	adipose tissue development	11/1367	21/5766	0.00408974	0.0425814	0.0349102	Q6IAN0/Q9C0B1/P38571/Q15788/Q15596/Q6ZW49/A1X283/Q92673/Q8N0X7/O15270/Q9BZK7	11	Correlated	21
GO:0090101	negative regulation of transmembrane receptor protein serine/threonine kinase signaling pathway	21/1367	51/5766	0.00411597	0.0426635	0.0349775	P00519/P35556/P19883/Q9NR23/Q8N6C5/Q8NFM7/Q9NV88/P98164/Q9NYA4/O15530/Q86TG7/Q16576/Q9H0E3/Q8N474/Q96HF1/Q96ST3/Q9UNH7/Q92673/Q8N0X7/Q9UPN9/Q9GZX9	21	Correlated	51
GO:0006066	alcohol metabolic process	43/1367	125/5766	0.00412058	0.0426635	0.0349775	P53396/Q9BT22/Q9H553/P02654/P02649/P05067/P04040/P98082/Q15392/P00374/Q9BTZ2/Q86YN1/P34913/O94905/Q8N9F7/Q01581/P56937/Q13907/P29218/O14732/Q9NPH2/Q13572/Q9UHB6/P38571/P98164/Q9UNW1/Q15800/Q03426/P19838/P61916/Q9NZJ9/Q01968/Q9BXW6/P61457/Q8TC12/Q13127/P35610/P00441/Q00796/O15270/Q96DR4/Q5VTQ0/P98155	43	Correlated	125
GO:1902105	regulation of leukocyte differentiation	34/1367	94/5766	0.00419182	0.0432806	0.0354834	P00519/Q9C0C7/O14497/Q8NFD5/Q68CP9/Q9NPI1/Q16566/Q14790/Q13951/P04233/Q13619/P04626/Q9H334/P10071/Q00613/Q9UJU2/P21741/Q86U44/P50281/Q04721/Q08209/P32119/P29350/P06400/Q01974/Q8N474/P51531/Q6STE5/P00441/P51692/A2VDJ0/P12956/Q8N5P1/Q07352	34	Correlated	94
GO:0050803	regulation of synapse structure or activity	31/1367	84/5766	0.00432928	0.0444529	0.0364445	Q9NYB9/P00519/P02649/P05067/P18085/Q9ULH1/Q9UQB8/Q14012/Q8NCB2/P19022/Q00535/Q9P021/Q8WZ74/Q14118/Q16643/P54764/P54753/Q9Y4F1/O75487/Q96D09/Q86YM7/Q12756/P07196/Q14934/Q92823/P50897/Q12923/Q01974/Q9NVA2/Q9UPY5/Q13641	31	Correlated	84
GO:0032414	positive regulation of ion transmembrane transporter activity	12/1367	24/5766	0.00447586	0.0453918	0.0372143	O43707/Q01484/P54709/P54289/P28161/O75052/Q13563/P19634/Q13586/Q9UEW8/Q9Y3S1/Q9BYP7	12	Correlated	24
GO:0045666	positive regulation of neuron differentiation	12/1367	24/5766	0.00447586	0.0453918	0.0372143	Q92974/Q9H9Z2/P46821/Q15788/Q92823/Q13127/Q99963/Q96ST3/Q99081/P15923/P15884/Q9NQZ6	12	Correlated	24
GO:0097553	calcium ion transmembrane import into cytosol	19/1367	45/5766	0.00448178	0.0453918	0.0372143	P00519/Q01484/P50993/P54289/Q13557/Q9P2D1/P31146/P13498/P21333/P28161/Q14573/O15530/Q13563/P19174/Q08209/P16298/P29350/Q9NZV5/P30626	19	Correlated	45
GO:0098739	import across plasma membrane	19/1367	45/5766	0.00448178	0.0453918	0.0372143	P50993/P13637/P54709/P54289/P98164/Q8TDW0/Q08209/P16298/Q15758/P11169/Q9Y6M5/Q96QD8/Q969I6/P08195/Q8N370/Q9Y289/P31641/Q9UPY5/P19634	19	Correlated	45
GO:0050730	regulation of peptidyl-tyrosine phosphorylation	24/1367	61/5766	0.00452369	0.0456917	0.0374602	P00519/P05067/Q92974/Q8NFZ8/P04233/Q9UIV1/Q92796/Q9H223/P54764/Q9UJM3/Q9H3C7/Q8NFJ5/Q00613/P08648/Q14764/P35240/Q13177/Q9H2J4/P29350/Q8N474/Q96HF1/Q9UNH7/Q13432/P07947	24	Correlated	61
GO:0019722	calcium-mediated signaling	18/1367	42/5766	0.00463812	0.0467205	0.0383037	Q08043/Q01484/P50993/P51572/Q13557/Q96RR4/P49841/P28161/Q9NSC5/Q9H910/Q14934/Q9NZJ9/P09619/O15530/P19174/Q08209/P16298/P19634	18	Correlated	42
GO:0033627	cell adhesion mediated by integrin	13/1367	27/5766	0.00472022	0.0472913	0.0387716	P29317/Q9BQL6/Q99958/P05362/Q96LB3/P56199/P26006/P08648/P23229/O00592/Q05397/P29350/Q96HF1	13	Correlated	27
GO:0061512	protein localization to cilium	13/1367	27/5766	0.00472022	0.0472913	0.0387716	P18085/P36405/Q9ULH1/Q3V6T2/Q5TZA2/Q9H4M9/P49841/Q9HBG6/Q96RY7/Q9NQ48/Q7Z4L5/A0AVF1/Q8NEZ3	13	Correlated	27
GO:0051249	regulation of lymphocyte activation	47/1367	140/5766	0.00476248	0.0473625	0.03883	P00519/Q9C0C7/O14497/Q8NFD5/Q68CP9/Q9NPI1/Q16566/Q13951/Q5ZPR3/P04233/P60033/P38936/P31146/P41240/P51452/P04626/P10071/Q92990/P18065/P11279/Q9UJU2/P21741/Q86U44/P50281/O43639/O96028/Q96IZ0/Q6ZW49/O15530/P54278/Q08209/P32119/P29350/Q9ULZ3/Q5UIP0/P31431/Q8N474/P51531/Q6STE5/P00441/P51692/A2VDJ0/Q9GZX9/P12956/P07947/Q8N5P1/Q07352	47	Correlated	140
GO:0006476	protein deacetylation	17/1367	39/5766	0.00476556	0.0473625	0.03883	Q8N163/Q13627/Q09472/P21333/P56524/Q9UBN7/Q9H8E8/Q9NS73/Q8N344/Q13330/Q9BTC8/P51956/Q16576/Q8IXJ6/P61964/Q9ULM3/Q8IYH5	17	Correlated	39
GO:0010717	regulation of epithelial to mesenchymal transition	17/1367	39/5766	0.00476556	0.0473625	0.03883	Q7Z460/O75122/Q5IJ48/P98082/Q14118/P54764/Q8NFM7/Q9UJU2/Q9Y4K0/P21741/Q86UU1/Q86SQ0/Q05397/Q8N474/Q96HF1/Q13485/O95863	17	Correlated	39
GO:0050863	regulation of T cell activation	37/1367	105/5766	0.00478568	0.0474356	0.0388899	P00519/Q9C0C7/O14497/Q8NFD5/Q68CP9/Q9NPI1/Q16566/Q13951/Q5ZPR3/P04233/P60033/P31146/P41240/P51452/P04626/P10071/Q92990/P18065/Q9UJU2/P21741/Q86U44/O43639/Q96IZ0/O15530/Q08209/P32119/P29350/Q9ULZ3/P31431/P51531/Q6STE5/P00441/P51692/A2VDJ0/Q9GZX9/P07947/Q8N5P1	37	Correlated	105
GO:0034766	negative regulation of monoatomic ion transmembrane transport	14/1367	30/5766	0.00484911	0.0478475	0.0392276	P50993/O00499/Q13557/P28161/Q9P2P5/Q13563/Q08209/P16298/Q86VW0/Q9Y6M5/P30626/Q9UEW8/P63165/P27348	14	Correlated	30
GO:0051209	release of sequestered calcium ion into cytosol	16/1367	36/5766	0.00485297	0.0478475	0.0392276	P00519/Q01484/P50993/Q13557/Q9P2D1/P31146/P13498/P21333/P28161/Q14573/O15530/Q13563/P19174/P29350/Q9NZV5/P30626	16	Correlated	36
GO:0034340	response to type I interferon	15/1367	33/5766	0.00488651	0.0479239	0.0392902	Q16543/Q9UIV1/O60573/Q6Y7W6/P56524/Q8ND56/Q86U44/P29350/A0AV96/Q9Y3Z3/Q9BYW2/Q96ST3/P42224/Q9BRZ2/Q7Z739	15	Correlated	33
GO:0045619	regulation of lymphocyte differentiation	26/1367	68/5766	0.00502407	0.0491386	0.0402861	P00519/Q9C0C7/O14497/Q8NFD5/Q68CP9/Q9NPI1/Q16566/Q13951/P04233/P04626/P10071/Q9UJU2/P21741/Q86U44/P50281/P32119/P29350/Q8N474/P51531/Q6STE5/P00441/P51692/A2VDJ0/P12956/Q8N5P1/Q07352	26	Correlated	68
GO:0010837	regulation of keratinocyte proliferation	9/1367	16/5766	0.00507013	0.0491386	0.0402861	O14936/Q9NWB7/Q96LB3/Q8NAX2/P21741/Q04721/Q6ZWJ1/P46937/Q07352	9	Correlated	16
GO:0030514	negative regulation of BMP signaling pathway	9/1367	16/5766	0.00507013	0.0491386	0.0402861	P00519/Q9NR23/P98164/Q8N474/Q96HF1/Q92673/Q8N0X7/Q9UPN9/Q9GZX9	9	Correlated	16
GO:0050771	negative regulation of axonogenesis	9/1367	16/5766	0.00507013	0.0491386	0.0402861	P12830/Q00535/Q9UBN7/O00458/P11137/Q9NPR2/Q9C0C4/Q8N0X7/O75385	9	Correlated	16
GO:0008202	steroid metabolic process	34/1367	95/5766	0.00507646	0.0491386	0.0402861	P53396/P02654/P02649/P05067/P04040/P98082/Q15392/Q9BTZ2/P34913/O94905/Q9BX68/Q01581/P56937/Q13907/P08069/Q9UHB6/P38571/P98164/Q15800/Q03426/P19838/P61916/Q9BXW6/P40424/Q13127/Q15637/O14975/O95863/P35610/P00441/Q96DR4/P51692/Q5VTQ0/P98155	34	Correlated	95
GO:0009060	aerobic respiration	16/70	115/5766	2.19501e-13	1.44194e-10	1.36772e-10	P24539/P14854/P09669/P14406/P36957/P82909/O43678/P56556/O95182/O96000/O43676/O75306/O75489/O75251/P61586/P47985	16	Anticorrelated	115
GO:0045333	cellular respiration	17/70	137/5766	2.43778e-13	1.44194e-10	1.36772e-10	P24539/P14854/P09669/P14406/P36957/P82909/O43678/P56556/O95182/O96000/O43676/O75306/O75489/O75251/P61586/Q9H936/P47985	17	Anticorrelated	137
GO:0006119	oxidative phosphorylation	14/70	81/5766	3.7612e-13	1.48317e-10	1.40682e-10	P24539/P14854/P09669/P14406/O43678/P56556/O95182/O96000/O43676/O75306/O75489/O75251/P61586/P47985	14	Anticorrelated	81
GO:0019646	aerobic electron transport chain	12/70	59/5766	2.7508e-12	8.13548e-10	7.71671e-10	P14854/P09669/P14406/O43678/P56556/O95182/O96000/O43676/O75306/O75489/O75251/P47985	12	Anticorrelated	59
GO:0033108	mitochondrial respiratory chain complex assembly	12/70	61/5766	4.2009e-12	9.93933e-10	9.42771e-10	Q9H845/Q9NW81/Q96CU9/O43678/P56556/O96000/O43676/O75306/O75489/O75251/Q9NVA1/P47985	12	Anticorrelated	61
GO:0022904	respiratory electron transport chain	13/70	80/5766	6.51198e-12	1.28395e-09	1.21785e-09	P14854/P09669/P14406/O43678/P56556/O95182/O96000/O43676/O75306/O75489/O75251/Q9H936/P47985	13	Anticorrelated	80
GO:0042773	ATP synthesis coupled electron transport	12/70	66/5766	1.13264e-11	1.53351e-09	1.45457e-09	P14854/P09669/P14406/O43678/P56556/O95182/O96000/O43676/O75306/O75489/O75251/P47985	12	Anticorrelated	66
GO:0042775	mitochondrial ATP synthesis coupled electron transport	12/70	66/5766	1.13264e-11	1.53351e-09	1.45457e-09	P14854/P09669/P14406/O43678/P56556/O95182/O96000/O43676/O75306/O75489/O75251/P47985	12	Anticorrelated	66
GO:0032543	mitochondrial translation	14/70	110/5766	2.90078e-11	3.39732e-09	3.22244e-09	P51398/Q9H0U6/Q9P0M9/Q8IXM3/Q9H2W6/Q14197/Q9Y2R5/Q9NVS2/P82650/P82663/P82673/P82675/O95182/Q9NP81	14	Anticorrelated	110
GO:0140053	mitochondrial gene expression	15/70	134/5766	3.44614e-11	3.39732e-09	3.22244e-09	P51398/Q99714/Q9H0U6/Q9P0M9/Q8IXM3/Q9H2W6/Q14197/Q9Y2R5/Q9NVS2/P82650/P82663/P82673/P82675/O95182/Q9NP81	15	Anticorrelated	134
GO:0010257	NADH dehydrogenase complex assembly	10/70	43/5766	4.99969e-11	4.22474e-09	4.00727e-09	Q9H845/Q9NW81/Q96CU9/O43678/P56556/O96000/O43676/O75306/O75489/O75251	10	Anticorrelated	43
GO:0032981	mitochondrial respiratory chain complex I assembly	10/70	43/5766	4.99969e-11	4.22474e-09	4.00727e-09	Q9H845/Q9NW81/Q96CU9/O43678/P56556/O96000/O43676/O75306/O75489/O75251	10	Anticorrelated	43
GO:0022900	electron transport chain	13/70	103/5766	1.78493e-10	1.40772e-08	1.33525e-08	P14854/P09669/P14406/O43678/P56556/O95182/O96000/O43676/O75306/O75489/O75251/Q9H936/P47985	13	Anticorrelated	103
GO:0042776	proton motive force-driven mitochondrial ATP synthesis	9/70	39/5766	5.3574e-10	3.96113e-08	3.75723e-08	P24539/O43678/P56556/O95182/O96000/O43676/O75306/O75489/O75251	9	Anticorrelated	39
GO:0015986	proton motive force-driven ATP synthesis	9/70	41/5766	8.68858e-10	5.74733e-08	5.45149e-08	P24539/O43678/P56556/O95182/O96000/O43676/O75306/O75489/O75251	9	Anticorrelated	41
GO:0006120	mitochondrial electron transport, NADH to ubiquinone	8/70	36/5766	7.23592e-09	4.50531e-07	4.2734e-07	O43678/P56556/O95182/O96000/O43676/O75306/O75489/O75251	8	Anticorrelated	36
GO:0006754	ATP biosynthetic process	9/70	53/5766	9.79427e-09	5.79331e-07	5.4951e-07	P24539/O43678/P56556/O95182/O96000/O43676/O75306/O75489/O75251	9	Anticorrelated	53
GO:0009206	purine ribonucleoside triphosphate biosynthetic process	9/70	60/5766	3.05471e-08	1.72082e-06	1.63224e-06	P24539/O43678/P56556/O95182/O96000/O43676/O75306/O75489/O75251	9	Anticorrelated	60
GO:0009145	purine nucleoside triphosphate biosynthetic process	9/70	61/5766	3.54914e-08	1.90847e-06	1.81023e-06	P24539/O43678/P56556/O95182/O96000/O43676/O75306/O75489/O75251	9	Anticorrelated	61
GO:0009201	ribonucleoside triphosphate biosynthetic process	9/70	65/5766	6.29554e-08	3.2381e-06	3.07142e-06	P24539/O43678/P56556/O95182/O96000/O43676/O75306/O75489/O75251	9	Anticorrelated	65
GO:0046034	ATP metabolic process	9/70	71/5766	1.38449e-07	6.82437e-06	6.47308e-06	P24539/O43678/P56556/O95182/O96000/O43676/O75306/O75489/O75251	9	Anticorrelated	71
GO:0009142	nucleoside triphosphate biosynthetic process	9/70	72/5766	1.56713e-07	7.41566e-06	7.03394e-06	P24539/O43678/P56556/O95182/O96000/O43676/O75306/O75489/O75251	9	Anticorrelated	72
GO:0009205	purine ribonucleoside triphosphate metabolic process	9/70	87/5766	8.17518e-07	3.71971e-05	3.52824e-05	P24539/O43678/P56556/O95182/O96000/O43676/O75306/O75489/O75251	9	Anticorrelated	87
GO:0009144	purine nucleoside triphosphate metabolic process	9/70	92/5766	1.31963e-06	5.57544e-05	5.28844e-05	P24539/O43678/P56556/O95182/O96000/O43676/O75306/O75489/O75251	9	Anticorrelated	92
GO:0009199	ribonucleoside triphosphate metabolic process	9/70	92/5766	1.31963e-06	5.57544e-05	5.28844e-05	P24539/O43678/P56556/O95182/O96000/O43676/O75306/O75489/O75251	9	Anticorrelated	92
GO:1902600	proton transmembrane transport	7/70	51/5766	2.17004e-06	8.85227e-05	8.3966e-05	P24539/P36543/P14854/O75251/Q99623/Q9H936/P47985	7	Anticorrelated	51
GO:0009141	nucleoside triphosphate metabolic process	9/70	102/5766	3.15983e-06	0.000124603	0.000118189	P24539/O43678/P56556/O95182/O96000/O43676/O75306/O75489/O75251	9	Anticorrelated	102
GO:0009152	purine ribonucleotide biosynthetic process	9/70	111/5766	6.39236e-06	0.000236318	0.000224153	P24539/O43678/P56556/O95182/O96000/O43676/O75306/O75489/O75251	9	Anticorrelated	111
GO:0009260	ribonucleotide biosynthetic process	9/70	122/5766	1.38779e-05	0.000482871	0.000458015	P24539/O43678/P56556/O95182/O96000/O43676/O75306/O75489/O75251	9	Anticorrelated	122
GO:0046390	ribose phosphate biosynthetic process	9/70	127/5766	1.92168e-05	0.000631486	0.00059898	P24539/O43678/P56556/O95182/O96000/O43676/O75306/O75489/O75251	9	Anticorrelated	127
GO:0006164	purine nucleotide biosynthetic process	9/70	129/5766	2.17962e-05	0.00069689	0.000661018	P24539/O43678/P56556/O95182/O96000/O43676/O75306/O75489/O75251	9	Anticorrelated	129
GO:0072522	purine-containing compound biosynthetic process	9/70	135/5766	3.13754e-05	0.000976767	0.000926488	P24539/O43678/P56556/O95182/O96000/O43676/O75306/O75489/O75251	9	Anticorrelated	135
GO:0009165	nucleotide biosynthetic process	9/70	150/5766	7.20534e-05	0.00213098	0.00202129	P24539/O43678/P56556/O95182/O96000/O43676/O75306/O75489/O75251	9	Anticorrelated	150
GO:0021762	substantia nigra development	4/70	23/5766	0.000148211	0.00407753	0.00386764	P24539/P14854/O75489/P61586	4	Anticorrelated	23
GO:0048857	neural nucleus development	4/70	25/5766	0.000207886	0.0054651	0.00518378	P24539/P14854/O75489/P61586	4	Anticorrelated	25
GO:0006123	mitochondrial electron transport, cytochrome c to oxygen	3/70	12/5766	0.000348588	0.00877403	0.00832239	P14854/P09669/P14406	3	Anticorrelated	12
GO:0030901	midbrain development	4/70	39/5766	0.00118932	0.0287136	0.0272355	P24539/P14854/O75489/P61586	4	Anticorrelated	39
GO:0007006	mitochondrial membrane organization	5/70	67/5766	0.00123034	0.0291099	0.0276115	Q5XKP0/Q13505/Q8IXI1/P17152/Q9NS69	5	Anticorrelated	67
